# Supplementary material for: Sensitive, High-Throughput HLA-I and HLA-II Immunopeptidomics Using Parallel Accumulation-Serial Fragmentation Mass Spectrometry
Source: Mol Cell Proteomics. 2023 May 3;22(6):100563. doi: 10.1016/j.mcpro.2023.100563 (PMC10326702; doi:10.1016/j.mcpro.2023.100563)
Supplement: Supplemental Table S4 [file mmc4.xlsx]

## Sheet: Table S4
directory	filename	parent_charge	numPSMsObserved	score	rank2Score	deltaForwardReverseScore	deltaRank1Rank2Score	percent_scored_peak_intensity	backbone_cleavage_score	totalIntensity	sequence	sequenceLength	fragmentationCategory	modifications	retentionTimeMin	IonMobility_1_over_K0	parent_m_over_z	delta_parent_mass_ppm	peptide_pI	species	accession_number	accession_numbers	geneSymbol_smorf	smorfType	genomeCoordinates_smorf	chromosome_smorf	geneSymbol_nuORFdb	mergeType	plotType	geneSymbol	geneID	transcriptID	chromosome	genomeCoordinates	redundant_accession_numbers	proteinName	entry_name
1mio-rep3	E_20221201_NO30_400nL_HLAc1_1e6_directIP_titration_rep4_Slot2-1_1_3509.14013.717.1	1	1	8.19	7.17	1.01	1.01	79.6	7	2580	AAAAAAAAAW	10	b-ion bias	NA	48.3954	1.29619	844.426	-6.1	5.57	Human|smORF_v4|nuORFdb_human	ENSP00000368332.4	ENSP00000368332.4|PRELID1_5:176730817-176730870:+|ENST00000510797.1_1_5:176730816-176730870:+	PRELID1	uORF	5:176730817-176730870:+	5	PRELID1	5' uORF	5' uORF	ARX	ENSG00000004848.8	ENST00000379044.5	X	chrX:25003694-25004672:-	NA	aristaless related homeobox	aristaless related homeobox
10mio-rep2	E_20221201_NO30_400nL_HLAc1_1e7_directIP_titration_rep2_Slot2-3_1_3513.13776.710.1	1	2	11.49	9.78	4.14	1.71	89.3	7	31800	AAAAAAAAAW	10	unbiased	NA	47.591	1.30002	844.424	-8.5	5.57	Human|smORF_v4|nuORFdb_human	ENSP00000368332.4	ENSP00000368332.4|PRELID1_5:176730817-176730870:+|ENST00000510797.1_1_5:176730816-176730870:+	PRELID1	uORF	5:176730817-176730870:+	5	PRELID1	5' uORF	5' uORF	ARX	ENSG00000004848.8	ENST00000379044.5	X	chrX:25003694-25004672:-	NA	aristaless related homeobox	aristaless related homeobox
10mio-rep3	E_20221201_NO30_400nL_HLAc1_1e7_directIP_titration_rep3_Slot2-3_1_3514.13752.712.1	1	2	10.87	8.63	3.09	2.24	85.4	7	26100	AAAAAAAAAW	10	b-ion bias	NA	47.5101	1.29905	844.426	-6.1	5.57	Human|smORF_v4|nuORFdb_human	ENSP00000368332.4	ENSP00000368332.4|PRELID1_5:176730817-176730870:+|ENST00000510797.1_1_5:176730816-176730870:+	PRELID1	uORF	5:176730817-176730870:+	5	PRELID1	5' uORF	5' uORF	ARX	ENSG00000004848.8	ENST00000379044.5	X	chrX:25003694-25004672:-	NA	aristaless related homeobox	aristaless related homeobox
20mio-rep1	E_20221201_NO30_400nL_HLAc1_2e7_directIP_titration_rep1_Slot2-4_1_3515.13741.709.1	1	1	14.56	12.48	6.44	2.08	84.2	8	132000	AAAAAAAAAW	10	dual b/y bias	NA	47.4602	1.30062	844.426	-6.1	5.57	Human|smORF_v4|nuORFdb_human	ENSP00000368332.4	ENSP00000368332.4|PRELID1_5:176730817-176730870:+|ENST00000510797.1_1_5:176730816-176730870:+	PRELID1	uORF	5:176730817-176730870:+	5	PRELID1	5' uORF	5' uORF	ARX	ENSG00000004848.8	ENST00000379044.5	X	chrX:25003694-25004672:-	NA	aristaless related homeobox	aristaless related homeobox
20mio-rep3	E_20221201_NO30_400nL_HLAc1_2e7_directIP_titration_rep4_Slot2-4_1_3519.13763.702.1	1	1	12.37	10.32	4.14	2.05	85.4	7	103000	AAAAAAAAAW	10	unbiased	NA	47.5399	1.30519	844.427	-4.9	5.57	Human|smORF_v4|nuORFdb_human	ENSP00000368332.4	ENSP00000368332.4|PRELID1_5:176730817-176730870:+|ENST00000510797.1_1_5:176730816-176730870:+	PRELID1	uORF	5:176730817-176730870:+	5	PRELID1	5' uORF	5' uORF	ARX	ENSG00000004848.8	ENST00000379044.5	X	chrX:25003694-25004672:-	NA	aristaless related homeobox	aristaless related homeobox
40mio-rep2	E_20221201_NO30_400nL_HLAc1_4e7_directIP_titration_rep2_Slot2-5_1_3520.13707.682.1	1	2	12.25	10.2	3.09	2.05	83.9	7	12700	AAAAAAAAAW	10	unbiased	NA	47.3503	1.31689	844.428	-3.8	5.57	Human|smORF_v4|nuORFdb_human	ENSP00000368332.4	ENSP00000368332.4|PRELID1_5:176730817-176730870:+|ENST00000510797.1_1_5:176730816-176730870:+	PRELID1	uORF	5:176730817-176730870:+	5	PRELID1	5' uORF	5' uORF	ARX	ENSG00000004848.8	ENST00000379044.5	X	chrX:25003694-25004672:-	NA	aristaless related homeobox	aristaless related homeobox
40mio-rep3	E_20221201_NO30_400nL_HLAc1_4e7_directIP_titration_rep3_Slot2-5_1_3521.13719.697.1	1	2	13.9	11.79	7.22	2.1	86.3	7	164000	AAAAAAAAAW	10	dual b/y bias	NA	47.395	1.30777	844.429	-2.6	5.57	Human|smORF_v4|nuORFdb_human	ENSP00000368332.4	ENSP00000368332.4|PRELID1_5:176730817-176730870:+|ENST00000510797.1_1_5:176730816-176730870:+	PRELID1	uORF	5:176730817-176730870:+	5	PRELID1	5' uORF	5' uORF	ARX	ENSG00000004848.8	ENST00000379044.5	X	chrX:25003694-25004672:-	NA	aristaless related homeobox	aristaless related homeobox
40mio-rep4	E_20221201_NO30_400nL_HLAc1_4e7_directIP_titration_rep4_Slot2-5_1_3522.13719.696.1	1	2	12.87	10.72	6.26	2.15	86.4	7	183000	AAAAAAAAAW	10	dual b/y bias	NA	47.3789	1.30878	844.429	-2.6	5.57	Human|smORF_v4|nuORFdb_human	ENSP00000368332.4	ENSP00000368332.4|PRELID1_5:176730817-176730870:+|ENST00000510797.1_1_5:176730816-176730870:+	PRELID1	uORF	5:176730817-176730870:+	5	PRELID1	5' uORF	5' uORF	ARX	ENSG00000004848.8	ENST00000379044.5	X	chrX:25003694-25004672:-	NA	aristaless related homeobox	aristaless related homeobox
5mio-rep1	E_20221201_NO30_400nL_HLAc1_5e6_directIP_titration_rep1_Slot1-37_1_3502.14056.702.1	1	3	10.88	9.71	2.08	1.17	86.4	8	16400	AAAAAAAAAW	10	b-ion bias	NA	48.5519	1.30523	844.426	-6.1	5.57	Human|smORF_v4|nuORFdb_human	ENSP00000368332.4	ENSP00000368332.4|PRELID1_5:176730817-176730870:+|ENST00000510797.1_1_5:176730816-176730870:+	PRELID1	uORF	5:176730817-176730870:+	5	PRELID1	5' uORF	5' uORF	ARX	ENSG00000004848.8	ENST00000379044.5	X	chrX:25003694-25004672:-	NA	aristaless related homeobox	aristaless related homeobox
5mio-rep2	E_20221201_NO30_400nL_HLAc1_5e6_directIP_titration_rep2_Slot2-2_1_3510.13976.715.1	1	2	9.52	7.88	2.06	1.64	88.4	6	23500	AAAAAAAAAW	10	b-ion bias	NA	48.2736	1.29734	844.426	-6.1	5.57	Human|smORF_v4|nuORFdb_human	ENSP00000368332.4	ENSP00000368332.4|PRELID1_5:176730817-176730870:+|ENST00000510797.1_1_5:176730816-176730870:+	PRELID1	uORF	5:176730817-176730870:+	5	PRELID1	5' uORF	5' uORF	ARX	ENSG00000004848.8	ENST00000379044.5	X	chrX:25003694-25004672:-	NA	aristaless related homeobox	aristaless related homeobox
5mio-rep3	E_20221201_NO30_400nL_HLAc1_5e6_directIP_titration_rep3_Slot2-2_1_3511.14016.712.1	1	1	9.83	8.74	1.09	1.09	85.3	6	19800	AAAAAAAAAW	10	b-ion bias	NA	48.4169	1.29881	844.424	-8.5	5.57	Human|smORF_v4|nuORFdb_human	ENSP00000368332.4	ENSP00000368332.4|PRELID1_5:176730817-176730870:+|ENST00000510797.1_1_5:176730816-176730870:+	PRELID1	uORF	5:176730817-176730870:+	5	PRELID1	5' uORF	5' uORF	ARX	ENSG00000004848.8	ENST00000379044.5	X	chrX:25003694-25004672:-	NA	aristaless related homeobox	aristaless related homeobox
10mio-rep2	E_20221201_NO30_400nL_HLAc1_1e7_directIP_titration_rep2_Slot2-3_1_3513.12385.761.1	1	1	7.47	5.53	2.08	1.94	74.8	5	2660	AAAAAAAAW	9	b-ion bias	NA	42.7879	1.26954	773.39	-5.3	5.57	Human|smORF_v4|nuORFdb_human	ENSP00000368332.4	ENSP00000368332.4|PRELID1_5:176730817-176730870:+|ENST00000510797.1_1_5:176730816-176730870:+	PRELID1	uORF	5:176730817-176730870:+	5	PRELID1	5' uORF	5' uORF	ARX	ENSG00000004848.8	ENST00000379044.5	X	chrX:25003694-25004672:-	NA	aristaless related homeobox	aristaless related homeobox
20mio-rep1	E_20221201_NO30_400nL_HLAc1_2e7_directIP_titration_rep1_Slot2-4_1_3515.12315.767.1	1	1	6.35	4.26	3.56	2.1	74.2	5	3790	AAAAAAAAW	9	b-ion bias	NA	42.5366	1.26574	773.393	-1.4	5.57	Human|smORF_v4|nuORFdb_human	ENSP00000368332.4	ENSP00000368332.4|PRELID1_5:176730817-176730870:+|ENST00000510797.1_1_5:176730816-176730870:+	PRELID1	uORF	5:176730817-176730870:+	5	PRELID1	5' uORF	5' uORF	ARX	ENSG00000004848.8	ENST00000379044.5	X	chrX:25003694-25004672:-	NA	aristaless related homeobox	aristaless related homeobox
20mio-rep2	E_20221201_NO30_400nL_HLAc1_2e7_directIP_titration_rep3_Slot2-4_1_3518.12453.757.1	1	2	7.81	5.86	4.39	1.95	75.3	5	4230	AAAAAAAAW	9	b-ion bias	NA	43.014	1.27202	773.394	-0.1	5.57	Human|smORF_v4|nuORFdb_human	ENSP00000368332.4	ENSP00000368332.4|PRELID1_5:176730817-176730870:+|ENST00000510797.1_1_5:176730816-176730870:+	PRELID1	uORF	5:176730817-176730870:+	5	PRELID1	5' uORF	5' uORF	ARX	ENSG00000004848.8	ENST00000379044.5	X	chrX:25003694-25004672:-	NA	aristaless related homeobox	aristaless related homeobox
40mio-rep1	E_20221201_NO30_400nL_HLAc1_4e7_directIP_titration_rep1_Slot1-04_1_3496.12596.734.1	1	2	9.93	7.96	5.47	1.97	76.5	6	12400	AAAAAAAAW	9	dual b/y bias	NA	43.5112	1.2857	773.393	-1.4	5.57	Human|smORF_v4|nuORFdb_human	ENSP00000368332.4	ENSP00000368332.4|PRELID1_5:176730817-176730870:+|ENST00000510797.1_1_5:176730816-176730870:+	PRELID1	uORF	5:176730817-176730870:+	5	PRELID1	5' uORF	5' uORF	ARX	ENSG00000004848.8	ENST00000379044.5	X	chrX:25003694-25004672:-	NA	aristaless related homeobox	aristaless related homeobox
40mio-rep2	E_20221201_NO30_400nL_HLAc1_4e7_directIP_titration_rep2_Slot2-5_1_3520.12292.750.1	1	2	9.58	7.63	4.46	1.94	80.3	5	10900	AAAAAAAAW	9	dual b/y bias	NA	42.4637	1.27612	773.393	-1.4	5.57	Human|smORF_v4|nuORFdb_human	ENSP00000368332.4	ENSP00000368332.4|PRELID1_5:176730817-176730870:+|ENST00000510797.1_1_5:176730816-176730870:+	PRELID1	uORF	5:176730817-176730870:+	5	PRELID1	5' uORF	5' uORF	ARX	ENSG00000004848.8	ENST00000379044.5	X	chrX:25003694-25004672:-	NA	aristaless related homeobox	aristaless related homeobox
40mio-rep4	E_20221201_NO30_400nL_HLAc1_4e7_directIP_titration_rep4_Slot2-5_1_3522.12292.751.1	1	2	7.9	5.81	5.06	2.09	76	5	8330	AAAAAAAAW	9	b-ion bias	NA	42.4491	1.27527	773.393	-1.4	5.57	Human|smORF_v4|nuORFdb_human	ENSP00000368332.4	ENSP00000368332.4|PRELID1_5:176730817-176730870:+|ENST00000510797.1_1_5:176730816-176730870:+	PRELID1	uORF	5:176730817-176730870:+	5	PRELID1	5' uORF	5' uORF	ARX	ENSG00000004848.8	ENST00000379044.5	X	chrX:25003694-25004672:-	NA	aristaless related homeobox	aristaless related homeobox
40mio-rep1	E_20221201_NO30_400nL_HLAc1_4e7_directIP_titration_rep1_Slot1-04_1_3496.24278.261.1	1	2	9.04	0.5	8.03	8.54	69	6	7340	AEALSTLESW	10	b-ion bias	NA	83.8691	1.56727	1106.53	-5.8	3.8	Human	ENSP00000403453.2	ENSP00000403453.2|ENSP00000342581.3|ENSP00000377161.5|ENSP00000361901.3|ENSP00000377166.2|ENSP00000361877.3|ENSP00000437579.1|ENSP00000396687.2	NA	NA	NA	NA	NA	NA	NA	ODF2	ENSG00000136811.16	ENST00000434106.7	9	chr9:128500253-128501292:+	ENSP00000473949.2	outer dense fiber of sperm tails 2	outer dense fiber of sperm tails 2
40mio-rep2	E_20221201_NO30_400nL_HLAc1_4e7_directIP_titration_rep2_Slot2-5_1_3520.24036.282.1	1	2	5.71	2.69	4.04	3.02	54.1	6	4990	AEALSTLESW	10	unbiased	NA	83.0318	1.55473	1106.54	3.2	3.8	Human	ENSP00000403453.2	ENSP00000403453.2|ENSP00000342581.3|ENSP00000377161.5|ENSP00000361901.3|ENSP00000377166.2|ENSP00000361877.3|ENSP00000437579.1|ENSP00000396687.2	NA	NA	NA	NA	NA	NA	NA	ODF2	ENSG00000136811.16	ENST00000434106.7	9	chr9:128500253-128501292:+	ENSP00000473949.2	outer dense fiber of sperm tails 2	outer dense fiber of sperm tails 2
40mio-rep3	E_20221201_NO30_400nL_HLAc1_4e7_directIP_titration_rep3_Slot2-5_1_3521.24056.282.1	1	1	9.77	2.66	6.71	7.11	69.2	6	2580	AEALSTLESW	10	unbiased	NA	83.0992	1.55476	1106.53	-5.8	3.8	Human	ENSP00000403453.2	ENSP00000403453.2|ENSP00000342581.3|ENSP00000377161.5|ENSP00000361901.3|ENSP00000377166.2|ENSP00000361877.3|ENSP00000437579.1|ENSP00000396687.2	NA	NA	NA	NA	NA	NA	NA	ODF2	ENSG00000136811.16	ENST00000434106.7	9	chr9:128500253-128501292:+	ENSP00000473949.2	outer dense fiber of sperm tails 2	outer dense fiber of sperm tails 2
40mio-rep4	E_20221201_NO30_400nL_HLAc1_4e7_directIP_titration_rep4_Slot2-5_1_3522.24069.274.1	1	2	7.23	1.96	5.15	5.28	65.6	6	5830	AEALSTLESW	10	b-ion bias	NA	83.133	1.55949	1106.53	-5.8	3.8	Human	ENSP00000403453.2	ENSP00000403453.2|ENSP00000342581.3|ENSP00000377161.5|ENSP00000361901.3|ENSP00000377166.2|ENSP00000361877.3|ENSP00000437579.1|ENSP00000396687.2	NA	NA	NA	NA	NA	NA	NA	ODF2	ENSG00000136811.16	ENST00000434106.7	9	chr9:128500253-128501292:+	ENSP00000473949.2	outer dense fiber of sperm tails 2	outer dense fiber of sperm tails 2
10mio-rep2	E_20221201_NO30_400nL_HLAc1_1e7_directIP_titration_rep2_Slot2-3_1_3513.9118.1516.2	2	1	13.34	9.04	3.21	4.3	94	5	4710	AEAVSTRW	8	unbiased	NA	31.5021	0.803455	460.232	-7.1	6.05	Human	ENSP00000361998.3	ENSP00000361998.3|ENSP00000349235.1|ENSP00000312709.5|ENSP00000320283.6	NA	NA	NA	NA	NA	NA	NA	TAF7L	ENSG00000102387.15	ENST00000372907.7	X	chrX:101268253-101269195:-	NA	TATA-box binding protein associated factor 7 like	TATA-box binding protein associated factor 7 like
10mio-rep3	E_20221201_NO30_400nL_HLAc1_1e7_directIP_titration_rep3_Slot2-3_1_3514.9130.1525.2	2	1	13.3	9.66	2.78	3.65	94.1	5	3500	AEAVSTRW	8	unbiased	NA	31.5466	0.797824	460.232	-7.1	6.05	Human	ENSP00000361998.3	ENSP00000361998.3|ENSP00000349235.1|ENSP00000312709.5|ENSP00000320283.6	NA	NA	NA	NA	NA	NA	NA	TAF7L	ENSG00000102387.15	ENST00000372907.7	X	chrX:101268253-101269195:-	NA	TATA-box binding protein associated factor 7 like	TATA-box binding protein associated factor 7 like
20mio-rep1	E_20221201_NO30_400nL_HLAc1_2e7_directIP_titration_rep1_Slot2-4_1_3515.9051.1525.2	2	1	13.03	8.66	3.06	4.37	93.4	6	5350	AEAVSTRW	8	unbiased	NA	31.2651	0.797595	460.233	-4.9	6.05	Human	ENSP00000361998.3	ENSP00000361998.3|ENSP00000349235.1|ENSP00000312709.5|ENSP00000320283.6	NA	NA	NA	NA	NA	NA	NA	TAF7L	ENSG00000102387.15	ENST00000372907.7	X	chrX:101268253-101269195:-	NA	TATA-box binding protein associated factor 7 like	TATA-box binding protein associated factor 7 like
20mio-rep2	E_20221201_NO30_400nL_HLAc1_2e7_directIP_titration_rep3_Slot2-4_1_3518.9223.1521.2	2	2	10.25	8.81	1.73	1.44	92.3	5	9090	AEAVSTRW	8	unbiased	NA	31.8608	0.800284	460.232	-7.1	6.05	Human	ENSP00000361998.3	ENSP00000361998.3|ENSP00000349235.1|ENSP00000312709.5|ENSP00000320283.6	NA	NA	NA	NA	NA	NA	NA	TAF7L	ENSG00000102387.15	ENST00000372907.7	X	chrX:101268253-101269195:-	NA	TATA-box binding protein associated factor 7 like	TATA-box binding protein associated factor 7 like
40mio-rep1	E_20221201_NO30_400nL_HLAc1_4e7_directIP_titration_rep1_Slot1-04_1_3496.9340.1493.2	2	2	12	9.41	2.54	2.59	92.4	5	20800	AEAVSTRW	8	unbiased	NA	32.2676	0.817998	460.234	-2.7	6.05	Human	ENSP00000361998.3	ENSP00000361998.3|ENSP00000349235.1|ENSP00000312709.5|ENSP00000320283.6	NA	NA	NA	NA	NA	NA	NA	TAF7L	ENSG00000102387.15	ENST00000372907.7	X	chrX:101268253-101269195:-	NA	TATA-box binding protein associated factor 7 like	TATA-box binding protein associated factor 7 like
40mio-rep3	E_20221201_NO30_400nL_HLAc1_4e7_directIP_titration_rep3_Slot2-5_1_3521.9054.1514.2	2	1	7.84	5.41	0.56	2.43	81.2	5	3000	AEAVSTRW	8	unbiased	NA	31.2807	0.804376	460.234	-2.7	6.05	Human	ENSP00000361998.3	ENSP00000361998.3|ENSP00000349235.1|ENSP00000312709.5|ENSP00000320283.6	NA	NA	NA	NA	NA	NA	NA	TAF7L	ENSG00000102387.15	ENST00000372907.7	X	chrX:101268253-101269195:-	NA	TATA-box binding protein associated factor 7 like	TATA-box binding protein associated factor 7 like
5mio-rep1	E_20221201_NO30_400nL_HLAc1_5e6_directIP_titration_rep1_Slot1-37_1_3502.9394.1507.2	2	1	7.89	5.25	2.31	2.63	82.2	5	4200	AEAVSTRW	8	unbiased	NA	32.4537	0.80936	460.233	-7.1	6.05	Human	ENSP00000361998.3	ENSP00000361998.3|ENSP00000349235.1|ENSP00000312709.5|ENSP00000320283.6	NA	NA	NA	NA	NA	NA	NA	TAF7L	ENSG00000102387.15	ENST00000372907.7	X	chrX:101268253-101269195:-	NA	TATA-box binding protein associated factor 7 like	TATA-box binding protein associated factor 7 like
20mio-rep1	E_20221201_NO30_400nL_HLAc1_2e7_directIP_titration_rep1_Slot2-4_1_3515.16114.1280.2	2	1	5.09	NA	5.09	5.09	46	7	1900	AEFEEKMNENW	11	unbiased	NA	55.6518	0.951047	713.798	-3.9	4.09	Human|nuORFdb_human	ENSP00000318974.4	ENSP00000318974.4|ENSP00000398401.1|ENSP00000389783.1|ENST00000332869.5_1_10:60475484-60475616:+|ENST00000439448.2_1_5:60670938-60671679:+|ENST00000481407.5_1_7:92207439-92210911:-	NA	NA	NA	NA	FAM133CP	Pseudogene	Pseudogene	FAM133A	ENSG00000179083.6	ENST00000322139.4	X	chrX:93710164-93712274:+	ENSP00000362169.1	family with sequence similarity 133 member A	family with sequence similarity 133 member A
20mio-rep3	E_20221201_NO30_400nL_HLAc1_2e7_directIP_titration_rep4_Slot2-4_1_3519.16171.1269.2	2	1	4.77	NA	4.77	4.77	42.3	7	1880	AEFEEKMNENW	11	unbiased	NA	55.8549	0.958066	713.794	-9.6	4.09	Human|nuORFdb_human	ENSP00000318974.4	ENSP00000318974.4|ENSP00000398401.1|ENSP00000389783.1|ENST00000332869.5_1_10:60475484-60475616:+|ENST00000439448.2_1_5:60670938-60671679:+|ENST00000481407.5_1_7:92207439-92210911:-	NA	NA	NA	NA	FAM133CP	Pseudogene	Pseudogene	FAM133A	ENSG00000179083.6	ENST00000322139.4	X	chrX:93710164-93712274:+	ENSP00000362169.1	family with sequence similarity 133 member A	family with sequence similarity 133 member A
40mio-rep1	E_20221201_NO30_400nL_HLAc1_4e7_directIP_titration_rep1_Slot1-04_1_3496.16364.1243.2	2	1	14.6	2.76	10.47	11.84	81.7	9	6980	AEFEEKMNENW	11	dual b/y bias	NA	56.5265	0.974478	713.798	-2.5	4.09	Human|nuORFdb_human	ENSP00000318974.4	ENSP00000318974.4|ENSP00000398401.1|ENSP00000389783.1|ENST00000332869.5_1_10:60475484-60475616:+|ENST00000439448.2_1_5:60670938-60671679:+|ENST00000481407.5_1_7:92207439-92210911:-	NA	NA	NA	NA	FAM133CP	Pseudogene	Pseudogene	FAM133A	ENSG00000179083.6	ENST00000322139.4	X	chrX:93710164-93712274:+	ENSP00000362169.1	family with sequence similarity 133 member A	family with sequence similarity 133 member A
40mio-rep4	E_20221201_NO30_400nL_HLAc1_4e7_directIP_titration_rep4_Slot2-5_1_3522.16039.1260.2	2	1	5.4	NA	5.4	5.4	41	7	3560	AEFEEKMNENW	11	unbiased	NA	55.3907	0.963484	713.801	0.3	4.09	Human|nuORFdb_human	ENSP00000318974.4	ENSP00000318974.4|ENSP00000398401.1|ENSP00000389783.1|ENST00000332869.5_1_10:60475484-60475616:+|ENST00000439448.2_1_5:60670938-60671679:+|ENST00000481407.5_1_7:92207439-92210911:-	NA	NA	NA	NA	FAM133CP	Pseudogene	Pseudogene	FAM133A	ENSG00000179083.6	ENST00000322139.4	X	chrX:93710164-93712274:+	ENSP00000362169.1	family with sequence similarity 133 member A	family with sequence similarity 133 member A
10mio-rep1	E_20221201_NO30_400nL_HLAc1_1e7_directIP_titration_rep1_Slot2-3_1_3512.11867.1275.2	2	1	9.68	NA	9.68	9.68	57.5	6	3520	AEFEEKmNENW	11	dual b/y bias	m:Oxidized methionine	40.9994	0.95453	721.794	-5.9	4.09	Human|nuORFdb_human	ENSP00000318974.4	ENSP00000318974.4|ENSP00000398401.1|ENSP00000389783.1|ENST00000332869.5_1_10:60475484-60475616:+|ENST00000439448.2_1_5:60670938-60671679:+|ENST00000481407.5_1_7:92207439-92210911:-	NA	NA	NA	NA	FAM133CP	Pseudogene	Pseudogene	FAM133A	ENSG00000179083.6	ENST00000322139.4	X	chrX:93710164-93712274:+	ENSP00000362169.1	family with sequence similarity 133 member A	family with sequence similarity 133 member A
10mio-rep2	E_20221201_NO30_400nL_HLAc1_1e7_directIP_titration_rep2_Slot2-3_1_3513.11843.1269.2	2	1	10.02	2.65	6.84	7.37	66.6	8	3080	AEFEEKmNENW	11	unbiased	m:Oxidized methionine	40.9144	0.958051	721.795	-4.5	4.09	Human|nuORFdb_human	ENSP00000318974.4	ENSP00000318974.4|ENSP00000398401.1|ENSP00000389783.1|ENST00000332869.5_1_10:60475484-60475616:+|ENST00000439448.2_1_5:60670938-60671679:+|ENST00000481407.5_1_7:92207439-92210911:-	NA	NA	NA	NA	FAM133CP	Pseudogene	Pseudogene	FAM133A	ENSG00000179083.6	ENST00000322139.4	X	chrX:93710164-93712274:+	ENSP00000362169.1	family with sequence similarity 133 member A	family with sequence similarity 133 member A
10mio-rep3	E_20221201_NO30_400nL_HLAc1_1e7_directIP_titration_rep3_Slot2-3_1_3514.11821.1273.2	2	3	16.26	-0.08	14.91	16.34	77.7	8	8200	AEFEEKmNENW	11	dual b/y bias	m:Oxidized methionine	40.8414	0.955461	721.795	-3.2	4.09	Human|nuORFdb_human	ENSP00000318974.4	ENSP00000318974.4|ENSP00000398401.1|ENSP00000389783.1|ENST00000332869.5_1_10:60475484-60475616:+|ENST00000439448.2_1_5:60670938-60671679:+|ENST00000481407.5_1_7:92207439-92210911:-	NA	NA	NA	NA	FAM133CP	Pseudogene	Pseudogene	FAM133A	ENSG00000179083.6	ENST00000322139.4	X	chrX:93710164-93712274:+	ENSP00000362169.1	family with sequence similarity 133 member A	family with sequence similarity 133 member A
20mio-rep1	E_20221201_NO30_400nL_HLAc1_2e7_directIP_titration_rep1_Slot2-4_1_3515.11749.1267.2	2	1	8.36	NA	8.36	8.36	55.8	7	2780	AEFEEKmNENW	11	unbiased	m:Oxidized methionine	40.5828	0.959457	721.795	-4.5	4.09	Human|nuORFdb_human	ENSP00000318974.4	ENSP00000318974.4|ENSP00000398401.1|ENSP00000389783.1|ENST00000332869.5_1_10:60475484-60475616:+|ENST00000439448.2_1_5:60670938-60671679:+|ENST00000481407.5_1_7:92207439-92210911:-	NA	NA	NA	NA	FAM133CP	Pseudogene	Pseudogene	FAM133A	ENSG00000179083.6	ENST00000322139.4	X	chrX:93710164-93712274:+	ENSP00000362169.1	family with sequence similarity 133 member A	family with sequence similarity 133 member A
20mio-rep2	E_20221201_NO30_400nL_HLAc1_2e7_directIP_titration_rep3_Slot2-4_1_3518.11907.1267.2	2	1	13.87	4.02	9.29	9.85	70.7	8	5270	AEFEEKmNENW	11	dual b/y bias	m:Oxidized methionine	41.1295	0.959236	721.796	-3.2	4.09	Human|nuORFdb_human	ENSP00000318974.4	ENSP00000318974.4|ENSP00000398401.1|ENSP00000389783.1|ENST00000332869.5_1_10:60475484-60475616:+|ENST00000439448.2_1_5:60670938-60671679:+|ENST00000481407.5_1_7:92207439-92210911:-	NA	NA	NA	NA	FAM133CP	Pseudogene	Pseudogene	FAM133A	ENSG00000179083.6	ENST00000322139.4	X	chrX:93710164-93712274:+	ENSP00000362169.1	family with sequence similarity 133 member A	family with sequence similarity 133 member A
40mio-rep1	E_20221201_NO30_400nL_HLAc1_4e7_directIP_titration_rep1_Slot1-04_1_3496.12072.1240.2	2	1	13.18	-0.41	8.36	13.59	60.7	7	8890	AEFEEKmNENW	11	dual b/y bias	m:Oxidized methionine	41.7013	0.976121	721.795	-4.5	4.09	Human|nuORFdb_human	ENSP00000318974.4	ENSP00000318974.4|ENSP00000398401.1|ENSP00000389783.1|ENST00000332869.5_1_10:60475484-60475616:+|ENST00000439448.2_1_5:60670938-60671679:+|ENST00000481407.5_1_7:92207439-92210911:-	NA	NA	NA	NA	FAM133CP	Pseudogene	Pseudogene	FAM133A	ENSG00000179083.6	ENST00000322139.4	X	chrX:93710164-93712274:+	ENSP00000362169.1	family with sequence similarity 133 member A	family with sequence similarity 133 member A
40mio-rep2	E_20221201_NO30_400nL_HLAc1_4e7_directIP_titration_rep2_Slot2-5_1_3520.11760.1251.2	2	1	9.81	NA	10.76	9.81	50.7	6	6010	AEFEEKmNENW	11	unbiased	m:Oxidized methionine	40.6245	0.969291	721.794	-5.9	4.09	Human|nuORFdb_human	ENSP00000318974.4	ENSP00000318974.4|ENSP00000398401.1|ENSP00000389783.1|ENST00000332869.5_1_10:60475484-60475616:+|ENST00000439448.2_1_5:60670938-60671679:+|ENST00000481407.5_1_7:92207439-92210911:-	NA	NA	NA	NA	FAM133CP	Pseudogene	Pseudogene	FAM133A	ENSG00000179083.6	ENST00000322139.4	X	chrX:93710164-93712274:+	ENSP00000362169.1	family with sequence similarity 133 member A	family with sequence similarity 133 member A
40mio-rep3	E_20221201_NO30_400nL_HLAc1_4e7_directIP_titration_rep3_Slot2-5_1_3521.11764.1254.2	2	1	15.27	5.63	11.31	9.63	75.7	7	8180	AEFEEKmNENW	11	dual b/y bias	m:Oxidized methionine	40.6406	0.967752	721.795	-4.5	4.09	Human|nuORFdb_human	ENSP00000318974.4	ENSP00000318974.4|ENSP00000398401.1|ENSP00000389783.1|ENST00000332869.5_1_10:60475484-60475616:+|ENST00000439448.2_1_5:60670938-60671679:+|ENST00000481407.5_1_7:92207439-92210911:-	NA	NA	NA	NA	FAM133CP	Pseudogene	Pseudogene	FAM133A	ENSG00000179083.6	ENST00000322139.4	X	chrX:93710164-93712274:+	ENSP00000362169.1	family with sequence similarity 133 member A	family with sequence similarity 133 member A
40mio-rep4	E_20221201_NO30_400nL_HLAc1_4e7_directIP_titration_rep4_Slot2-5_1_3522.11751.1249.2	2	1	11.95	0.35	11.66	11.6	76.4	8	8420	AEFEEKmNENW	11	unbiased	m:Oxidized methionine	40.5814	0.970336	721.796	-3.2	4.09	Human|nuORFdb_human	ENSP00000318974.4	ENSP00000318974.4|ENSP00000398401.1|ENSP00000389783.1|ENST00000332869.5_1_10:60475484-60475616:+|ENST00000439448.2_1_5:60670938-60671679:+|ENST00000481407.5_1_7:92207439-92210911:-	NA	NA	NA	NA	FAM133CP	Pseudogene	Pseudogene	FAM133A	ENSG00000179083.6	ENST00000322139.4	X	chrX:93710164-93712274:+	ENSP00000362169.1	family with sequence similarity 133 member A	family with sequence similarity 133 member A
10mio-rep1	E_20221201_NO30_400nL_HLAc1_1e7_directIP_titration_rep1_Slot2-3_1_3512.10809.1471.2	2	1	5.32	2.16	1.62	3.16	56.5	5	2620	AEIGYRNSL	9	unbiased	NA	37.3435	0.831598	511.762	-9.6	6.04	Human	ENSP00000358813.2	ENSP00000358813.2|ENSP00000230510.3	NA	NA	NA	NA	NA	NA	NA	TTK	ENSG00000112742.10	ENST00000369798.7	6	chr6:80042200-80042527:+	ENSP00000422936.1	TTK protein kinase	TTK protein kinase
20mio-rep1	E_20221201_NO30_400nL_HLAc1_2e7_directIP_titration_rep1_Slot2-4_1_3515.10703.1460.2	2	1	8.83	5.51	2.3	3.32	81.4	6	5710	AEIGYRNSL	9	unbiased	NA	36.9686	0.838561	511.763	-7.6	6.04	Human	ENSP00000358813.2	ENSP00000358813.2|ENSP00000230510.3	NA	NA	NA	NA	NA	NA	NA	TTK	ENSG00000112742.10	ENST00000369798.7	6	chr6:80042200-80042527:+	ENSP00000422936.1	TTK protein kinase	TTK protein kinase
20mio-rep2	E_20221201_NO30_400nL_HLAc1_2e7_directIP_titration_rep3_Slot2-4_1_3518.10863.1454.2	2	1	11.33	7.26	4.09	4.07	88.4	6	5630	AEIGYRNSL	9	dual b/y bias	NA	37.5224	0.842199	511.764	-5.7	6.04	Human	ENSP00000358813.2	ENSP00000358813.2|ENSP00000230510.3	NA	NA	NA	NA	NA	NA	NA	TTK	ENSG00000112742.10	ENST00000369798.7	6	chr6:80042200-80042527:+	ENSP00000422936.1	TTK protein kinase	TTK protein kinase
20mio-rep3	E_20221201_NO30_400nL_HLAc1_2e7_directIP_titration_rep4_Slot2-4_1_3519.10745.1456.2	2	1	9.65	5.9	3.2	3.75	74.6	7	5780	AEIGYRNSL	9	unbiased	NA	37.12	0.841519	511.763	-7.6	6.04	Human	ENSP00000358813.2	ENSP00000358813.2|ENSP00000230510.3	NA	NA	NA	NA	NA	NA	NA	TTK	ENSG00000112742.10	ENST00000369798.7	6	chr6:80042200-80042527:+	ENSP00000422936.1	TTK protein kinase	TTK protein kinase
40mio-rep1	E_20221201_NO30_400nL_HLAc1_4e7_directIP_titration_rep1_Slot1-04_1_3496.11031.1428.2	2	1	16.21	9.78	5.75	6.42	91.3	7	9120	AEIGYRNSL	9	unbiased	NA	38.1063	0.858727	511.764	-5.7	6.04	Human	ENSP00000358813.2	ENSP00000358813.2|ENSP00000230510.3	NA	NA	NA	NA	NA	NA	NA	TTK	ENSG00000112742.10	ENST00000369798.7	6	chr6:80042200-80042527:+	ENSP00000422936.1	TTK protein kinase	TTK protein kinase
40mio-rep2	E_20221201_NO30_400nL_HLAc1_4e7_directIP_titration_rep2_Slot2-5_1_3520.10710.1450.2	2	1	15.49	9.98	5.46	5.51	92	7	8300	AEIGYRNSL	9	dual b/y bias	NA	36.9994	0.845124	511.763	-7.6	6.04	Human	ENSP00000358813.2	ENSP00000358813.2|ENSP00000230510.3	NA	NA	NA	NA	NA	NA	NA	TTK	ENSG00000112742.10	ENST00000369798.7	6	chr6:80042200-80042527:+	ENSP00000422936.1	TTK protein kinase	TTK protein kinase
40mio-rep3	E_20221201_NO30_400nL_HLAc1_4e7_directIP_titration_rep3_Slot2-5_1_3521.10720.1446.2	2	1	14.2	8.88	3.78	5.32	90.7	8	9020	AEIGYRNSL	9	dual b/y bias	NA	37.0357	0.847208	511.763	-7.6	6.04	Human	ENSP00000358813.2	ENSP00000358813.2|ENSP00000230510.3	NA	NA	NA	NA	NA	NA	NA	TTK	ENSG00000112742.10	ENST00000369798.7	6	chr6:80042200-80042527:+	ENSP00000422936.1	TTK protein kinase	TTK protein kinase
40mio-rep4	E_20221201_NO30_400nL_HLAc1_4e7_directIP_titration_rep4_Slot2-5_1_3522.10735.1445.2	2	1	9.85	8.02	1.38	1.83	85.9	6	10300	AEIGYRNSL	9	unbiased	NA	37.0738	0.84828	511.764	-5.7	6.04	Human	ENSP00000358813.2	ENSP00000358813.2|ENSP00000230510.3	NA	NA	NA	NA	NA	NA	NA	TTK	ENSG00000112742.10	ENST00000369798.7	6	chr6:80042200-80042527:+	ENSP00000422936.1	TTK protein kinase	TTK protein kinase
40mio-rep2	E_20221201_NO30_400nL_HLAc1_4e7_directIP_titration_rep2_Slot2-5_1_3520.4843.1694.3	3	1	8.07	6.56	1.6	1.52	81.3	6	11000	AELTKINLDA	10	y-ion bias	NA	16.7384	0.690506	363.206	3.8	4.37	Human	ENSP00000308021.7	ENSP00000308021.7|ENSP00000448012.1	NA	NA	NA	NA	NA	NA	NA	CEP290	ENSG00000198707.16	ENST00000309041.11	12	chr12:88049014-88049186:-	NA	centrosomal protein 290	centrosomal protein 290
40mio-rep1	E_20221201_NO30_400nL_HLAc1_4e7_directIP_titration_rep1_Slot1-04_1_3496.16377.1224.2	2	2	7.75	NA	7.75	7.75	60.1	9	12200	AEMLERVIKNY	11	unbiased	NA	56.5714	0.986042	683.362	-2	6.19	Human	ENSP00000276344.2	ENSP00000276344.2	NA	NA	NA	NA	NA	NA	NA	MAGEA4	ENSG00000147381.11	ENST00000276344.6	X	chrX:151924616-151925170:+	ENSP00000353379.2|ENSP00000359360.1|ENSP00000359365.3|ENSP00000377497.1|ENSP00000377498.1	MAGE family member A4	MAGE family member A4
20mio-rep1	E_20221201_NO30_400nL_HLAc1_2e7_directIP_titration_rep1_Slot2-4_1_3515.12475.1252.2	2	2	5.25	NA	5.25	5.25	47.1	6	3500	AEmLERVIKNY	11	b-ion bias	m:Oxidized methionine	43.0888	0.968734	691.357	-5.6	6.19	Human	ENSP00000276344.2	ENSP00000276344.2	NA	NA	NA	NA	NA	NA	NA	MAGEA4	ENSG00000147381.11	ENST00000276344.6	X	chrX:151924616-151925170:+	ENSP00000353379.2|ENSP00000359360.1|ENSP00000359365.3|ENSP00000377497.1|ENSP00000377498.1	MAGE family member A4	MAGE family member A4
20mio-rep2	E_20221201_NO30_400nL_HLAc1_2e7_directIP_titration_rep3_Slot2-4_1_3518.12497.1245.2	2	1	7.66	NA	7.66	7.66	49.8	6	1950	AEmLERVIKNY	11	unbiased	m:Oxidized methionine	43.1659	0.973057	691.359	-2.7	6.19	Human	ENSP00000276344.2	ENSP00000276344.2	NA	NA	NA	NA	NA	NA	NA	MAGEA4	ENSG00000147381.11	ENST00000276344.6	X	chrX:151924616-151925170:+	ENSP00000353379.2|ENSP00000359360.1|ENSP00000359365.3|ENSP00000377497.1|ENSP00000377498.1	MAGE family member A4	MAGE family member A4
40mio-rep1	E_20221201_NO30_400nL_HLAc1_4e7_directIP_titration_rep1_Slot1-04_1_3496.12582.1230.2	2	2	10.23	2.89	6.15	7.33	64.5	6	15100	AEmLERVIKNY	11	unbiased	m:Oxidized methionine	43.4629	0.982043	691.358	-4.1	6.19	Human	ENSP00000276344.2	ENSP00000276344.2	NA	NA	NA	NA	NA	NA	NA	MAGEA4	ENSG00000147381.11	ENST00000276344.6	X	chrX:151924616-151925170:+	ENSP00000353379.2|ENSP00000359360.1|ENSP00000359365.3|ENSP00000377497.1|ENSP00000377498.1	MAGE family member A4	MAGE family member A4
40mio-rep2	E_20221201_NO30_400nL_HLAc1_4e7_directIP_titration_rep2_Slot2-5_1_3520.12368.1241.2	2	1	6.51	4.34	2.83	2.18	46	5	5900	AEmLERVIKNY	11	unbiased	m:Oxidized methionine	42.726	0.97564	691.357	-5.6	6.19	Human	ENSP00000276344.2	ENSP00000276344.2	NA	NA	NA	NA	NA	NA	NA	MAGEA4	ENSG00000147381.11	ENST00000276344.6	X	chrX:151924616-151925170:+	ENSP00000353379.2|ENSP00000359360.1|ENSP00000359365.3|ENSP00000377497.1|ENSP00000377498.1	MAGE family member A4	MAGE family member A4
40mio-rep3	E_20221201_NO30_400nL_HLAc1_4e7_directIP_titration_rep3_Slot2-5_1_3521.12392.1240.2	2	2	9.12	NA	4.67	9.12	56.3	6	8780	AEmLERVIKNY	11	unbiased	m:Oxidized methionine	42.8131	0.97597	691.357	-5.6	6.19	Human	ENSP00000276344.2	ENSP00000276344.2	NA	NA	NA	NA	NA	NA	NA	MAGEA4	ENSG00000147381.11	ENST00000276344.6	X	chrX:151924616-151925170:+	ENSP00000353379.2|ENSP00000359360.1|ENSP00000359365.3|ENSP00000377497.1|ENSP00000377498.1	MAGE family member A4	MAGE family member A4
40mio-rep4	E_20221201_NO30_400nL_HLAc1_4e7_directIP_titration_rep4_Slot2-5_1_3522.12391.1634.3	3	2	6.42	4.36	0.99	2.05	58.9	6	12300	AEmLERVIKNY	11	y-ion bias	m:Oxidized methionine	42.7908	0.728649	461.241	-4.3	6.19	Human	ENSP00000276344.2	ENSP00000276344.2	NA	NA	NA	NA	NA	NA	NA	MAGEA4	ENSG00000147381.11	ENST00000276344.6	X	chrX:151924616-151925170:+	ENSP00000353379.2|ENSP00000359360.1|ENSP00000359365.3|ENSP00000377497.1|ENSP00000377498.1	MAGE family member A4	MAGE family member A4
40mio-rep1	E_20221201_NO30_400nL_HLAc1_4e7_directIP_titration_rep1_Slot1-04_1_3496.17970.1447.2	2	2	10.51	3.95	5.47	6.56	63	7	12500	AENTLSKLL	9	unbiased	NA	62.0749	0.847083	494.786	-2.6	6.05	Human	ENSP00000355114.3	ENSP00000355114.3	NA	NA	NA	NA	NA	NA	NA	DCAF12	ENSG00000198876.13	ENST00000361264.9	9	chr9:34086387-34088352:-	NA	DDB1 and CUL4 associated factor 12	DDB1 and CUL4 associated factor 12
40mio-rep1	E_20221201_NO30_400nL_HLAc1_4e7_directIP_titration_rep1_Slot1-04_1_3496.18511.1433.2	2	1	16.61	11.08	7.65	5.52	90	8	8130	AESLFREAL	9	dual b/y bias	NA	63.9461	0.855926	518.275	-4.1	4.53	Human	ENSP00000276344.2	ENSP00000276344.2	NA	NA	NA	NA	NA	NA	NA	MAGEA4	ENSG00000147381.11	ENST00000276344.6	X	chrX:151924616-151925170:+	ENSP00000353379.2|ENSP00000359360.1|ENSP00000359365.3|ENSP00000377497.1|ENSP00000377498.1	MAGE family member A4	MAGE family member A4
40mio-rep2	E_20221201_NO30_400nL_HLAc1_4e7_directIP_titration_rep2_Slot2-5_1_3520.18175.1450.2	2	1	4.29	NA	4.29	4.29	41.8	5	5440	AESLFREAL	9	y-ion bias	NA	62.7841	0.844811	518.273	-7.9	4.53	Human	ENSP00000276344.2	ENSP00000276344.2	NA	NA	NA	NA	NA	NA	NA	MAGEA4	ENSG00000147381.11	ENST00000276344.6	X	chrX:151924616-151925170:+	ENSP00000353379.2|ENSP00000359360.1|ENSP00000359365.3|ENSP00000377497.1|ENSP00000377498.1	MAGE family member A4	MAGE family member A4
1mio-rep1	E_20221201_NO30_400nL_HLAc1_1e6_directIP_titration_rep1_Slot1-06_1_3498.14471.1468.2	2	3	15.49	5.14	10.54	10.34	88	7	10400	AETSYVKVL	9	dual b/y bias	NA	49.9822	0.833908	505.281	-3.7	6.04	Human	ENSP00000286482.1	ENSP00000286482.1|ENSP00000276344.2|ENSP00000349085.5	NA	NA	NA	NA	NA	NA	NA	MAGEA8	ENSG00000156009.10	ENST00000286482.6	X	chrX:149885227-149885825:+	ENSP00000438293.1|ENSP00000443776.1	MAGE family member A8	MAGE family member A8
1mio-rep2	E_20221201_NO30_400nL_HLAc1_1e6_directIP_titration_rep3_Slot2-1_1_3508.14455.1472.2	2	5	15.65	7.25	8.4	8.4	83.6	8	19200	AETSYVKVL	9	dual b/y bias	NA	49.9242	0.83119	505.277	-9.6	6.04	Human	ENSP00000286482.1	ENSP00000286482.1|ENSP00000276344.2|ENSP00000349085.5	NA	NA	NA	NA	NA	NA	NA	MAGEA8	ENSG00000156009.10	ENST00000286482.6	X	chrX:149885227-149885825:+	ENSP00000438293.1|ENSP00000443776.1	MAGE family member A8	MAGE family member A8
1mio-rep3	E_20221201_NO30_400nL_HLAc1_1e6_directIP_titration_rep4_Slot2-1_1_3509.14348.1490.2	2	3	13.44	5.69	7.75	7.75	79.6	8	11100	AETSYVKVL	9	unbiased	NA	49.5523	0.819805	505.277	-9.6	6.04	Human	ENSP00000286482.1	ENSP00000286482.1|ENSP00000276344.2|ENSP00000349085.5	NA	NA	NA	NA	NA	NA	NA	MAGEA8	ENSG00000156009.10	ENST00000286482.6	X	chrX:149885227-149885825:+	ENSP00000438293.1|ENSP00000443776.1	MAGE family member A8	MAGE family member A8
10mio-rep1	E_20221201_NO30_400nL_HLAc1_1e7_directIP_titration_rep1_Slot2-3_1_3512.14170.1473.2	2	4	19.21	6.74	12.47	12.47	94.5	8	84200	AETSYVKVL	9	dual b/y bias	NA	48.9515	0.830679	505.278	-7.6	6.04	Human	ENSP00000286482.1	ENSP00000286482.1|ENSP00000276344.2|ENSP00000349085.5	NA	NA	NA	NA	NA	NA	NA	MAGEA8	ENSG00000156009.10	ENST00000286482.6	X	chrX:149885227-149885825:+	ENSP00000438293.1|ENSP00000443776.1	MAGE family member A8	MAGE family member A8
10mio-rep2	E_20221201_NO30_400nL_HLAc1_1e7_directIP_titration_rep2_Slot2-3_1_3513.14137.1467.2	2	4	18.81	8.07	10.74	10.74	94.4	7	99400	AETSYVKVL	9	dual b/y bias	NA	48.8378	0.834107	505.279	-5.7	6.04	Human	ENSP00000286482.1	ENSP00000286482.1|ENSP00000276344.2|ENSP00000349085.5	NA	NA	NA	NA	NA	NA	NA	MAGEA8	ENSG00000156009.10	ENST00000286482.6	X	chrX:149885227-149885825:+	ENSP00000438293.1|ENSP00000443776.1	MAGE family member A8	MAGE family member A8
10mio-rep3	E_20221201_NO30_400nL_HLAc1_1e7_directIP_titration_rep3_Slot2-3_1_3514.14059.1472.2	2	6	19.31	6.98	12.33	12.33	95.9	8	138000	AETSYVKVL	9	dual b/y bias	NA	48.5707	0.830996	505.277	-7.6	6.04	Human	ENSP00000286482.1	ENSP00000286482.1|ENSP00000276344.2|ENSP00000349085.5	NA	NA	NA	NA	NA	NA	NA	MAGEA8	ENSG00000156009.10	ENST00000286482.6	X	chrX:149885227-149885825:+	ENSP00000438293.1|ENSP00000443776.1	MAGE family member A8	MAGE family member A8
20mio-rep1	E_20221201_NO30_400nL_HLAc1_2e7_directIP_titration_rep1_Slot2-4_1_3515.14050.1471.2	2	4	17.37	7.1	12.97	10.27	93.2	7	94000	AETSYVKVL	9	dual b/y bias	NA	48.5267	0.831996	505.279	-5.7	6.04	Human	ENSP00000286482.1	ENSP00000286482.1|ENSP00000276344.2|ENSP00000349085.5	NA	NA	NA	NA	NA	NA	NA	MAGEA8	ENSG00000156009.10	ENST00000286482.6	X	chrX:149885227-149885825:+	ENSP00000438293.1|ENSP00000443776.1	MAGE family member A8	MAGE family member A8
20mio-rep2	E_20221201_NO30_400nL_HLAc1_2e7_directIP_titration_rep3_Slot2-4_1_3518.14159.1459.2	2	5	19.19	6.78	12.4	12.4	93.6	8	182000	AETSYVKVL	9	dual b/y bias	NA	48.9079	0.839189	505.28	-3.7	6.04	Human	ENSP00000286482.1	ENSP00000286482.1|ENSP00000276344.2|ENSP00000349085.5	NA	NA	NA	NA	NA	NA	NA	MAGEA8	ENSG00000156009.10	ENST00000286482.6	X	chrX:149885227-149885825:+	ENSP00000438293.1|ENSP00000443776.1	MAGE family member A8	MAGE family member A8
20mio-rep3	E_20221201_NO30_400nL_HLAc1_2e7_directIP_titration_rep4_Slot2-4_1_3519.14104.1456.2	2	5	20.87	8.87	12	12	97.6	8	228000	AETSYVKVL	9	dual b/y bias	NA	48.7169	0.841428	505.28	-3.7	6.04	Human	ENSP00000286482.1	ENSP00000286482.1|ENSP00000276344.2|ENSP00000349085.5	NA	NA	NA	NA	NA	NA	NA	MAGEA8	ENSG00000156009.10	ENST00000286482.6	X	chrX:149885227-149885825:+	ENSP00000438293.1|ENSP00000443776.1	MAGE family member A8	MAGE family member A8
40mio-rep1	E_20221201_NO30_400nL_HLAc1_4e7_directIP_titration_rep1_Slot1-04_1_3496.14359.1438.2	2	4	20.81	7.22	14.34	13.6	96.3	8	371000	AETSYVKVL	9	dual b/y bias	NA	49.6001	0.852372	505.28	-3.7	6.04	Human	ENSP00000286482.1	ENSP00000286482.1|ENSP00000276344.2|ENSP00000349085.5	NA	NA	NA	NA	NA	NA	NA	MAGEA8	ENSG00000156009.10	ENST00000286482.6	X	chrX:149885227-149885825:+	ENSP00000438293.1|ENSP00000443776.1	MAGE family member A8	MAGE family member A8
40mio-rep2	E_20221201_NO30_400nL_HLAc1_4e7_directIP_titration_rep2_Slot2-5_1_3520.14038.1460.2	2	5	21.06	7.79	13.27	13.27	99.3	8	424000	AETSYVKVL	9	dual b/y bias	NA	48.4936	0.838774	505.28	-3.7	6.04	Human	ENSP00000286482.1	ENSP00000286482.1|ENSP00000276344.2|ENSP00000349085.5	NA	NA	NA	NA	NA	NA	NA	MAGEA8	ENSG00000156009.10	ENST00000286482.6	X	chrX:149885227-149885825:+	ENSP00000438293.1|ENSP00000443776.1	MAGE family member A8	MAGE family member A8
40mio-rep3	E_20221201_NO30_400nL_HLAc1_4e7_directIP_titration_rep3_Slot2-5_1_3521.14049.1459.2	2	5	19.88	6.7	14.02	13.19	95.9	8	126000	AETSYVKVL	9	dual b/y bias	NA	48.5345	0.839499	505.28	-3.7	6.04	Human	ENSP00000286482.1	ENSP00000286482.1|ENSP00000276344.2|ENSP00000349085.5	NA	NA	NA	NA	NA	NA	NA	MAGEA8	ENSG00000156009.10	ENST00000286482.6	X	chrX:149885227-149885825:+	ENSP00000438293.1|ENSP00000443776.1	MAGE family member A8	MAGE family member A8
40mio-rep4	E_20221201_NO30_400nL_HLAc1_4e7_directIP_titration_rep4_Slot2-5_1_3522.14038.1460.2	2	4	21.42	7.97	13.47	13.45	98.4	8	152000	AETSYVKVL	9	dual b/y bias	NA	48.4799	0.838669	505.28	-3.7	6.04	Human	ENSP00000286482.1	ENSP00000286482.1|ENSP00000276344.2|ENSP00000349085.5	NA	NA	NA	NA	NA	NA	NA	MAGEA8	ENSG00000156009.10	ENST00000286482.6	X	chrX:149885227-149885825:+	ENSP00000438293.1|ENSP00000443776.1	MAGE family member A8	MAGE family member A8
5mio-rep1	E_20221201_NO30_400nL_HLAc1_5e6_directIP_titration_rep1_Slot1-37_1_3502.14421.1462.2	2	6	18.79	5.1	13.33	13.69	93.6	8	49200	AETSYVKVL	9	dual b/y bias	NA	49.8145	0.837605	505.279	-5.7	6.04	Human	ENSP00000286482.1	ENSP00000286482.1|ENSP00000276344.2|ENSP00000349085.5	NA	NA	NA	NA	NA	NA	NA	MAGEA8	ENSG00000156009.10	ENST00000286482.6	X	chrX:149885227-149885825:+	ENSP00000438293.1|ENSP00000443776.1	MAGE family member A8	MAGE family member A8
5mio-rep2	E_20221201_NO30_400nL_HLAc1_5e6_directIP_titration_rep2_Slot2-2_1_3510.14304.1480.2	2	4	13.42	4.12	9.31	9.31	77.8	7	23600	AETSYVKVL	9	dual b/y bias	NA	49.4057	0.826263	505.278	-7.6	6.04	Human	ENSP00000286482.1	ENSP00000286482.1|ENSP00000276344.2|ENSP00000349085.5	NA	NA	NA	NA	NA	NA	NA	MAGEA8	ENSG00000156009.10	ENST00000286482.6	X	chrX:149885227-149885825:+	ENSP00000438293.1|ENSP00000443776.1	MAGE family member A8	MAGE family member A8
5mio-rep3	E_20221201_NO30_400nL_HLAc1_5e6_directIP_titration_rep3_Slot2-2_1_3511.14326.1472.2	2	4	17.1	6.23	10.88	10.88	90.5	8	22200	AETSYVKVL	9	unbiased	NA	49.4868	0.830963	505.278	-7.6	6.04	Human	ENSP00000286482.1	ENSP00000286482.1|ENSP00000276344.2|ENSP00000349085.5	NA	NA	NA	NA	NA	NA	NA	MAGEA8	ENSG00000156009.10	ENST00000286482.6	X	chrX:149885227-149885825:+	ENSP00000438293.1|ENSP00000443776.1	MAGE family member A8	MAGE family member A8
20mio-rep1	E_20221201_NO30_400nL_HLAc1_2e7_directIP_titration_rep1_Slot2-4_1_3515.20340.534.1	1	1	6.85	2.68	2.48	4.17	57.4	5	2740	AIIESTPEL	9	dual b/y bias	NA	70.2424	1.40566	972.518	-7	3.8	Human|nuORFdb_human	ENSP00000262013.7	ENSP00000262013.7|ENSP00000484908.1|ENSP00000426900.1|ENSP00000349636.4|ENSP00000423165.1|ENST00000505173.5_1_17:49067015-49124830:-|ENST00000514613.5_1_17:49067015-49156972:-	NA	NA	NA	NA	SPAG9	ncRNA Retained Intron	lncRNA	SPAG9	ENSG00000008294.21	ENST00000262013.12	17	chr17:50962174-50966274:-	NA	sperm associated antigen 9	sperm associated antigen 9
20mio-rep2	E_20221201_NO30_400nL_HLAc1_2e7_directIP_titration_rep3_Slot2-4_1_3518.20362.528.1	1	1	9.45	5.93	2.26	3.51	68	6	1950	AIIESTPEL	9	dual b/y bias	NA	70.3349	1.40913	972.52	-4.9	3.8	Human|nuORFdb_human	ENSP00000262013.7	ENSP00000262013.7|ENSP00000484908.1|ENSP00000426900.1|ENSP00000349636.4|ENSP00000423165.1|ENST00000505173.5_1_17:49067015-49124830:-|ENST00000514613.5_1_17:49067015-49156972:-	NA	NA	NA	NA	SPAG9	ncRNA Retained Intron	lncRNA	SPAG9	ENSG00000008294.21	ENST00000262013.12	17	chr17:50962174-50966274:-	NA	sperm associated antigen 9	sperm associated antigen 9
20mio-rep3	E_20221201_NO30_400nL_HLAc1_2e7_directIP_titration_rep4_Slot2-4_1_3519.20371.523.1	1	2	9.23	5.77	2.39	3.47	68.9	6	6150	AIIESTPEL	9	unbiased	NA	70.356	1.41254	972.516	-9.1	3.8	Human|nuORFdb_human	ENSP00000262013.7	ENSP00000262013.7|ENSP00000484908.1|ENSP00000426900.1|ENSP00000349636.4|ENSP00000423165.1|ENST00000505173.5_1_17:49067015-49124830:-|ENST00000514613.5_1_17:49067015-49156972:-	NA	NA	NA	NA	SPAG9	ncRNA Retained Intron	lncRNA	SPAG9	ENSG00000008294.21	ENST00000262013.12	17	chr17:50962174-50966274:-	NA	sperm associated antigen 9	sperm associated antigen 9
40mio-rep2	E_20221201_NO30_400nL_HLAc1_4e7_directIP_titration_rep2_Slot2-5_1_3520.20263.517.1	1	2	9.89	5.12	3.49	4.76	67.6	6	6090	AIIESTPEL	9	dual b/y bias	NA	69.9988	1.41612	972.518	-7	3.8	Human|nuORFdb_human	ENSP00000262013.7	ENSP00000262013.7|ENSP00000484908.1|ENSP00000426900.1|ENSP00000349636.4|ENSP00000423165.1|ENST00000505173.5_1_17:49067015-49124830:-|ENST00000514613.5_1_17:49067015-49156972:-	NA	NA	NA	NA	SPAG9	ncRNA Retained Intron	lncRNA	SPAG9	ENSG00000008294.21	ENST00000262013.12	17	chr17:50962174-50966274:-	NA	sperm associated antigen 9	sperm associated antigen 9
40mio-rep3	E_20221201_NO30_400nL_HLAc1_4e7_directIP_titration_rep3_Slot2-5_1_3521.20284.521.1	1	1	7.48	5.88	2.16	1.6	59.6	5	3730	AIIESTPEL	9	b-ion bias	NA	70.0704	1.41371	972.52	-4.9	3.8	Human|nuORFdb_human	ENSP00000262013.7	ENSP00000262013.7|ENSP00000484908.1|ENSP00000426900.1|ENSP00000349636.4|ENSP00000423165.1|ENST00000505173.5_1_17:49067015-49124830:-|ENST00000514613.5_1_17:49067015-49156972:-	NA	NA	NA	NA	SPAG9	ncRNA Retained Intron	lncRNA	SPAG9	ENSG00000008294.21	ENST00000262013.12	17	chr17:50962174-50966274:-	NA	sperm associated antigen 9	sperm associated antigen 9
40mio-rep4	E_20221201_NO30_400nL_HLAc1_4e7_directIP_titration_rep4_Slot2-5_1_3522.20294.519.1	1	2	9.02	4.19	2.67	4.83	62.7	5	9250	AIIESTPEL	9	dual b/y bias	NA	70.0888	1.41493	972.52	-4.9	3.8	Human|nuORFdb_human	ENSP00000262013.7	ENSP00000262013.7|ENSP00000484908.1|ENSP00000426900.1|ENSP00000349636.4|ENSP00000423165.1|ENST00000505173.5_1_17:49067015-49124830:-|ENST00000514613.5_1_17:49067015-49156972:-	NA	NA	NA	NA	SPAG9	ncRNA Retained Intron	lncRNA	SPAG9	ENSG00000008294.21	ENST00000262013.12	17	chr17:50962174-50966274:-	NA	sperm associated antigen 9	sperm associated antigen 9
10mio-rep2	E_20221201_NO30_400nL_HLAc1_1e7_directIP_titration_rep2_Slot2-3_1_3513.16658.452.1	1	2	13.78	6.23	9.58	7.55	79.7	7	9400	ALLEEEEGV	9	dual b/y bias	NA	57.5434	1.4544	988.475	-8.4	3.59	Human	ENSP00000276344.2	ENSP00000276344.2	NA	NA	NA	NA	NA	NA	NA	MAGEA4	ENSG00000147381.11	ENST00000276344.6	X	chrX:151924616-151925170:+	ENSP00000353379.2|ENSP00000359360.1|ENSP00000359365.3|ENSP00000377497.1|ENSP00000377498.1	MAGE family member A4	MAGE family member A4
10mio-rep3	E_20221201_NO30_400nL_HLAc1_1e7_directIP_titration_rep3_Slot2-3_1_3514.16605.454.1	1	1	11.82	5.14	8.39	6.68	75.1	7	3930	ALLEEEEGV	9	unbiased	NA	57.3607	1.45338	988.477	-6.4	3.59	Human	ENSP00000276344.2	ENSP00000276344.2	NA	NA	NA	NA	NA	NA	NA	MAGEA4	ENSG00000147381.11	ENST00000276344.6	X	chrX:151924616-151925170:+	ENSP00000353379.2|ENSP00000359360.1|ENSP00000359365.3|ENSP00000377497.1|ENSP00000377498.1	MAGE family member A4	MAGE family member A4
20mio-rep1	E_20221201_NO30_400nL_HLAc1_2e7_directIP_titration_rep1_Slot2-4_1_3515.16582.451.1	1	2	12.4	8.55	3.9	3.85	79.1	7	26300	ALLEEEEGV	9	unbiased	NA	57.2675	1.45507	988.481	-2.4	3.59	Human	ENSP00000276344.2	ENSP00000276344.2	NA	NA	NA	NA	NA	NA	NA	MAGEA4	ENSG00000147381.11	ENST00000276344.6	X	chrX:151924616-151925170:+	ENSP00000353379.2|ENSP00000359360.1|ENSP00000359365.3|ENSP00000377497.1|ENSP00000377498.1	MAGE family member A4	MAGE family member A4
20mio-rep2	E_20221201_NO30_400nL_HLAc1_2e7_directIP_titration_rep3_Slot2-4_1_3518.16660.446.1	1	2	13.65	6.57	9.14	7.07	80.3	7	8940	ALLEEEEGV	9	unbiased	NA	57.5452	1.45827	988.478	-5.4	3.59	Human	ENSP00000276344.2	ENSP00000276344.2	NA	NA	NA	NA	NA	NA	NA	MAGEA4	ENSG00000147381.11	ENST00000276344.6	X	chrX:151924616-151925170:+	ENSP00000353379.2|ENSP00000359360.1|ENSP00000359365.3|ENSP00000377497.1|ENSP00000377498.1	MAGE family member A4	MAGE family member A4
20mio-rep3	E_20221201_NO30_400nL_HLAc1_2e7_directIP_titration_rep4_Slot2-4_1_3519.16614.445.1	1	3	11.47	3.7	7.07	7.77	74.8	7	16700	ALLEEEEGV	9	b-ion bias	NA	57.3853	1.45839	988.479	-4.4	3.59	Human	ENSP00000276344.2	ENSP00000276344.2	NA	NA	NA	NA	NA	NA	NA	MAGEA4	ENSG00000147381.11	ENST00000276344.6	X	chrX:151924616-151925170:+	ENSP00000353379.2|ENSP00000359360.1|ENSP00000359365.3|ENSP00000377497.1|ENSP00000377498.1	MAGE family member A4	MAGE family member A4
40mio-rep1	E_20221201_NO30_400nL_HLAc1_4e7_directIP_titration_rep1_Slot1-04_1_3496.16897.425.1	1	3	15.99	8.78	5.82	7.22	89.2	7	95200	ALLEEEEGV	9	dual b/y bias	NA	58.3668	1.4707	988.482	-1.3	3.59	Human	ENSP00000276344.2	ENSP00000276344.2	NA	NA	NA	NA	NA	NA	NA	MAGEA4	ENSG00000147381.11	ENST00000276344.6	X	chrX:151924616-151925170:+	ENSP00000353379.2|ENSP00000359360.1|ENSP00000359365.3|ENSP00000377497.1|ENSP00000377498.1	MAGE family member A4	MAGE family member A4
40mio-rep2	E_20221201_NO30_400nL_HLAc1_4e7_directIP_titration_rep2_Slot2-5_1_3520.16549.442.1	1	3	13.97	5.99	9.4	7.98	79	7	50900	ALLEEEEGV	9	dual b/y bias	NA	57.1662	1.46062	988.477	-6.4	3.59	Human	ENSP00000276344.2	ENSP00000276344.2	NA	NA	NA	NA	NA	NA	NA	MAGEA4	ENSG00000147381.11	ENST00000276344.6	X	chrX:151924616-151925170:+	ENSP00000353379.2|ENSP00000359360.1|ENSP00000359365.3|ENSP00000377497.1|ENSP00000377498.1	MAGE family member A4	MAGE family member A4
40mio-rep3	E_20221201_NO30_400nL_HLAc1_4e7_directIP_titration_rep3_Slot2-5_1_3521.16579.439.1	1	5	13.15	6.45	4.79	6.69	79.6	7	81900	ALLEEEEGV	9	unbiased	NA	57.2705	1.46237	988.48	-3.4	3.59	Human	ENSP00000276344.2	ENSP00000276344.2	NA	NA	NA	NA	NA	NA	NA	MAGEA4	ENSG00000147381.11	ENST00000276344.6	X	chrX:151924616-151925170:+	ENSP00000353379.2|ENSP00000359360.1|ENSP00000359365.3|ENSP00000377497.1|ENSP00000377498.1	MAGE family member A4	MAGE family member A4
40mio-rep4	E_20221201_NO30_400nL_HLAc1_4e7_directIP_titration_rep4_Slot2-5_1_3522.16542.442.1	1	3	14.42	4.73	10.68	9.69	84	7	49100	ALLEEEEGV	9	b-ion bias	NA	57.128	1.46021	988.475	-8.4	3.59	Human	ENSP00000276344.2	ENSP00000276344.2	NA	NA	NA	NA	NA	NA	NA	MAGEA4	ENSG00000147381.11	ENST00000276344.6	X	chrX:151924616-151925170:+	ENSP00000353379.2|ENSP00000359360.1|ENSP00000359365.3|ENSP00000377497.1|ENSP00000377498.1	MAGE family member A4	MAGE family member A4
5mio-rep1	E_20221201_NO30_400nL_HLAc1_5e6_directIP_titration_rep1_Slot1-37_1_3502.16978.444.1	1	1	9.47	4.52	6.75	4.95	71.6	6	5360	ALLEEEEGV	9	b-ion bias	NA	58.6455	1.45915	988.474	-9.4	3.59	Human	ENSP00000276344.2	ENSP00000276344.2	NA	NA	NA	NA	NA	NA	NA	MAGEA4	ENSG00000147381.11	ENST00000276344.6	X	chrX:151924616-151925170:+	ENSP00000353379.2|ENSP00000359360.1|ENSP00000359365.3|ENSP00000377497.1|ENSP00000377498.1	MAGE family member A4	MAGE family member A4
20mio-rep1	E_20221201_NO30_400nL_HLAc1_2e7_directIP_titration_rep1_Slot2-4_1_3515.20500.1498.2	2	2	11.01	9.55	3.83	1.46	79.1	7	5060	ALLSAVTRL	9	dual b/y bias	NA	70.7947	0.814945	472.297	-7.2	9.79	Human	ENSP00000384638.4	ENSP00000384638.4|ENSP00000304669.7|ENSP00000418191.1|ENSP00000486160.1|ENSP00000427821.1	NA	NA	NA	NA	NA	NA	NA	CTNNA2	ENSG00000066032.18	ENST00000402739.8	2	chr2:80647870-80648689:+	ENSP00000419295.1	catenin alpha 2	catenin alpha 2
20mio-rep3	E_20221201_NO30_400nL_HLAc1_2e7_directIP_titration_rep4_Slot2-4_1_3519.20575.1485.2	2	4	10.16	8.41	2.79	1.75	79.2	6	16200	ALLSAVTRL	9	unbiased	NA	71.0631	0.822993	472.297	-7.2	9.79	Human	ENSP00000384638.4	ENSP00000384638.4|ENSP00000304669.7|ENSP00000418191.1|ENSP00000486160.1|ENSP00000427821.1	NA	NA	NA	NA	NA	NA	NA	CTNNA2	ENSG00000066032.18	ENST00000402739.8	2	chr2:80647870-80648689:+	ENSP00000419295.1	catenin alpha 2	catenin alpha 2
40mio-rep1	E_20221201_NO30_400nL_HLAc1_4e7_directIP_titration_rep1_Slot1-04_1_3496.20844.1469.2	2	1	8.87	6.96	1.89	1.9	63	7	6810	ALLSAVTRL	9	y-ion bias	NA	72.0056	0.833096	472.3	-0.8	9.79	Human	ENSP00000384638.4	ENSP00000384638.4|ENSP00000304669.7|ENSP00000418191.1|ENSP00000486160.1|ENSP00000427821.1	NA	NA	NA	NA	NA	NA	NA	CTNNA2	ENSG00000066032.18	ENST00000402739.8	2	chr2:80647870-80648689:+	ENSP00000419295.1	catenin alpha 2	catenin alpha 2
40mio-rep2	E_20221201_NO30_400nL_HLAc1_4e7_directIP_titration_rep2_Slot2-5_1_3520.20706.1480.2	2	1	9.2	7.43	2.83	1.76	78.3	5	6430	ALLSAVTRL	9	y-ion bias	NA	71.5316	0.82628	472.298	-5.1	9.79	Human	ENSP00000384638.4	ENSP00000384638.4|ENSP00000304669.7|ENSP00000418191.1|ENSP00000486160.1|ENSP00000427821.1	NA	NA	NA	NA	NA	NA	NA	CTNNA2	ENSG00000066032.18	ENST00000402739.8	2	chr2:80647870-80648689:+	ENSP00000419295.1	catenin alpha 2	catenin alpha 2
40mio-rep3	E_20221201_NO30_400nL_HLAc1_4e7_directIP_titration_rep3_Slot2-5_1_3521.20733.1486.2	2	1	11.95	9.93	3.86	2.02	85.6	6	4530	ALLSAVTRL	9	dual b/y bias	NA	71.6209	0.82217	472.298	-5.1	9.79	Human	ENSP00000384638.4	ENSP00000384638.4|ENSP00000304669.7|ENSP00000418191.1|ENSP00000486160.1|ENSP00000427821.1	NA	NA	NA	NA	NA	NA	NA	CTNNA2	ENSG00000066032.18	ENST00000402739.8	2	chr2:80647870-80648689:+	ENSP00000419295.1	catenin alpha 2	catenin alpha 2
40mio-rep4	E_20221201_NO30_400nL_HLAc1_4e7_directIP_titration_rep4_Slot2-5_1_3522.20784.1485.2	2	2	12.39	10.06	2.89	2.33	84.8	6	8780	ALLSAVTRL	9	dual b/y bias	NA	71.7809	0.823084	472.299	-2.9	9.79	Human	ENSP00000384638.4	ENSP00000384638.4|ENSP00000304669.7|ENSP00000418191.1|ENSP00000486160.1|ENSP00000427821.1	NA	NA	NA	NA	NA	NA	NA	CTNNA2	ENSG00000066032.18	ENST00000402739.8	2	chr2:80647870-80648689:+	ENSP00000419295.1	catenin alpha 2	catenin alpha 2
20mio-rep1	E_20221201_NO30_400nL_HLAc1_2e7_directIP_titration_rep1_Slot2-4_1_3515.22353.330.1	1	1	4.29	2.29	3.11	2	58.9	5	1090	ALnDTVEFY	9	b-ion bias	n:Deamidated	77.1918	1.5265	1072.48	-3.1	3.49	Human	ENSP00000358831.4	ENSP00000358831.4	NA	NA	NA	NA	NA	NA	NA	ELOVL4	ENSG00000118402.6	ENST00000369816.5	6	chr6:79914814-79916610:-	NA	ELOVL fatty acid elongase 4	ELOVL fatty acid elongase 4
40mio-rep1	E_20221201_NO30_400nL_HLAc1_4e7_directIP_titration_rep1_Slot1-04_1_3496.19999.602.1	1	1	4.51	2.11	3.45	2.4	57.8	5	4250	AQGPQFGW	8	unbiased	NA	69.0871	1.36507	890.412	-4	5.57	Human	ENSP00000355114.3	ENSP00000355114.3	NA	NA	NA	NA	NA	NA	NA	DCAF12	ENSG00000198876.13	ENST00000361264.9	9	chr9:34086387-34088352:-	NA	DDB1 and CUL4 associated factor 12	DDB1 and CUL4 associated factor 12
20mio-rep3	E_20221201_NO30_400nL_HLAc1_2e7_directIP_titration_rep4_Slot2-4_1_3519.9804.1525.2	2	1	8.77	4.4	4.37	4.37	72.3	7	3900	ASALKDVSY	9	unbiased	NA	33.8685	0.797997	477.248	-5.4	5.88	Human	ENSP00000472530.1	ENSP00000472530.1|ENSP00000426978.1	NA	NA	NA	NA	NA	NA	NA	NXF2B	ENSG00000269437.7	ENST00000602195.5	X	chrX:102360398-102360603:-	ENSP00000474598.2|ENSP00000474659.2|ENSP00000485586.2	nuclear RNA export factor 2B	nuclear RNA export factor 2B
40mio-rep1	E_20221201_NO30_400nL_HLAc1_4e7_directIP_titration_rep1_Slot1-04_1_3496.10059.1507.2	2	1	11.99	8.68	3.3	3.31	88.3	6	12100	ASALKDVSY	9	y-ion bias	NA	34.7499	0.809387	477.249	-3.3	5.88	Human	ENSP00000472530.1	ENSP00000472530.1|ENSP00000426978.1	NA	NA	NA	NA	NA	NA	NA	NXF2B	ENSG00000269437.7	ENST00000602195.5	X	chrX:102360398-102360603:-	ENSP00000474598.2|ENSP00000474659.2|ENSP00000485586.2	nuclear RNA export factor 2B	nuclear RNA export factor 2B
40mio-rep2	E_20221201_NO30_400nL_HLAc1_4e7_directIP_titration_rep2_Slot2-5_1_3520.9786.1515.2	2	2	13.67	8.92	4.94	4.75	83	7	19300	ASALKDVSY	9	unbiased	NA	33.8065	0.804246	477.248	-5.4	5.88	Human	ENSP00000472530.1	ENSP00000472530.1|ENSP00000426978.1	NA	NA	NA	NA	NA	NA	NA	NXF2B	ENSG00000269437.7	ENST00000602195.5	X	chrX:102360398-102360603:-	ENSP00000474598.2|ENSP00000474659.2|ENSP00000485586.2	nuclear RNA export factor 2B	nuclear RNA export factor 2B
40mio-rep3	E_20221201_NO30_400nL_HLAc1_4e7_directIP_titration_rep3_Slot2-5_1_3521.9764.1515.2	2	1	8.54	4.43	4.41	4.1	68.1	7	5910	ASALKDVSY	9	unbiased	NA	33.7321	0.803807	477.248	-5.4	5.88	Human	ENSP00000472530.1	ENSP00000472530.1|ENSP00000426978.1	NA	NA	NA	NA	NA	NA	NA	NXF2B	ENSG00000269437.7	ENST00000602195.5	X	chrX:102360398-102360603:-	ENSP00000474598.2|ENSP00000474659.2|ENSP00000485586.2	nuclear RNA export factor 2B	nuclear RNA export factor 2B
40mio-rep4	E_20221201_NO30_400nL_HLAc1_4e7_directIP_titration_rep4_Slot2-5_1_3522.9785.1515.2	2	1	12.06	7.16	3.97	4.9	76.5	7	10500	ASALKDVSY	9	unbiased	NA	33.7945	0.804133	477.248	-5.4	5.88	Human	ENSP00000472530.1	ENSP00000472530.1|ENSP00000426978.1	NA	NA	NA	NA	NA	NA	NA	NXF2B	ENSG00000269437.7	ENST00000602195.5	X	chrX:102360398-102360603:-	ENSP00000474598.2|ENSP00000474659.2|ENSP00000485586.2	nuclear RNA export factor 2B	nuclear RNA export factor 2B
10mio-rep2	E_20221201_NO30_400nL_HLAc1_1e7_directIP_titration_rep2_Slot2-3_1_3513.25076.481.1	1	1	8.72	5.6	4.09	3.12	68.6	5	3300	ASSSLQLVF	9	b-ion bias	NA	86.6082	1.43705	951.509	-5.9	5.57	Human	ENSP00000359301.3	ENSP00000359301.3	NA	NA	NA	NA	NA	NA	NA	MAGEA3	ENSG00000221867.9	ENST00000370278.4	X	chrX:152701775-152702347:+	ENSP00000473093.1	MAGE family member A3	MAGE family member A3
20mio-rep2	E_20221201_NO30_400nL_HLAc1_2e7_directIP_titration_rep3_Slot2-4_1_3518.25070.1574.2	2	1	7.38	5.1	2.41	2.28	68.6	5	1840	ASSSLQLVF	9	unbiased	NA	86.591	0.767008	476.258	-6.1	5.57	Human	ENSP00000359301.3	ENSP00000359301.3	NA	NA	NA	NA	NA	NA	NA	MAGEA3	ENSG00000221867.9	ENST00000370278.4	X	chrX:152701775-152702347:+	ENSP00000473093.1	MAGE family member A3	MAGE family member A3
40mio-rep3	E_20221201_NO30_400nL_HLAc1_4e7_directIP_titration_rep3_Slot2-5_1_3521.25067.1539.2	2	1	10.3	9.12	2.51	1.18	77.9	5	2900	ASSSLQLVF	9	unbiased	NA	86.5912	0.789148	476.259	-4	5.57	Human	ENSP00000359301.3	ENSP00000359301.3	NA	NA	NA	NA	NA	NA	NA	MAGEA3	ENSG00000221867.9	ENST00000370278.4	X	chrX:152701775-152702347:+	ENSP00000473093.1	MAGE family member A3	MAGE family member A3
40mio-rep1	E_20221201_NO30_400nL_HLAc1_4e7_directIP_titration_rep1_Slot1-04_1_3496.12351.631.1	1	1	6.36	2.82	2.9	3.54	55.3	5	4560	AVSSSSPLV	9	unbiased	NA	42.6646	1.34773	846.452	-5.6	5.57	Human	ENSP00000276344.2	ENSP00000276344.2	NA	NA	NA	NA	NA	NA	NA	MAGEA4	ENSG00000147381.11	ENST00000276344.6	X	chrX:151924616-151925170:+	ENSP00000353379.2|ENSP00000359360.1|ENSP00000359365.3|ENSP00000377497.1|ENSP00000377498.1	MAGE family member A4	MAGE family member A4
40mio-rep2	E_20221201_NO30_400nL_HLAc1_4e7_directIP_titration_rep2_Slot2-5_1_3520.12039.644.1	1	1	6.06	4.26	1.98	1.79	54.1	5	5640	AVSSSSPLV	9	unbiased	NA	41.5876	1.34006	846.452	-5.6	5.57	Human	ENSP00000276344.2	ENSP00000276344.2	NA	NA	NA	NA	NA	NA	NA	MAGEA4	ENSG00000147381.11	ENST00000276344.6	X	chrX:151924616-151925170:+	ENSP00000353379.2|ENSP00000359360.1|ENSP00000359365.3|ENSP00000377497.1|ENSP00000377498.1	MAGE family member A4	MAGE family member A4
40mio-rep3	E_20221201_NO30_400nL_HLAc1_4e7_directIP_titration_rep3_Slot2-5_1_3521.12024.641.1	1	1	8.08	5.52	2.57	2.57	67.7	5	3700	AVSSSSPLV	9	unbiased	NA	41.5391	1.34172	846.454	-3.2	5.57	Human	ENSP00000276344.2	ENSP00000276344.2	NA	NA	NA	NA	NA	NA	NA	MAGEA4	ENSG00000147381.11	ENST00000276344.6	X	chrX:151924616-151925170:+	ENSP00000353379.2|ENSP00000359360.1|ENSP00000359365.3|ENSP00000377497.1|ENSP00000377498.1	MAGE family member A4	MAGE family member A4
40mio-rep2	E_20221201_NO30_400nL_HLAc1_4e7_directIP_titration_rep2_Slot2-5_1_3520.4945.1479.2	2	1	8.94	5.21	3.73	3.73	70.1	5	6610	AYGEPRKL	8	unbiased	NA	17.0904	0.826475	467.258	-7	8.63	Human	ENSP00000349085.5	ENSP00000349085.5	NA	NA	NA	NA	NA	NA	NA	MAGEA1	ENSG00000198681.7	ENST00000356661.7	X	chrX:153183317-153183880:+	NA	MAGE family member A1	MAGE family member A1
40mio-rep3	E_20221201_NO30_400nL_HLAc1_4e7_directIP_titration_rep3_Slot2-5_1_3521.4962.1490.2	2	1	7.32	2.89	3.39	4.43	61.5	5	4220	AYGEPRKL	8	y-ion bias	NA	17.1467	0.819593	467.259	-7	8.63	Human	ENSP00000349085.5	ENSP00000349085.5	NA	NA	NA	NA	NA	NA	NA	MAGEA1	ENSG00000198681.7	ENST00000356661.7	X	chrX:153183317-153183880:+	NA	MAGE family member A1	MAGE family member A1
40mio-rep4	E_20221201_NO30_400nL_HLAc1_4e7_directIP_titration_rep4_Slot2-5_1_3522.4964.1476.2	2	1	9.04	7.28	2.77	1.77	76	5	8620	AYGEPRKL	8	y-ion bias	NA	17.1515	0.828721	467.258	-7	8.63	Human	ENSP00000349085.5	ENSP00000349085.5	NA	NA	NA	NA	NA	NA	NA	MAGEA1	ENSG00000198681.7	ENST00000356661.7	X	chrX:153183317-153183880:+	NA	MAGE family member A1	MAGE family member A1
40mio-rep4	E_20221201_NO30_400nL_HLAc1_4e7_directIP_titration_rep4_Slot2-5_1_3522.11051.1389.2	2	1	4.57	2.99	4.57	1.57	43.9	5	8790	AYKKVELVE	9	unbiased	NA	38.1644	0.883069	539.807	-7	6.33	Human|nuORFdb_human	ENSP00000354109.6	ENSP00000354109.6|ENSP00000428212.1|ENSP00000479205.1|ENSP00000429382.1|ENST00000519421.1_1_8:101015243-101020719:-	NA	NA	NA	NA	RGS22	ncRNA Processed Transcript	lncRNA	RGS22	ENSG00000132554.20	ENST00000360863.11	8	chr8:99960936-99961196:-	NA	regulator of G protein signaling 22	regulator of G protein signaling 22
1mio-rep1	E_20221201_NO30_400nL_HLAc1_1e6_directIP_titration_rep1_Slot1-06_1_3498.13080.1491.2	2	2	13.99	6.14	5.69	7.85	84.1	7	7890	DEAVGVQKW	9	dual b/y bias	NA	45.1804	0.819467	516.258	-6.7	4.37	Human	ENSP00000436773.2	ENSP00000436773.2|ENSP00000446443.1|ENSP00000467716.1	NA	NA	NA	NA	NA	NA	NA	KIAA0100	ENSG00000007202.15	ENST00000528896.7	17	chr17:28614446-28615066:-	NA	KIAA0100	KIAA0100
10mio-rep1	E_20221201_NO30_400nL_HLAc1_1e7_directIP_titration_rep1_Slot2-3_1_3512.12729.1476.2	2	1	15.15	7.27	7.2	7.88	88.2	7	20800	DEAVGVQKW	9	dual b/y bias	NA	43.9776	0.828347	516.258	-6.7	4.37	Human	ENSP00000436773.2	ENSP00000436773.2|ENSP00000446443.1|ENSP00000467716.1	NA	NA	NA	NA	NA	NA	NA	KIAA0100	ENSG00000007202.15	ENST00000528896.7	17	chr17:28614446-28615066:-	NA	KIAA0100	KIAA0100
10mio-rep2	E_20221201_NO30_400nL_HLAc1_1e7_directIP_titration_rep2_Slot2-3_1_3513.12687.1481.2	2	1	16.37	7.84	6.55	8.53	90.5	7	15400	DEAVGVQKW	9	dual b/y bias	NA	43.831	0.825726	516.257	-8.6	4.37	Human	ENSP00000436773.2	ENSP00000436773.2|ENSP00000446443.1|ENSP00000467716.1	NA	NA	NA	NA	NA	NA	NA	KIAA0100	ENSG00000007202.15	ENST00000528896.7	17	chr17:28614446-28615066:-	NA	KIAA0100	KIAA0100
10mio-rep3	E_20221201_NO30_400nL_HLAc1_1e7_directIP_titration_rep3_Slot2-3_1_3514.12643.1485.2	2	1	16.76	5.99	7.42	10.77	93.9	7	13200	DEAVGVQKW	9	dual b/y bias	NA	43.6814	0.8232	516.259	-4.8	4.37	Human	ENSP00000436773.2	ENSP00000436773.2|ENSP00000446443.1|ENSP00000467716.1	NA	NA	NA	NA	NA	NA	NA	KIAA0100	ENSG00000007202.15	ENST00000528896.7	17	chr17:28614446-28615066:-	NA	KIAA0100	KIAA0100
20mio-rep1	E_20221201_NO30_400nL_HLAc1_2e7_directIP_titration_rep1_Slot2-4_1_3515.12631.1480.2	2	2	17.79	8.58	6.73	9.21	94.2	7	68700	DEAVGVQKW	9	dual b/y bias	NA	43.6272	0.825908	516.259	-4.8	4.37	Human	ENSP00000436773.2	ENSP00000436773.2|ENSP00000446443.1|ENSP00000467716.1	NA	NA	NA	NA	NA	NA	NA	KIAA0100	ENSG00000007202.15	ENST00000528896.7	17	chr17:28614446-28615066:-	NA	KIAA0100	KIAA0100
20mio-rep2	E_20221201_NO30_400nL_HLAc1_2e7_directIP_titration_rep3_Slot2-4_1_3518.12731.1496.2	2	1	14.05	6.99	5.77	7.06	88.2	7	15100	DEAVGVQKW	9	dual b/y bias	NA	43.9742	0.815999	516.258	-6.7	4.37	Human	ENSP00000436773.2	ENSP00000436773.2|ENSP00000446443.1|ENSP00000467716.1	NA	NA	NA	NA	NA	NA	NA	KIAA0100	ENSG00000007202.15	ENST00000528896.7	17	chr17:28614446-28615066:-	NA	KIAA0100	KIAA0100
20mio-rep3	E_20221201_NO30_400nL_HLAc1_2e7_directIP_titration_rep4_Slot2-4_1_3519.12643.1478.2	2	1	15.34	7	7.24	8.35	90.4	7	32500	DEAVGVQKW	9	dual b/y bias	NA	43.6736	0.827638	516.258	-6.7	4.37	Human	ENSP00000436773.2	ENSP00000436773.2|ENSP00000446443.1|ENSP00000467716.1	NA	NA	NA	NA	NA	NA	NA	KIAA0100	ENSG00000007202.15	ENST00000528896.7	17	chr17:28614446-28615066:-	NA	KIAA0100	KIAA0100
40mio-rep1	E_20221201_NO30_400nL_HLAc1_4e7_directIP_titration_rep1_Slot1-04_1_3496.12937.1478.2	2	4	20.17	8.98	8.18	11.2	98	7	48300	DEAVGVQKW	9	dual b/y bias	NA	44.6885	0.827436	516.261	-0.9	4.37	Human	ENSP00000436773.2	ENSP00000436773.2|ENSP00000446443.1|ENSP00000467716.1	NA	NA	NA	NA	NA	NA	NA	KIAA0100	ENSG00000007202.15	ENST00000528896.7	17	chr17:28614446-28615066:-	NA	KIAA0100	KIAA0100
40mio-rep2	E_20221201_NO30_400nL_HLAc1_4e7_directIP_titration_rep2_Slot2-5_1_3520.12598.1480.2	2	1	18.6	8.03	8.55	10.57	95.9	8	47900	DEAVGVQKW	9	dual b/y bias	NA	43.5199	0.825984	516.258	-6.7	4.37	Human	ENSP00000436773.2	ENSP00000436773.2|ENSP00000446443.1|ENSP00000467716.1	NA	NA	NA	NA	NA	NA	NA	KIAA0100	ENSG00000007202.15	ENST00000528896.7	17	chr17:28614446-28615066:-	NA	KIAA0100	KIAA0100
40mio-rep3	E_20221201_NO30_400nL_HLAc1_4e7_directIP_titration_rep3_Slot2-5_1_3521.12599.1485.2	2	2	19.83	10.04	8.66	9.79	95.7	7	38500	DEAVGVQKW	9	dual b/y bias	NA	43.5276	0.822741	516.259	-4.8	4.37	Human	ENSP00000436773.2	ENSP00000436773.2|ENSP00000446443.1|ENSP00000467716.1	NA	NA	NA	NA	NA	NA	NA	KIAA0100	ENSG00000007202.15	ENST00000528896.7	17	chr17:28614446-28615066:-	NA	KIAA0100	KIAA0100
40mio-rep4	E_20221201_NO30_400nL_HLAc1_4e7_directIP_titration_rep4_Slot2-5_1_3522.12609.1475.2	2	3	19.06	8.71	8.13	10.35	95	7	104000	DEAVGVQKW	9	dual b/y bias	NA	43.5432	0.829411	516.259	-4.8	4.37	Human	ENSP00000436773.2	ENSP00000436773.2|ENSP00000446443.1|ENSP00000467716.1	NA	NA	NA	NA	NA	NA	NA	KIAA0100	ENSG00000007202.15	ENST00000528896.7	17	chr17:28614446-28615066:-	NA	KIAA0100	KIAA0100
5mio-rep1	E_20221201_NO30_400nL_HLAc1_5e6_directIP_titration_rep1_Slot1-37_1_3502.12983.1471.2	2	1	16.24	6.84	7.55	9.4	88.2	7	13500	DEAVGVQKW	9	dual b/y bias	NA	44.8471	0.831591	516.258	-6.7	4.37	Human	ENSP00000436773.2	ENSP00000436773.2|ENSP00000446443.1|ENSP00000467716.1	NA	NA	NA	NA	NA	NA	NA	KIAA0100	ENSG00000007202.15	ENST00000528896.7	17	chr17:28614446-28615066:-	NA	KIAA0100	KIAA0100
5mio-rep2	E_20221201_NO30_400nL_HLAc1_5e6_directIP_titration_rep2_Slot2-2_1_3510.12907.1495.2	2	1	14.07	5.99	6.28	8.09	83.5	7	9190	DEAVGVQKW	9	dual b/y bias	NA	44.5799	0.816645	516.258	-6.7	4.37	Human	ENSP00000436773.2	ENSP00000436773.2|ENSP00000446443.1|ENSP00000467716.1	NA	NA	NA	NA	NA	NA	NA	KIAA0100	ENSG00000007202.15	ENST00000528896.7	17	chr17:28614446-28615066:-	NA	KIAA0100	KIAA0100
5mio-rep3	E_20221201_NO30_400nL_HLAc1_5e6_directIP_titration_rep3_Slot2-2_1_3511.12910.1498.2	2	1	14.86	6.16	7.69	8.7	83.2	7	5480	DEAVGVQKW	9	dual b/y bias	NA	44.5979	0.814687	516.258	-6.7	4.37	Human	ENSP00000436773.2	ENSP00000436773.2|ENSP00000446443.1|ENSP00000467716.1	NA	NA	NA	NA	NA	NA	NA	KIAA0100	ENSG00000007202.15	ENST00000528896.7	17	chr17:28614446-28615066:-	NA	KIAA0100	KIAA0100
20mio-rep1	E_20221201_NO30_400nL_HLAc1_2e7_directIP_titration_rep1_Slot2-4_1_3515.10294.1420.2	2	1	4.42	1.27	4.27	3.15	55.1	6	7810	EEIVQQNKF	9	y-ion bias	NA	35.5566	0.863643	567.79	-5.5	4.53	Human	ENSP00000308021.7	ENSP00000308021.7|ENSP00000448012.1	NA	NA	NA	NA	NA	NA	NA	CEP290	ENSG00000198707.16	ENST00000309041.11	12	chr12:88049014-88049186:-	NA	centrosomal protein 290	centrosomal protein 290
20mio-rep2	E_20221201_NO30_400nL_HLAc1_2e7_directIP_titration_rep3_Slot2-4_1_3518.10449.1416.2	2	1	7.72	4	3.72	3.72	63.1	7	6240	EEIVQQNKF	9	unbiased	NA	36.0931	0.866614	567.79	-5.5	4.53	Human	ENSP00000308021.7	ENSP00000308021.7|ENSP00000448012.1	NA	NA	NA	NA	NA	NA	NA	CEP290	ENSG00000198707.16	ENST00000309041.11	12	chr12:88049014-88049186:-	NA	centrosomal protein 290	centrosomal protein 290
40mio-rep1	E_20221201_NO30_400nL_HLAc1_4e7_directIP_titration_rep1_Slot1-04_1_3496.10598.1382.2	2	1	10.88	5.32	5.56	5.56	67.5	6	15600	EEIVQQNKF	9	dual b/y bias	NA	36.6108	0.887759	567.793	-0.2	4.53	Human	ENSP00000308021.7	ENSP00000308021.7|ENSP00000448012.1	NA	NA	NA	NA	NA	NA	NA	CEP290	ENSG00000198707.16	ENST00000309041.11	12	chr12:88049014-88049186:-	NA	centrosomal protein 290	centrosomal protein 290
40mio-rep2	E_20221201_NO30_400nL_HLAc1_4e7_directIP_titration_rep2_Slot2-5_1_3520.10297.1400.2	2	2	15.33	5.21	8.89	10.13	81.7	7	18800	EEIVQQNKF	9	dual b/y bias	NA	35.5732	0.876323	567.79	-5.5	4.53	Human	ENSP00000308021.7	ENSP00000308021.7|ENSP00000448012.1	NA	NA	NA	NA	NA	NA	NA	CEP290	ENSG00000198707.16	ENST00000309041.11	12	chr12:88049014-88049186:-	NA	centrosomal protein 290	centrosomal protein 290
40mio-rep3	E_20221201_NO30_400nL_HLAc1_4e7_directIP_titration_rep3_Slot2-5_1_3521.10297.1405.2	2	2	10.91	6.22	4.69	4.69	72.5	6	21600	EEIVQQNKF	9	dual b/y bias	NA	35.5726	0.872967	567.79	-5.5	4.53	Human	ENSP00000308021.7	ENSP00000308021.7|ENSP00000448012.1	NA	NA	NA	NA	NA	NA	NA	CEP290	ENSG00000198707.16	ENST00000309041.11	12	chr12:88049014-88049186:-	NA	centrosomal protein 290	centrosomal protein 290
40mio-rep4	E_20221201_NO30_400nL_HLAc1_4e7_directIP_titration_rep4_Slot2-5_1_3522.10317.1405.2	2	1	10.82	4.97	5.95	5.85	76.7	6	10500	EEIVQQNKF	9	dual b/y bias	NA	35.6306	0.872989	567.79	-5.5	4.53	Human	ENSP00000308021.7	ENSP00000308021.7|ENSP00000448012.1	NA	NA	NA	NA	NA	NA	NA	CEP290	ENSG00000198707.16	ENST00000309041.11	12	chr12:88049014-88049186:-	NA	centrosomal protein 290	centrosomal protein 290
20mio-rep1	E_20221201_NO30_400nL_HLAc1_2e7_directIP_titration_rep1_Slot2-4_1_3515.24987.1430.2	2	2	16.1	8.49	9.12	7.62	85.6	7	7330	EELLSQVQF	9	dual b/y bias	NA	86.2851	0.857354	546.779	-5.9	3.8	Human	ENSP00000360540.3	ENSP00000360540.3	NA	NA	NA	NA	NA	NA	NA	CEP55	ENSG00000138180.16	ENST00000371485.8	10	chr10:93528151-93529092:+	NA	centrosomal protein 55	centrosomal protein 55
20mio-rep2	E_20221201_NO30_400nL_HLAc1_2e7_directIP_titration_rep3_Slot2-4_1_3518.25015.1426.2	2	2	15.13	7.47	6.99	7.66	79.6	7	6400	EELLSQVQF	9	dual b/y bias	NA	86.4011	0.859765	546.777	-9.6	3.8	Human	ENSP00000360540.3	ENSP00000360540.3	NA	NA	NA	NA	NA	NA	NA	CEP55	ENSG00000138180.16	ENST00000371485.8	10	chr10:93528151-93529092:+	NA	centrosomal protein 55	centrosomal protein 55
20mio-rep3	E_20221201_NO30_400nL_HLAc1_2e7_directIP_titration_rep4_Slot2-4_1_3519.25043.1435.2	2	2	11.9	4.67	6.09	7.23	77.1	6	7280	EELLSQVQF	9	dual b/y bias	NA	86.4894	0.854706	546.78	-4.1	3.8	Human	ENSP00000360540.3	ENSP00000360540.3	NA	NA	NA	NA	NA	NA	NA	CEP55	ENSG00000138180.16	ENST00000371485.8	10	chr10:93528151-93529092:+	NA	centrosomal protein 55	centrosomal protein 55
40mio-rep1	E_20221201_NO30_400nL_HLAc1_4e7_directIP_titration_rep1_Slot1-04_1_3496.25235.220.1	1	2	12.89	5.27	6.82	7.62	78.9	7	6370	EELLSQVQF	9	dual b/y bias	NA	87.1773	1.59112	1092.56	2.6	3.8	Human	ENSP00000360540.3	ENSP00000360540.3	NA	NA	NA	NA	NA	NA	NA	CEP55	ENSG00000138180.16	ENST00000371485.8	10	chr10:93528151-93529092:+	NA	centrosomal protein 55	centrosomal protein 55
40mio-rep2	E_20221201_NO30_400nL_HLAc1_4e7_directIP_titration_rep2_Slot2-5_1_3520.25003.238.1	1	3	12.64	5.92	8.09	6.72	77.7	7	18000	EELLSQVQF	9	dual b/y bias	NA	86.3722	1.58082	1092.55	-6.6	3.8	Human	ENSP00000360540.3	ENSP00000360540.3	NA	NA	NA	NA	NA	NA	NA	CEP55	ENSG00000138180.16	ENST00000371485.8	10	chr10:93528151-93529092:+	NA	centrosomal protein 55	centrosomal protein 55
40mio-rep3	E_20221201_NO30_400nL_HLAc1_4e7_directIP_titration_rep3_Slot2-5_1_3521.24997.1427.2	2	1	8.09	1.45	4.79	6.64	66.3	6	11100	EELLSQVQF	9	unbiased	NA	86.3496	0.859488	546.779	-5.9	3.8	Human	ENSP00000360540.3	ENSP00000360540.3	NA	NA	NA	NA	NA	NA	NA	CEP55	ENSG00000138180.16	ENST00000371485.8	10	chr10:93528151-93529092:+	NA	centrosomal protein 55	centrosomal protein 55
40mio-rep4	E_20221201_NO30_400nL_HLAc1_4e7_directIP_titration_rep4_Slot2-5_1_3522.25004.1419.2	2	1	10.49	4.2	4.42	6.3	70.1	5	5600	EELLSQVQF	9	b-ion bias	NA	86.3645	0.86431	546.779	-5.9	3.8	Human	ENSP00000360540.3	ENSP00000360540.3	NA	NA	NA	NA	NA	NA	NA	CEP55	ENSG00000138180.16	ENST00000371485.8	10	chr10:93528151-93529092:+	NA	centrosomal protein 55	centrosomal protein 55
40mio-rep1	E_20221201_NO30_400nL_HLAc1_4e7_directIP_titration_rep1_Slot1-04_1_3496.28932.279.1	1	1	9.81	6.23	3.86	3.58	71.1	6	18500	EELSVLEVF	9	b-ion bias	NA	99.951	1.55661	1064.55	-1	3.67	Human	ENSP00000329199.5	ENSP00000329199.5|ENSP00000359301.3	NA	NA	NA	NA	NA	NA	NA	MAGEA6	ENSG00000197172.10	ENST00000329342.9	X	chrX:152767651-152767715:-	ENSP00000480637.1	MAGE family member A6	MAGE family member A6
40mio-rep3	E_20221201_NO30_400nL_HLAc1_4e7_directIP_titration_rep3_Slot2-5_1_3521.28870.293.1	1	1	8.52	6.21	2.68	2.31	68.6	5	7900	EELSVLEVF	9	b-ion bias	NA	99.7247	1.54868	1064.55	-1	3.67	Human	ENSP00000329199.5	ENSP00000329199.5|ENSP00000359301.3	NA	NA	NA	NA	NA	NA	NA	MAGEA6	ENSG00000197172.10	ENST00000329342.9	X	chrX:152767651-152767715:-	ENSP00000480637.1	MAGE family member A6	MAGE family member A6
40mio-rep4	E_20221201_NO30_400nL_HLAc1_4e7_directIP_titration_rep4_Slot2-5_1_3522.28873.295.1	1	1	7.14	4.12	3.22	3.02	64.9	5	6060	EELSVLEVF	9	b-ion bias	NA	99.7263	1.54702	1064.55	-1	3.67	Human	ENSP00000329199.5	ENSP00000329199.5|ENSP00000359301.3	NA	NA	NA	NA	NA	NA	NA	MAGEA6	ENSG00000197172.10	ENST00000329342.9	X	chrX:152767651-152767715:-	ENSP00000480637.1	MAGE family member A6	MAGE family member A6
10mio-rep1	E_20221201_NO30_400nL_HLAc1_1e7_directIP_titration_rep1_Slot2-3_1_3512.24859.1408.2	2	1	13.35	5.8	7.03	7.55	92.1	8	3840	EEVPSGVIPNL	11	internal-ion bias	NA	85.8666	0.871047	577.303	-9.7	3.8	Human	ENSP00000354660.2	ENSP00000354660.2	NA	NA	NA	NA	NA	NA	NA	MAGEC2	ENSG00000046774.10	ENST00000247452.4	X	chrX:142203988-142204053:-	NA	MAGE family member C2	MAGE family member C2
10mio-rep2	E_20221201_NO30_400nL_HLAc1_1e7_directIP_titration_rep2_Slot2-3_1_3513.24792.1412.2	2	3	11.88	6.81	5.74	5.08	87	6	11100	EEVPSGVIPNL	11	internal-ion bias	NA	85.628	0.868947	577.304	-8	3.8	Human	ENSP00000354660.2	ENSP00000354660.2	NA	NA	NA	NA	NA	NA	NA	MAGEC2	ENSG00000046774.10	ENST00000247452.4	X	chrX:142203988-142204053:-	NA	MAGE family member C2	MAGE family member C2
10mio-rep3	E_20221201_NO30_400nL_HLAc1_1e7_directIP_titration_rep3_Slot2-3_1_3514.24766.1420.2	2	3	13.59	5.41	8.97	8.17	91	8	11200	EEVPSGVIPNL	11	dual b/y bias	NA	85.5453	0.863871	577.305	-6.2	3.8	Human	ENSP00000354660.2	ENSP00000354660.2	NA	NA	NA	NA	NA	NA	NA	MAGEC2	ENSG00000046774.10	ENST00000247452.4	X	chrX:142203988-142204053:-	NA	MAGE family member C2	MAGE family member C2
20mio-rep1	E_20221201_NO30_400nL_HLAc1_2e7_directIP_titration_rep1_Slot2-4_1_3515.24744.1409.2	2	9	16.21	8.82	8.14	7.39	92.9	8	54800	EEVPSGVIPNL	11	dual b/y bias	NA	85.4464	0.870506	577.306	-4.5	3.8	Human	ENSP00000354660.2	ENSP00000354660.2	NA	NA	NA	NA	NA	NA	NA	MAGEC2	ENSG00000046774.10	ENST00000247452.4	X	chrX:142203988-142204053:-	NA	MAGE family member C2	MAGE family member C2
20mio-rep2	E_20221201_NO30_400nL_HLAc1_2e7_directIP_titration_rep3_Slot2-4_1_3518.24764.1411.2	2	9	15.61	7.2	9.17	8.42	90.5	7	45400	EEVPSGVIPNL	11	dual b/y bias	NA	85.5348	0.869574	577.304	-8	3.8	Human	ENSP00000354660.2	ENSP00000354660.2	NA	NA	NA	NA	NA	NA	NA	MAGEC2	ENSG00000046774.10	ENST00000247452.4	X	chrX:142203988-142204053:-	NA	MAGE family member C2	MAGE family member C2
20mio-rep3	E_20221201_NO30_400nL_HLAc1_2e7_directIP_titration_rep4_Slot2-4_1_3519.24817.277.1	1	4	13.26	7.8	5.99	5.46	86.2	7	23300	EEVPSGVIPNL	11	unbiased	NA	85.7086	1.55781	1153.6	-8.6	3.8	Human	ENSP00000354660.2	ENSP00000354660.2	NA	NA	NA	NA	NA	NA	NA	MAGEC2	ENSG00000046774.10	ENST00000247452.4	X	chrX:142203988-142204053:-	NA	MAGE family member C2	MAGE family member C2
40mio-rep1	E_20221201_NO30_400nL_HLAc1_4e7_directIP_titration_rep1_Slot1-04_1_3496.24982.255.1	1	11	13.98	5.92	7.65	8.06	93.4	7	77000	EEVPSGVIPNL	11	unbiased	NA	86.3032	1.57065	1153.61	0.1	3.8	Human	ENSP00000354660.2	ENSP00000354660.2	NA	NA	NA	NA	NA	NA	NA	MAGEC2	ENSG00000046774.10	ENST00000247452.4	X	chrX:142203988-142204053:-	NA	MAGE family member C2	MAGE family member C2
40mio-rep2	E_20221201_NO30_400nL_HLAc1_4e7_directIP_titration_rep2_Slot2-5_1_3520.24755.1405.2	2	10	16.33	7.69	9.34	8.64	93.3	8	80400	EEVPSGVIPNL	11	dual b/y bias	NA	85.5152	0.873453	577.306	-4.5	3.8	Human	ENSP00000354660.2	ENSP00000354660.2	NA	NA	NA	NA	NA	NA	NA	MAGEC2	ENSG00000046774.10	ENST00000247452.4	X	chrX:142203988-142204053:-	NA	MAGE family member C2	MAGE family member C2
40mio-rep3	E_20221201_NO30_400nL_HLAc1_4e7_directIP_titration_rep3_Slot2-5_1_3521.24762.1408.2	2	10	14.79	7.14	8.43	7.65	92.4	7	87700	EEVPSGVIPNL	11	unbiased	NA	85.5384	0.871524	577.306	-4.5	3.8	Human	ENSP00000354660.2	ENSP00000354660.2	NA	NA	NA	NA	NA	NA	NA	MAGEC2	ENSG00000046774.10	ENST00000247452.4	X	chrX:142203988-142204053:-	NA	MAGE family member C2	MAGE family member C2
40mio-rep4	E_20221201_NO30_400nL_HLAc1_4e7_directIP_titration_rep4_Slot2-5_1_3522.24790.277.1	1	6	14.95	8.02	8.5	6.93	91.3	8	65900	EEVPSGVIPNL	11	unbiased	NA	85.6231	1.55783	1153.61	0.1	3.8	Human	ENSP00000354660.2	ENSP00000354660.2	NA	NA	NA	NA	NA	NA	NA	MAGEC2	ENSG00000046774.10	ENST00000247452.4	X	chrX:142203988-142204053:-	NA	MAGE family member C2	MAGE family member C2
5mio-rep1	E_20221201_NO30_400nL_HLAc1_5e6_directIP_titration_rep1_Slot1-37_1_3502.25075.1409.2	2	2	7.9	5.95	3.66	1.94	72	5	3720	EEVPSGVIPNL	11	unbiased	NA	86.6041	0.870407	577.307	-2.8	3.8	Human	ENSP00000354660.2	ENSP00000354660.2	NA	NA	NA	NA	NA	NA	NA	MAGEC2	ENSG00000046774.10	ENST00000247452.4	X	chrX:142203988-142204053:-	NA	MAGE family member C2	MAGE family member C2
40mio-rep1	E_20221201_NO30_400nL_HLAc1_4e7_directIP_titration_rep1_Slot1-04_1_3496.25005.1358.2	2	1	4.96	3.91	2.11	1.06	43.4	6	18600	EEVPSGVIPnL	11	b-ion bias	n:Deamidated	86.3826	0.902458	577.801	0.7	3.57	Human	ENSP00000354660.2	ENSP00000354660.2	NA	NA	NA	NA	NA	NA	NA	MAGEC2	ENSG00000046774.10	ENST00000247452.4	X	chrX:142203988-142204053:-	NA	MAGE family member C2	MAGE family member C2
40mio-rep1	E_20221201_NO30_400nL_HLAc1_4e7_directIP_titration_rep1_Slot1-04_1_3496.15204.1407.2	2	2	19.36	12.37	2.81	6.99	95.2	6	177000	ELELMKKL	8	unbiased	NA	52.5187	0.872074	502.296	-0.9	6.24	Human|nuORFdb_human	ENSP00000359382.4	ENSP00000359382.4|ENSP00000410242.2|ENSP00000371634.3|ENSP00000320204.5|ENSP00000413787.3|ENST00000550858.1_1_12:42681476-42682067:+|ENST00000464219.1_1_X:150770025-150841134:+|ENST00000496495.1_1_3:185393074-185393625:-	NA	NA	NA	NA	RP11-76E16.2	Pseudogene	Pseudogene	PASD1	ENSG00000166049.11	ENST00000370357.5	X	chrX:151676141-151676739:+	NA	PAS domain containing repressor 1	PAS domain containing repressor 1
40mio-rep2	E_20221201_NO30_400nL_HLAc1_4e7_directIP_titration_rep2_Slot2-5_1_3520.14861.1430.2	2	2	14.83	9.38	2.37	5.45	85.4	7	57200	ELELMKKL	8	y-ion bias	NA	51.3357	0.857273	502.293	-6.9	6.24	Human|nuORFdb_human	ENSP00000359382.4	ENSP00000359382.4|ENSP00000410242.2|ENSP00000371634.3|ENSP00000320204.5|ENSP00000413787.3|ENST00000550858.1_1_12:42681476-42682067:+|ENST00000464219.1_1_X:150770025-150841134:+|ENST00000496495.1_1_3:185393074-185393625:-	NA	NA	NA	NA	RP11-76E16.2	Pseudogene	Pseudogene	PASD1	ENSG00000166049.11	ENST00000370357.5	X	chrX:151676141-151676739:+	NA	PAS domain containing repressor 1	PAS domain containing repressor 1
40mio-rep4	E_20221201_NO30_400nL_HLAc1_4e7_directIP_titration_rep4_Slot2-5_1_3522.14934.1425.2	2	1	11.87	9.21	1.78	2.66	74	5	11100	ELELMKKL	8	unbiased	NA	51.5757	0.860586	502.295	-2.9	6.24	Human|nuORFdb_human	ENSP00000359382.4	ENSP00000359382.4|ENSP00000410242.2|ENSP00000371634.3|ENSP00000320204.5|ENSP00000413787.3|ENST00000550858.1_1_12:42681476-42682067:+|ENST00000464219.1_1_X:150770025-150841134:+|ENST00000496495.1_1_3:185393074-185393625:-	NA	NA	NA	NA	RP11-76E16.2	Pseudogene	Pseudogene	PASD1	ENSG00000166049.11	ENST00000370357.5	X	chrX:151676141-151676739:+	NA	PAS domain containing repressor 1	PAS domain containing repressor 1
10mio-rep2	E_20221201_NO30_400nL_HLAc1_1e7_directIP_titration_rep2_Slot2-3_1_3513.9916.1466.2	2	2	6.36	2.65	2.25	3.71	57.9	6	16300	ELELmKKL	8	y-ion bias	m:Oxidized methionine	34.2604	0.835004	510.29	-7.7	6.24	Human|nuORFdb_human	ENSP00000359382.4	ENSP00000359382.4|ENSP00000410242.2|ENSP00000371634.3|ENSP00000320204.5|ENSP00000413787.3|ENST00000550858.1_1_12:42681476-42682067:+|ENST00000464219.1_1_X:150770025-150841134:+|ENST00000496495.1_1_3:185393074-185393625:-	NA	NA	NA	NA	RP11-76E16.2	Pseudogene	Pseudogene	PASD1	ENSG00000166049.11	ENST00000370357.5	X	chrX:151676141-151676739:+	NA	PAS domain containing repressor 1	PAS domain containing repressor 1
20mio-rep1	E_20221201_NO30_400nL_HLAc1_2e7_directIP_titration_rep1_Slot2-4_1_3515.9694.1444.2	2	1	10.79	9.08	0.85	1.72	76.4	5	9100	ELELmKKL	8	y-ion bias	m:Oxidized methionine	33.4851	0.848899	510.291	-3.7	6.24	Human|nuORFdb_human	ENSP00000359382.4	ENSP00000359382.4|ENSP00000410242.2|ENSP00000371634.3|ENSP00000320204.5|ENSP00000413787.3|ENST00000550858.1_1_12:42681476-42682067:+|ENST00000464219.1_1_X:150770025-150841134:+|ENST00000496495.1_1_3:185393074-185393625:-	NA	NA	NA	NA	RP11-76E16.2	Pseudogene	Pseudogene	PASD1	ENSG00000166049.11	ENST00000370357.5	X	chrX:151676141-151676739:+	NA	PAS domain containing repressor 1	PAS domain containing repressor 1
20mio-rep2	E_20221201_NO30_400nL_HLAc1_2e7_directIP_titration_rep3_Slot2-4_1_3518.9979.1455.2	2	1	9.55	3.34	3.34	6.21	52.4	6	33600	ELELmKKL	8	y-ion bias	m:Oxidized methionine	34.4704	0.841879	510.291	-5.7	6.24	Human|nuORFdb_human	ENSP00000359382.4	ENSP00000359382.4|ENSP00000410242.2|ENSP00000371634.3|ENSP00000320204.5|ENSP00000413787.3|ENST00000550858.1_1_12:42681476-42682067:+|ENST00000464219.1_1_X:150770025-150841134:+|ENST00000496495.1_1_3:185393074-185393625:-	NA	NA	NA	NA	RP11-76E16.2	Pseudogene	Pseudogene	PASD1	ENSG00000166049.11	ENST00000370357.5	X	chrX:151676141-151676739:+	NA	PAS domain containing repressor 1	PAS domain containing repressor 1
20mio-rep3	E_20221201_NO30_400nL_HLAc1_2e7_directIP_titration_rep4_Slot2-4_1_3519.9750.1446.2	2	2	13.13	8.99	0.92	4.15	78.8	5	34400	ELELmKKL	8	y-ion bias	m:Oxidized methionine	33.6814	0.847412	510.292	-3.7	6.24	Human|nuORFdb_human	ENSP00000359382.4	ENSP00000359382.4|ENSP00000410242.2|ENSP00000371634.3|ENSP00000320204.5|ENSP00000413787.3|ENST00000550858.1_1_12:42681476-42682067:+|ENST00000464219.1_1_X:150770025-150841134:+|ENST00000496495.1_1_3:185393074-185393625:-	NA	NA	NA	NA	RP11-76E16.2	Pseudogene	Pseudogene	PASD1	ENSG00000166049.11	ENST00000370357.5	X	chrX:151676141-151676739:+	NA	PAS domain containing repressor 1	PAS domain containing repressor 1
40mio-rep1	E_20221201_NO30_400nL_HLAc1_4e7_directIP_titration_rep1_Slot1-04_1_3496.10002.1404.2	2	2	13.4	10.14	2.53	3.27	87.1	6	98100	ELELmKKL	8	y-ion bias	m:Oxidized methionine	34.5532	0.873583	510.293	-1.8	6.24	Human|nuORFdb_human	ENSP00000359382.4	ENSP00000359382.4|ENSP00000410242.2|ENSP00000371634.3|ENSP00000320204.5|ENSP00000413787.3|ENST00000550858.1_1_12:42681476-42682067:+|ENST00000464219.1_1_X:150770025-150841134:+|ENST00000496495.1_1_3:185393074-185393625:-	NA	NA	NA	NA	RP11-76E16.2	Pseudogene	Pseudogene	PASD1	ENSG00000166049.11	ENST00000370357.5	X	chrX:151676141-151676739:+	NA	PAS domain containing repressor 1	PAS domain containing repressor 1
40mio-rep2	E_20221201_NO30_400nL_HLAc1_4e7_directIP_titration_rep2_Slot2-5_1_3520.9858.1445.2	2	2	15.81	11.5	2.19	4.31	87.6	6	104000	ELELmKKL	8	unbiased	m:Oxidized methionine	34.055	0.848228	510.291	-5.7	6.24	Human|nuORFdb_human	ENSP00000359382.4	ENSP00000359382.4|ENSP00000410242.2|ENSP00000371634.3|ENSP00000320204.5|ENSP00000413787.3|ENST00000550858.1_1_12:42681476-42682067:+|ENST00000464219.1_1_X:150770025-150841134:+|ENST00000496495.1_1_3:185393074-185393625:-	NA	NA	NA	NA	RP11-76E16.2	Pseudogene	Pseudogene	PASD1	ENSG00000166049.11	ENST00000370357.5	X	chrX:151676141-151676739:+	NA	PAS domain containing repressor 1	PAS domain containing repressor 1
40mio-rep3	E_20221201_NO30_400nL_HLAc1_4e7_directIP_titration_rep3_Slot2-5_1_3521.9858.1444.2	2	4	15.62	10.76	2.98	4.86	82.7	6	237000	ELELmKKL	8	y-ion bias	m:Oxidized methionine	34.0575	0.849054	510.292	-3.7	6.24	Human|nuORFdb_human	ENSP00000359382.4	ENSP00000359382.4|ENSP00000410242.2|ENSP00000371634.3|ENSP00000320204.5|ENSP00000413787.3|ENST00000550858.1_1_12:42681476-42682067:+|ENST00000464219.1_1_X:150770025-150841134:+|ENST00000496495.1_1_3:185393074-185393625:-	NA	NA	NA	NA	RP11-76E16.2	Pseudogene	Pseudogene	PASD1	ENSG00000166049.11	ENST00000370357.5	X	chrX:151676141-151676739:+	NA	PAS domain containing repressor 1	PAS domain containing repressor 1
40mio-rep4	E_20221201_NO30_400nL_HLAc1_4e7_directIP_titration_rep4_Slot2-5_1_3522.9748.1428.2	2	3	18.54	13.03	3.43	5.52	86.8	6	190000	ELELmKKL	8	unbiased	m:Oxidized methionine	33.6668	0.858636	510.293	-3.7	6.24	Human|nuORFdb_human	ENSP00000359382.4	ENSP00000359382.4|ENSP00000410242.2|ENSP00000371634.3|ENSP00000320204.5|ENSP00000413787.3|ENST00000550858.1_1_12:42681476-42682067:+|ENST00000464219.1_1_X:150770025-150841134:+|ENST00000496495.1_1_3:185393074-185393625:-	NA	NA	NA	NA	RP11-76E16.2	Pseudogene	Pseudogene	PASD1	ENSG00000166049.11	ENST00000370357.5	X	chrX:151676141-151676739:+	NA	PAS domain containing repressor 1	PAS domain containing repressor 1
40mio-rep2	E_20221201_NO30_400nL_HLAc1_4e7_directIP_titration_rep2_Slot2-5_1_3520.14081.427.1	1	1	9.86	3.89	6.21	5.97	78.5	6	2370	ETSYVKVL	8	b-ion bias	NA	48.642	1.46918	938.518	-1.4	6.1	Human	ENSP00000286482.1	ENSP00000286482.1|ENSP00000276344.2|ENSP00000329199.5|ENSP00000333487.2|ENSP00000350592.4|ENSP00000359301.3|ENSP00000349085.5	NA	NA	NA	NA	NA	NA	NA	MAGEA8	ENSG00000156009.10	ENST00000286482.6	X	chrX:149885227-149885825:+	ENSP00000438293.1|ENSP00000443776.1	MAGE family member A8	MAGE family member A8
1mio-rep1	E_20221201_NO30_400nL_HLAc1_1e6_directIP_titration_rep1_Slot1-06_1_3498.9854.462.1	1	1	13.95	4.73	9.74	9.22	91.9	7	2880	EVDPASNTY	9	unbiased	NA	34.0396	1.44878	995.432	0.4	3.67	Human	ENSP00000276344.2	ENSP00000276344.2	NA	NA	NA	NA	NA	NA	NA	MAGEA4	ENSG00000147381.11	ENST00000276344.6	X	chrX:151924616-151925170:+	ENSP00000353379.2|ENSP00000359360.1|ENSP00000359365.3|ENSP00000377497.1|ENSP00000377498.1	MAGE family member A4	MAGE family member A4
1mio-rep2	E_20221201_NO30_400nL_HLAc1_1e6_directIP_titration_rep3_Slot2-1_1_3508.9811.497.1	1	1	12.16	4.42	8.15	7.74	88.4	6	2430	EVDPASNTY	9	unbiased	NA	33.8911	1.4275	995.426	-5.7	3.67	Human	ENSP00000276344.2	ENSP00000276344.2	NA	NA	NA	NA	NA	NA	NA	MAGEA4	ENSG00000147381.11	ENST00000276344.6	X	chrX:151924616-151925170:+	ENSP00000353379.2|ENSP00000359360.1|ENSP00000359365.3|ENSP00000377497.1|ENSP00000377498.1	MAGE family member A4	MAGE family member A4
10mio-rep1	E_20221201_NO30_400nL_HLAc1_1e7_directIP_titration_rep1_Slot2-3_1_3512.9572.483.1	1	4	14.95	3.64	11.41	11.31	94.8	6	61700	EVDPASNTY	9	unbiased	NA	33.0705	1.43595	995.424	-7.7	3.67	Human	ENSP00000276344.2	ENSP00000276344.2	NA	NA	NA	NA	NA	NA	NA	MAGEA4	ENSG00000147381.11	ENST00000276344.6	X	chrX:151924616-151925170:+	ENSP00000353379.2|ENSP00000359360.1|ENSP00000359365.3|ENSP00000377497.1|ENSP00000377498.1	MAGE family member A4	MAGE family member A4
10mio-rep3	E_20221201_NO30_400nL_HLAc1_1e7_directIP_titration_rep3_Slot2-3_1_3514.9485.486.1	1	5	15.02	4.4	10.8	10.63	90.4	6	28300	EVDPASNTY	9	dual b/y bias	NA	32.7719	1.4344	995.424	-7.7	3.67	Human	ENSP00000276344.2	ENSP00000276344.2	NA	NA	NA	NA	NA	NA	NA	MAGEA4	ENSG00000147381.11	ENST00000276344.6	X	chrX:151924616-151925170:+	ENSP00000353379.2|ENSP00000359360.1|ENSP00000359365.3|ENSP00000377497.1|ENSP00000377498.1	MAGE family member A4	MAGE family member A4
20mio-rep1	E_20221201_NO30_400nL_HLAc1_2e7_directIP_titration_rep1_Slot2-4_1_3515.9450.1574.2	2	8	18.85	8.37	12.11	10.48	94.3	7	92000	EVDPASNTY	9	dual b/y bias	NA	32.6426	0.766733	498.216	-6.9	3.67	Human	ENSP00000276344.2	ENSP00000276344.2	NA	NA	NA	NA	NA	NA	NA	MAGEA4	ENSG00000147381.11	ENST00000276344.6	X	chrX:151924616-151925170:+	ENSP00000353379.2|ENSP00000359360.1|ENSP00000359365.3|ENSP00000377497.1|ENSP00000377498.1	MAGE family member A4	MAGE family member A4
20mio-rep2	E_20221201_NO30_400nL_HLAc1_2e7_directIP_titration_rep3_Slot2-4_1_3518.9595.1518.2	2	8	18	5	13.46	13	94.5	6	78400	EVDPASNTY	9	dual b/y bias	NA	33.145	0.802096	498.217	-4.9	3.67	Human	ENSP00000276344.2	ENSP00000276344.2	NA	NA	NA	NA	NA	NA	NA	MAGEA4	ENSG00000147381.11	ENST00000276344.6	X	chrX:151924616-151925170:+	ENSP00000353379.2|ENSP00000359360.1|ENSP00000359365.3|ENSP00000377497.1|ENSP00000377498.1	MAGE family member A4	MAGE family member A4
20mio-rep3	E_20221201_NO30_400nL_HLAc1_2e7_directIP_titration_rep4_Slot2-4_1_3519.9464.1516.2	2	7	15.83	4.84	11	10.99	89.2	6	121000	EVDPASNTY	9	dual b/y bias	NA	32.6943	0.803603	498.217	-4.9	3.67	Human	ENSP00000276344.2	ENSP00000276344.2	NA	NA	NA	NA	NA	NA	NA	MAGEA4	ENSG00000147381.11	ENST00000276344.6	X	chrX:151924616-151925170:+	ENSP00000353379.2|ENSP00000359360.1|ENSP00000359365.3|ENSP00000377497.1|ENSP00000377498.1	MAGE family member A4	MAGE family member A4
40mio-rep1	E_20221201_NO30_400nL_HLAc1_4e7_directIP_titration_rep1_Slot1-04_1_3496.9760.1498.2	2	6	16.53	4.36	11.5	12.17	88.3	6	473000	EVDPASNTY	9	dual b/y bias	NA	33.718	0.815028	498.217	-4.9	3.67	Human	ENSP00000276344.2	ENSP00000276344.2	NA	NA	NA	NA	NA	NA	NA	MAGEA4	ENSG00000147381.11	ENST00000276344.6	X	chrX:151924616-151925170:+	ENSP00000353379.2|ENSP00000359360.1|ENSP00000359365.3|ENSP00000377497.1|ENSP00000377498.1	MAGE family member A4	MAGE family member A4
40mio-rep2	E_20221201_NO30_400nL_HLAc1_4e7_directIP_titration_rep2_Slot2-5_1_3520.9438.475.1	1	6	14.17	4.27	10.67	9.9	93.5	7	91600	EVDPASNTY	9	unbiased	NA	32.6052	1.44095	995.431	-0.6	3.67	Human	ENSP00000276344.2	ENSP00000276344.2	NA	NA	NA	NA	NA	NA	NA	MAGEA4	ENSG00000147381.11	ENST00000276344.6	X	chrX:151924616-151925170:+	ENSP00000353379.2|ENSP00000359360.1|ENSP00000359365.3|ENSP00000377497.1|ENSP00000377498.1	MAGE family member A4	MAGE family member A4
40mio-rep3	E_20221201_NO30_400nL_HLAc1_4e7_directIP_titration_rep3_Slot2-5_1_3521.9451.1510.2	2	8	17.22	4.93	12.03	12.29	90.3	6	173000	EVDPASNTY	9	dual b/y bias	NA	32.6519	0.807252	498.217	-4.9	3.67	Human	ENSP00000276344.2	ENSP00000276344.2	NA	NA	NA	NA	NA	NA	NA	MAGEA4	ENSG00000147381.11	ENST00000276344.6	X	chrX:151924616-151925170:+	ENSP00000353379.2|ENSP00000359360.1|ENSP00000359365.3|ENSP00000377497.1|ENSP00000377498.1	MAGE family member A4	MAGE family member A4
40mio-rep4	E_20221201_NO30_400nL_HLAc1_4e7_directIP_titration_rep4_Slot2-5_1_3522.9462.1516.2	2	6	16.81	5.36	11.49	11.44	90.9	6	164000	EVDPASNTY	9	dual b/y bias	NA	32.6792	0.803133	498.217	-4.9	3.67	Human	ENSP00000276344.2	ENSP00000276344.2	NA	NA	NA	NA	NA	NA	NA	MAGEA4	ENSG00000147381.11	ENST00000276344.6	X	chrX:151924616-151925170:+	ENSP00000353379.2|ENSP00000359360.1|ENSP00000359365.3|ENSP00000377497.1|ENSP00000377498.1	MAGE family member A4	MAGE family member A4
5mio-rep1	E_20221201_NO30_400nL_HLAc1_5e6_directIP_titration_rep1_Slot1-37_1_3502.9739.474.1	1	2	14.67	4.32	10.77	10.35	93.8	6	11200	EVDPASNTY	9	unbiased	NA	33.6444	1.4417	995.425	-6.7	3.67	Human	ENSP00000276344.2	ENSP00000276344.2	NA	NA	NA	NA	NA	NA	NA	MAGEA4	ENSG00000147381.11	ENST00000276344.6	X	chrX:151924616-151925170:+	ENSP00000353379.2|ENSP00000359360.1|ENSP00000359365.3|ENSP00000377497.1|ENSP00000377498.1	MAGE family member A4	MAGE family member A4
5mio-rep2	E_20221201_NO30_400nL_HLAc1_5e6_directIP_titration_rep2_Slot2-2_1_3510.9748.491.1	1	1	10.42	4.42	7.7	6	79.8	6	18400	EVDPASNTY	9	b-ion bias	NA	33.67	1.43112	995.424	-7.7	3.67	Human	ENSP00000276344.2	ENSP00000276344.2	NA	NA	NA	NA	NA	NA	NA	MAGEA4	ENSG00000147381.11	ENST00000276344.6	X	chrX:151924616-151925170:+	ENSP00000353379.2|ENSP00000359360.1|ENSP00000359365.3|ENSP00000377497.1|ENSP00000377498.1	MAGE family member A4	MAGE family member A4
5mio-rep3	E_20221201_NO30_400nL_HLAc1_5e6_directIP_titration_rep3_Slot2-2_1_3511.9738.485.1	1	1	13.57	4.36	8.05	9.21	90.9	6	8290	EVDPASNTY	9	unbiased	NA	33.6436	1.43502	995.426	-5.7	3.67	Human	ENSP00000276344.2	ENSP00000276344.2	NA	NA	NA	NA	NA	NA	NA	MAGEA4	ENSG00000147381.11	ENST00000276344.6	X	chrX:151924616-151925170:+	ENSP00000353379.2|ENSP00000359360.1|ENSP00000359365.3|ENSP00000377497.1|ENSP00000377498.1	MAGE family member A4	MAGE family member A4
1mio-rep1	E_20221201_NO30_400nL_HLAc1_1e6_directIP_titration_rep1_Slot1-06_1_3498.18260.1408.2	2	5	14.5	6.43	6.98	8.07	91.4	7	20000	EVDPIGHLY	9	unbiased	NA	63.0642	0.871078	521.762	-3.5	4.35	Human	ENSP00000359301.3	ENSP00000359301.3	NA	NA	NA	NA	NA	NA	NA	MAGEA3	ENSG00000221867.9	ENST00000370278.4	X	chrX:152701775-152702347:+	ENSP00000473093.1	MAGE family member A3	MAGE family member A3
1mio-rep2	E_20221201_NO30_400nL_HLAc1_1e6_directIP_titration_rep3_Slot2-1_1_3508.18214.1420.2	2	1	11.49	8.32	3.47	3.17	89.3	5	3060	EVDPIGHLY	9	y-ion bias	NA	62.9078	0.863777	521.759	-9.3	4.35	Human	ENSP00000359301.3	ENSP00000359301.3	NA	NA	NA	NA	NA	NA	NA	MAGEA3	ENSG00000221867.9	ENST00000370278.4	X	chrX:152701775-152702347:+	ENSP00000473093.1	MAGE family member A3	MAGE family member A3
1mio-rep3	E_20221201_NO30_400nL_HLAc1_1e6_directIP_titration_rep4_Slot2-1_1_3509.18137.1421.2	2	3	14.79	7.64	7.69	7.15	86.3	8	7490	EVDPIGHLY	9	y-ion bias	NA	62.6338	0.862897	521.759	-9.3	4.35	Human	ENSP00000359301.3	ENSP00000359301.3	NA	NA	NA	NA	NA	NA	NA	MAGEA3	ENSG00000221867.9	ENST00000370278.4	X	chrX:152701775-152702347:+	ENSP00000473093.1	MAGE family member A3	MAGE family member A3
10mio-rep1	E_20221201_NO30_400nL_HLAc1_1e7_directIP_titration_rep1_Slot2-3_1_3512.17998.1415.2	2	6	19.09	9.65	9.13	9.44	92.7	8	113000	EVDPIGHLY	9	dual b/y bias	NA	62.1732	0.866972	521.76	-7.4	4.35	Human	ENSP00000359301.3	ENSP00000359301.3	NA	NA	NA	NA	NA	NA	NA	MAGEA3	ENSG00000221867.9	ENST00000370278.4	X	chrX:152701775-152702347:+	ENSP00000473093.1	MAGE family member A3	MAGE family member A3
10mio-rep2	E_20221201_NO30_400nL_HLAc1_1e7_directIP_titration_rep2_Slot2-3_1_3513.17932.1414.2	2	7	16.03	7.13	8.58	8.9	91.2	8	117000	EVDPIGHLY	9	y-ion bias	NA	61.942	0.867344	521.76	-7.4	4.35	Human	ENSP00000359301.3	ENSP00000359301.3	NA	NA	NA	NA	NA	NA	NA	MAGEA3	ENSG00000221867.9	ENST00000370278.4	X	chrX:152701775-152702347:+	ENSP00000473093.1	MAGE family member A3	MAGE family member A3
10mio-rep3	E_20221201_NO30_400nL_HLAc1_1e7_directIP_titration_rep3_Slot2-3_1_3514.17899.1414.2	2	6	17	8.74	7.12	8.26	91.5	7	221000	EVDPIGHLY	9	dual b/y bias	NA	61.8297	0.867414	521.762	-3.5	4.35	Human	ENSP00000359301.3	ENSP00000359301.3	NA	NA	NA	NA	NA	NA	NA	MAGEA3	ENSG00000221867.9	ENST00000370278.4	X	chrX:152701775-152702347:+	ENSP00000473093.1	MAGE family member A3	MAGE family member A3
20mio-rep1	E_20221201_NO30_400nL_HLAc1_2e7_directIP_titration_rep1_Slot2-4_1_3515.17888.1408.2	2	6	17.76	8.22	8.97	9.53	93.7	8	337000	EVDPIGHLY	9	unbiased	NA	61.7783	0.871299	521.76	-7.4	4.35	Human	ENSP00000359301.3	ENSP00000359301.3	NA	NA	NA	NA	NA	NA	NA	MAGEA3	ENSG00000221867.9	ENST00000370278.4	X	chrX:152701775-152702347:+	ENSP00000473093.1	MAGE family member A3	MAGE family member A3
20mio-rep2	E_20221201_NO30_400nL_HLAc1_2e7_directIP_titration_rep3_Slot2-4_1_3518.17954.1406.2	2	6	18.26	9.51	8.05	8.75	94	8	279000	EVDPIGHLY	9	dual b/y bias	NA	62.015	0.872681	521.76	-7.4	4.35	Human	ENSP00000359301.3	ENSP00000359301.3	NA	NA	NA	NA	NA	NA	NA	MAGEA3	ENSG00000221867.9	ENST00000370278.4	X	chrX:152701775-152702347:+	ENSP00000473093.1	MAGE family member A3	MAGE family member A3
20mio-rep3	E_20221201_NO30_400nL_HLAc1_2e7_directIP_titration_rep4_Slot2-4_1_3519.17921.1404.2	2	8	16.6	9.09	6.39	7.5	92.6	8	304000	EVDPIGHLY	9	unbiased	NA	61.897	0.873986	521.762	-3.5	4.35	Human	ENSP00000359301.3	ENSP00000359301.3	NA	NA	NA	NA	NA	NA	NA	MAGEA3	ENSG00000221867.9	ENST00000370278.4	X	chrX:152701775-152702347:+	ENSP00000473093.1	MAGE family member A3	MAGE family member A3
40mio-rep1	E_20221201_NO30_400nL_HLAc1_4e7_directIP_titration_rep1_Slot1-04_1_3496.18152.1371.2	2	8	17.92	9.9	6.78	8.02	94.4	8	374000	EVDPIGHLY	9	dual b/y bias	NA	62.7037	0.894601	521.763	-1.6	4.35	Human	ENSP00000359301.3	ENSP00000359301.3	NA	NA	NA	NA	NA	NA	NA	MAGEA3	ENSG00000221867.9	ENST00000370278.4	X	chrX:152701775-152702347:+	ENSP00000473093.1	MAGE family member A3	MAGE family member A3
40mio-rep2	E_20221201_NO30_400nL_HLAc1_4e7_directIP_titration_rep2_Slot2-5_1_3520.17789.1391.2	2	11	18.12	9.41	8.32	8.71	92.7	8	398000	EVDPIGHLY	9	dual b/y bias	NA	61.4514	0.882174	521.761	-5.4	4.35	Human	ENSP00000359301.3	ENSP00000359301.3	NA	NA	NA	NA	NA	NA	NA	MAGEA3	ENSG00000221867.9	ENST00000370278.4	X	chrX:152701775-152702347:+	ENSP00000473093.1	MAGE family member A3	MAGE family member A3
40mio-rep3	E_20221201_NO30_400nL_HLAc1_4e7_directIP_titration_rep3_Slot2-5_1_3521.17899.1397.2	2	10	18.14	8.96	7.56	9.18	93.6	8	670000	EVDPIGHLY	9	dual b/y bias	NA	61.8318	0.87832	521.762	-3.5	4.35	Human	ENSP00000359301.3	ENSP00000359301.3	NA	NA	NA	NA	NA	NA	NA	MAGEA3	ENSG00000221867.9	ENST00000370278.4	X	chrX:152701775-152702347:+	ENSP00000473093.1	MAGE family member A3	MAGE family member A3
40mio-rep4	E_20221201_NO30_400nL_HLAc1_4e7_directIP_titration_rep4_Slot2-5_1_3522.17811.1393.2	2	9	17.8	9.77	6.81	8.02	94.1	8	532000	EVDPIGHLY	9	dual b/y bias	NA	61.5098	0.88097	521.762	-3.5	4.35	Human	ENSP00000359301.3	ENSP00000359301.3	NA	NA	NA	NA	NA	NA	NA	MAGEA3	ENSG00000221867.9	ENST00000370278.4	X	chrX:152701775-152702347:+	ENSP00000473093.1	MAGE family member A3	MAGE family member A3
5mio-rep1	E_20221201_NO30_400nL_HLAc1_5e6_directIP_titration_rep1_Slot1-37_1_3502.18262.1405.2	2	8	16.24	8.07	7.5	8.17	93.7	7	122000	EVDPIGHLY	9	dual b/y bias	NA	63.0781	0.873041	521.76	-7.4	4.35	Human	ENSP00000359301.3	ENSP00000359301.3	NA	NA	NA	NA	NA	NA	NA	MAGEA3	ENSG00000221867.9	ENST00000370278.4	X	chrX:152701775-152702347:+	ENSP00000473093.1	MAGE family member A3	MAGE family member A3
5mio-rep2	E_20221201_NO30_400nL_HLAc1_5e6_directIP_titration_rep2_Slot2-2_1_3510.18107.1413.2	2	5	14.49	8.29	5.86	6.2	91.3	7	25100	EVDPIGHLY	9	unbiased	NA	62.5413	0.868143	521.759	-9.3	4.35	Human	ENSP00000359301.3	ENSP00000359301.3	NA	NA	NA	NA	NA	NA	NA	MAGEA3	ENSG00000221867.9	ENST00000370278.4	X	chrX:152701775-152702347:+	ENSP00000473093.1	MAGE family member A3	MAGE family member A3
5mio-rep3	E_20221201_NO30_400nL_HLAc1_5e6_directIP_titration_rep3_Slot2-2_1_3511.18119.1417.2	2	7	16.58	9.78	7.29	6.8	93.2	8	80800	EVDPIGHLY	9	unbiased	NA	62.5836	0.865912	521.76	-9.3	4.35	Human	ENSP00000359301.3	ENSP00000359301.3	NA	NA	NA	NA	NA	NA	NA	MAGEA3	ENSG00000221867.9	ENST00000370278.4	X	chrX:152701775-152702347:+	ENSP00000473093.1	MAGE family member A3	MAGE family member A3
10mio-rep1	E_20221201_NO30_400nL_HLAc1_1e7_directIP_titration_rep1_Slot2-3_1_3512.14708.1439.2	2	2	13.06	5.48	8.88	7.58	89.8	7	10300	EVDPIGHVY	9	y-ion bias	NA	50.8089	0.85159	514.754	-3.9	4.35	Human	ENSP00000329199.5	ENSP00000329199.5	NA	NA	NA	NA	NA	NA	NA	MAGEA6	ENSG00000197172.10	ENST00000329342.9	X	chrX:152767651-152767715:-	ENSP00000480637.1	MAGE family member A6	MAGE family member A6
10mio-rep2	E_20221201_NO30_400nL_HLAc1_1e7_directIP_titration_rep2_Slot2-3_1_3513.14672.1437.2	2	2	12.79	3.65	7.82	9.14	87.4	8	9620	EVDPIGHVY	9	y-ion bias	NA	50.6849	0.85285	514.752	-7.8	4.35	Human	ENSP00000329199.5	ENSP00000329199.5	NA	NA	NA	NA	NA	NA	NA	MAGEA6	ENSG00000197172.10	ENST00000329342.9	X	chrX:152767651-152767715:-	ENSP00000480637.1	MAGE family member A6	MAGE family member A6
10mio-rep3	E_20221201_NO30_400nL_HLAc1_1e7_directIP_titration_rep3_Slot2-3_1_3514.14607.1438.2	2	1	12.93	5.03	7.68	7.9	89.7	7	7130	EVDPIGHVY	9	y-ion bias	NA	50.4627	0.852354	514.754	-3.9	4.35	Human	ENSP00000329199.5	ENSP00000329199.5	NA	NA	NA	NA	NA	NA	NA	MAGEA6	ENSG00000197172.10	ENST00000329342.9	X	chrX:152767651-152767715:-	ENSP00000480637.1	MAGE family member A6	MAGE family member A6
20mio-rep1	E_20221201_NO30_400nL_HLAc1_2e7_directIP_titration_rep1_Slot2-4_1_3515.14582.1432.2	2	2	12.19	4.35	6.44	7.84	92.2	7	18200	EVDPIGHVY	9	y-ion bias	NA	50.3632	0.856126	514.752	-7.8	4.35	Human	ENSP00000329199.5	ENSP00000329199.5	NA	NA	NA	NA	NA	NA	NA	MAGEA6	ENSG00000197172.10	ENST00000329342.9	X	chrX:152767651-152767715:-	ENSP00000480637.1	MAGE family member A6	MAGE family member A6
20mio-rep2	E_20221201_NO30_400nL_HLAc1_2e7_directIP_titration_rep3_Slot2-4_1_3518.14657.1426.2	2	1	12.49	3.92	8.33	8.57	91.7	7	9350	EVDPIGHVY	9	y-ion bias	NA	50.6269	0.859777	514.753	-5.8	4.35	Human	ENSP00000329199.5	ENSP00000329199.5	NA	NA	NA	NA	NA	NA	NA	MAGEA6	ENSG00000197172.10	ENST00000329342.9	X	chrX:152767651-152767715:-	ENSP00000480637.1	MAGE family member A6	MAGE family member A6
20mio-rep3	E_20221201_NO30_400nL_HLAc1_2e7_directIP_titration_rep4_Slot2-4_1_3519.14608.1428.2	2	1	13.36	4.93	5.94	8.43	93.1	7	6380	EVDPIGHVY	9	y-ion bias	NA	50.457	0.858715	514.753	-7.8	4.35	Human	ENSP00000329199.5	ENSP00000329199.5	NA	NA	NA	NA	NA	NA	NA	MAGEA6	ENSG00000197172.10	ENST00000329342.9	X	chrX:152767651-152767715:-	ENSP00000480637.1	MAGE family member A6	MAGE family member A6
40mio-rep1	E_20221201_NO30_400nL_HLAc1_4e7_directIP_titration_rep1_Slot1-04_1_3496.14908.1407.2	2	3	15.85	5.76	11.56	10.09	94.4	8	32100	EVDPIGHVY	9	y-ion bias	NA	51.4968	0.872235	514.755	-2	4.35	Human	ENSP00000329199.5	ENSP00000329199.5	NA	NA	NA	NA	NA	NA	NA	MAGEA6	ENSG00000197172.10	ENST00000329342.9	X	chrX:152767651-152767715:-	ENSP00000480637.1	MAGE family member A6	MAGE family member A6
40mio-rep2	E_20221201_NO30_400nL_HLAc1_4e7_directIP_titration_rep2_Slot2-5_1_3520.14558.1415.2	2	2	13.68	5.13	8.3	8.55	92.3	7	17300	EVDPIGHVY	9	y-ion bias	NA	50.2896	0.866676	514.753	-5.8	4.35	Human	ENSP00000329199.5	ENSP00000329199.5	NA	NA	NA	NA	NA	NA	NA	MAGEA6	ENSG00000197172.10	ENST00000329342.9	X	chrX:152767651-152767715:-	ENSP00000480637.1	MAGE family member A6	MAGE family member A6
40mio-rep3	E_20221201_NO30_400nL_HLAc1_4e7_directIP_titration_rep3_Slot2-5_1_3521.14562.1420.2	2	2	13.67	3.89	8.14	9.78	92.5	7	11700	EVDPIGHVY	9	y-ion bias	NA	50.3056	0.863759	514.754	-3.9	4.35	Human	ENSP00000329199.5	ENSP00000329199.5	NA	NA	NA	NA	NA	NA	NA	MAGEA6	ENSG00000197172.10	ENST00000329342.9	X	chrX:152767651-152767715:-	ENSP00000480637.1	MAGE family member A6	MAGE family member A6
40mio-rep4	E_20221201_NO30_400nL_HLAc1_4e7_directIP_titration_rep4_Slot2-5_1_3522.14557.1420.2	2	3	12.63	6	7.62	6.63	91.5	7	34100	EVDPIGHVY	9	y-ion bias	NA	50.2744	0.86404	514.753	-5.8	4.35	Human	ENSP00000329199.5	ENSP00000329199.5	NA	NA	NA	NA	NA	NA	NA	MAGEA6	ENSG00000197172.10	ENST00000329342.9	X	chrX:152767651-152767715:-	ENSP00000480637.1	MAGE family member A6	MAGE family member A6
5mio-rep1	E_20221201_NO30_400nL_HLAc1_5e6_directIP_titration_rep1_Slot1-37_1_3502.14983.1436.2	2	1	7.83	2.69	3.69	5.14	72	6	4360	EVDPIGHVY	9	y-ion bias	NA	51.7546	0.853462	514.753	-5.8	4.35	Human	ENSP00000329199.5	ENSP00000329199.5	NA	NA	NA	NA	NA	NA	NA	MAGEA6	ENSG00000197172.10	ENST00000329342.9	X	chrX:152767651-152767715:-	ENSP00000480637.1	MAGE family member A6	MAGE family member A6
40mio-rep1	E_20221201_NO30_400nL_HLAc1_4e7_directIP_titration_rep1_Slot1-04_1_3496.6906.482.1	1	1	10.77	5	5.65	5.77	87.8	5	2750	EVDPTGHSF	9	unbiased	NA	23.8636	1.43667	988.433	-4.1	4.35	Human	ENSP00000244096.3	ENSP00000244096.3	NA	NA	NA	NA	NA	NA	NA	MAGEA10	ENSG00000124260.12	ENST00000244096.7	X	chrX:152135621-152135685:-	ENSP00000359347.4	MAGE family member A10	MAGE family member A10
20mio-rep2	E_20221201_NO30_400nL_HLAc1_2e7_directIP_titration_rep3_Slot2-4_1_3518.6557.1494.2	2	1	11.36	8.47	2.84	2.89	86.5	5	4370	EVDPTSHSY	9	y-ion bias	NA	22.6565	0.817398	517.72	-9.5	4.35	Human|nuORFdb_human	ENSP00000347358.5	ENSP00000347358.5|ENSP00000328177.4|ENST00000427910.1_1_X:35077528-35077942:+|ENST00000518694.1_1_X:148796119-148798433:+	NA	NA	NA	NA	RP11-504E21.1	Pseudogene	Pseudogene	MAGEA11	ENSG00000185247.15	ENST00000355220.6	X	chrX:149716774-149717268:+	NA	MAGE family member A11	MAGE family member A11
20mio-rep3	E_20221201_NO30_400nL_HLAc1_2e7_directIP_titration_rep4_Slot2-4_1_3519.6458.1496.2	2	2	10.59	6.28	3.76	4.31	84.7	6	6760	EVDPTSHSY	9	y-ion bias	NA	22.3119	0.816208	517.722	-5.6	4.35	Human|nuORFdb_human	ENSP00000347358.5	ENSP00000347358.5|ENSP00000328177.4|ENST00000427910.1_1_X:35077528-35077942:+|ENST00000518694.1_1_X:148796119-148798433:+	NA	NA	NA	NA	RP11-504E21.1	Pseudogene	Pseudogene	MAGEA11	ENSG00000185247.15	ENST00000355220.6	X	chrX:149716774-149717268:+	NA	MAGE family member A11	MAGE family member A11
40mio-rep1	E_20221201_NO30_400nL_HLAc1_4e7_directIP_titration_rep1_Slot1-04_1_3496.6727.1469.2	2	1	11.24	7.16	2.15	4.09	85.3	6	10400	EVDPTSHSY	9	y-ion bias	NA	23.2458	0.832866	517.723	-3.7	4.35	Human|nuORFdb_human	ENSP00000347358.5	ENSP00000347358.5|ENSP00000328177.4|ENST00000427910.1_1_X:35077528-35077942:+|ENST00000518694.1_1_X:148796119-148798433:+	NA	NA	NA	NA	RP11-504E21.1	Pseudogene	Pseudogene	MAGEA11	ENSG00000185247.15	ENST00000355220.6	X	chrX:149716774-149717268:+	NA	MAGE family member A11	MAGE family member A11
40mio-rep2	E_20221201_NO30_400nL_HLAc1_4e7_directIP_titration_rep2_Slot2-5_1_3520.6420.1483.2	2	1	14.72	8.61	4.8	6.11	94.4	8	7620	EVDPTSHSY	9	y-ion bias	NA	22.1849	0.824393	517.72	-9.5	4.35	Human|nuORFdb_human	ENSP00000347358.5	ENSP00000347358.5|ENSP00000328177.4|ENST00000427910.1_1_X:35077528-35077942:+|ENST00000518694.1_1_X:148796119-148798433:+	NA	NA	NA	NA	RP11-504E21.1	Pseudogene	Pseudogene	MAGEA11	ENSG00000185247.15	ENST00000355220.6	X	chrX:149716774-149717268:+	NA	MAGE family member A11	MAGE family member A11
40mio-rep3	E_20221201_NO30_400nL_HLAc1_4e7_directIP_titration_rep3_Slot2-5_1_3521.6436.1484.2	2	2	15.19	9.74	3.7	5.44	93.8	7	19000	EVDPTSHSY	9	y-ion bias	NA	22.2362	0.823661	517.723	-3.7	4.35	Human|nuORFdb_human	ENSP00000347358.5	ENSP00000347358.5|ENSP00000328177.4|ENST00000427910.1_1_X:35077528-35077942:+|ENST00000518694.1_1_X:148796119-148798433:+	NA	NA	NA	NA	RP11-504E21.1	Pseudogene	Pseudogene	MAGEA11	ENSG00000185247.15	ENST00000355220.6	X	chrX:149716774-149717268:+	NA	MAGE family member A11	MAGE family member A11
40mio-rep4	E_20221201_NO30_400nL_HLAc1_4e7_directIP_titration_rep4_Slot2-5_1_3522.6434.1485.2	2	1	13.11	7.98	3.23	5.13	92.4	7	7340	EVDPTSHSY	9	y-ion bias	NA	22.2254	0.823167	517.722	-5.6	4.35	Human|nuORFdb_human	ENSP00000347358.5	ENSP00000347358.5|ENSP00000328177.4|ENST00000427910.1_1_X:35077528-35077942:+|ENST00000518694.1_1_X:148796119-148798433:+	NA	NA	NA	NA	RP11-504E21.1	Pseudogene	Pseudogene	MAGEA11	ENSG00000185247.15	ENST00000355220.6	X	chrX:149716774-149717268:+	NA	MAGE family member A11	MAGE family member A11
1mio-rep1	E_20221201_NO30_400nL_HLAc1_1e6_directIP_titration_rep1_Slot1-06_1_3498.20579.1410.2	2	2	12.06	7.23	5.38	4.83	84.1	7	5410	FIDASRLVY	9	unbiased	NA	71.0715	0.870116	542.292	-6.1	5.83	Human|nuORFdb_human	ENSP00000384638.4	ENSP00000384638.4|ENSP00000304669.7|ENSP00000418191.1|ENSP00000486160.1|ENSP00000427821.1|ENSP00000341500.3|ENSP00000355398.5|ENSP00000444675.2|ENSP00000438476.1|ENSP00000441705.2|ENST00000521387.1_1_5:138260218-138266699:+	NA	NA	NA	NA	CTNNA1	3' Overlap dORF	3' Overlap dORF	CTNNA2	ENSG00000066032.18	ENST00000402739.8	2	chr2:80647870-80648689:+	ENSP00000419295.1	catenin alpha 2	catenin alpha 2
10mio-rep1	E_20221201_NO30_400nL_HLAc1_1e7_directIP_titration_rep1_Slot2-3_1_3512.20342.1420.2	2	2	16.31	9.16	7.17	7.15	93.1	7	18100	FIDASRLVY	9	dual b/y bias	NA	70.2683	0.863636	542.292	-7.9	5.83	Human|nuORFdb_human	ENSP00000384638.4	ENSP00000384638.4|ENSP00000304669.7|ENSP00000418191.1|ENSP00000486160.1|ENSP00000427821.1|ENSP00000341500.3|ENSP00000355398.5|ENSP00000444675.2|ENSP00000438476.1|ENSP00000441705.2|ENST00000521387.1_1_5:138260218-138266699:+	NA	NA	NA	NA	CTNNA1	3' Overlap dORF	3' Overlap dORF	CTNNA2	ENSG00000066032.18	ENST00000402739.8	2	chr2:80647870-80648689:+	ENSP00000419295.1	catenin alpha 2	catenin alpha 2
10mio-rep2	E_20221201_NO30_400nL_HLAc1_1e7_directIP_titration_rep2_Slot2-3_1_3513.20260.1418.2	2	3	14.27	7.39	6.88	6.88	87.6	8	20500	FIDASRLVY	9	dual b/y bias	NA	69.9797	0.864871	542.292	-6.1	5.83	Human|nuORFdb_human	ENSP00000384638.4	ENSP00000384638.4|ENSP00000304669.7|ENSP00000418191.1|ENSP00000486160.1|ENSP00000427821.1|ENSP00000341500.3|ENSP00000355398.5|ENSP00000444675.2|ENSP00000438476.1|ENSP00000441705.2|ENST00000521387.1_1_5:138260218-138266699:+	NA	NA	NA	NA	CTNNA1	3' Overlap dORF	3' Overlap dORF	CTNNA2	ENSG00000066032.18	ENST00000402739.8	2	chr2:80647870-80648689:+	ENSP00000419295.1	catenin alpha 2	catenin alpha 2
10mio-rep3	E_20221201_NO30_400nL_HLAc1_1e7_directIP_titration_rep3_Slot2-3_1_3514.20221.1429.2	2	2	14.24	8.36	6.87	5.88	87.3	8	12400	FIDASRLVY	9	dual b/y bias	NA	69.8497	0.858459	542.292	-6.1	5.83	Human|nuORFdb_human	ENSP00000384638.4	ENSP00000384638.4|ENSP00000304669.7|ENSP00000418191.1|ENSP00000486160.1|ENSP00000427821.1|ENSP00000341500.3|ENSP00000355398.5|ENSP00000444675.2|ENSP00000438476.1|ENSP00000441705.2|ENST00000521387.1_1_5:138260218-138266699:+	NA	NA	NA	NA	CTNNA1	3' Overlap dORF	3' Overlap dORF	CTNNA2	ENSG00000066032.18	ENST00000402739.8	2	chr2:80647870-80648689:+	ENSP00000419295.1	catenin alpha 2	catenin alpha 2
20mio-rep1	E_20221201_NO30_400nL_HLAc1_2e7_directIP_titration_rep1_Slot2-4_1_3515.20253.1420.2	2	2	17.42	9.43	10.26	8	94	8	69700	FIDASRLVY	9	dual b/y bias	NA	69.9422	0.863911	542.292	-6.1	5.83	Human|nuORFdb_human	ENSP00000384638.4	ENSP00000384638.4|ENSP00000304669.7|ENSP00000418191.1|ENSP00000486160.1|ENSP00000427821.1|ENSP00000341500.3|ENSP00000355398.5|ENSP00000444675.2|ENSP00000438476.1|ENSP00000441705.2|ENST00000521387.1_1_5:138260218-138266699:+	NA	NA	NA	NA	CTNNA1	3' Overlap dORF	3' Overlap dORF	CTNNA2	ENSG00000066032.18	ENST00000402739.8	2	chr2:80647870-80648689:+	ENSP00000419295.1	catenin alpha 2	catenin alpha 2
20mio-rep2	E_20221201_NO30_400nL_HLAc1_2e7_directIP_titration_rep3_Slot2-4_1_3518.20286.1416.2	2	2	17.82	8.68	7.09	9.14	94.1	8	59500	FIDASRLVY	9	dual b/y bias	NA	70.0726	0.866175	542.292	-6.1	5.83	Human|nuORFdb_human	ENSP00000384638.4	ENSP00000384638.4|ENSP00000304669.7|ENSP00000418191.1|ENSP00000486160.1|ENSP00000427821.1|ENSP00000341500.3|ENSP00000355398.5|ENSP00000444675.2|ENSP00000438476.1|ENSP00000441705.2|ENST00000521387.1_1_5:138260218-138266699:+	NA	NA	NA	NA	CTNNA1	3' Overlap dORF	3' Overlap dORF	CTNNA2	ENSG00000066032.18	ENST00000402739.8	2	chr2:80647870-80648689:+	ENSP00000419295.1	catenin alpha 2	catenin alpha 2
20mio-rep3	E_20221201_NO30_400nL_HLAc1_2e7_directIP_titration_rep4_Slot2-4_1_3519.20275.1413.2	2	1	11.03	6.02	4.99	5.01	69	6	16700	FIDASRLVY	9	dual b/y bias	NA	70.0246	0.868405	542.293	-4.2	5.83	Human|nuORFdb_human	ENSP00000384638.4	ENSP00000384638.4|ENSP00000304669.7|ENSP00000418191.1|ENSP00000486160.1|ENSP00000427821.1|ENSP00000341500.3|ENSP00000355398.5|ENSP00000444675.2|ENSP00000438476.1|ENSP00000441705.2|ENST00000521387.1_1_5:138260218-138266699:+	NA	NA	NA	NA	CTNNA1	3' Overlap dORF	3' Overlap dORF	CTNNA2	ENSG00000066032.18	ENST00000402739.8	2	chr2:80647870-80648689:+	ENSP00000419295.1	catenin alpha 2	catenin alpha 2
40mio-rep1	E_20221201_NO30_400nL_HLAc1_4e7_directIP_titration_rep1_Slot1-04_1_3496.20583.1391.2	2	3	18.39	10.53	7.63	7.86	92.6	8	152000	FIDASRLVY	9	dual b/y bias	NA	71.1044	0.882009	542.293	-4.2	5.83	Human|nuORFdb_human	ENSP00000384638.4	ENSP00000384638.4|ENSP00000304669.7|ENSP00000418191.1|ENSP00000486160.1|ENSP00000427821.1|ENSP00000341500.3|ENSP00000355398.5|ENSP00000444675.2|ENSP00000438476.1|ENSP00000441705.2|ENST00000521387.1_1_5:138260218-138266699:+	NA	NA	NA	NA	CTNNA1	3' Overlap dORF	3' Overlap dORF	CTNNA2	ENSG00000066032.18	ENST00000402739.8	2	chr2:80647870-80648689:+	ENSP00000419295.1	catenin alpha 2	catenin alpha 2
40mio-rep2	E_20221201_NO30_400nL_HLAc1_4e7_directIP_titration_rep2_Slot2-5_1_3520.20201.1396.2	2	3	15.51	9.44	7.58	6.07	82.4	7	92200	FIDASRLVY	9	dual b/y bias	NA	69.7847	0.878769	542.293	-4.2	5.83	Human|nuORFdb_human	ENSP00000384638.4	ENSP00000384638.4|ENSP00000304669.7|ENSP00000418191.1|ENSP00000486160.1|ENSP00000427821.1|ENSP00000341500.3|ENSP00000355398.5|ENSP00000444675.2|ENSP00000438476.1|ENSP00000441705.2|ENST00000521387.1_1_5:138260218-138266699:+	NA	NA	NA	NA	CTNNA1	3' Overlap dORF	3' Overlap dORF	CTNNA2	ENSG00000066032.18	ENST00000402739.8	2	chr2:80647870-80648689:+	ENSP00000419295.1	catenin alpha 2	catenin alpha 2
40mio-rep3	E_20221201_NO30_400nL_HLAc1_4e7_directIP_titration_rep3_Slot2-5_1_3521.20276.1406.2	2	3	17.23	9.41	7.58	7.83	91.3	8	71100	FIDASRLVY	9	dual b/y bias	NA	70.0428	0.872432	542.293	-4.2	5.83	Human|nuORFdb_human	ENSP00000384638.4	ENSP00000384638.4|ENSP00000304669.7|ENSP00000418191.1|ENSP00000486160.1|ENSP00000427821.1|ENSP00000341500.3|ENSP00000355398.5|ENSP00000444675.2|ENSP00000438476.1|ENSP00000441705.2|ENST00000521387.1_1_5:138260218-138266699:+	NA	NA	NA	NA	CTNNA1	3' Overlap dORF	3' Overlap dORF	CTNNA2	ENSG00000066032.18	ENST00000402739.8	2	chr2:80647870-80648689:+	ENSP00000419295.1	catenin alpha 2	catenin alpha 2
40mio-rep4	E_20221201_NO30_400nL_HLAc1_4e7_directIP_titration_rep4_Slot2-5_1_3522.20275.1407.2	2	3	16.87	8.31	7.55	8.56	92.5	8	78200	FIDASRLVY	9	dual b/y bias	NA	70.0232	0.872075	542.293	-4.2	5.83	Human|nuORFdb_human	ENSP00000384638.4	ENSP00000384638.4|ENSP00000304669.7|ENSP00000418191.1|ENSP00000486160.1|ENSP00000427821.1|ENSP00000341500.3|ENSP00000355398.5|ENSP00000444675.2|ENSP00000438476.1|ENSP00000441705.2|ENST00000521387.1_1_5:138260218-138266699:+	NA	NA	NA	NA	CTNNA1	3' Overlap dORF	3' Overlap dORF	CTNNA2	ENSG00000066032.18	ENST00000402739.8	2	chr2:80647870-80648689:+	ENSP00000419295.1	catenin alpha 2	catenin alpha 2
5mio-rep1	E_20221201_NO30_400nL_HLAc1_5e6_directIP_titration_rep1_Slot1-37_1_3502.20552.1417.2	2	1	14.66	6.88	7.11	7.78	87.6	8	6220	FIDASRLVY	9	unbiased	NA	70.9845	0.865944	542.29	-9.8	5.83	Human|nuORFdb_human	ENSP00000384638.4	ENSP00000384638.4|ENSP00000304669.7|ENSP00000418191.1|ENSP00000486160.1|ENSP00000427821.1|ENSP00000341500.3|ENSP00000355398.5|ENSP00000444675.2|ENSP00000438476.1|ENSP00000441705.2|ENST00000521387.1_1_5:138260218-138266699:+	NA	NA	NA	NA	CTNNA1	3' Overlap dORF	3' Overlap dORF	CTNNA2	ENSG00000066032.18	ENST00000402739.8	2	chr2:80647870-80648689:+	ENSP00000419295.1	catenin alpha 2	catenin alpha 2
5mio-rep2	E_20221201_NO30_400nL_HLAc1_5e6_directIP_titration_rep2_Slot2-2_1_3510.20434.1439.2	2	1	8.86	3.42	5.44	5.44	64.6	7	3300	FIDASRLVY	9	unbiased	NA	70.575	0.851648	542.292	-6.1	5.83	Human|nuORFdb_human	ENSP00000384638.4	ENSP00000384638.4|ENSP00000304669.7|ENSP00000418191.1|ENSP00000486160.1|ENSP00000427821.1|ENSP00000341500.3|ENSP00000355398.5|ENSP00000444675.2|ENSP00000438476.1|ENSP00000441705.2|ENST00000521387.1_1_5:138260218-138266699:+	NA	NA	NA	NA	CTNNA1	3' Overlap dORF	3' Overlap dORF	CTNNA2	ENSG00000066032.18	ENST00000402739.8	2	chr2:80647870-80648689:+	ENSP00000419295.1	catenin alpha 2	catenin alpha 2
5mio-rep3	E_20221201_NO30_400nL_HLAc1_5e6_directIP_titration_rep3_Slot2-2_1_3511.20406.1431.2	2	1	10.08	5.7	4.32	4.38	71.2	6	2080	FIDASRLVY	9	unbiased	NA	70.4793	0.856834	542.29	-9.8	5.83	Human|nuORFdb_human	ENSP00000384638.4	ENSP00000384638.4|ENSP00000304669.7|ENSP00000418191.1|ENSP00000486160.1|ENSP00000427821.1|ENSP00000341500.3|ENSP00000355398.5|ENSP00000444675.2|ENSP00000438476.1|ENSP00000441705.2|ENST00000521387.1_1_5:138260218-138266699:+	NA	NA	NA	NA	CTNNA1	3' Overlap dORF	3' Overlap dORF	CTNNA2	ENSG00000066032.18	ENST00000402739.8	2	chr2:80647870-80648689:+	ENSP00000419295.1	catenin alpha 2	catenin alpha 2
20mio-rep1	E_20221201_NO30_400nL_HLAc1_2e7_directIP_titration_rep1_Slot2-4_1_3515.28359.430.1	1	1	7.92	5.62	2.88	2.3	74.2	5	2330	FLDDVFEV	8	b-ion bias	NA	97.9268	1.46736	983.469	-3.1	3.49	Human	ENSP00000436773.2	ENSP00000436773.2|ENSP00000446443.1|ENSP00000467716.1	NA	NA	NA	NA	NA	NA	NA	KIAA0100	ENSG00000007202.15	ENST00000528896.7	17	chr17:28614446-28615066:-	NA	KIAA0100	KIAA0100
20mio-rep2	E_20221201_NO30_400nL_HLAc1_2e7_directIP_titration_rep3_Slot2-4_1_3518.28363.416.1	1	1	8.5	6.6	2.55	1.91	71.9	5	5490	FLDDVFEV	8	b-ion bias	NA	97.9629	1.47591	983.468	-4.1	3.49	Human	ENSP00000436773.2	ENSP00000436773.2|ENSP00000446443.1|ENSP00000467716.1	NA	NA	NA	NA	NA	NA	NA	KIAA0100	ENSG00000007202.15	ENST00000528896.7	17	chr17:28614446-28615066:-	NA	KIAA0100	KIAA0100
20mio-rep3	E_20221201_NO30_400nL_HLAc1_2e7_directIP_titration_rep4_Slot2-4_1_3519.28372.423.1	1	1	5.82	4.45	1.29	1.37	65.6	5	8330	FLDDVFEV	8	b-ion bias	NA	97.9911	1.47168	983.467	-5.1	3.49	Human	ENSP00000436773.2	ENSP00000436773.2|ENSP00000446443.1|ENSP00000467716.1	NA	NA	NA	NA	NA	NA	NA	KIAA0100	ENSG00000007202.15	ENST00000528896.7	17	chr17:28614446-28615066:-	NA	KIAA0100	KIAA0100
40mio-rep1	E_20221201_NO30_400nL_HLAc1_4e7_directIP_titration_rep1_Slot1-04_1_3496.28459.399.1	1	1	11.21	8.44	3.73	2.77	79.1	6	14100	FLDDVFEV	8	b-ion bias	NA	98.3179	1.48571	983.473	1	3.49	Human	ENSP00000436773.2	ENSP00000436773.2|ENSP00000446443.1|ENSP00000467716.1	NA	NA	NA	NA	NA	NA	NA	KIAA0100	ENSG00000007202.15	ENST00000528896.7	17	chr17:28614446-28615066:-	NA	KIAA0100	KIAA0100
40mio-rep2	E_20221201_NO30_400nL_HLAc1_4e7_directIP_titration_rep2_Slot2-5_1_3520.28360.411.1	1	2	9.18	6.35	3	2.83	76.3	5	32400	FLDDVFEV	8	b-ion bias	NA	97.9714	1.47871	983.466	-6.1	3.49	Human	ENSP00000436773.2	ENSP00000436773.2|ENSP00000446443.1|ENSP00000467716.1	NA	NA	NA	NA	NA	NA	NA	KIAA0100	ENSG00000007202.15	ENST00000528896.7	17	chr17:28614446-28615066:-	NA	KIAA0100	KIAA0100
40mio-rep3	E_20221201_NO30_400nL_HLAc1_4e7_directIP_titration_rep3_Slot2-5_1_3521.28360.413.1	1	1	9.24	6.84	3.15	2.4	76.8	5	27200	FLDDVFEV	8	b-ion bias	NA	97.9642	1.47741	983.468	-4.1	3.49	Human	ENSP00000436773.2	ENSP00000436773.2|ENSP00000446443.1|ENSP00000467716.1	NA	NA	NA	NA	NA	NA	NA	KIAA0100	ENSG00000007202.15	ENST00000528896.7	17	chr17:28614446-28615066:-	NA	KIAA0100	KIAA0100
40mio-rep4	E_20221201_NO30_400nL_HLAc1_4e7_directIP_titration_rep4_Slot2-5_1_3522.28359.419.1	1	2	12.44	8.58	4.38	3.87	85.5	5	27500	FLDDVFEV	8	b-ion bias	NA	97.951	1.47405	983.468	-4.1	3.49	Human	ENSP00000436773.2	ENSP00000436773.2|ENSP00000446443.1|ENSP00000467716.1	NA	NA	NA	NA	NA	NA	NA	KIAA0100	ENSG00000007202.15	ENST00000528896.7	17	chr17:28614446-28615066:-	NA	KIAA0100	KIAA0100
10mio-rep1	E_20221201_NO30_400nL_HLAc1_1e7_directIP_titration_rep1_Slot2-3_1_3512.14325.1426.2	2	1	7.93	5.73	0.78	2.2	71.2	5	13600	FLDPRQPSY	9	dual b/y bias	NA	49.487	0.859817	561.779	-6.3	5.83	Human	ENSP00000355114.3	ENSP00000355114.3	NA	NA	NA	NA	NA	NA	NA	DCAF12	ENSG00000198876.13	ENST00000361264.9	9	chr9:34086387-34088352:-	NA	DDB1 and CUL4 associated factor 12	DDB1 and CUL4 associated factor 12
10mio-rep2	E_20221201_NO30_400nL_HLAc1_1e7_directIP_titration_rep2_Slot2-3_1_3513.14303.1414.2	2	2	11.3	8.05	3.21	3.25	71.4	5	31800	FLDPRQPSY	9	dual b/y bias	NA	49.4108	0.867807	561.778	-8.1	5.83	Human	ENSP00000355114.3	ENSP00000355114.3	NA	NA	NA	NA	NA	NA	NA	DCAF12	ENSG00000198876.13	ENST00000361264.9	9	chr9:34086387-34088352:-	NA	DDB1 and CUL4 associated factor 12	DDB1 and CUL4 associated factor 12
10mio-rep3	E_20221201_NO30_400nL_HLAc1_1e7_directIP_titration_rep3_Slot2-3_1_3514.14248.1426.2	2	2	10.12	7.19	2.96	2.93	78.2	5	20300	FLDPRQPSY	9	unbiased	NA	49.223	0.860339	561.78	-4.6	5.83	Human	ENSP00000355114.3	ENSP00000355114.3	NA	NA	NA	NA	NA	NA	NA	DCAF12	ENSG00000198876.13	ENST00000361264.9	9	chr9:34086387-34088352:-	NA	DDB1 and CUL4 associated factor 12	DDB1 and CUL4 associated factor 12
20mio-rep1	E_20221201_NO30_400nL_HLAc1_2e7_directIP_titration_rep1_Slot2-4_1_3515.14237.1421.2	2	2	11.55	8.27	2.74	3.28	69	6	40400	FLDPRQPSY	9	unbiased	NA	49.1724	0.862999	561.779	-4.6	5.83	Human	ENSP00000355114.3	ENSP00000355114.3	NA	NA	NA	NA	NA	NA	NA	DCAF12	ENSG00000198876.13	ENST00000361264.9	9	chr9:34086387-34088352:-	NA	DDB1 and CUL4 associated factor 12	DDB1 and CUL4 associated factor 12
20mio-rep2	E_20221201_NO30_400nL_HLAc1_2e7_directIP_titration_rep3_Slot2-4_1_3518.14337.1414.2	2	1	5.25	3.01	2.24	2.24	46.8	5	15400	FLDPRQPSY	9	unbiased	NA	49.5223	0.867704	561.782	-1	5.83	Human	ENSP00000355114.3	ENSP00000355114.3	NA	NA	NA	NA	NA	NA	NA	DCAF12	ENSG00000198876.13	ENST00000361264.9	9	chr9:34086387-34088352:-	NA	DDB1 and CUL4 associated factor 12	DDB1 and CUL4 associated factor 12
20mio-rep3	E_20221201_NO30_400nL_HLAc1_2e7_directIP_titration_rep4_Slot2-4_1_3519.14259.1419.2	2	1	12.19	6.84	4.52	5.35	74.5	6	25500	FLDPRQPSY	9	dual b/y bias	NA	49.2519	0.864496	561.781	-2.8	5.83	Human	ENSP00000355114.3	ENSP00000355114.3	NA	NA	NA	NA	NA	NA	NA	DCAF12	ENSG00000198876.13	ENST00000361264.9	9	chr9:34086387-34088352:-	NA	DDB1 and CUL4 associated factor 12	DDB1 and CUL4 associated factor 12
40mio-rep1	E_20221201_NO30_400nL_HLAc1_4e7_directIP_titration_rep1_Slot1-04_1_3496.14512.1353.2	2	2	15	9.46	4.97	5.54	85.9	7	76100	FLDPRQPSY	9	dual b/y bias	NA	50.129	0.905576	561.782	-1	5.83	Human	ENSP00000355114.3	ENSP00000355114.3	NA	NA	NA	NA	NA	NA	NA	DCAF12	ENSG00000198876.13	ENST00000361264.9	9	chr9:34086387-34088352:-	NA	DDB1 and CUL4 associated factor 12	DDB1 and CUL4 associated factor 12
40mio-rep3	E_20221201_NO30_400nL_HLAc1_4e7_directIP_titration_rep3_Slot2-5_1_3521.14146.1377.2	2	1	15.55	11.67	3.35	3.88	87.8	6	7690	FLDPRQPSY	9	dual b/y bias	NA	48.8693	0.890612	561.782	-1	5.83	Human	ENSP00000355114.3	ENSP00000355114.3	NA	NA	NA	NA	NA	NA	NA	DCAF12	ENSG00000198876.13	ENST00000361264.9	9	chr9:34086387-34088352:-	NA	DDB1 and CUL4 associated factor 12	DDB1 and CUL4 associated factor 12
40mio-rep4	E_20221201_NO30_400nL_HLAc1_4e7_directIP_titration_rep4_Slot2-5_1_3522.14160.1370.2	2	1	17.02	12.88	3.88	4.14	93.8	7	24100	FLDPRQPSY	9	dual b/y bias	NA	48.904	0.895215	561.781	-2.8	5.83	Human	ENSP00000355114.3	ENSP00000355114.3	NA	NA	NA	NA	NA	NA	NA	DCAF12	ENSG00000198876.13	ENST00000361264.9	9	chr9:34086387-34088352:-	NA	DDB1 and CUL4 associated factor 12	DDB1 and CUL4 associated factor 12
10mio-rep2	E_20221201_NO30_400nL_HLAc1_1e7_directIP_titration_rep2_Slot2-3_1_3513.27974.1441.2	2	1	9.14	7.69	1.73	1.45	79.4	5	2630	FLETNVPLL	9	unbiased	NA	96.6147	0.850371	523.297	-5.8	4	Human|nuORFdb_human	ENSP00000384638.4	ENSP00000384638.4|ENSP00000304669.7|ENSP00000418191.1|ENSP00000486160.1|ENSP00000427821.1|ENSP00000341500.3|ENSP00000355398.5|ENSP00000444675.2|ENSP00000438476.1|ENSP00000441705.2|ENST00000517534.5_1_5:138163374-138223382:+|ENST00000515849.2_1_5:114726864-114727050:-|ENST00000517904.1_1_5:138221939-138240145:+	NA	NA	NA	NA	CTNNA1	3' Overlap dORF	3' Overlap dORF	CTNNA2	ENSG00000066032.18	ENST00000402739.8	2	chr2:80647870-80648689:+	ENSP00000419295.1	catenin alpha 2	catenin alpha 2
20mio-rep1	E_20221201_NO30_400nL_HLAc1_2e7_directIP_titration_rep1_Slot2-4_1_3515.27954.1418.2	2	4	13.29	9.6	3.58	3.69	87.1	6	25400	FLETNVPLL	9	b-ion bias	NA	96.5282	0.864951	523.297	-5.8	4	Human|nuORFdb_human	ENSP00000384638.4	ENSP00000384638.4|ENSP00000304669.7|ENSP00000418191.1|ENSP00000486160.1|ENSP00000427821.1|ENSP00000341500.3|ENSP00000355398.5|ENSP00000444675.2|ENSP00000438476.1|ENSP00000441705.2|ENST00000517534.5_1_5:138163374-138223382:+|ENST00000515849.2_1_5:114726864-114727050:-|ENST00000517904.1_1_5:138221939-138240145:+	NA	NA	NA	NA	CTNNA1	3' Overlap dORF	3' Overlap dORF	CTNNA2	ENSG00000066032.18	ENST00000402739.8	2	chr2:80647870-80648689:+	ENSP00000419295.1	catenin alpha 2	catenin alpha 2
20mio-rep2	E_20221201_NO30_400nL_HLAc1_2e7_directIP_titration_rep3_Slot2-4_1_3518.27961.1436.2	2	4	16.02	11.92	4.49	4.1	90.7	7	17100	FLETNVPLL	9	dual b/y bias	NA	96.5753	0.853612	523.296	-7.7	4	Human|nuORFdb_human	ENSP00000384638.4	ENSP00000384638.4|ENSP00000304669.7|ENSP00000418191.1|ENSP00000486160.1|ENSP00000427821.1|ENSP00000341500.3|ENSP00000355398.5|ENSP00000444675.2|ENSP00000438476.1|ENSP00000441705.2|ENST00000517534.5_1_5:138163374-138223382:+|ENST00000515849.2_1_5:114726864-114727050:-|ENST00000517904.1_1_5:138221939-138240145:+	NA	NA	NA	NA	CTNNA1	3' Overlap dORF	3' Overlap dORF	CTNNA2	ENSG00000066032.18	ENST00000402739.8	2	chr2:80647870-80648689:+	ENSP00000419295.1	catenin alpha 2	catenin alpha 2
20mio-rep3	E_20221201_NO30_400nL_HLAc1_2e7_directIP_titration_rep4_Slot2-4_1_3519.27980.321.1	1	4	11.38	8.17	4.68	3.21	77.5	6	19500	FLETNVPLL	9	dual b/y bias	NA	96.6372	1.53181	1045.59	-2.7	4	Human|nuORFdb_human	ENSP00000384638.4	ENSP00000384638.4|ENSP00000304669.7|ENSP00000418191.1|ENSP00000486160.1|ENSP00000427821.1|ENSP00000341500.3|ENSP00000355398.5|ENSP00000444675.2|ENSP00000438476.1|ENSP00000441705.2|ENST00000517534.5_1_5:138163374-138223382:+|ENST00000515849.2_1_5:114726864-114727050:-|ENST00000517904.1_1_5:138221939-138240145:+	NA	NA	NA	NA	CTNNA1	3' Overlap dORF	3' Overlap dORF	CTNNA2	ENSG00000066032.18	ENST00000402739.8	2	chr2:80647870-80648689:+	ENSP00000419295.1	catenin alpha 2	catenin alpha 2
40mio-rep1	E_20221201_NO30_400nL_HLAc1_4e7_directIP_titration_rep1_Slot1-04_1_3496.28075.299.1	1	1	11.79	7.42	4.86	4.37	78.4	6	13200	FLETNVPLL	9	b-ion bias	NA	96.9915	1.54507	1045.59	-2.7	4	Human|nuORFdb_human	ENSP00000384638.4	ENSP00000384638.4|ENSP00000304669.7|ENSP00000418191.1|ENSP00000486160.1|ENSP00000427821.1|ENSP00000341500.3|ENSP00000355398.5|ENSP00000444675.2|ENSP00000438476.1|ENSP00000441705.2|ENST00000517534.5_1_5:138163374-138223382:+|ENST00000515849.2_1_5:114726864-114727050:-|ENST00000517904.1_1_5:138221939-138240145:+	NA	NA	NA	NA	CTNNA1	3' Overlap dORF	3' Overlap dORF	CTNNA2	ENSG00000066032.18	ENST00000402739.8	2	chr2:80647870-80648689:+	ENSP00000419295.1	catenin alpha 2	catenin alpha 2
40mio-rep2	E_20221201_NO30_400nL_HLAc1_4e7_directIP_titration_rep2_Slot2-5_1_3520.27976.1416.2	2	3	13.06	10.35	2.74	2.71	79	5	48600	FLETNVPLL	9	dual b/y bias	NA	96.6457	0.86628	523.297	-5.8	4	Human|nuORFdb_human	ENSP00000384638.4	ENSP00000384638.4|ENSP00000304669.7|ENSP00000418191.1|ENSP00000486160.1|ENSP00000427821.1|ENSP00000341500.3|ENSP00000355398.5|ENSP00000444675.2|ENSP00000438476.1|ENSP00000441705.2|ENST00000517534.5_1_5:138163374-138223382:+|ENST00000515849.2_1_5:114726864-114727050:-|ENST00000517904.1_1_5:138221939-138240145:+	NA	NA	NA	NA	CTNNA1	3' Overlap dORF	3' Overlap dORF	CTNNA2	ENSG00000066032.18	ENST00000402739.8	2	chr2:80647870-80648689:+	ENSP00000419295.1	catenin alpha 2	catenin alpha 2
40mio-rep3	E_20221201_NO30_400nL_HLAc1_4e7_directIP_titration_rep3_Slot2-5_1_3521.27977.1459.2	2	2	12.55	10.88	1.67	1.67	76	6	15000	FLETNVPLL	9	b-ion bias	NA	96.6418	0.83918	523.297	-5.8	4	Human|nuORFdb_human	ENSP00000384638.4	ENSP00000384638.4|ENSP00000304669.7|ENSP00000418191.1|ENSP00000486160.1|ENSP00000427821.1|ENSP00000341500.3|ENSP00000355398.5|ENSP00000444675.2|ENSP00000438476.1|ENSP00000441705.2|ENST00000517534.5_1_5:138163374-138223382:+|ENST00000515849.2_1_5:114726864-114727050:-|ENST00000517904.1_1_5:138221939-138240145:+	NA	NA	NA	NA	CTNNA1	3' Overlap dORF	3' Overlap dORF	CTNNA2	ENSG00000066032.18	ENST00000402739.8	2	chr2:80647870-80648689:+	ENSP00000419295.1	catenin alpha 2	catenin alpha 2
40mio-rep4	E_20221201_NO30_400nL_HLAc1_4e7_directIP_titration_rep4_Slot2-5_1_3522.27972.1422.2	2	3	13.51	11.96	2.83	1.54	87.2	5	19000	FLETNVPLL	9	b-ion bias	NA	96.6151	0.862582	523.299	-2	4	Human|nuORFdb_human	ENSP00000384638.4	ENSP00000384638.4|ENSP00000304669.7|ENSP00000418191.1|ENSP00000486160.1|ENSP00000427821.1|ENSP00000341500.3|ENSP00000355398.5|ENSP00000444675.2|ENSP00000438476.1|ENSP00000441705.2|ENST00000517534.5_1_5:138163374-138223382:+|ENST00000515849.2_1_5:114726864-114727050:-|ENST00000517904.1_1_5:138221939-138240145:+	NA	NA	NA	NA	CTNNA1	3' Overlap dORF	3' Overlap dORF	CTNNA2	ENSG00000066032.18	ENST00000402739.8	2	chr2:80647870-80648689:+	ENSP00000419295.1	catenin alpha 2	catenin alpha 2
20mio-rep1	E_20221201_NO30_400nL_HLAc1_2e7_directIP_titration_rep1_Slot2-4_1_3515.22506.614.1	1	1	7.76	4.72	3.86	3.04	70.8	5	2170	FTVSGNLL	8	b-ion bias	NA	77.7198	1.3581	850.461	-6.9	5.52	Human	ENSP00000247306.4	ENSP00000247306.4|ENSP00000472220.2|ENSP00000332602.2|ENSP00000358598.3|ENSP00000352953.4	NA	NA	NA	NA	NA	NA	NA	CTAG2	ENSG00000126890.13	ENST00000247306.4	X	chrX:154651972-154652270:-	ENSP00000469441.1	cancer/testis antigen 2	cancer/testis antigen 2
40mio-rep3	E_20221201_NO30_400nL_HLAc1_4e7_directIP_titration_rep3_Slot2-5_1_3521.22512.603.1	1	1	5.2	2.65	4.33	2.55	56.8	6	4280	FTVSGNLL	8	unbiased	NA	77.7666	1.36478	850.465	-3.4	5.52	Human	ENSP00000247306.4	ENSP00000247306.4|ENSP00000472220.2|ENSP00000332602.2|ENSP00000358598.3|ENSP00000352953.4	NA	NA	NA	NA	NA	NA	NA	CTAG2	ENSG00000126890.13	ENST00000247306.4	X	chrX:154651972-154652270:-	ENSP00000469441.1	cancer/testis antigen 2	cancer/testis antigen 2
10mio-rep3	E_20221201_NO30_400nL_HLAc1_1e7_directIP_titration_rep3_Slot2-3_1_3514.20642.1365.2	2	2	8.49	6.43	3.11	2.06	68.2	5	6570	FVQENYLEY	9	b-ion bias	NA	71.3027	0.898514	602.777	-4.4	3.79	Human	ENSP00000329199.5	ENSP00000329199.5|ENSP00000359301.3	NA	NA	NA	NA	NA	NA	NA	MAGEA6	ENSG00000197172.10	ENST00000329342.9	X	chrX:152767651-152767715:-	ENSP00000480637.1	MAGE family member A6	MAGE family member A6
20mio-rep1	E_20221201_NO30_400nL_HLAc1_2e7_directIP_titration_rep1_Slot2-4_1_3515.20626.1366.2	2	1	11.7	6.95	5.96	4.75	78.4	7	3320	FVQENYLEY	9	dual b/y bias	NA	71.2299	0.897738	602.778	-2.8	3.79	Human	ENSP00000329199.5	ENSP00000329199.5|ENSP00000359301.3	NA	NA	NA	NA	NA	NA	NA	MAGEA6	ENSG00000197172.10	ENST00000329342.9	X	chrX:152767651-152767715:-	ENSP00000480637.1	MAGE family member A6	MAGE family member A6
20mio-rep2	E_20221201_NO30_400nL_HLAc1_2e7_directIP_titration_rep3_Slot2-4_1_3518.20675.1361.2	2	1	9.97	7.13	3.86	2.84	74.4	5	3760	FVQENYLEY	9	b-ion bias	NA	71.416	0.90082	602.776	-6.1	3.79	Human	ENSP00000329199.5	ENSP00000329199.5|ENSP00000359301.3	NA	NA	NA	NA	NA	NA	NA	MAGEA6	ENSG00000197172.10	ENST00000329342.9	X	chrX:152767651-152767715:-	ENSP00000480637.1	MAGE family member A6	MAGE family member A6
20mio-rep3	E_20221201_NO30_400nL_HLAc1_2e7_directIP_titration_rep4_Slot2-4_1_3519.20673.1358.2	2	1	7.73	5.78	4.3	1.95	69.2	5	8210	FVQENYLEY	9	b-ion bias	NA	71.4013	0.90287	602.776	-6.1	3.79	Human	ENSP00000329199.5	ENSP00000329199.5|ENSP00000359301.3	NA	NA	NA	NA	NA	NA	NA	MAGEA6	ENSG00000197172.10	ENST00000329342.9	X	chrX:152767651-152767715:-	ENSP00000480637.1	MAGE family member A6	MAGE family member A6
40mio-rep1	E_20221201_NO30_400nL_HLAc1_4e7_directIP_titration_rep1_Slot1-04_1_3496.20890.176.1	1	3	13.55	7	9.31	6.55	88.8	7	14100	FVQENYLEY	9	b-ion bias	NA	72.1644	1.61719	1204.55	-1.7	3.79	Human	ENSP00000329199.5	ENSP00000329199.5|ENSP00000359301.3	NA	NA	NA	NA	NA	NA	NA	MAGEA6	ENSG00000197172.10	ENST00000329342.9	X	chrX:152767651-152767715:-	ENSP00000480637.1	MAGE family member A6	MAGE family member A6
40mio-rep4	E_20221201_NO30_400nL_HLAc1_4e7_directIP_titration_rep4_Slot2-5_1_3522.20617.1344.2	2	1	8.33	5.17	2.41	3.16	67.7	5	8650	FVQENYLEY	9	b-ion bias	NA	71.204	0.911354	602.777	-4.4	3.79	Human	ENSP00000329199.5	ENSP00000329199.5|ENSP00000359301.3	NA	NA	NA	NA	NA	NA	NA	MAGEA6	ENSG00000197172.10	ENST00000329342.9	X	chrX:152767651-152767715:-	ENSP00000480637.1	MAGE family member A6	MAGE family member A6
1mio-rep1	E_20221201_NO30_400nL_HLAc1_1e6_directIP_titration_rep1_Slot1-06_1_3498.15431.1388.2	2	2	10.1	6.22	2.55	3.88	86.8	5	6770	FVYGEPREL	9	y-ion bias	NA	53.2975	0.883862	555.282	-5.3	4.53	Human	ENSP00000354660.2	ENSP00000354660.2	NA	NA	NA	NA	NA	NA	NA	MAGEC2	ENSG00000046774.10	ENST00000247452.4	X	chrX:142203988-142204053:-	NA	MAGE family member C2	MAGE family member C2
1mio-rep3	E_20221201_NO30_400nL_HLAc1_1e6_directIP_titration_rep4_Slot2-1_1_3509.15322.1414.2	2	1	9.86	5.58	3.52	4.28	79.9	6	2360	FVYGEPREL	9	dual b/y bias	NA	52.9156	0.867697	555.28	-8.9	4.53	Human	ENSP00000354660.2	ENSP00000354660.2	NA	NA	NA	NA	NA	NA	NA	MAGEC2	ENSG00000046774.10	ENST00000247452.4	X	chrX:142203988-142204053:-	NA	MAGE family member C2	MAGE family member C2
10mio-rep1	E_20221201_NO30_400nL_HLAc1_1e7_directIP_titration_rep1_Slot2-3_1_3512.15182.1407.2	2	5	13.24	7.46	4.59	5.78	90.9	6	66100	FVYGEPREL	9	dual b/y bias	NA	52.4477	0.872028	555.282	-7.1	4.53	Human	ENSP00000354660.2	ENSP00000354660.2	NA	NA	NA	NA	NA	NA	NA	MAGEC2	ENSG00000046774.10	ENST00000247452.4	X	chrX:142203988-142204053:-	NA	MAGE family member C2	MAGE family member C2
10mio-rep2	E_20221201_NO30_400nL_HLAc1_1e7_directIP_titration_rep2_Slot2-3_1_3513.15128.1420.2	2	3	10.98	5.86	2.73	5.12	89.9	5	57000	FVYGEPREL	9	dual b/y bias	NA	52.2591	0.863542	555.281	-7.1	4.53	Human	ENSP00000354660.2	ENSP00000354660.2	NA	NA	NA	NA	NA	NA	NA	MAGEC2	ENSG00000046774.10	ENST00000247452.4	X	chrX:142203988-142204053:-	NA	MAGE family member C2	MAGE family member C2
10mio-rep3	E_20221201_NO30_400nL_HLAc1_1e7_directIP_titration_rep3_Slot2-3_1_3514.15071.1426.2	2	4	13.15	6.15	4.39	7	87.5	7	42400	FVYGEPREL	9	dual b/y bias	NA	52.0647	0.85989	555.284	-1.7	4.53	Human	ENSP00000354660.2	ENSP00000354660.2	NA	NA	NA	NA	NA	NA	NA	MAGEC2	ENSG00000046774.10	ENST00000247452.4	X	chrX:142203988-142204053:-	NA	MAGE family member C2	MAGE family member C2
20mio-rep1	E_20221201_NO30_400nL_HLAc1_2e7_directIP_titration_rep1_Slot2-4_1_3515.15083.1401.2	2	5	12.41	7.4	4.18	5.01	94	6	129000	FVYGEPREL	9	dual b/y bias	NA	52.0927	0.875729	555.282	-5.3	4.53	Human	ENSP00000354660.2	ENSP00000354660.2	NA	NA	NA	NA	NA	NA	NA	MAGEC2	ENSG00000046774.10	ENST00000247452.4	X	chrX:142203988-142204053:-	NA	MAGE family member C2	MAGE family member C2
20mio-rep2	E_20221201_NO30_400nL_HLAc1_2e7_directIP_titration_rep3_Slot2-4_1_3518.15182.1398.2	2	4	15.34	8.55	4.68	6.79	94.9	7	108000	FVYGEPREL	9	dual b/y bias	NA	52.4395	0.877475	555.282	-5.3	4.53	Human	ENSP00000354660.2	ENSP00000354660.2	NA	NA	NA	NA	NA	NA	NA	MAGEC2	ENSG00000046774.10	ENST00000247452.4	X	chrX:142203988-142204053:-	NA	MAGE family member C2	MAGE family member C2
20mio-rep3	E_20221201_NO30_400nL_HLAc1_2e7_directIP_titration_rep4_Slot2-4_1_3519.15116.1399.2	2	5	13.4	7.83	4.19	5.56	93	7	146000	FVYGEPREL	9	dual b/y bias	NA	52.2133	0.877086	555.282	-5.3	4.53	Human	ENSP00000354660.2	ENSP00000354660.2	NA	NA	NA	NA	NA	NA	NA	MAGEC2	ENSG00000046774.10	ENST00000247452.4	X	chrX:142203988-142204053:-	NA	MAGE family member C2	MAGE family member C2
40mio-rep1	E_20221201_NO30_400nL_HLAc1_4e7_directIP_titration_rep1_Slot1-04_1_3496.15315.1363.2	2	4	16.18	9.77	4.74	6.4	97.2	7	122000	FVYGEPREL	9	dual b/y bias	NA	52.903	0.899241	555.283	-3.5	4.53	Human	ENSP00000354660.2	ENSP00000354660.2	NA	NA	NA	NA	NA	NA	NA	MAGEC2	ENSG00000046774.10	ENST00000247452.4	X	chrX:142203988-142204053:-	NA	MAGE family member C2	MAGE family member C2
40mio-rep2	E_20221201_NO30_400nL_HLAc1_4e7_directIP_titration_rep2_Slot2-5_1_3520.15028.1381.2	2	5	16.15	7.8	5.12	8.35	96.5	7	209000	FVYGEPREL	9	dual b/y bias	NA	51.9133	0.888068	555.283	-3.5	4.53	Human	ENSP00000354660.2	ENSP00000354660.2	NA	NA	NA	NA	NA	NA	NA	MAGEC2	ENSG00000046774.10	ENST00000247452.4	X	chrX:142203988-142204053:-	NA	MAGE family member C2	MAGE family member C2
40mio-rep3	E_20221201_NO30_400nL_HLAc1_4e7_directIP_titration_rep3_Slot2-5_1_3521.15039.1386.2	2	4	16.66	9.26	5.1	7.4	96.6	7	176000	FVYGEPREL	9	dual b/y bias	NA	51.9526	0.88532	555.283	-3.5	4.53	Human	ENSP00000354660.2	ENSP00000354660.2	NA	NA	NA	NA	NA	NA	NA	MAGEC2	ENSG00000046774.10	ENST00000247452.4	X	chrX:142203988-142204053:-	NA	MAGE family member C2	MAGE family member C2
40mio-rep4	E_20221201_NO30_400nL_HLAc1_4e7_directIP_titration_rep4_Slot2-5_1_3522.15017.1384.2	2	5	17.42	8.73	5.15	8.69	97.3	8	197000	FVYGEPREL	9	dual b/y bias	NA	51.8622	0.886519	555.281	-7.1	4.53	Human	ENSP00000354660.2	ENSP00000354660.2	NA	NA	NA	NA	NA	NA	NA	MAGEC2	ENSG00000046774.10	ENST00000247452.4	X	chrX:142203988-142204053:-	NA	MAGE family member C2	MAGE family member C2
5mio-rep1	E_20221201_NO30_400nL_HLAc1_5e6_directIP_titration_rep1_Slot1-37_1_3502.15396.1408.2	2	2	11.77	6.67	2.31	5.1	89.8	7	22900	FVYGEPREL	9	unbiased	NA	53.1836	0.871581	555.281	-7.1	4.53	Human	ENSP00000354660.2	ENSP00000354660.2	NA	NA	NA	NA	NA	NA	NA	MAGEC2	ENSG00000046774.10	ENST00000247452.4	X	chrX:142203988-142204053:-	NA	MAGE family member C2	MAGE family member C2
5mio-rep2	E_20221201_NO30_400nL_HLAc1_5e6_directIP_titration_rep2_Slot2-2_1_3510.15291.1406.2	2	3	11.26	6.56	2.98	4.71	91.4	6	18500	FVYGEPREL	9	dual b/y bias	NA	52.8157	0.872507	555.282	-5.3	4.53	Human	ENSP00000354660.2	ENSP00000354660.2	NA	NA	NA	NA	NA	NA	NA	MAGEC2	ENSG00000046774.10	ENST00000247452.4	X	chrX:142203988-142204053:-	NA	MAGE family member C2	MAGE family member C2
20mio-rep2	E_20221201_NO30_400nL_HLAc1_2e7_directIP_titration_rep3_Slot2-4_1_3518.9243.1415.2	2	1	7.1	3.92	2.53	3.19	58.2	6	32400	GEARGDQVDW	10	unbiased	NA	31.9298	0.86702	566.758	4.4	4.03	Human	ENSP00000359310.3	ENSP00000359310.3|ENSP00000359314.2	NA	NA	NA	NA	NA	NA	NA	CSAG1	ENSG00000198930.13	ENST00000370287.7	X	chrX:152727484-152727796:-	ENSP00000396520.2	chondrosarcoma associated gene 1	chondrosarcoma associated gene 1
40mio-rep1	E_20221201_NO30_400nL_HLAc1_4e7_directIP_titration_rep1_Slot1-04_1_3496.9377.1396.2	2	1	9.94	6.17	5.11	3.77	73.4	6	32800	GEARGDQVDW	10	unbiased	NA	32.3953	0.878737	566.76	9.7	4.03	Human	ENSP00000359310.3	ENSP00000359310.3|ENSP00000359314.2	NA	NA	NA	NA	NA	NA	NA	CSAG1	ENSG00000198930.13	ENST00000370287.7	X	chrX:152727484-152727796:-	ENSP00000396520.2	chondrosarcoma associated gene 1	chondrosarcoma associated gene 1
40mio-rep2	E_20221201_NO30_400nL_HLAc1_4e7_directIP_titration_rep2_Slot2-5_1_3520.9066.1389.2	2	1	7.7	5.42	2.69	2.27	67.5	5	27600	GEARGDQVDW	10	b-ion bias	NA	31.3203	0.883292	566.757	4.4	4.03	Human	ENSP00000359310.3	ENSP00000359310.3|ENSP00000359314.2	NA	NA	NA	NA	NA	NA	NA	CSAG1	ENSG00000198930.13	ENST00000370287.7	X	chrX:152727484-152727796:-	ENSP00000396520.2	chondrosarcoma associated gene 1	chondrosarcoma associated gene 1
40mio-rep4	E_20221201_NO30_400nL_HLAc1_4e7_directIP_titration_rep4_Slot2-5_1_3522.9089.1402.2	2	1	7.62	4.43	3.5	3.18	68.8	5	37600	GEARGDQVDW	10	unbiased	NA	31.3919	0.875169	566.758	6.1	4.03	Human	ENSP00000359310.3	ENSP00000359310.3|ENSP00000359314.2	NA	NA	NA	NA	NA	NA	NA	CSAG1	ENSG00000198930.13	ENST00000370287.7	X	chrX:152727484-152727796:-	ENSP00000396520.2	chondrosarcoma associated gene 1	chondrosarcoma associated gene 1
40mio-rep1	E_20221201_NO30_400nL_HLAc1_4e7_directIP_titration_rep1_Slot1-04_1_3496.14005.1232.2	2	2	8.48	3.65	3.94	4.82	71.1	5	41000	GEPRKLLTQDW	11	unbiased	NA	48.3779	0.980887	671.857	-3.5	6.07	Human	ENSP00000244096.3	ENSP00000244096.3|ENSP00000276344.2|ENSP00000243314.5	NA	NA	NA	NA	NA	NA	NA	MAGEA10	ENSG00000124260.12	ENST00000244096.7	X	chrX:152135621-152135685:-	ENSP00000359347.4	MAGE family member A10	MAGE family member A10
40mio-rep3	E_20221201_NO30_400nL_HLAc1_4e7_directIP_titration_rep3_Slot2-5_1_3521.13739.1252.2	2	1	4.59	3.42	2.26	1.16	50.9	7	2650	GEPRKLLTQDW	11	b-ion bias	NA	47.4641	0.968748	671.856	-5	6.07	Human	ENSP00000244096.3	ENSP00000244096.3|ENSP00000276344.2|ENSP00000243314.5	NA	NA	NA	NA	NA	NA	NA	MAGEA10	ENSG00000124260.12	ENST00000244096.7	X	chrX:152135621-152135685:-	ENSP00000359347.4	MAGE family member A10	MAGE family member A10
40mio-rep1	E_20221201_NO30_400nL_HLAc1_4e7_directIP_titration_rep1_Slot1-04_1_3496.11549.519.1	1	1	11.5	4.76	7.49	6.75	89.8	6	4600	GETPGSEQW	9	unbiased	NA	39.8946	1.41456	990.407	-9.4	3.8	Human|nuORFdb_human	ENSP00000262013.7	ENSP00000262013.7|ENSP00000484908.1|ENSP00000426900.1|ENSP00000349636.4|ENSP00000423165.1|ENST00000505173.5_1_17:49067015-49124830:-|ENST00000514613.5_1_17:49067015-49156972:-|ENST00000511987.5_1_17:49109002-49124111:-|ENST00000502329.1_1_17:49109002-49124830:-	NA	NA	NA	NA	SPAG9	ncRNA Retained Intron	lncRNA	SPAG9	ENSG00000008294.21	ENST00000262013.12	17	chr17:50962174-50966274:-	NA	sperm associated antigen 9	sperm associated antigen 9
40mio-rep2	E_20221201_NO30_400nL_HLAc1_4e7_directIP_titration_rep2_Slot2-5_1_3520.11243.529.1	1	1	7.02	3.5	2.34	3.52	79.3	5	2560	GETPGSEQW	9	unbiased	NA	38.8391	1.40843	990.411	-5.4	3.8	Human|nuORFdb_human	ENSP00000262013.7	ENSP00000262013.7|ENSP00000484908.1|ENSP00000426900.1|ENSP00000349636.4|ENSP00000423165.1|ENST00000505173.5_1_17:49067015-49124830:-|ENST00000514613.5_1_17:49067015-49156972:-|ENST00000511987.5_1_17:49109002-49124111:-|ENST00000502329.1_1_17:49109002-49124830:-	NA	NA	NA	NA	SPAG9	ncRNA Retained Intron	lncRNA	SPAG9	ENSG00000008294.21	ENST00000262013.12	17	chr17:50962174-50966274:-	NA	sperm associated antigen 9	sperm associated antigen 9
40mio-rep3	E_20221201_NO30_400nL_HLAc1_4e7_directIP_titration_rep3_Slot2-5_1_3521.11254.527.1	1	1	6.73	3.27	3.53	3.45	68.6	5	2100	GETPGSEQW	9	unbiased	NA	38.8796	1.41003	990.41	-6.4	3.8	Human|nuORFdb_human	ENSP00000262013.7	ENSP00000262013.7|ENSP00000484908.1|ENSP00000426900.1|ENSP00000349636.4|ENSP00000423165.1|ENST00000505173.5_1_17:49067015-49124830:-|ENST00000514613.5_1_17:49067015-49156972:-|ENST00000511987.5_1_17:49109002-49124111:-|ENST00000502329.1_1_17:49109002-49124830:-	NA	NA	NA	NA	SPAG9	ncRNA Retained Intron	lncRNA	SPAG9	ENSG00000008294.21	ENST00000262013.12	17	chr17:50962174-50966274:-	NA	sperm associated antigen 9	sperm associated antigen 9
40mio-rep4	E_20221201_NO30_400nL_HLAc1_4e7_directIP_titration_rep4_Slot2-5_1_3522.11265.531.1	1	1	9.97	4.72	5.45	5.25	79.2	5	2340	GETPGSEQW	9	y-ion bias	NA	38.9034	1.4076	990.409	-6.4	3.8	Human|nuORFdb_human	ENSP00000262013.7	ENSP00000262013.7|ENSP00000484908.1|ENSP00000426900.1|ENSP00000349636.4|ENSP00000423165.1|ENST00000505173.5_1_17:49067015-49124830:-|ENST00000514613.5_1_17:49067015-49156972:-|ENST00000511987.5_1_17:49109002-49124111:-|ENST00000502329.1_1_17:49109002-49124830:-	NA	NA	NA	NA	SPAG9	ncRNA Retained Intron	lncRNA	SPAG9	ENSG00000008294.21	ENST00000262013.12	17	chr17:50962174-50966274:-	NA	sperm associated antigen 9	sperm associated antigen 9
40mio-rep1	E_20221201_NO30_400nL_HLAc1_4e7_directIP_titration_rep1_Slot1-04_1_3496.18243.1456.2	2	2	11.34	4.46	7.36	6.88	84.6	7	17000	GLYDGMEHL	9	dual b/y bias	NA	63.018	0.841219	517.733	-2.4	4.35	Human	ENSP00000244096.3	ENSP00000244096.3	NA	NA	NA	NA	NA	NA	NA	MAGEA10	ENSG00000124260.12	ENST00000244096.7	X	chrX:152135621-152135685:-	ENSP00000359347.4	MAGE family member A10	MAGE family member A10
40mio-rep2	E_20221201_NO30_400nL_HLAc1_4e7_directIP_titration_rep2_Slot2-5_1_3520.17871.1468.2	2	1	7.53	3.36	3.79	4.17	65.2	5	5660	GLYDGMEHL	9	y-ion bias	NA	61.7346	0.833393	517.732	-4.3	4.35	Human	ENSP00000244096.3	ENSP00000244096.3	NA	NA	NA	NA	NA	NA	NA	MAGEA10	ENSG00000124260.12	ENST00000244096.7	X	chrX:152135621-152135685:-	ENSP00000359347.4	MAGE family member A10	MAGE family member A10
40mio-rep2	E_20221201_NO30_400nL_HLAc1_4e7_directIP_titration_rep2_Slot2-5_1_3520.12679.1459.2	2	1	8.01	5.65	3.22	2.36	78.6	5	12800	GLYDGmEHL	9	y-ion bias	m:Oxidized methionine	43.7999	0.839427	525.73	-3.2	4.35	Human	ENSP00000244096.3	ENSP00000244096.3	NA	NA	NA	NA	NA	NA	NA	MAGEA10	ENSG00000124260.12	ENST00000244096.7	X	chrX:152135621-152135685:-	ENSP00000359347.4	MAGE family member A10	MAGE family member A10
10mio-rep1	E_20221201_NO30_400nL_HLAc1_1e7_directIP_titration_rep1_Slot2-3_1_3512.10024.1487.2	2	1	5.82	4.16	2.18	1.66	48.3	5	12100	GSDPARYEF	9	y-ion bias	NA	34.6335	0.821827	521.24	8.8	4.37	Human	ENSP00000244096.3	ENSP00000244096.3	NA	NA	NA	NA	NA	NA	NA	MAGEA10	ENSG00000124260.12	ENST00000244096.7	X	chrX:152135621-152135685:-	ENSP00000359347.4	MAGE family member A10	MAGE family member A10
5mio-rep3	E_20221201_NO30_400nL_HLAc1_5e6_directIP_titration_rep3_Slot2-2_1_3511.10224.1492.2	2	1	5.27	3.37	2.79	1.9	49.2	5	4960	GSDPARYEF	9	y-ion bias	NA	35.3219	0.818674	521.24	8.8	4.37	Human	ENSP00000244096.3	ENSP00000244096.3	NA	NA	NA	NA	NA	NA	NA	MAGEA10	ENSG00000124260.12	ENST00000244096.7	X	chrX:152135621-152135685:-	ENSP00000359347.4	MAGE family member A10	MAGE family member A10
1mio-rep1	E_20221201_NO30_400nL_HLAc1_1e6_directIP_titration_rep1_Slot1-06_1_3498.10344.1462.2	2	5	15.7	8.1	5.89	7.6	88.7	8	19700	GSNPARYEF	9	dual b/y bias	NA	35.7313	0.837729	520.741	-4.7	6	Human	ENSP00000276344.2	ENSP00000276344.2	NA	NA	NA	NA	NA	NA	NA	MAGEA4	ENSG00000147381.11	ENST00000276344.6	X	chrX:151924616-151925170:+	ENSP00000353379.2|ENSP00000359360.1|ENSP00000359365.3|ENSP00000377497.1|ENSP00000377498.1	MAGE family member A4	MAGE family member A4
1mio-rep3	E_20221201_NO30_400nL_HLAc1_1e6_directIP_titration_rep4_Slot2-1_1_3509.10204.1481.2	2	1	13.56	6.62	6.94	6.94	86.6	7	3230	GSNPARYEF	9	unbiased	NA	35.2438	0.825406	520.739	-8.5	6	Human	ENSP00000276344.2	ENSP00000276344.2	NA	NA	NA	NA	NA	NA	NA	MAGEA4	ENSG00000147381.11	ENST00000276344.6	X	chrX:151924616-151925170:+	ENSP00000353379.2|ENSP00000359360.1|ENSP00000359365.3|ENSP00000377497.1|ENSP00000377498.1	MAGE family member A4	MAGE family member A4
10mio-rep1	E_20221201_NO30_400nL_HLAc1_1e7_directIP_titration_rep1_Slot2-3_1_3512.10034.1471.2	2	3	14.87	8.43	6.73	6.44	86.8	7	69100	GSNPARYEF	9	unbiased	NA	34.668	0.831853	520.739	-8.5	6	Human	ENSP00000276344.2	ENSP00000276344.2	NA	NA	NA	NA	NA	NA	NA	MAGEA4	ENSG00000147381.11	ENST00000276344.6	X	chrX:151924616-151925170:+	ENSP00000353379.2|ENSP00000359360.1|ENSP00000359365.3|ENSP00000377497.1|ENSP00000377498.1	MAGE family member A4	MAGE family member A4
10mio-rep2	E_20221201_NO30_400nL_HLAc1_1e7_directIP_titration_rep2_Slot2-3_1_3513.9958.1470.2	2	5	15.26	7.7	6.54	7.56	90.4	7	83200	GSNPARYEF	9	unbiased	NA	34.4053	0.832246	520.74	-6.6	6	Human	ENSP00000276344.2	ENSP00000276344.2	NA	NA	NA	NA	NA	NA	NA	MAGEA4	ENSG00000147381.11	ENST00000276344.6	X	chrX:151924616-151925170:+	ENSP00000353379.2|ENSP00000359360.1|ENSP00000359365.3|ENSP00000377497.1|ENSP00000377498.1	MAGE family member A4	MAGE family member A4
10mio-rep3	E_20221201_NO30_400nL_HLAc1_1e7_directIP_titration_rep3_Slot2-3_1_3514.9969.1474.2	2	3	14.98	7.63	6.52	7.35	86.4	7	77400	GSNPARYEF	9	unbiased	NA	34.4452	0.829613	520.74	-6.6	6	Human	ENSP00000276344.2	ENSP00000276344.2	NA	NA	NA	NA	NA	NA	NA	MAGEA4	ENSG00000147381.11	ENST00000276344.6	X	chrX:151924616-151925170:+	ENSP00000353379.2|ENSP00000359360.1|ENSP00000359365.3|ENSP00000377497.1|ENSP00000377498.1	MAGE family member A4	MAGE family member A4
20mio-rep1	E_20221201_NO30_400nL_HLAc1_2e7_directIP_titration_rep1_Slot2-4_1_3515.9913.1469.2	2	4	18.38	9.75	7.13	8.64	90.9	7	109000	GSNPARYEF	9	dual b/y bias	NA	34.2409	0.833132	520.74	-6.6	6	Human	ENSP00000276344.2	ENSP00000276344.2	NA	NA	NA	NA	NA	NA	NA	MAGEA4	ENSG00000147381.11	ENST00000276344.6	X	chrX:151924616-151925170:+	ENSP00000353379.2|ENSP00000359360.1|ENSP00000359365.3|ENSP00000377497.1|ENSP00000377498.1	MAGE family member A4	MAGE family member A4
20mio-rep2	E_20221201_NO30_400nL_HLAc1_2e7_directIP_titration_rep3_Slot2-4_1_3518.10089.1464.2	2	4	16.8	9.39	5.47	7.42	91.9	7	120000	GSNPARYEF	9	unbiased	NA	34.8505	0.836341	520.74	-6.6	6	Human	ENSP00000276344.2	ENSP00000276344.2	NA	NA	NA	NA	NA	NA	NA	MAGEA4	ENSG00000147381.11	ENST00000276344.6	X	chrX:151924616-151925170:+	ENSP00000353379.2|ENSP00000359360.1|ENSP00000359365.3|ENSP00000377497.1|ENSP00000377498.1	MAGE family member A4	MAGE family member A4
20mio-rep3	E_20221201_NO30_400nL_HLAc1_2e7_directIP_titration_rep4_Slot2-4_1_3519.9957.1464.2	2	5	17.21	9.6	6.02	7.61	92.8	7	138000	GSNPARYEF	9	unbiased	NA	34.3966	0.836252	520.74	-6.6	6	Human	ENSP00000276344.2	ENSP00000276344.2	NA	NA	NA	NA	NA	NA	NA	MAGEA4	ENSG00000147381.11	ENST00000276344.6	X	chrX:151924616-151925170:+	ENSP00000353379.2|ENSP00000359360.1|ENSP00000359365.3|ENSP00000377497.1|ENSP00000377498.1	MAGE family member A4	MAGE family member A4
40mio-rep1	E_20221201_NO30_400nL_HLAc1_4e7_directIP_titration_rep1_Slot1-04_1_3496.10200.1441.2	2	4	16.96	9.94	5.95	7.02	91.9	8	165000	GSNPARYEF	9	y-ion bias	NA	35.2371	0.850933	520.742	-2.8	6	Human	ENSP00000276344.2	ENSP00000276344.2	NA	NA	NA	NA	NA	NA	NA	MAGEA4	ENSG00000147381.11	ENST00000276344.6	X	chrX:151924616-151925170:+	ENSP00000353379.2|ENSP00000359360.1|ENSP00000359365.3|ENSP00000377497.1|ENSP00000377498.1	MAGE family member A4	MAGE family member A4
40mio-rep2	E_20221201_NO30_400nL_HLAc1_4e7_directIP_titration_rep2_Slot2-5_1_3520.9935.1453.2	2	4	18.99	10.96	6.95	8.03	92.7	8	275000	GSNPARYEF	9	dual b/y bias	NA	34.3208	0.843037	520.74	-6.6	6	Human	ENSP00000276344.2	ENSP00000276344.2	NA	NA	NA	NA	NA	NA	NA	MAGEA4	ENSG00000147381.11	ENST00000276344.6	X	chrX:151924616-151925170:+	ENSP00000353379.2|ENSP00000359360.1|ENSP00000359365.3|ENSP00000377497.1|ENSP00000377498.1	MAGE family member A4	MAGE family member A4
40mio-rep3	E_20221201_NO30_400nL_HLAc1_4e7_directIP_titration_rep3_Slot2-5_1_3521.9924.1456.2	2	4	17.05	9.98	4.95	7.07	92.3	7	139000	GSNPARYEF	9	unbiased	NA	34.2853	0.840971	520.741	-4.7	6	Human	ENSP00000276344.2	ENSP00000276344.2	NA	NA	NA	NA	NA	NA	NA	MAGEA4	ENSG00000147381.11	ENST00000276344.6	X	chrX:151924616-151925170:+	ENSP00000353379.2|ENSP00000359360.1|ENSP00000359365.3|ENSP00000377497.1|ENSP00000377498.1	MAGE family member A4	MAGE family member A4
40mio-rep4	E_20221201_NO30_400nL_HLAc1_4e7_directIP_titration_rep4_Slot2-5_1_3522.9936.1456.2	2	2	18.2	9.07	6	9.13	93.3	7	93000	GSNPARYEF	9	dual b/y bias	NA	34.3157	0.841109	520.741	-4.7	6	Human	ENSP00000276344.2	ENSP00000276344.2	NA	NA	NA	NA	NA	NA	NA	MAGEA4	ENSG00000147381.11	ENST00000276344.6	X	chrX:151924616-151925170:+	ENSP00000353379.2|ENSP00000359360.1|ENSP00000359365.3|ENSP00000377497.1|ENSP00000377498.1	MAGE family member A4	MAGE family member A4
5mio-rep1	E_20221201_NO30_400nL_HLAc1_5e6_directIP_titration_rep1_Slot1-37_1_3502.10254.1465.2	2	4	16.97	10.22	6.77	6.75	93.6	8	52900	GSNPARYEF	9	unbiased	NA	35.4223	0.835672	520.74	-6.6	6	Human	ENSP00000276344.2	ENSP00000276344.2	NA	NA	NA	NA	NA	NA	NA	MAGEA4	ENSG00000147381.11	ENST00000276344.6	X	chrX:151924616-151925170:+	ENSP00000353379.2|ENSP00000359360.1|ENSP00000359365.3|ENSP00000377497.1|ENSP00000377498.1	MAGE family member A4	MAGE family member A4
5mio-rep2	E_20221201_NO30_400nL_HLAc1_5e6_directIP_titration_rep2_Slot2-2_1_3510.10198.1507.2	2	4	15.09	7.16	7.14	7.92	86.7	8	32900	GSNPARYEF	9	y-ion bias	NA	35.2236	0.809372	520.74	-6.6	6	Human	ENSP00000276344.2	ENSP00000276344.2	NA	NA	NA	NA	NA	NA	NA	MAGEA4	ENSG00000147381.11	ENST00000276344.6	X	chrX:151924616-151925170:+	ENSP00000353379.2|ENSP00000359360.1|ENSP00000359365.3|ENSP00000377497.1|ENSP00000377498.1	MAGE family member A4	MAGE family member A4
10mio-rep2	E_20221201_NO30_400nL_HLAc1_1e7_directIP_titration_rep2_Slot2-3_1_3513.19167.1560.2	2	5	8.42	2.5	6.5	5.93	67.4	6	21300	GSVVGNWQY	9	unbiased	NA	66.2063	0.775368	505.237	-7	5.52	Human	ENSP00000329199.5	ENSP00000329199.5|ENSP00000359301.3	NA	NA	NA	NA	NA	NA	NA	MAGEA6	ENSG00000197172.10	ENST00000329342.9	X	chrX:152767651-152767715:-	ENSP00000480637.1	MAGE family member A6	MAGE family member A6
10mio-rep3	E_20221201_NO30_400nL_HLAc1_1e7_directIP_titration_rep3_Slot2-3_1_3514.19113.1522.2	2	3	6.89	NA	7.02	6.89	61.7	6	12000	GSVVGNWQY	9	unbiased	NA	66.0222	0.799727	505.239	-3	5.52	Human	ENSP00000329199.5	ENSP00000329199.5|ENSP00000359301.3	NA	NA	NA	NA	NA	NA	NA	MAGEA6	ENSG00000197172.10	ENST00000329342.9	X	chrX:152767651-152767715:-	ENSP00000480637.1	MAGE family member A6	MAGE family member A6
20mio-rep1	E_20221201_NO30_400nL_HLAc1_2e7_directIP_titration_rep1_Slot2-4_1_3515.19133.1573.2	2	2	8.39	5.58	4.84	2.81	66.4	5	15300	GSVVGNWQY	9	dual b/y bias	NA	66.0758	0.767632	505.236	-9	5.52	Human	ENSP00000329199.5	ENSP00000329199.5|ENSP00000359301.3	NA	NA	NA	NA	NA	NA	NA	MAGEA6	ENSG00000197172.10	ENST00000329342.9	X	chrX:152767651-152767715:-	ENSP00000480637.1	MAGE family member A6	MAGE family member A6
20mio-rep2	E_20221201_NO30_400nL_HLAc1_2e7_directIP_titration_rep3_Slot2-4_1_3518.19187.1511.2	2	2	5.42	1.49	5.42	3.93	52.8	5	12600	GSVVGNWQY	9	dual b/y bias	NA	66.278	0.806711	505.237	-7	5.52	Human	ENSP00000329199.5	ENSP00000329199.5|ENSP00000359301.3	NA	NA	NA	NA	NA	NA	NA	MAGEA6	ENSG00000197172.10	ENST00000329342.9	X	chrX:152767651-152767715:-	ENSP00000480637.1	MAGE family member A6	MAGE family member A6
20mio-rep3	E_20221201_NO30_400nL_HLAc1_2e7_directIP_titration_rep4_Slot2-4_1_3519.19167.1499.2	2	5	11.24	4.34	9.19	6.91	81.4	5	32500	GSVVGNWQY	9	b-ion bias	NA	66.1992	0.814415	505.238	-7	5.52	Human	ENSP00000329199.5	ENSP00000329199.5|ENSP00000359301.3	NA	NA	NA	NA	NA	NA	NA	MAGEA6	ENSG00000197172.10	ENST00000329342.9	X	chrX:152767651-152767715:-	ENSP00000480637.1	MAGE family member A6	MAGE family member A6
40mio-rep1	E_20221201_NO30_400nL_HLAc1_4e7_directIP_titration_rep1_Slot1-04_1_3496.19419.452.1	1	1	7.73	-0.86	7.73	8.59	65.5	6	8820	GSVVGNWQY	9	unbiased	NA	67.083	1.45444	1009.47	-3.7	5.52	Human	ENSP00000329199.5	ENSP00000329199.5|ENSP00000359301.3	NA	NA	NA	NA	NA	NA	NA	MAGEA6	ENSG00000197172.10	ENST00000329342.9	X	chrX:152767651-152767715:-	ENSP00000480637.1	MAGE family member A6	MAGE family member A6
40mio-rep2	E_20221201_NO30_400nL_HLAc1_4e7_directIP_titration_rep2_Slot2-5_1_3520.19130.464.1	1	2	4.51	NA	4.51	4.51	54.3	6	9290	GSVVGNWQY	9	y-ion bias	NA	66.0851	1.44743	1009.47	-3.7	5.52	Human	ENSP00000329199.5	ENSP00000329199.5|ENSP00000359301.3	NA	NA	NA	NA	NA	NA	NA	MAGEA6	ENSG00000197172.10	ENST00000329342.9	X	chrX:152767651-152767715:-	ENSP00000480637.1	MAGE family member A6	MAGE family member A6
40mio-rep3	E_20221201_NO30_400nL_HLAc1_4e7_directIP_titration_rep3_Slot2-5_1_3521.19150.1506.2	2	2	8.08	NA	8.08	8.08	61.3	6	14800	GSVVGNWQY	9	dual b/y bias	NA	66.1517	0.809676	505.238	-5	5.52	Human	ENSP00000329199.5	ENSP00000329199.5|ENSP00000359301.3	NA	NA	NA	NA	NA	NA	NA	MAGEA6	ENSG00000197172.10	ENST00000329342.9	X	chrX:152767651-152767715:-	ENSP00000480637.1	MAGE family member A6	MAGE family member A6
40mio-rep4	E_20221201_NO30_400nL_HLAc1_4e7_directIP_titration_rep4_Slot2-5_1_3522.19092.1538.2	2	3	5.66	1.41	5.66	4.25	54.9	5	33600	GSVVGNWQY	9	dual b/y bias	NA	65.9343	0.789608	505.237	-7	5.52	Human	ENSP00000329199.5	ENSP00000329199.5|ENSP00000359301.3	NA	NA	NA	NA	NA	NA	NA	MAGEA6	ENSG00000197172.10	ENST00000329342.9	X	chrX:152767651-152767715:-	ENSP00000480637.1	MAGE family member A6	MAGE family member A6
5mio-rep1	E_20221201_NO30_400nL_HLAc1_5e6_directIP_titration_rep1_Slot1-37_1_3502.19479.473.1	1	1	4.85	1.68	2.01	3.17	55.2	5	3040	GSVVGNWQY	9	unbiased	NA	67.2799	1.44201	1009.47	-3.7	5.52	Human	ENSP00000329199.5	ENSP00000329199.5|ENSP00000359301.3	NA	NA	NA	NA	NA	NA	NA	MAGEA6	ENSG00000197172.10	ENST00000329342.9	X	chrX:152767651-152767715:-	ENSP00000480637.1	MAGE family member A6	MAGE family member A6
5mio-rep2	E_20221201_NO30_400nL_HLAc1_5e6_directIP_titration_rep2_Slot2-2_1_3510.19339.490.1	1	1	8.3	1.21	5.77	7.09	66.7	7	1190	GSVVGNWQY	9	y-ion bias	NA	66.7947	1.43209	1009.47	-3.7	5.52	Human	ENSP00000329199.5	ENSP00000329199.5|ENSP00000359301.3	NA	NA	NA	NA	NA	NA	NA	MAGEA6	ENSG00000197172.10	ENST00000329342.9	X	chrX:152767651-152767715:-	ENSP00000480637.1	MAGE family member A6	MAGE family member A6
40mio-rep1	E_20221201_NO30_400nL_HLAc1_4e7_directIP_titration_rep1_Slot1-04_1_3496.6715.1385.2	2	1	11.35	5.89	5.81	5.46	83.6	6	6870	GVYAGREHF	9	dual b/y bias	NA	23.2044	0.885464	518.253	-1.9	6.75	Human|nuORFdb_human	ENSP00000347358.5	ENSP00000347358.5|ENSP00000328177.4|ENSP00000354660.2|ENST00000518694.1_1_X:148796119-148798433:+	NA	NA	NA	NA	MAGEA11	ncRNA Retained Intron	lncRNA	MAGEA11	ENSG00000185247.15	ENST00000355220.6	X	chrX:149716774-149717268:+	NA	MAGE family member A11	MAGE family member A11
40mio-rep2	E_20221201_NO30_400nL_HLAc1_4e7_directIP_titration_rep2_Slot2-5_1_3520.6435.1395.2	2	1	5.93	4.63	4.38	1.3	58.5	5	3390	GVYAGREHF	9	unbiased	NA	22.2367	0.879487	518.251	-5.7	6.75	Human|nuORFdb_human	ENSP00000347358.5	ENSP00000347358.5|ENSP00000328177.4|ENSP00000354660.2|ENST00000518694.1_1_X:148796119-148798433:+	NA	NA	NA	NA	MAGEA11	ncRNA Retained Intron	lncRNA	MAGEA11	ENSG00000185247.15	ENST00000355220.6	X	chrX:149716774-149717268:+	NA	MAGE family member A11	MAGE family member A11
40mio-rep3	E_20221201_NO30_400nL_HLAc1_4e7_directIP_titration_rep3_Slot2-5_1_3521.6458.1395.2	2	2	9.71	5.95	5.82	3.76	65.8	5	7900	GVYAGREHF	9	unbiased	NA	22.3122	0.879385	518.252	-3.8	6.75	Human|nuORFdb_human	ENSP00000347358.5	ENSP00000347358.5|ENSP00000328177.4|ENSP00000354660.2|ENST00000518694.1_1_X:148796119-148798433:+	NA	NA	NA	NA	MAGEA11	ncRNA Retained Intron	lncRNA	MAGEA11	ENSG00000185247.15	ENST00000355220.6	X	chrX:149716774-149717268:+	NA	MAGE family member A11	MAGE family member A11
40mio-rep4	E_20221201_NO30_400nL_HLAc1_4e7_directIP_titration_rep4_Slot2-5_1_3522.6467.1392.2	2	1	6.91	3.84	5.38	3.07	59.1	5	5010	GVYAGREHF	9	unbiased	NA	22.3393	0.881103	518.251	-5.7	6.75	Human|nuORFdb_human	ENSP00000347358.5	ENSP00000347358.5|ENSP00000328177.4|ENSP00000354660.2|ENST00000518694.1_1_X:148796119-148798433:+	NA	NA	NA	NA	MAGEA11	ncRNA Retained Intron	lncRNA	MAGEA11	ENSG00000185247.15	ENST00000355220.6	X	chrX:149716774-149717268:+	NA	MAGE family member A11	MAGE family member A11
10mio-rep1	E_20221201_NO30_400nL_HLAc1_1e7_directIP_titration_rep1_Slot2-3_1_3512.5203.1403.2	2	2	11.37	6.46	4.37	4.91	78	6	6970	GVYDGREHTV	10	unbiased	NA	17.9802	0.874196	566.77	-4.8	5.32	Human	ENSP00000276344.2	ENSP00000276344.2	NA	NA	NA	NA	NA	NA	NA	MAGEA4	ENSG00000147381.11	ENST00000276344.6	X	chrX:151924616-151925170:+	ENSP00000353379.2|ENSP00000359360.1|ENSP00000359365.3|ENSP00000377497.1|ENSP00000377498.1	MAGE family member A4	MAGE family member A4
10mio-rep2	E_20221201_NO30_400nL_HLAc1_1e7_directIP_titration_rep2_Slot2-3_1_3513.5164.1403.2	2	2	10.22	3.97	6.07	6.25	72.1	7	9850	GVYDGREHTV	10	unbiased	NA	17.8463	0.874424	566.77	-4.8	5.32	Human	ENSP00000276344.2	ENSP00000276344.2	NA	NA	NA	NA	NA	NA	NA	MAGEA4	ENSG00000147381.11	ENST00000276344.6	X	chrX:151924616-151925170:+	ENSP00000353379.2|ENSP00000359360.1|ENSP00000359365.3|ENSP00000377497.1|ENSP00000377498.1	MAGE family member A4	MAGE family member A4
10mio-rep3	E_20221201_NO30_400nL_HLAc1_1e7_directIP_titration_rep3_Slot2-3_1_3514.5135.1407.2	2	3	9.71	4.38	5.33	5.33	72.7	6	12300	GVYDGREHTV	10	unbiased	NA	17.7512	0.871705	566.771	-3	5.32	Human	ENSP00000276344.2	ENSP00000276344.2	NA	NA	NA	NA	NA	NA	NA	MAGEA4	ENSG00000147381.11	ENST00000276344.6	X	chrX:151924616-151925170:+	ENSP00000353379.2|ENSP00000359360.1|ENSP00000359365.3|ENSP00000377497.1|ENSP00000377498.1	MAGE family member A4	MAGE family member A4
20mio-rep1	E_20221201_NO30_400nL_HLAc1_2e7_directIP_titration_rep1_Slot2-4_1_3515.5064.1401.2	2	3	15.01	5.69	8.25	9.32	85.2	7	17900	GVYDGREHTV	10	unbiased	NA	17.5009	0.875697	566.769	-6.6	5.32	Human	ENSP00000276344.2	ENSP00000276344.2	NA	NA	NA	NA	NA	NA	NA	MAGEA4	ENSG00000147381.11	ENST00000276344.6	X	chrX:151924616-151925170:+	ENSP00000353379.2|ENSP00000359360.1|ENSP00000359365.3|ENSP00000377497.1|ENSP00000377498.1	MAGE family member A4	MAGE family member A4
20mio-rep2	E_20221201_NO30_400nL_HLAc1_2e7_directIP_titration_rep3_Slot2-4_1_3518.5174.1395.2	2	1	8.24	5.76	2.58	2.48	69.9	5	7460	GVYDGREHTV	10	unbiased	NA	17.8823	0.879775	566.768	-8.3	5.32	Human	ENSP00000276344.2	ENSP00000276344.2	NA	NA	NA	NA	NA	NA	NA	MAGEA4	ENSG00000147381.11	ENST00000276344.6	X	chrX:151924616-151925170:+	ENSP00000353379.2|ENSP00000359360.1|ENSP00000359365.3|ENSP00000377497.1|ENSP00000377498.1	MAGE family member A4	MAGE family member A4
20mio-rep3	E_20221201_NO30_400nL_HLAc1_2e7_directIP_titration_rep4_Slot2-4_1_3519.5111.1650.3	3	3	10.9	9.37	1.59	1.53	93	7	36200	GVYDGREHTV	10	y-ion bias	NA	17.6626	0.718745	378.183	-3.3	5.32	Human	ENSP00000276344.2	ENSP00000276344.2	NA	NA	NA	NA	NA	NA	NA	MAGEA4	ENSG00000147381.11	ENST00000276344.6	X	chrX:151924616-151925170:+	ENSP00000353379.2|ENSP00000359360.1|ENSP00000359365.3|ENSP00000377497.1|ENSP00000377498.1	MAGE family member A4	MAGE family member A4
40mio-rep1	E_20221201_NO30_400nL_HLAc1_4e7_directIP_titration_rep1_Slot1-04_1_3496.5378.1630.3	3	4	13.11	9.35	4.83	3.76	94.5	7	107000	GVYDGREHTV	10	y-ion bias	NA	18.5885	0.731308	378.183	-3.3	5.32	Human	ENSP00000276344.2	ENSP00000276344.2	NA	NA	NA	NA	NA	NA	NA	MAGEA4	ENSG00000147381.11	ENST00000276344.6	X	chrX:151924616-151925170:+	ENSP00000353379.2|ENSP00000359360.1|ENSP00000359365.3|ENSP00000377497.1|ENSP00000377498.1	MAGE family member A4	MAGE family member A4
40mio-rep2	E_20221201_NO30_400nL_HLAc1_4e7_directIP_titration_rep2_Slot2-5_1_3520.5072.1391.2	2	3	17.96	8.71	7.62	9.25	91	8	52900	GVYDGREHTV	10	unbiased	NA	17.5288	0.882193	566.769	-6.6	5.32	Human	ENSP00000276344.2	ENSP00000276344.2	NA	NA	NA	NA	NA	NA	NA	MAGEA4	ENSG00000147381.11	ENST00000276344.6	X	chrX:151924616-151925170:+	ENSP00000353379.2|ENSP00000359360.1|ENSP00000359365.3|ENSP00000377497.1|ENSP00000377498.1	MAGE family member A4	MAGE family member A4
40mio-rep3	E_20221201_NO30_400nL_HLAc1_4e7_directIP_titration_rep3_Slot2-5_1_3521.5083.1399.2	2	4	16.49	10.02	5.1	6.47	91.8	6	78300	GVYDGREHTV	10	unbiased	NA	17.5643	0.877007	566.769	-6.6	5.32	Human	ENSP00000276344.2	ENSP00000276344.2	NA	NA	NA	NA	NA	NA	NA	MAGEA4	ENSG00000147381.11	ENST00000276344.6	X	chrX:151924616-151925170:+	ENSP00000353379.2|ENSP00000359360.1|ENSP00000359365.3|ENSP00000377497.1|ENSP00000377498.1	MAGE family member A4	MAGE family member A4
40mio-rep4	E_20221201_NO30_400nL_HLAc1_4e7_directIP_titration_rep4_Slot2-5_1_3522.5095.1389.2	2	3	16.29	7.76	8.54	8.53	88.7	7	55300	GVYDGREHTV	10	unbiased	NA	17.6037	0.88294	566.769	-6.6	5.32	Human	ENSP00000276344.2	ENSP00000276344.2	NA	NA	NA	NA	NA	NA	NA	MAGEA4	ENSG00000147381.11	ENST00000276344.6	X	chrX:151924616-151925170:+	ENSP00000353379.2|ENSP00000359360.1|ENSP00000359365.3|ENSP00000377497.1|ENSP00000377498.1	MAGE family member A4	MAGE family member A4
5mio-rep2	E_20221201_NO30_400nL_HLAc1_5e6_directIP_titration_rep2_Slot2-2_1_3510.5363.1403.2	2	1	5.94	3.24	2.7	2.7	53.9	6	4260	GVYDGREHTV	10	unbiased	NA	18.5273	0.874504	566.77	-4.8	5.32	Human	ENSP00000276344.2	ENSP00000276344.2	NA	NA	NA	NA	NA	NA	NA	MAGEA4	ENSG00000147381.11	ENST00000276344.6	X	chrX:151924616-151925170:+	ENSP00000353379.2|ENSP00000359360.1|ENSP00000359365.3|ENSP00000377497.1|ENSP00000377498.1	MAGE family member A4	MAGE family member A4
10mio-rep2	E_20221201_NO30_400nL_HLAc1_1e7_directIP_titration_rep2_Slot2-3_1_3513.7453.1408.2	2	1	5.49	1.39	5.33	4.1	51	7	3750	IADKRVENW	9	unbiased	NA	25.7527	0.871395	565.798	-7.6	6.07	Human	ENSP00000358831.4	ENSP00000358831.4	NA	NA	NA	NA	NA	NA	NA	ELOVL4	ENSG00000118402.6	ENST00000369816.5	6	chr6:79914814-79916610:-	NA	ELOVL fatty acid elongase 4	ELOVL fatty acid elongase 4
20mio-rep1	E_20221201_NO30_400nL_HLAc1_2e7_directIP_titration_rep1_Slot2-4_1_3515.7384.1725.3	3	1	4.79	3.15	2.03	1.64	62.9	5	8590	IADKRVENW	9	unbiased	NA	25.51	0.67069	377.534	-6.9	6.07	Human	ENSP00000358831.4	ENSP00000358831.4	NA	NA	NA	NA	NA	NA	NA	ELOVL4	ENSG00000118402.6	ENST00000369816.5	6	chr6:79914814-79916610:-	NA	ELOVL fatty acid elongase 4	ELOVL fatty acid elongase 4
40mio-rep1	E_20221201_NO30_400nL_HLAc1_4e7_directIP_titration_rep1_Slot1-04_1_3496.7682.1372.2	2	2	12.61	5.25	7.48	7.37	71.9	8	78300	IADKRVENW	9	unbiased	NA	26.5429	0.894171	565.799	-4	6.07	Human	ENSP00000358831.4	ENSP00000358831.4	NA	NA	NA	NA	NA	NA	NA	ELOVL4	ENSG00000118402.6	ENST00000369816.5	6	chr6:79914814-79916610:-	NA	ELOVL fatty acid elongase 4	ELOVL fatty acid elongase 4
40mio-rep2	E_20221201_NO30_400nL_HLAc1_4e7_directIP_titration_rep2_Slot2-5_1_3520.7373.1394.2	2	1	8.72	2.53	6.19	6.19	65.3	7	15300	IADKRVENW	9	unbiased	NA	25.4752	0.880263	565.798	-5.8	6.07	Human	ENSP00000358831.4	ENSP00000358831.4	NA	NA	NA	NA	NA	NA	NA	ELOVL4	ENSG00000118402.6	ENST00000369816.5	6	chr6:79914814-79916610:-	NA	ELOVL fatty acid elongase 4	ELOVL fatty acid elongase 4
40mio-rep3	E_20221201_NO30_400nL_HLAc1_4e7_directIP_titration_rep3_Slot2-5_1_3521.7384.1396.2	2	1	6.5	2	5.09	4.5	49.8	7	9630	IADKRVENW	9	unbiased	NA	25.51	0.878845	565.796	-9.3	6.07	Human	ENSP00000358831.4	ENSP00000358831.4	NA	NA	NA	NA	NA	NA	NA	ELOVL4	ENSG00000118402.6	ENST00000369816.5	6	chr6:79914814-79916610:-	NA	ELOVL fatty acid elongase 4	ELOVL fatty acid elongase 4
40mio-rep4	E_20221201_NO30_400nL_HLAc1_4e7_directIP_titration_rep4_Slot2-5_1_3522.7386.1394.2	2	2	11.02	5.71	4.58	5.3	73.3	6	44200	IADKRVENW	9	y-ion bias	NA	25.5126	0.879966	565.798	-5.8	6.07	Human	ENSP00000358831.4	ENSP00000358831.4	NA	NA	NA	NA	NA	NA	NA	ELOVL4	ENSG00000118402.6	ENST00000369816.5	6	chr6:79914814-79916610:-	NA	ELOVL fatty acid elongase 4	ELOVL fatty acid elongase 4
10mio-rep1	E_20221201_NO30_400nL_HLAc1_1e7_directIP_titration_rep1_Slot2-3_1_3512.14234.1474.2	2	2	8.6	6.99	0.74	1.61	83.7	5	15000	IAYPSLREA	9	unbiased	NA	49.1729	0.830075	510.276	-7.2	6	Human	ENSP00000276344.2	ENSP00000276344.2	NA	NA	NA	NA	NA	NA	NA	MAGEA4	ENSG00000147381.11	ENST00000276344.6	X	chrX:151924616-151925170:+	ENSP00000353379.2|ENSP00000359360.1|ENSP00000359365.3|ENSP00000377497.1|ENSP00000377498.1	MAGE family member A4	MAGE family member A4
10mio-rep3	E_20221201_NO30_400nL_HLAc1_1e7_directIP_titration_rep3_Slot2-3_1_3514.14133.1469.2	2	1	8.47	7.41	1.02	1.06	80.7	5	4950	IAYPSLREA	9	y-ion bias	NA	48.8261	0.833123	510.276	-7.2	6	Human	ENSP00000276344.2	ENSP00000276344.2	NA	NA	NA	NA	NA	NA	NA	MAGEA4	ENSG00000147381.11	ENST00000276344.6	X	chrX:151924616-151925170:+	ENSP00000353379.2|ENSP00000359360.1|ENSP00000359365.3|ENSP00000377497.1|ENSP00000377498.1	MAGE family member A4	MAGE family member A4
20mio-rep1	E_20221201_NO30_400nL_HLAc1_2e7_directIP_titration_rep1_Slot2-4_1_3515.14112.1456.2	2	1	7.58	5.99	1.01	1.59	83.5	5	8440	IAYPSLREA	9	y-ion bias	NA	48.7407	0.840898	510.276	-7.2	6	Human	ENSP00000276344.2	ENSP00000276344.2	NA	NA	NA	NA	NA	NA	NA	MAGEA4	ENSG00000147381.11	ENST00000276344.6	X	chrX:151924616-151925170:+	ENSP00000353379.2|ENSP00000359360.1|ENSP00000359365.3|ENSP00000377497.1|ENSP00000377498.1	MAGE family member A4	MAGE family member A4
20mio-rep2	E_20221201_NO30_400nL_HLAc1_2e7_directIP_titration_rep3_Slot2-4_1_3518.14320.1454.2	2	1	8.51	6.39	1.63	2.13	84.6	6	7490	IAYPSLREA	9	y-ion bias	NA	49.4636	0.842222	510.277	-5.2	6	Human	ENSP00000276344.2	ENSP00000276344.2	NA	NA	NA	NA	NA	NA	NA	MAGEA4	ENSG00000147381.11	ENST00000276344.6	X	chrX:151924616-151925170:+	ENSP00000353379.2|ENSP00000359360.1|ENSP00000359365.3|ENSP00000377497.1|ENSP00000377498.1	MAGE family member A4	MAGE family member A4
20mio-rep3	E_20221201_NO30_400nL_HLAc1_2e7_directIP_titration_rep4_Slot2-4_1_3519.14203.1455.2	2	2	10.14	7.49	1.87	2.65	86.9	5	33200	IAYPSLREA	9	y-ion bias	NA	49.0586	0.841669	510.275	-9.1	6	Human	ENSP00000276344.2	ENSP00000276344.2	NA	NA	NA	NA	NA	NA	NA	MAGEA4	ENSG00000147381.11	ENST00000276344.6	X	chrX:151924616-151925170:+	ENSP00000353379.2|ENSP00000359360.1|ENSP00000359365.3|ENSP00000377497.1|ENSP00000377498.1	MAGE family member A4	MAGE family member A4
40mio-rep1	E_20221201_NO30_400nL_HLAc1_4e7_directIP_titration_rep1_Slot1-04_1_3496.14424.1431.2	2	2	12.82	8.9	2.64	3.92	93.4	7	74400	IAYPSLREA	9	unbiased	NA	49.8252	0.856957	510.279	-1.3	6	Human	ENSP00000276344.2	ENSP00000276344.2	NA	NA	NA	NA	NA	NA	NA	MAGEA4	ENSG00000147381.11	ENST00000276344.6	X	chrX:151924616-151925170:+	ENSP00000353379.2|ENSP00000359360.1|ENSP00000359365.3|ENSP00000377497.1|ENSP00000377498.1	MAGE family member A4	MAGE family member A4
40mio-rep2	E_20221201_NO30_400nL_HLAc1_4e7_directIP_titration_rep2_Slot2-5_1_3520.14069.1437.2	2	2	8.54	6.89	0.51	1.65	84.3	5	30800	IAYPSLREA	9	y-ion bias	NA	48.6006	0.853317	510.277	-5.2	6	Human	ENSP00000276344.2	ENSP00000276344.2	NA	NA	NA	NA	NA	NA	NA	MAGEA4	ENSG00000147381.11	ENST00000276344.6	X	chrX:151924616-151925170:+	ENSP00000353379.2|ENSP00000359360.1|ENSP00000359365.3|ENSP00000377497.1|ENSP00000377498.1	MAGE family member A4	MAGE family member A4
40mio-rep3	E_20221201_NO30_400nL_HLAc1_4e7_directIP_titration_rep3_Slot2-5_1_3521.14138.1450.2	2	1	8.43	7.29	1.54	1.14	88.9	5	40600	IAYPSLREA	9	y-ion bias	NA	48.8417	0.845172	510.277	-5.2	6	Human	ENSP00000276344.2	ENSP00000276344.2	NA	NA	NA	NA	NA	NA	NA	MAGEA4	ENSG00000147381.11	ENST00000276344.6	X	chrX:151924616-151925170:+	ENSP00000353379.2|ENSP00000359360.1|ENSP00000359365.3|ENSP00000377497.1|ENSP00000377498.1	MAGE family member A4	MAGE family member A4
40mio-rep4	E_20221201_NO30_400nL_HLAc1_4e7_directIP_titration_rep4_Slot2-5_1_3522.14105.1449.2	2	3	8.75	7.59	1.01	1.16	91.2	5	69500	IAYPSLREA	9	y-ion bias	NA	48.7141	0.845608	510.277	-5.2	6	Human	ENSP00000276344.2	ENSP00000276344.2	NA	NA	NA	NA	NA	NA	NA	MAGEA4	ENSG00000147381.11	ENST00000276344.6	X	chrX:151924616-151925170:+	ENSP00000353379.2|ENSP00000359360.1|ENSP00000359365.3|ENSP00000377497.1|ENSP00000377498.1	MAGE family member A4	MAGE family member A4
10mio-rep3	E_20221201_NO30_400nL_HLAc1_1e7_directIP_titration_rep3_Slot2-3_1_3514.17183.1443.2	2	1	8.43	2.5	8.43	5.94	51.5	7	4620	IETSYVKVL	9	unbiased	NA	59.3557	0.849619	526.302	-6.3	6	Human	ENSP00000329199.5	ENSP00000329199.5|ENSP00000333487.2	NA	NA	NA	NA	NA	NA	NA	MAGEA6	ENSG00000197172.10	ENST00000329342.9	X	chrX:152767651-152767715:-	ENSP00000480637.1	MAGE family member A6	MAGE family member A6
20mio-rep2	E_20221201_NO30_400nL_HLAc1_2e7_directIP_titration_rep3_Slot2-4_1_3518.17257.1432.2	2	1	9.46	4.89	4.59	4.57	57	8	11100	IETSYVKVL	9	unbiased	NA	59.6085	0.856582	526.301	-8.2	6	Human	ENSP00000329199.5	ENSP00000329199.5|ENSP00000333487.2	NA	NA	NA	NA	NA	NA	NA	MAGEA6	ENSG00000197172.10	ENST00000329342.9	X	chrX:152767651-152767715:-	ENSP00000480637.1	MAGE family member A6	MAGE family member A6
20mio-rep3	E_20221201_NO30_400nL_HLAc1_2e7_directIP_titration_rep4_Slot2-4_1_3519.17221.1430.2	2	1	10.59	1.06	9.53	9.53	52	8	7700	IETSYVKVL	9	dual b/y bias	NA	59.4807	0.85776	526.301	-8.2	6	Human	ENSP00000329199.5	ENSP00000329199.5|ENSP00000333487.2	NA	NA	NA	NA	NA	NA	NA	MAGEA6	ENSG00000197172.10	ENST00000329342.9	X	chrX:152767651-152767715:-	ENSP00000480637.1	MAGE family member A6	MAGE family member A6
40mio-rep1	E_20221201_NO30_400nL_HLAc1_4e7_directIP_titration_rep1_Slot1-04_1_3496.17419.1397.2	2	1	14.66	4.97	10.69	9.69	70.1	8	6890	IETSYVKVL	9	dual b/y bias	NA	60.1696	0.878546	526.303	-6.3	6	Human	ENSP00000329199.5	ENSP00000329199.5|ENSP00000333487.2	NA	NA	NA	NA	NA	NA	NA	MAGEA6	ENSG00000197172.10	ENST00000329342.9	X	chrX:152767651-152767715:-	ENSP00000480637.1	MAGE family member A6	MAGE family member A6
40mio-rep2	E_20221201_NO30_400nL_HLAc1_4e7_directIP_titration_rep2_Slot2-5_1_3520.17104.1404.2	2	2	12.99	6.19	7.73	6.8	62.2	8	14700	IETSYVKVL	9	dual b/y bias	NA	59.0829	0.873662	526.302	-6.3	6	Human	ENSP00000329199.5	ENSP00000329199.5|ENSP00000333487.2	NA	NA	NA	NA	NA	NA	NA	MAGEA6	ENSG00000197172.10	ENST00000329342.9	X	chrX:152767651-152767715:-	ENSP00000480637.1	MAGE family member A6	MAGE family member A6
40mio-rep3	E_20221201_NO30_400nL_HLAc1_4e7_directIP_titration_rep3_Slot2-5_1_3521.17142.1418.2	2	1	10.85	NA	10.85	10.85	50.8	8	10600	IETSYVKVL	9	dual b/y bias	NA	59.2158	0.865153	526.301	-8.2	6	Human	ENSP00000329199.5	ENSP00000329199.5|ENSP00000333487.2	NA	NA	NA	NA	NA	NA	NA	MAGEA6	ENSG00000197172.10	ENST00000329342.9	X	chrX:152767651-152767715:-	ENSP00000480637.1	MAGE family member A6	MAGE family member A6
40mio-rep4	E_20221201_NO30_400nL_HLAc1_4e7_directIP_titration_rep4_Slot2-5_1_3522.17150.1420.2	2	1	8.32	3.73	4.07	4.6	54.3	8	8960	IETSYVKVL	9	unbiased	NA	59.2272	0.864082	526.301	-8.2	6	Human	ENSP00000329199.5	ENSP00000329199.5|ENSP00000333487.2	NA	NA	NA	NA	NA	NA	NA	MAGEA6	ENSG00000197172.10	ENST00000329342.9	X	chrX:152767651-152767715:-	ENSP00000480637.1	MAGE family member A6	MAGE family member A6
10mio-rep1	E_20221201_NO30_400nL_HLAc1_1e7_directIP_titration_rep1_Slot2-3_1_3512.11260.1539.2	2	3	12.13	8.99	3.14	3.14	81.6	7	13000	ISGGPRISY	9	unbiased	NA	38.9035	0.788707	475.255	-7.8	8.75	Human	ENSP00000329199.5	ENSP00000329199.5	NA	NA	NA	NA	NA	NA	NA	MAGEA6	ENSG00000197172.10	ENST00000329342.9	X	chrX:152767651-152767715:-	ENSP00000480637.1	MAGE family member A6	MAGE family member A6
10mio-rep2	E_20221201_NO30_400nL_HLAc1_1e7_directIP_titration_rep2_Slot2-3_1_3513.11224.1552.2	2	2	6.36	5.06	1.29	1.3	69.4	6	11200	ISGGPRISY	9	y-ion bias	NA	38.777	0.78098	475.257	-3.6	8.75	Human	ENSP00000329199.5	ENSP00000329199.5	NA	NA	NA	NA	NA	NA	NA	MAGEA6	ENSG00000197172.10	ENST00000329342.9	X	chrX:152767651-152767715:-	ENSP00000480637.1	MAGE family member A6	MAGE family member A6
10mio-rep3	E_20221201_NO30_400nL_HLAc1_1e7_directIP_titration_rep3_Slot2-3_1_3514.11207.1547.2	2	3	10.36	6.58	3.16	3.78	81.2	8	11900	ISGGPRISY	9	unbiased	NA	38.7194	0.783856	475.257	-3.6	8.75	Human	ENSP00000329199.5	ENSP00000329199.5	NA	NA	NA	NA	NA	NA	NA	MAGEA6	ENSG00000197172.10	ENST00000329342.9	X	chrX:152767651-152767715:-	ENSP00000480637.1	MAGE family member A6	MAGE family member A6
20mio-rep1	E_20221201_NO30_400nL_HLAc1_2e7_directIP_titration_rep1_Slot2-4_1_3515.11157.1541.2	2	2	11.79	7.28	4.22	4.51	79.8	7	15200	ISGGPRISY	9	unbiased	NA	38.5356	0.787411	475.255	-7.8	8.75	Human	ENSP00000329199.5	ENSP00000329199.5	NA	NA	NA	NA	NA	NA	NA	MAGEA6	ENSG00000197172.10	ENST00000329342.9	X	chrX:152767651-152767715:-	ENSP00000480637.1	MAGE family member A6	MAGE family member A6
20mio-rep2	E_20221201_NO30_400nL_HLAc1_2e7_directIP_titration_rep3_Slot2-4_1_3518.11289.1543.2	2	3	10.29	6.95	3.79	3.34	78.2	7	14900	ISGGPRISY	9	y-ion bias	NA	38.9936	0.786547	475.257	-3.6	8.75	Human	ENSP00000329199.5	ENSP00000329199.5	NA	NA	NA	NA	NA	NA	NA	MAGEA6	ENSG00000197172.10	ENST00000329342.9	X	chrX:152767651-152767715:-	ENSP00000480637.1	MAGE family member A6	MAGE family member A6
20mio-rep3	E_20221201_NO30_400nL_HLAc1_2e7_directIP_titration_rep4_Slot2-4_1_3519.11177.1530.2	2	1	7.98	5.17	2.3	2.81	65.5	6	4200	ISGGPRISY	9	y-ion bias	NA	38.6117	0.794426	475.255	-7.8	8.75	Human	ENSP00000329199.5	ENSP00000329199.5	NA	NA	NA	NA	NA	NA	NA	MAGEA6	ENSG00000197172.10	ENST00000329342.9	X	chrX:152767651-152767715:-	ENSP00000480637.1	MAGE family member A6	MAGE family member A6
40mio-rep1	E_20221201_NO30_400nL_HLAc1_4e7_directIP_titration_rep1_Slot1-04_1_3496.11434.1519.2	2	2	13.17	8.93	3.79	4.25	89.5	7	18200	ISGGPRISY	9	unbiased	NA	39.4976	0.801221	475.257	-3.6	8.75	Human	ENSP00000329199.5	ENSP00000329199.5	NA	NA	NA	NA	NA	NA	NA	MAGEA6	ENSG00000197172.10	ENST00000329342.9	X	chrX:152767651-152767715:-	ENSP00000480637.1	MAGE family member A6	MAGE family member A6
40mio-rep2	E_20221201_NO30_400nL_HLAc1_4e7_directIP_titration_rep2_Slot2-5_1_3520.11178.1526.2	2	3	13.2	9.87	4.39	3.33	78.9	8	56900	ISGGPRISY	9	unbiased	NA	38.6147	0.797185	475.256	-5.7	8.75	Human	ENSP00000329199.5	ENSP00000329199.5	NA	NA	NA	NA	NA	NA	NA	MAGEA6	ENSG00000197172.10	ENST00000329342.9	X	chrX:152767651-152767715:-	ENSP00000480637.1	MAGE family member A6	MAGE family member A6
40mio-rep3	E_20221201_NO30_400nL_HLAc1_4e7_directIP_titration_rep3_Slot2-5_1_3521.11179.1526.2	2	2	11.38	8.12	3.26	3.26	74.3	7	40000	ISGGPRISY	9	unbiased	NA	38.6208	0.796993	475.256	-5.7	8.75	Human	ENSP00000329199.5	ENSP00000329199.5	NA	NA	NA	NA	NA	NA	NA	MAGEA6	ENSG00000197172.10	ENST00000329342.9	X	chrX:152767651-152767715:-	ENSP00000480637.1	MAGE family member A6	MAGE family member A6
40mio-rep4	E_20221201_NO30_400nL_HLAc1_4e7_directIP_titration_rep4_Slot2-5_1_3522.11164.1528.2	2	3	11.16	7.94	3.21	3.21	68.4	7	44800	ISGGPRISY	9	unbiased	NA	38.5544	0.795661	475.257	-3.6	8.75	Human	ENSP00000329199.5	ENSP00000329199.5	NA	NA	NA	NA	NA	NA	NA	MAGEA6	ENSG00000197172.10	ENST00000329342.9	X	chrX:152767651-152767715:-	ENSP00000480637.1	MAGE family member A6	MAGE family member A6
5mio-rep2	E_20221201_NO30_400nL_HLAc1_5e6_directIP_titration_rep2_Slot2-2_1_3510.11423.1542.2	2	1	9.11	5.98	3.12	3.12	69.4	6	1590	ISGGPRISY	9	unbiased	NA	39.4552	0.786714	475.254	-9.9	8.75	Human	ENSP00000329199.5	ENSP00000329199.5	NA	NA	NA	NA	NA	NA	NA	MAGEA6	ENSG00000197172.10	ENST00000329342.9	X	chrX:152767651-152767715:-	ENSP00000480637.1	MAGE family member A6	MAGE family member A6
40mio-rep1	E_20221201_NO30_400nL_HLAc1_4e7_directIP_titration_rep1_Slot1-04_1_3496.8097.1460.2	2	1	4.31	3.23	0	1.08	60	5	5030	ISVKGRIY	8	y-ion bias	NA	27.9756	0.838964	468.286	-2.7	9.99	Human	ENSP00000358813.2	ENSP00000358813.2|ENSP00000230510.3	NA	NA	NA	NA	NA	NA	NA	TTK	ENSG00000112742.10	ENST00000369798.7	6	chr6:80042200-80042527:+	ENSP00000422936.1	TTK protein kinase	TTK protein kinase
40mio-rep2	E_20221201_NO30_400nL_HLAc1_4e7_directIP_titration_rep2_Slot2-5_1_3520.7843.1721.3	3	1	6.7	5.21	1.03	1.49	72.2	6	3550	ISVKGRIY	8	y-ion bias	NA	27.0985	0.673191	312.525	-7.3	9.99	Human	ENSP00000358813.2	ENSP00000358813.2|ENSP00000230510.3	NA	NA	NA	NA	NA	NA	NA	TTK	ENSG00000112742.10	ENST00000369798.7	6	chr6:80042200-80042527:+	ENSP00000422936.1	TTK protein kinase	TTK protein kinase
40mio-rep3	E_20221201_NO30_400nL_HLAc1_4e7_directIP_titration_rep3_Slot2-5_1_3521.7843.1476.2	2	1	6.93	5.69	0	1.24	58.8	5	7280	ISVKGRIY	8	y-ion bias	NA	27.0955	0.82861	468.285	-4.9	9.99	Human	ENSP00000358813.2	ENSP00000358813.2|ENSP00000230510.3	NA	NA	NA	NA	NA	NA	NA	TTK	ENSG00000112742.10	ENST00000369798.7	6	chr6:80042200-80042527:+	ENSP00000422936.1	TTK protein kinase	TTK protein kinase
40mio-rep4	E_20221201_NO30_400nL_HLAc1_4e7_directIP_titration_rep4_Slot2-5_1_3522.7849.1467.2	2	2	6.81	5.15	3.15	1.66	65.2	5	10600	ISVKGRIY	8	y-ion bias	NA	27.1113	0.834528	468.284	-7	9.99	Human	ENSP00000358813.2	ENSP00000358813.2|ENSP00000230510.3	NA	NA	NA	NA	NA	NA	NA	TTK	ENSG00000112742.10	ENST00000369798.7	6	chr6:80042200-80042527:+	ENSP00000422936.1	TTK protein kinase	TTK protein kinase
10mio-rep1	E_20221201_NO30_400nL_HLAc1_1e7_directIP_titration_rep1_Slot2-3_1_3512.20206.1414.2	2	1	8.05	6.49	2.14	1.56	72.5	6	4900	ISYPPLHEW	9	y-ion bias	NA	69.7989	0.867594	571.282	-9.6	5.24	Human	ENSP00000350592.4	ENSP00000350592.4|ENSP00000359301.3	NA	NA	NA	NA	NA	NA	NA	MAGEA12	ENSG00000213401.10	ENST00000357916.8	X	chrX:152737104-152737669:+	ENSP00000377447.3|ENSP00000377478.3	MAGE family member A12	MAGE family member A12
10mio-rep3	E_20221201_NO30_400nL_HLAc1_1e7_directIP_titration_rep3_Slot2-3_1_3514.20095.1410.2	2	1	8.17	5.87	3.87	2.3	74.2	7	4870	ISYPPLHEW	9	y-ion bias	NA	69.4143	0.870133	571.286	-2.6	5.24	Human	ENSP00000350592.4	ENSP00000350592.4|ENSP00000359301.3	NA	NA	NA	NA	NA	NA	NA	MAGEA12	ENSG00000213401.10	ENST00000357916.8	X	chrX:152737104-152737669:+	ENSP00000377447.3|ENSP00000377478.3	MAGE family member A12	MAGE family member A12
20mio-rep1	E_20221201_NO30_400nL_HLAc1_2e7_directIP_titration_rep1_Slot2-4_1_3515.20143.1400.2	2	1	7.97	6.76	2.77	1.22	66.5	5	16200	ISYPPLHEW	9	y-ion bias	NA	69.5625	0.876567	571.285	-4.3	5.24	Human	ENSP00000350592.4	ENSP00000350592.4|ENSP00000359301.3	NA	NA	NA	NA	NA	NA	NA	MAGEA12	ENSG00000213401.10	ENST00000357916.8	X	chrX:152737104-152737669:+	ENSP00000377447.3|ENSP00000377478.3	MAGE family member A12	MAGE family member A12
40mio-rep1	E_20221201_NO30_400nL_HLAc1_4e7_directIP_titration_rep1_Slot1-04_1_3496.20431.1370.2	2	1	10.41	7.84	3.34	2.57	83.2	6	33200	ISYPPLHEW	9	y-ion bias	NA	70.5787	0.895092	571.287	-2.6	5.24	Human	ENSP00000350592.4	ENSP00000350592.4|ENSP00000359301.3	NA	NA	NA	NA	NA	NA	NA	MAGEA12	ENSG00000213401.10	ENST00000357916.8	X	chrX:152737104-152737669:+	ENSP00000377447.3|ENSP00000377478.3	MAGE family member A12	MAGE family member A12
40mio-rep2	E_20221201_NO30_400nL_HLAc1_4e7_directIP_titration_rep2_Slot2-5_1_3520.20177.1391.2	2	2	8.33	6.76	2.51	1.57	79.8	6	29000	ISYPPLHEW	9	y-ion bias	NA	69.7019	0.882258	571.285	-4.3	5.24	Human	ENSP00000350592.4	ENSP00000350592.4|ENSP00000359301.3	NA	NA	NA	NA	NA	NA	NA	MAGEA12	ENSG00000213401.10	ENST00000357916.8	X	chrX:152737104-152737669:+	ENSP00000377447.3|ENSP00000377478.3	MAGE family member A12	MAGE family member A12
40mio-rep4	E_20221201_NO30_400nL_HLAc1_4e7_directIP_titration_rep4_Slot2-5_1_3522.20198.1394.2	2	2	9.56	7.44	3.94	2.12	76.7	6	35300	ISYPPLHEW	9	y-ion bias	NA	69.7566	0.880169	571.286	-2.6	5.24	Human	ENSP00000350592.4	ENSP00000350592.4|ENSP00000359301.3	NA	NA	NA	NA	NA	NA	NA	MAGEA12	ENSG00000213401.10	ENST00000357916.8	X	chrX:152737104-152737669:+	ENSP00000377447.3|ENSP00000377478.3	MAGE family member A12	MAGE family member A12
5mio-rep1	E_20221201_NO30_400nL_HLAc1_5e6_directIP_titration_rep1_Slot1-37_1_3502.20382.1404.2	2	1	10.03	8.46	2.69	1.57	82.9	5	3020	ISYPPLHEW	9	y-ion bias	NA	70.3978	0.873764	571.283	-7.8	5.24	Human	ENSP00000350592.4	ENSP00000350592.4|ENSP00000359301.3	NA	NA	NA	NA	NA	NA	NA	MAGEA12	ENSG00000213401.10	ENST00000357916.8	X	chrX:152737104-152737669:+	ENSP00000377447.3|ENSP00000377478.3	MAGE family member A12	MAGE family member A12
20mio-rep1	E_20221201_NO30_400nL_HLAc1_2e7_directIP_titration_rep1_Slot2-4_1_3515.21195.495.1	1	2	9.13	6	3.7	3.13	75	5	6490	ITGGEQVLW	9	unbiased	NA	73.1941	1.42884	1002.52	-5.5	4	Human|nuORFdb_human	ENSP00000347358.5	ENSP00000347358.5|ENSP00000328177.4|ENST00000518694.1_1_X:148796119-148798433:+	NA	NA	NA	NA	MAGEA11	ncRNA Retained Intron	lncRNA	MAGEA11	ENSG00000185247.15	ENST00000355220.6	X	chrX:149716774-149717268:+	NA	MAGE family member A11	MAGE family member A11
40mio-rep1	E_20221201_NO30_400nL_HLAc1_4e7_directIP_titration_rep1_Slot1-04_1_3496.21373.469.1	1	1	12.15	8.27	5.62	3.87	90.2	5	5670	ITGGEQVLW	9	b-ion bias	NA	73.8328	1.44468	1002.52	-5.5	4	Human|nuORFdb_human	ENSP00000347358.5	ENSP00000347358.5|ENSP00000328177.4|ENST00000518694.1_1_X:148796119-148798433:+	NA	NA	NA	NA	MAGEA11	ncRNA Retained Intron	lncRNA	MAGEA11	ENSG00000185247.15	ENST00000355220.6	X	chrX:149716774-149717268:+	NA	MAGE family member A11	MAGE family member A11
40mio-rep4	E_20221201_NO30_400nL_HLAc1_4e7_directIP_titration_rep4_Slot2-5_1_3522.21121.476.1	1	1	9.47	5.96	3.87	3.51	68.8	5	4050	ITGGEQVLW	9	b-ion bias	NA	72.9443	1.44008	1002.52	-5.5	4	Human|nuORFdb_human	ENSP00000347358.5	ENSP00000347358.5|ENSP00000328177.4|ENST00000518694.1_1_X:148796119-148798433:+	NA	NA	NA	NA	MAGEA11	ncRNA Retained Intron	lncRNA	MAGEA11	ENSG00000185247.15	ENST00000355220.6	X	chrX:149716774-149717268:+	NA	MAGE family member A11	MAGE family member A11
1mio-rep1	E_20221201_NO30_400nL_HLAc1_1e6_directIP_titration_rep1_Slot1-06_1_3498.21201.427.1	1	1	11.52	6.45	5.67	5.07	90.7	6	7220	IVDPGYLGY	9	unbiased	NA	73.2188	1.4692	996.501	-2.7	3.8	Human	ENSP00000243213.1	ENSP00000243213.1	NA	NA	NA	NA	NA	NA	NA	IL13RA2	ENSG00000123496.8	ENST00000243213.2	X	chrX:115003982-115004082:-	ENSP00000361004.1	interleukin 13 receptor subunit alpha 2	interleukin 13 receptor subunit alpha 2
1mio-rep3	E_20221201_NO30_400nL_HLAc1_1e6_directIP_titration_rep4_Slot2-1_1_3509.21103.455.1	1	1	11.94	4.38	6.21	7.56	90.7	6	5570	IVDPGYLGY	9	unbiased	NA	72.8804	1.45266	996.497	-6.7	3.8	Human	ENSP00000243213.1	ENSP00000243213.1	NA	NA	NA	NA	NA	NA	NA	IL13RA2	ENSG00000123496.8	ENST00000243213.2	X	chrX:115003982-115004082:-	ENSP00000361004.1	interleukin 13 receptor subunit alpha 2	interleukin 13 receptor subunit alpha 2
10mio-rep1	E_20221201_NO30_400nL_HLAc1_1e7_directIP_titration_rep1_Slot2-3_1_3512.20979.443.1	1	7	13.87	5.37	5.39	8.5	92.2	7	378000	IVDPGYLGY	9	unbiased	NA	72.4677	1.45974	996.496	-7.7	3.8	Human	ENSP00000243213.1	ENSP00000243213.1	NA	NA	NA	NA	NA	NA	NA	IL13RA2	ENSG00000123496.8	ENST00000243213.2	X	chrX:115003982-115004082:-	ENSP00000361004.1	interleukin 13 receptor subunit alpha 2	interleukin 13 receptor subunit alpha 2
10mio-rep2	E_20221201_NO30_400nL_HLAc1_1e7_directIP_titration_rep2_Slot2-3_1_3513.20924.442.1	1	11	14.15	6.36	5.59	7.78	93.8	6	326000	IVDPGYLGY	9	unbiased	NA	72.2749	1.46067	996.499	-4.7	3.8	Human	ENSP00000243213.1	ENSP00000243213.1	NA	NA	NA	NA	NA	NA	NA	IL13RA2	ENSG00000123496.8	ENST00000243213.2	X	chrX:115003982-115004082:-	ENSP00000361004.1	interleukin 13 receptor subunit alpha 2	interleukin 13 receptor subunit alpha 2
10mio-rep3	E_20221201_NO30_400nL_HLAc1_1e7_directIP_titration_rep3_Slot2-3_1_3514.20879.1525.2	2	7	15.62	7.08	8.84	8.54	92	7	224000	IVDPGYLGY	9	dual b/y bias	NA	72.1218	0.797635	498.754	-3	3.8	Human	ENSP00000243213.1	ENSP00000243213.1	NA	NA	NA	NA	NA	NA	NA	IL13RA2	ENSG00000123496.8	ENST00000243213.2	X	chrX:115003982-115004082:-	ENSP00000361004.1	interleukin 13 receptor subunit alpha 2	interleukin 13 receptor subunit alpha 2
20mio-rep1	E_20221201_NO30_400nL_HLAc1_2e7_directIP_titration_rep1_Slot2-4_1_3515.20878.1564.2	2	14	15.09	10.28	6.58	4.81	89.9	8	658000	IVDPGYLGY	9	dual b/y bias	NA	72.0997	0.773126	498.751	-9	3.8	Human	ENSP00000243213.1	ENSP00000243213.1	NA	NA	NA	NA	NA	NA	NA	IL13RA2	ENSG00000123496.8	ENST00000243213.2	X	chrX:115003982-115004082:-	ENSP00000361004.1	interleukin 13 receptor subunit alpha 2	interleukin 13 receptor subunit alpha 2
20mio-rep2	E_20221201_NO30_400nL_HLAc1_2e7_directIP_titration_rep3_Slot2-4_1_3518.20924.1484.2	2	12	15.73	8.72	6.42	7	92.6	6	255000	IVDPGYLGY	9	dual b/y bias	NA	72.2754	0.823883	498.753	-5	3.8	Human	ENSP00000243213.1	ENSP00000243213.1	NA	NA	NA	NA	NA	NA	NA	IL13RA2	ENSG00000123496.8	ENST00000243213.2	X	chrX:115003982-115004082:-	ENSP00000361004.1	interleukin 13 receptor subunit alpha 2	interleukin 13 receptor subunit alpha 2
20mio-rep3	E_20221201_NO30_400nL_HLAc1_2e7_directIP_titration_rep4_Slot2-4_1_3519.20924.1478.2	2	13	16.19	6.27	8.62	9.92	92.2	7	748000	IVDPGYLGY	9	dual b/y bias	NA	72.268	0.827316	498.753	-5	3.8	Human	ENSP00000243213.1	ENSP00000243213.1	NA	NA	NA	NA	NA	NA	NA	IL13RA2	ENSG00000123496.8	ENST00000243213.2	X	chrX:115003982-115004082:-	ENSP00000361004.1	interleukin 13 receptor subunit alpha 2	interleukin 13 receptor subunit alpha 2
40mio-rep1	E_20221201_NO30_400nL_HLAc1_4e7_directIP_titration_rep1_Slot1-04_1_3496.21067.410.1	1	10	14.77	8.13	6.32	6.65	94.9	7	1110000	IVDPGYLGY	9	unbiased	NA	72.7762	1.47913	996.501	-2.7	3.8	Human	ENSP00000243213.1	ENSP00000243213.1	NA	NA	NA	NA	NA	NA	NA	IL13RA2	ENSG00000123496.8	ENST00000243213.2	X	chrX:115003982-115004082:-	ENSP00000361004.1	interleukin 13 receptor subunit alpha 2	interleukin 13 receptor subunit alpha 2
40mio-rep2	E_20221201_NO30_400nL_HLAc1_4e7_directIP_titration_rep2_Slot2-5_1_3520.20825.1479.2	2	14	15.52	6.78	7.59	8.74	88.4	7	954000	IVDPGYLGY	9	dual b/y bias	NA	71.9425	0.826527	498.753	-5	3.8	Human	ENSP00000243213.1	ENSP00000243213.1	NA	NA	NA	NA	NA	NA	NA	IL13RA2	ENSG00000123496.8	ENST00000243213.2	X	chrX:115003982-115004082:-	ENSP00000361004.1	interleukin 13 receptor subunit alpha 2	interleukin 13 receptor subunit alpha 2
40mio-rep3	E_20221201_NO30_400nL_HLAc1_4e7_directIP_titration_rep3_Slot2-5_1_3521.20837.1473.2	2	20	17.41	10.2	8.4	7.21	94.8	7	1050000	IVDPGYLGY	9	dual b/y bias	NA	71.9799	0.830668	498.753	-5	3.8	Human	ENSP00000243213.1	ENSP00000243213.1	NA	NA	NA	NA	NA	NA	NA	IL13RA2	ENSG00000123496.8	ENST00000243213.2	X	chrX:115003982-115004082:-	ENSP00000361004.1	interleukin 13 receptor subunit alpha 2	interleukin 13 receptor subunit alpha 2
40mio-rep4	E_20221201_NO30_400nL_HLAc1_4e7_directIP_titration_rep4_Slot2-5_1_3522.20836.1482.2	2	18	16.97	9.26	7.63	7.72	93.9	7	1230000	IVDPGYLGY	9	dual b/y bias	NA	71.9604	0.824773	498.753	-5	3.8	Human	ENSP00000243213.1	ENSP00000243213.1	NA	NA	NA	NA	NA	NA	NA	IL13RA2	ENSG00000123496.8	ENST00000243213.2	X	chrX:115003982-115004082:-	ENSP00000361004.1	interleukin 13 receptor subunit alpha 2	interleukin 13 receptor subunit alpha 2
5mio-rep1	E_20221201_NO30_400nL_HLAc1_5e6_directIP_titration_rep1_Slot1-37_1_3502.21178.435.1	1	5	14.61	6.25	5.62	8.36	93.3	7	119000	IVDPGYLGY	9	dual b/y bias	NA	73.1456	1.4643	996.495	-8.7	3.8	Human	ENSP00000243213.1	ENSP00000243213.1	NA	NA	NA	NA	NA	NA	NA	IL13RA2	ENSG00000123496.8	ENST00000243213.2	X	chrX:115003982-115004082:-	ENSP00000361004.1	interleukin 13 receptor subunit alpha 2	interleukin 13 receptor subunit alpha 2
5mio-rep2	E_20221201_NO30_400nL_HLAc1_5e6_directIP_titration_rep2_Slot2-2_1_3510.21068.449.1	1	2	13.04	5.37	6.04	7.66	90.1	6	63200	IVDPGYLGY	9	unbiased	NA	72.7632	1.4564	996.495	-8.7	3.8	Human	ENSP00000243213.1	ENSP00000243213.1	NA	NA	NA	NA	NA	NA	NA	IL13RA2	ENSG00000123496.8	ENST00000243213.2	X	chrX:115003982-115004082:-	ENSP00000361004.1	interleukin 13 receptor subunit alpha 2	interleukin 13 receptor subunit alpha 2
5mio-rep3	E_20221201_NO30_400nL_HLAc1_5e6_directIP_titration_rep3_Slot2-2_1_3511.21078.445.1	1	5	13.56	5.42	6.8	8.14	91.9	6	81700	IVDPGYLGY	9	unbiased	NA	72.7988	1.45868	996.496	-7.7	3.8	Human	ENSP00000243213.1	ENSP00000243213.1	NA	NA	NA	NA	NA	NA	NA	IL13RA2	ENSG00000123496.8	ENST00000243213.2	X	chrX:115003982-115004082:-	ENSP00000361004.1	interleukin 13 receptor subunit alpha 2	interleukin 13 receptor subunit alpha 2
20mio-rep1	E_20221201_NO30_400nL_HLAc1_2e7_directIP_titration_rep1_Slot2-4_1_3515.27803.1298.2	2	2	9.92	4.65	5.27	5.27	68.5	6	6250	IVDPGYLGYLY	11	b-ion bias	NA	96.0071	0.940178	636.825	-6.6	3.8	Human	ENSP00000243213.1	ENSP00000243213.1	NA	NA	NA	NA	NA	NA	NA	IL13RA2	ENSG00000123496.8	ENST00000243213.2	X	chrX:115003982-115004082:-	ENSP00000361004.1	interleukin 13 receptor subunit alpha 2	interleukin 13 receptor subunit alpha 2
20mio-rep2	E_20221201_NO30_400nL_HLAc1_2e7_directIP_titration_rep3_Slot2-4_1_3518.27804.1287.2	2	1	10.98	4.1	6.53	6.88	74.3	6	3570	IVDPGYLGYLY	11	unbiased	NA	96.0335	0.94698	636.824	-8.1	3.8	Human	ENSP00000243213.1	ENSP00000243213.1	NA	NA	NA	NA	NA	NA	NA	IL13RA2	ENSG00000123496.8	ENST00000243213.2	X	chrX:115003982-115004082:-	ENSP00000361004.1	interleukin 13 receptor subunit alpha 2	interleukin 13 receptor subunit alpha 2
20mio-rep3	E_20221201_NO30_400nL_HLAc1_2e7_directIP_titration_rep4_Slot2-4_1_3519.27825.1285.2	2	1	5.38	-0.25	5.89	5.63	59.4	5	4050	IVDPGYLGYLY	11	b-ion bias	NA	96.1022	0.948328	636.826	-5	3.8	Human	ENSP00000243213.1	ENSP00000243213.1	NA	NA	NA	NA	NA	NA	NA	IL13RA2	ENSG00000123496.8	ENST00000243213.2	X	chrX:115003982-115004082:-	ENSP00000361004.1	interleukin 13 receptor subunit alpha 2	interleukin 13 receptor subunit alpha 2
40mio-rep1	E_20221201_NO30_400nL_HLAc1_4e7_directIP_titration_rep1_Slot1-04_1_3496.27928.1278.2	2	3	11.53	4.31	7.6	7.22	76.4	7	20000	IVDPGYLGYLY	11	b-ion bias	NA	96.483	0.952253	636.828	-1.8	3.8	Human	ENSP00000243213.1	ENSP00000243213.1	NA	NA	NA	NA	NA	NA	NA	IL13RA2	ENSG00000123496.8	ENST00000243213.2	X	chrX:115003982-115004082:-	ENSP00000361004.1	interleukin 13 receptor subunit alpha 2	interleukin 13 receptor subunit alpha 2
40mio-rep2	E_20221201_NO30_400nL_HLAc1_4e7_directIP_titration_rep2_Slot2-5_1_3520.27803.1273.2	2	4	17.91	5.92	11.81	11.99	89.7	7	27800	IVDPGYLGYLY	11	dual b/y bias	NA	96.0485	0.955586	636.827	-3.4	3.8	Human	ENSP00000243213.1	ENSP00000243213.1	NA	NA	NA	NA	NA	NA	NA	IL13RA2	ENSG00000123496.8	ENST00000243213.2	X	chrX:115003982-115004082:-	ENSP00000361004.1	interleukin 13 receptor subunit alpha 2	interleukin 13 receptor subunit alpha 2
40mio-rep3	E_20221201_NO30_400nL_HLAc1_4e7_directIP_titration_rep3_Slot2-5_1_3521.27806.1290.2	2	1	17	4.87	12.17	12.14	90.5	8	5060	IVDPGYLGYLY	11	unbiased	NA	96.0515	0.944898	636.829	-0.3	3.8	Human	ENSP00000243213.1	ENSP00000243213.1	NA	NA	NA	NA	NA	NA	NA	IL13RA2	ENSG00000123496.8	ENST00000243213.2	X	chrX:115003982-115004082:-	ENSP00000361004.1	interleukin 13 receptor subunit alpha 2	interleukin 13 receptor subunit alpha 2
40mio-rep4	E_20221201_NO30_400nL_HLAc1_4e7_directIP_titration_rep4_Slot2-5_1_3522.27813.1286.2	2	2	14.17	3.71	10.61	10.46	80.9	7	15600	IVDPGYLGYLY	11	dual b/y bias	NA	96.0653	0.947368	636.827	-3.4	3.8	Human	ENSP00000243213.1	ENSP00000243213.1	NA	NA	NA	NA	NA	NA	NA	IL13RA2	ENSG00000123496.8	ENST00000243213.2	X	chrX:115003982-115004082:-	ENSP00000361004.1	interleukin 13 receptor subunit alpha 2	interleukin 13 receptor subunit alpha 2
1mio-rep1	E_20221201_NO30_400nL_HLAc1_1e6_directIP_titration_rep1_Slot1-06_1_3498.6568.1454.2	2	2	16.37	7.03	10.76	9.34	87	7	5630	KEVDPASNTY	10	unbiased	NA	22.6941	0.842299	562.263	-7	4.37	Human	ENSP00000276344.2	ENSP00000276344.2	NA	NA	NA	NA	NA	NA	NA	MAGEA4	ENSG00000147381.11	ENST00000276344.6	X	chrX:151924616-151925170:+	ENSP00000353379.2|ENSP00000359360.1|ENSP00000359365.3|ENSP00000377497.1|ENSP00000377498.1	MAGE family member A4	MAGE family member A4
1mio-rep2	E_20221201_NO30_400nL_HLAc1_1e6_directIP_titration_rep3_Slot2-1_1_3508.6521.1466.2	2	3	12.77	4.79	8.54	7.98	78.4	6	9120	KEVDPASNTY	10	unbiased	NA	22.529	0.835086	562.262	-8.8	4.37	Human	ENSP00000276344.2	ENSP00000276344.2	NA	NA	NA	NA	NA	NA	NA	MAGEA4	ENSG00000147381.11	ENST00000276344.6	X	chrX:151924616-151925170:+	ENSP00000353379.2|ENSP00000359360.1|ENSP00000359365.3|ENSP00000377497.1|ENSP00000377498.1	MAGE family member A4	MAGE family member A4
1mio-rep3	E_20221201_NO30_400nL_HLAc1_1e6_directIP_titration_rep4_Slot2-1_1_3509.6442.1473.2	2	1	9.96	-0.52	9.95	10.48	55.6	6	3080	KEVDPASNTY	10	unbiased	NA	22.2528	0.830537	562.263	-7	4.37	Human	ENSP00000276344.2	ENSP00000276344.2	NA	NA	NA	NA	NA	NA	NA	MAGEA4	ENSG00000147381.11	ENST00000276344.6	X	chrX:151924616-151925170:+	ENSP00000353379.2|ENSP00000359360.1|ENSP00000359365.3|ENSP00000377497.1|ENSP00000377498.1	MAGE family member A4	MAGE family member A4
10mio-rep2	E_20221201_NO30_400nL_HLAc1_1e7_directIP_titration_rep2_Slot2-3_1_3513.6239.1462.2	2	4	15	8.46	8.32	6.54	86.4	7	38600	KEVDPASNTY	10	unbiased	NA	21.5608	0.837671	562.264	-5.2	4.37	Human	ENSP00000276344.2	ENSP00000276344.2	NA	NA	NA	NA	NA	NA	NA	MAGEA4	ENSG00000147381.11	ENST00000276344.6	X	chrX:151924616-151925170:+	ENSP00000353379.2|ENSP00000359360.1|ENSP00000359365.3|ENSP00000377497.1|ENSP00000377498.1	MAGE family member A4	MAGE family member A4
20mio-rep1	E_20221201_NO30_400nL_HLAc1_2e7_directIP_titration_rep1_Slot2-4_1_3515.6195.1458.2	2	6	16.61	7.67	11.12	8.93	86.4	6	141000	KEVDPASNTY	10	dual b/y bias	NA	21.4052	0.839736	562.263	-7	4.37	Human	ENSP00000276344.2	ENSP00000276344.2	NA	NA	NA	NA	NA	NA	NA	MAGEA4	ENSG00000147381.11	ENST00000276344.6	X	chrX:151924616-151925170:+	ENSP00000353379.2|ENSP00000359360.1|ENSP00000359365.3|ENSP00000377497.1|ENSP00000377498.1	MAGE family member A4	MAGE family member A4
20mio-rep2	E_20221201_NO30_400nL_HLAc1_2e7_directIP_titration_rep3_Slot2-4_1_3518.6294.1457.2	2	3	16.87	6.69	11.43	10.19	79.9	7	43400	KEVDPASNTY	10	dual b/y bias	NA	21.7488	0.840883	562.263	-7	4.37	Human	ENSP00000276344.2	ENSP00000276344.2	NA	NA	NA	NA	NA	NA	NA	MAGEA4	ENSG00000147381.11	ENST00000276344.6	X	chrX:151924616-151925170:+	ENSP00000353379.2|ENSP00000359360.1|ENSP00000359365.3|ENSP00000377497.1|ENSP00000377498.1	MAGE family member A4	MAGE family member A4
20mio-rep3	E_20221201_NO30_400nL_HLAc1_2e7_directIP_titration_rep4_Slot2-4_1_3519.6182.1451.2	2	3	17.47	7.61	10.96	9.86	76.3	7	33000	KEVDPASNTY	10	dual b/y bias	NA	21.3594	0.844326	562.265	-3.4	4.37	Human	ENSP00000276344.2	ENSP00000276344.2	NA	NA	NA	NA	NA	NA	NA	MAGEA4	ENSG00000147381.11	ENST00000276344.6	X	chrX:151924616-151925170:+	ENSP00000353379.2|ENSP00000359360.1|ENSP00000359365.3|ENSP00000377497.1|ENSP00000377498.1	MAGE family member A4	MAGE family member A4
40mio-rep1	E_20221201_NO30_400nL_HLAc1_4e7_directIP_titration_rep1_Slot1-04_1_3496.6459.1435.2	2	5	18.8	6.53	13.29	12.27	91.3	7	242000	KEVDPASNTY	10	dual b/y bias	NA	22.3203	0.854234	562.264	-5.2	4.37	Human	ENSP00000276344.2	ENSP00000276344.2	NA	NA	NA	NA	NA	NA	NA	MAGEA4	ENSG00000147381.11	ENST00000276344.6	X	chrX:151924616-151925170:+	ENSP00000353379.2|ENSP00000359360.1|ENSP00000359365.3|ENSP00000377497.1|ENSP00000377498.1	MAGE family member A4	MAGE family member A4
40mio-rep2	E_20221201_NO30_400nL_HLAc1_4e7_directIP_titration_rep2_Slot2-5_1_3520.6160.1450.2	2	4	17.39	7.21	11.96	10.19	79.4	7	85000	KEVDPASNTY	10	dual b/y bias	NA	21.2876	0.844999	562.262	-8.8	4.37	Human	ENSP00000276344.2	ENSP00000276344.2	NA	NA	NA	NA	NA	NA	NA	MAGEA4	ENSG00000147381.11	ENST00000276344.6	X	chrX:151924616-151925170:+	ENSP00000353379.2|ENSP00000359360.1|ENSP00000359365.3|ENSP00000377497.1|ENSP00000377498.1	MAGE family member A4	MAGE family member A4
40mio-rep3	E_20221201_NO30_400nL_HLAc1_4e7_directIP_titration_rep3_Slot2-5_1_3521.6184.1448.2	2	5	17.32	7.05	12.07	10.27	79.8	7	120000	KEVDPASNTY	10	dual b/y bias	NA	21.3653	0.845926	562.264	-5.2	4.37	Human	ENSP00000276344.2	ENSP00000276344.2	NA	NA	NA	NA	NA	NA	NA	MAGEA4	ENSG00000147381.11	ENST00000276344.6	X	chrX:151924616-151925170:+	ENSP00000353379.2|ENSP00000359360.1|ENSP00000359365.3|ENSP00000377497.1|ENSP00000377498.1	MAGE family member A4	MAGE family member A4
40mio-rep4	E_20221201_NO30_400nL_HLAc1_4e7_directIP_titration_rep4_Slot2-5_1_3522.6184.1446.2	2	4	18.07	8.84	10.89	9.23	90.3	7	101000	KEVDPASNTY	10	dual b/y bias	NA	21.3626	0.847546	562.265	-3.4	4.37	Human	ENSP00000276344.2	ENSP00000276344.2	NA	NA	NA	NA	NA	NA	NA	MAGEA4	ENSG00000147381.11	ENST00000276344.6	X	chrX:151924616-151925170:+	ENSP00000353379.2|ENSP00000359360.1|ENSP00000359365.3|ENSP00000377497.1|ENSP00000377498.1	MAGE family member A4	MAGE family member A4
5mio-rep1	E_20221201_NO30_400nL_HLAc1_5e6_directIP_titration_rep1_Slot1-37_1_3502.6429.1458.2	2	3	12.56	5.86	7.85	6.7	79.8	6	14300	KEVDPASNTY	10	dual b/y bias	NA	22.2137	0.840102	562.262	-8.8	4.37	Human	ENSP00000276344.2	ENSP00000276344.2	NA	NA	NA	NA	NA	NA	NA	MAGEA4	ENSG00000147381.11	ENST00000276344.6	X	chrX:151924616-151925170:+	ENSP00000353379.2|ENSP00000359360.1|ENSP00000359365.3|ENSP00000377497.1|ENSP00000377498.1	MAGE family member A4	MAGE family member A4
5mio-rep2	E_20221201_NO30_400nL_HLAc1_5e6_directIP_titration_rep2_Slot2-2_1_3510.6438.1466.2	2	4	13.3	3.55	12.07	9.75	64.6	7	22400	KEVDPASNTY	10	dual b/y bias	NA	22.2385	0.835012	562.262	-8.8	4.37	Human	ENSP00000276344.2	ENSP00000276344.2	NA	NA	NA	NA	NA	NA	NA	MAGEA4	ENSG00000147381.11	ENST00000276344.6	X	chrX:151924616-151925170:+	ENSP00000353379.2|ENSP00000359360.1|ENSP00000359365.3|ENSP00000377497.1|ENSP00000377498.1	MAGE family member A4	MAGE family member A4
1mio-rep1	E_20221201_NO30_400nL_HLAc1_1e6_directIP_titration_rep1_Slot1-06_1_3498.7013.1411.2	2	2	15.97	4.46	9.58	11.51	79	9	8100	KEVDPTGHSF	10	dual b/y bias	NA	24.2311	0.869745	558.767	-4.7	5.32	Human	ENSP00000244096.3	ENSP00000244096.3	NA	NA	NA	NA	NA	NA	NA	MAGEA10	ENSG00000124260.12	ENST00000244096.7	X	chrX:152135621-152135685:-	ENSP00000359347.4	MAGE family member A10	MAGE family member A10
1mio-rep2	E_20221201_NO30_400nL_HLAc1_1e6_directIP_titration_rep3_Slot2-1_1_3508.6957.1428.2	2	1	6.28	3.69	4.13	2.59	59.2	6	5930	KEVDPTGHSF	10	y-ion bias	NA	24.0353	0.858561	558.766	-6.5	5.32	Human	ENSP00000244096.3	ENSP00000244096.3	NA	NA	NA	NA	NA	NA	NA	MAGEA10	ENSG00000124260.12	ENST00000244096.7	X	chrX:152135621-152135685:-	ENSP00000359347.4	MAGE family member A10	MAGE family member A10
10mio-rep2	E_20221201_NO30_400nL_HLAc1_1e7_directIP_titration_rep2_Slot2-3_1_3513.6634.1426.2	2	4	14.71	6.53	8.93	8.19	88.7	8	68200	KEVDPTGHSF	10	unbiased	NA	22.9251	0.860342	558.765	-8.3	5.32	Human	ENSP00000244096.3	ENSP00000244096.3	NA	NA	NA	NA	NA	NA	NA	MAGEA10	ENSG00000124260.12	ENST00000244096.7	X	chrX:152135621-152135685:-	ENSP00000359347.4	MAGE family member A10	MAGE family member A10
10mio-rep3	E_20221201_NO30_400nL_HLAc1_1e7_directIP_titration_rep3_Slot2-3_1_3514.6646.1427.2	2	3	13.78	3.83	12.96	9.95	81.3	7	77600	KEVDPTGHSF	10	dual b/y bias	NA	22.968	0.859631	558.766	-6.5	5.32	Human	ENSP00000244096.3	ENSP00000244096.3	NA	NA	NA	NA	NA	NA	NA	MAGEA10	ENSG00000124260.12	ENST00000244096.7	X	chrX:152135621-152135685:-	ENSP00000359347.4	MAGE family member A10	MAGE family member A10
20mio-rep1	E_20221201_NO30_400nL_HLAc1_2e7_directIP_titration_rep1_Slot2-4_1_3515.6569.1430.2	2	3	17.93	5.67	11.69	12.26	89.8	8	92800	KEVDPTGHSF	10	dual b/y bias	NA	22.6961	0.857725	558.767	-4.7	5.32	Human	ENSP00000244096.3	ENSP00000244096.3	NA	NA	NA	NA	NA	NA	NA	MAGEA10	ENSG00000124260.12	ENST00000244096.7	X	chrX:152135621-152135685:-	ENSP00000359347.4	MAGE family member A10	MAGE family member A10
20mio-rep2	E_20221201_NO30_400nL_HLAc1_2e7_directIP_titration_rep3_Slot2-4_1_3518.6712.1424.2	2	3	16.86	7.45	10.88	9.41	91.2	9	68700	KEVDPTGHSF	10	unbiased	NA	23.1915	0.861281	558.767	-4.7	5.32	Human	ENSP00000244096.3	ENSP00000244096.3	NA	NA	NA	NA	NA	NA	NA	MAGEA10	ENSG00000124260.12	ENST00000244096.7	X	chrX:152135621-152135685:-	ENSP00000359347.4	MAGE family member A10	MAGE family member A10
20mio-rep3	E_20221201_NO30_400nL_HLAc1_2e7_directIP_titration_rep4_Slot2-4_1_3519.6590.1428.2	2	2	14.68	4.93	10.34	9.75	81.9	8	33800	KEVDPTGHSF	10	unbiased	NA	22.7679	0.859013	558.765	-6.5	5.32	Human	ENSP00000244096.3	ENSP00000244096.3	NA	NA	NA	NA	NA	NA	NA	MAGEA10	ENSG00000124260.12	ENST00000244096.7	X	chrX:152135621-152135685:-	ENSP00000359347.4	MAGE family member A10	MAGE family member A10
40mio-rep1	E_20221201_NO30_400nL_HLAc1_4e7_directIP_titration_rep1_Slot1-04_1_3496.6899.1392.2	2	4	19.93	6.53	13.55	13.4	95.1	8	401000	KEVDPTGHSF	10	dual b/y bias	NA	23.8394	0.881176	558.768	-2.9	5.32	Human	ENSP00000244096.3	ENSP00000244096.3	NA	NA	NA	NA	NA	NA	NA	MAGEA10	ENSG00000124260.12	ENST00000244096.7	X	chrX:152135621-152135685:-	ENSP00000359347.4	MAGE family member A10	MAGE family member A10
40mio-rep2	E_20221201_NO30_400nL_HLAc1_4e7_directIP_titration_rep2_Slot2-5_1_3520.6569.1414.2	2	3	20.51	6.89	14.65	13.63	96.3	9	188000	KEVDPTGHSF	10	dual b/y bias	NA	22.6992	0.867832	558.767	-4.7	5.32	Human	ENSP00000244096.3	ENSP00000244096.3	NA	NA	NA	NA	NA	NA	NA	MAGEA10	ENSG00000124260.12	ENST00000244096.7	X	chrX:152135621-152135685:-	ENSP00000359347.4	MAGE family member A10	MAGE family member A10
40mio-rep3	E_20221201_NO30_400nL_HLAc1_4e7_directIP_titration_rep3_Slot2-5_1_3521.6591.1414.2	2	5	20.19	6.31	15.13	13.87	95.8	9	190000	KEVDPTGHSF	10	dual b/y bias	NA	22.7712	0.867525	558.767	-4.7	5.32	Human	ENSP00000244096.3	ENSP00000244096.3	NA	NA	NA	NA	NA	NA	NA	MAGEA10	ENSG00000124260.12	ENST00000244096.7	X	chrX:152135621-152135685:-	ENSP00000359347.4	MAGE family member A10	MAGE family member A10
40mio-rep4	E_20221201_NO30_400nL_HLAc1_4e7_directIP_titration_rep4_Slot2-5_1_3522.6591.1413.2	2	3	19.03	5.86	12.59	13.17	92.9	8	184000	KEVDPTGHSF	10	dual b/y bias	NA	22.7679	0.868151	558.768	-2.9	5.32	Human	ENSP00000244096.3	ENSP00000244096.3	NA	NA	NA	NA	NA	NA	NA	MAGEA10	ENSG00000124260.12	ENST00000244096.7	X	chrX:152135621-152135685:-	ENSP00000359347.4	MAGE family member A10	MAGE family member A10
5mio-rep1	E_20221201_NO30_400nL_HLAc1_5e6_directIP_titration_rep1_Slot1-37_1_3502.6870.1420.2	2	2	11.92	2.32	8.06	9.6	75.4	7	29800	KEVDPTGHSF	10	dual b/y bias	NA	23.7363	0.863542	558.767	-4.7	5.32	Human	ENSP00000244096.3	ENSP00000244096.3	NA	NA	NA	NA	NA	NA	NA	MAGEA10	ENSG00000124260.12	ENST00000244096.7	X	chrX:152135621-152135685:-	ENSP00000359347.4	MAGE family member A10	MAGE family member A10
40mio-rep1	E_20221201_NO30_400nL_HLAc1_4e7_directIP_titration_rep1_Slot1-04_1_3496.14014.1310.2	2	1	8.98	4.56	4.07	4.42	57.2	6	11900	KGWLNHDETW	10	b-ion bias	NA	48.409	0.932737	643.3	-2.6	5.32	Human	ENSP00000355114.3	ENSP00000355114.3	NA	NA	NA	NA	NA	NA	NA	DCAF12	ENSG00000198876.13	ENST00000361264.9	9	chr9:34086387-34088352:-	NA	DDB1 and CUL4 associated factor 12	DDB1 and CUL4 associated factor 12
40mio-rep1	E_20221201_NO30_400nL_HLAc1_4e7_directIP_titration_rep1_Slot1-04_1_3496.23441.1396.2	2	1	17.3	8.1	10.2	9.2	86.1	7	10600	KIFEMLEGV	9	dual b/y bias	NA	80.9787	0.878586	533.283	-5.8	4.53	Human	ENSP00000427342.2	ENSP00000427342.2|ENSP00000470185.2|ENSP00000471418.1|ENSP00000474632.2|ENSP00000481558.1	NA	NA	NA	NA	NA	NA	NA	CT45A5	ENSG00000228836.8	ENST00000487941.6	X	chrX:135777130-135777638:-	ENSP00000479608.2|ENSP00000480765.1|ENSP00000482241.1|ENSP00000483658.1|ENSP00000483910.1	cancer/testis antigen family 45 member A5	cancer/testis antigen family 45 member A5
20mio-rep1	E_20221201_NO30_400nL_HLAc1_2e7_directIP_titration_rep1_Slot2-4_1_3515.18349.1422.2	2	3	13.74	6.8	6.81	6.94	76.8	6	21200	KIFEmLEGV	9	dual b/y bias	m:Oxidized methionine	63.3695	0.862392	541.281	-4.7	4.53	Human	ENSP00000427342.2	ENSP00000427342.2|ENSP00000470185.2|ENSP00000471418.1|ENSP00000474632.2|ENSP00000481558.1	NA	NA	NA	NA	NA	NA	NA	CT45A5	ENSG00000228836.8	ENST00000487941.6	X	chrX:135777130-135777638:-	ENSP00000479608.2|ENSP00000480765.1|ENSP00000482241.1|ENSP00000483658.1|ENSP00000483910.1	cancer/testis antigen family 45 member A5	cancer/testis antigen family 45 member A5
20mio-rep2	E_20221201_NO30_400nL_HLAc1_2e7_directIP_titration_rep3_Slot2-4_1_3518.18410.1419.2	2	2	16.48	8.37	8.81	8.11	87	6	16000	KIFEmLEGV	9	dual b/y bias	m:Oxidized methionine	63.5895	0.864138	541.281	-4.7	4.53	Human	ENSP00000427342.2	ENSP00000427342.2|ENSP00000470185.2|ENSP00000471418.1|ENSP00000474632.2|ENSP00000481558.1	NA	NA	NA	NA	NA	NA	NA	CT45A5	ENSG00000228836.8	ENST00000487941.6	X	chrX:135777130-135777638:-	ENSP00000479608.2|ENSP00000480765.1|ENSP00000482241.1|ENSP00000483658.1|ENSP00000483910.1	cancer/testis antigen family 45 member A5	cancer/testis antigen family 45 member A5
20mio-rep3	E_20221201_NO30_400nL_HLAc1_2e7_directIP_titration_rep4_Slot2-4_1_3519.18408.1424.2	2	1	12.28	4.7	7.57	7.57	68.2	7	8470	KIFEmLEGV	9	dual b/y bias	m:Oxidized methionine	63.578	0.861305	541.281	-4.7	4.53	Human	ENSP00000427342.2	ENSP00000427342.2|ENSP00000470185.2|ENSP00000471418.1|ENSP00000474632.2|ENSP00000481558.1	NA	NA	NA	NA	NA	NA	NA	CT45A5	ENSG00000228836.8	ENST00000487941.6	X	chrX:135777130-135777638:-	ENSP00000479608.2|ENSP00000480765.1|ENSP00000482241.1|ENSP00000483658.1|ENSP00000483910.1	cancer/testis antigen family 45 member A5	cancer/testis antigen family 45 member A5
40mio-rep1	E_20221201_NO30_400nL_HLAc1_4e7_directIP_titration_rep1_Slot1-04_1_3496.18475.1398.2	2	1	14.21	5.88	8.19	8.33	77	6	8750	KIFEmLEGV	9	unbiased	m:Oxidized methionine	63.819	0.877746	541.281	-4.7	4.53	Human	ENSP00000427342.2	ENSP00000427342.2|ENSP00000470185.2|ENSP00000471418.1|ENSP00000474632.2|ENSP00000481558.1	NA	NA	NA	NA	NA	NA	NA	CT45A5	ENSG00000228836.8	ENST00000487941.6	X	chrX:135777130-135777638:-	ENSP00000479608.2|ENSP00000480765.1|ENSP00000482241.1|ENSP00000483658.1|ENSP00000483910.1	cancer/testis antigen family 45 member A5	cancer/testis antigen family 45 member A5
40mio-rep2	E_20221201_NO30_400nL_HLAc1_4e7_directIP_titration_rep2_Slot2-5_1_3520.18272.1410.2	2	3	12.54	5.33	6.33	7.21	65.6	6	20300	KIFEmLEGV	9	dual b/y bias	m:Oxidized methionine	63.1218	0.8702	541.279	-8.4	4.53	Human	ENSP00000427342.2	ENSP00000427342.2|ENSP00000470185.2|ENSP00000471418.1|ENSP00000474632.2|ENSP00000481558.1	NA	NA	NA	NA	NA	NA	NA	CT45A5	ENSG00000228836.8	ENST00000487941.6	X	chrX:135777130-135777638:-	ENSP00000479608.2|ENSP00000480765.1|ENSP00000482241.1|ENSP00000483658.1|ENSP00000483910.1	cancer/testis antigen family 45 member A5	cancer/testis antigen family 45 member A5
40mio-rep3	E_20221201_NO30_400nL_HLAc1_4e7_directIP_titration_rep3_Slot2-5_1_3521.18300.1408.2	2	2	7.09	4.35	2.81	2.74	55.5	5	13300	KIFEmLEGV	9	b-ion bias	m:Oxidized methionine	63.2167	0.871369	541.281	-4.7	4.53	Human	ENSP00000427342.2	ENSP00000427342.2|ENSP00000470185.2|ENSP00000471418.1|ENSP00000474632.2|ENSP00000481558.1	NA	NA	NA	NA	NA	NA	NA	CT45A5	ENSG00000228836.8	ENST00000487941.6	X	chrX:135777130-135777638:-	ENSP00000479608.2|ENSP00000480765.1|ENSP00000482241.1|ENSP00000483658.1|ENSP00000483910.1	cancer/testis antigen family 45 member A5	cancer/testis antigen family 45 member A5
40mio-rep4	E_20221201_NO30_400nL_HLAc1_4e7_directIP_titration_rep4_Slot2-5_1_3522.18293.1408.2	2	2	10.75	5.54	4.82	5.22	60.9	6	10400	KIFEmLEGV	9	unbiased	m:Oxidized methionine	63.1749	0.87132	541.281	-4.7	4.53	Human	ENSP00000427342.2	ENSP00000427342.2|ENSP00000470185.2|ENSP00000471418.1|ENSP00000474632.2|ENSP00000481558.1	NA	NA	NA	NA	NA	NA	NA	CT45A5	ENSG00000228836.8	ENST00000487941.6	X	chrX:135777130-135777638:-	ENSP00000479608.2|ENSP00000480765.1|ENSP00000482241.1|ENSP00000483658.1|ENSP00000483910.1	cancer/testis antigen family 45 member A5	cancer/testis antigen family 45 member A5
10mio-rep1	E_20221201_NO30_400nL_HLAc1_1e7_directIP_titration_rep1_Slot2-3_1_3512.21047.1419.2	2	1	13.08	7.51	3.83	5.56	78.7	6	12600	KILDLETQL	9	dual b/y bias	NA	72.7024	0.864314	536.811	-9.4	4.37	Human|nuORFdb_human	ENSP00000403453.2	ENSP00000403453.2|ENSP00000342581.3|ENSP00000377161.5|ENST00000488909.1_1_9:131260677-131262531:+	NA	NA	NA	NA	ODF2	ncRNA Retained Intron	lncRNA	ODF2	ENSG00000136811.16	ENST00000434106.7	9	chr9:128500253-128501292:+	ENSP00000473949.2	outer dense fiber of sperm tails 2	outer dense fiber of sperm tails 2
10mio-rep2	E_20221201_NO30_400nL_HLAc1_1e7_directIP_titration_rep2_Slot2-3_1_3513.20975.1432.2	2	1	14.57	7.5	4.36	7.07	84.8	7	7490	KILDLETQL	9	dual b/y bias	NA	72.4509	0.8565	536.812	-7.6	4.37	Human|nuORFdb_human	ENSP00000403453.2	ENSP00000403453.2|ENSP00000342581.3|ENSP00000377161.5|ENST00000488909.1_1_9:131260677-131262531:+	NA	NA	NA	NA	ODF2	ncRNA Retained Intron	lncRNA	ODF2	ENSG00000136811.16	ENST00000434106.7	9	chr9:128500253-128501292:+	ENSP00000473949.2	outer dense fiber of sperm tails 2	outer dense fiber of sperm tails 2
10mio-rep3	E_20221201_NO30_400nL_HLAc1_1e7_directIP_titration_rep3_Slot2-3_1_3514.20936.1419.2	2	1	12.72	7.6	2.22	5.11	82	6	13600	KILDLETQL	9	unbiased	NA	72.3185	0.864685	536.812	-7.6	4.37	Human|nuORFdb_human	ENSP00000403453.2	ENSP00000403453.2|ENSP00000342581.3|ENSP00000377161.5|ENST00000488909.1_1_9:131260677-131262531:+	NA	NA	NA	NA	ODF2	ncRNA Retained Intron	lncRNA	ODF2	ENSG00000136811.16	ENST00000434106.7	9	chr9:128500253-128501292:+	ENSP00000473949.2	outer dense fiber of sperm tails 2	outer dense fiber of sperm tails 2
20mio-rep1	E_20221201_NO30_400nL_HLAc1_2e7_directIP_titration_rep1_Slot2-4_1_3515.20971.1423.2	2	3	15.68	9.82	3.67	5.86	87	6	71400	KILDLETQL	9	dual b/y bias	NA	72.4207	0.862039	536.812	-7.6	4.37	Human|nuORFdb_human	ENSP00000403453.2	ENSP00000403453.2|ENSP00000342581.3|ENSP00000377161.5|ENST00000488909.1_1_9:131260677-131262531:+	NA	NA	NA	NA	ODF2	ncRNA Retained Intron	lncRNA	ODF2	ENSG00000136811.16	ENST00000434106.7	9	chr9:128500253-128501292:+	ENSP00000473949.2	outer dense fiber of sperm tails 2	outer dense fiber of sperm tails 2
20mio-rep2	E_20221201_NO30_400nL_HLAc1_2e7_directIP_titration_rep3_Slot2-4_1_3518.21013.1441.2	2	2	15.92	8.81	4.62	7.12	84.4	6	36100	KILDLETQL	9	dual b/y bias	NA	72.5826	0.850624	536.813	-5.7	4.37	Human|nuORFdb_human	ENSP00000403453.2	ENSP00000403453.2|ENSP00000342581.3|ENSP00000377161.5|ENST00000488909.1_1_9:131260677-131262531:+	NA	NA	NA	NA	ODF2	ncRNA Retained Intron	lncRNA	ODF2	ENSG00000136811.16	ENST00000434106.7	9	chr9:128500253-128501292:+	ENSP00000473949.2	outer dense fiber of sperm tails 2	outer dense fiber of sperm tails 2
20mio-rep3	E_20221201_NO30_400nL_HLAc1_2e7_directIP_titration_rep4_Slot2-4_1_3519.21026.1411.2	2	3	9.84	6.17	2.66	3.68	70.6	6	31300	KILDLETQL	9	dual b/y bias	NA	72.6201	0.869166	536.812	-7.6	4.37	Human|nuORFdb_human	ENSP00000403453.2	ENSP00000403453.2|ENSP00000342581.3|ENSP00000377161.5|ENST00000488909.1_1_9:131260677-131262531:+	NA	NA	NA	NA	ODF2	ncRNA Retained Intron	lncRNA	ODF2	ENSG00000136811.16	ENST00000434106.7	9	chr9:128500253-128501292:+	ENSP00000473949.2	outer dense fiber of sperm tails 2	outer dense fiber of sperm tails 2
40mio-rep1	E_20221201_NO30_400nL_HLAc1_4e7_directIP_titration_rep1_Slot1-04_1_3496.21298.1384.2	2	4	15.5	11.76	3.57	3.73	86	6	162000	KILDLETQL	9	dual b/y bias	NA	73.5738	0.88648	536.815	-2	4.37	Human|nuORFdb_human	ENSP00000403453.2	ENSP00000403453.2|ENSP00000342581.3|ENSP00000377161.5|ENST00000488909.1_1_9:131260677-131262531:+	NA	NA	NA	NA	ODF2	ncRNA Retained Intron	lncRNA	ODF2	ENSG00000136811.16	ENST00000434106.7	9	chr9:128500253-128501292:+	ENSP00000473949.2	outer dense fiber of sperm tails 2	outer dense fiber of sperm tails 2
40mio-rep2	E_20221201_NO30_400nL_HLAc1_4e7_directIP_titration_rep2_Slot2-5_1_3520.21020.1407.2	2	6	13.25	6.47	2.81	6.78	83.1	6	119000	KILDLETQL	9	dual b/y bias	NA	72.6157	0.87207	536.812	-7.6	4.37	Human|nuORFdb_human	ENSP00000403453.2	ENSP00000403453.2|ENSP00000342581.3|ENSP00000377161.5|ENST00000488909.1_1_9:131260677-131262531:+	NA	NA	NA	NA	ODF2	ncRNA Retained Intron	lncRNA	ODF2	ENSG00000136811.16	ENST00000434106.7	9	chr9:128500253-128501292:+	ENSP00000473949.2	outer dense fiber of sperm tails 2	outer dense fiber of sperm tails 2
40mio-rep3	E_20221201_NO30_400nL_HLAc1_4e7_directIP_titration_rep3_Slot2-5_1_3521.21167.1407.2	2	5	14.56	10.54	3.51	4.02	85	6	90800	KILDLETQL	9	dual b/y bias	NA	73.1204	0.871928	536.813	-5.7	4.37	Human|nuORFdb_human	ENSP00000403453.2	ENSP00000403453.2|ENSP00000342581.3|ENSP00000377161.5|ENST00000488909.1_1_9:131260677-131262531:+	NA	NA	NA	NA	ODF2	ncRNA Retained Intron	lncRNA	ODF2	ENSG00000136811.16	ENST00000434106.7	9	chr9:128500253-128501292:+	ENSP00000473949.2	outer dense fiber of sperm tails 2	outer dense fiber of sperm tails 2
40mio-rep4	E_20221201_NO30_400nL_HLAc1_4e7_directIP_titration_rep4_Slot2-5_1_3522.21133.1406.2	2	6	17.03	10.28	3.24	6.75	90.6	6	124000	KILDLETQL	9	dual b/y bias	NA	72.9857	0.872464	536.813	-5.7	4.37	Human|nuORFdb_human	ENSP00000403453.2	ENSP00000403453.2|ENSP00000342581.3|ENSP00000377161.5|ENST00000488909.1_1_9:131260677-131262531:+	NA	NA	NA	NA	ODF2	ncRNA Retained Intron	lncRNA	ODF2	ENSG00000136811.16	ENST00000434106.7	9	chr9:128500253-128501292:+	ENSP00000473949.2	outer dense fiber of sperm tails 2	outer dense fiber of sperm tails 2
20mio-rep2	E_20221201_NO30_400nL_HLAc1_2e7_directIP_titration_rep3_Slot2-4_1_3518.8090.1420.2	2	1	8.36	5.52	2.84	2.84	73.5	5	8910	KISPKSDVW	9	unbiased	NA	27.9486	0.863691	530.292	-6.2	8.59	Human	ENSP00000358813.2	ENSP00000358813.2|ENSP00000230510.3	NA	NA	NA	NA	NA	NA	NA	TTK	ENSG00000112742.10	ENST00000369798.7	6	chr6:80042200-80042527:+	ENSP00000422936.1	TTK protein kinase	TTK protein kinase
40mio-rep1	E_20221201_NO30_400nL_HLAc1_4e7_directIP_titration_rep1_Slot1-04_1_3496.8230.1382.2	2	1	13.32	4.62	8.69	8.69	71.5	7	42800	KISPKSDVW	9	unbiased	NA	28.4353	0.887933	530.294	-2.5	8.59	Human	ENSP00000358813.2	ENSP00000358813.2|ENSP00000230510.3	NA	NA	NA	NA	NA	NA	NA	TTK	ENSG00000112742.10	ENST00000369798.7	6	chr6:80042200-80042527:+	ENSP00000422936.1	TTK protein kinase	TTK protein kinase
40mio-rep2	E_20221201_NO30_400nL_HLAc1_4e7_directIP_titration_rep2_Slot2-5_1_3520.7946.1396.2	2	1	10.38	5.68	4.7	4.7	73.3	6	32300	KISPKSDVW	9	unbiased	NA	27.4539	0.878916	530.293	-4.3	8.59	Human	ENSP00000358813.2	ENSP00000358813.2|ENSP00000230510.3	NA	NA	NA	NA	NA	NA	NA	TTK	ENSG00000112742.10	ENST00000369798.7	6	chr6:80042200-80042527:+	ENSP00000422936.1	TTK protein kinase	TTK protein kinase
40mio-rep3	E_20221201_NO30_400nL_HLAc1_4e7_directIP_titration_rep3_Slot2-5_1_3521.7956.1401.2	2	1	9.87	5.22	4.16	4.65	71.7	6	25400	KISPKSDVW	9	unbiased	NA	27.4855	0.875889	530.293	-6.2	8.59	Human	ENSP00000358813.2	ENSP00000358813.2|ENSP00000230510.3	NA	NA	NA	NA	NA	NA	NA	TTK	ENSG00000112742.10	ENST00000369798.7	6	chr6:80042200-80042527:+	ENSP00000422936.1	TTK protein kinase	TTK protein kinase
40mio-rep1	E_20221201_NO30_400nL_HLAc1_4e7_directIP_titration_rep1_Slot1-04_1_3496.13837.1436.2	2	1	12.26	10.03	2.71	2.22	88	6	11800	KLSSENIEL	9	b-ion bias	NA	47.7971	0.85373	516.781	-2.4	4.53	Human	ENSP00000308021.7	ENSP00000308021.7|ENSP00000448012.1	NA	NA	NA	NA	NA	NA	NA	CEP290	ENSG00000198707.16	ENST00000309041.11	12	chr12:88049014-88049186:-	NA	centrosomal protein 290	centrosomal protein 290
40mio-rep3	E_20221201_NO30_400nL_HLAc1_4e7_directIP_titration_rep3_Slot2-5_1_3521.13535.1453.2	2	1	10.9	9.79	1.16	1.12	85.8	5	9920	KLSSENIEL	9	b-ion bias	NA	46.76	0.843169	516.78	-4.3	4.53	Human	ENSP00000308021.7	ENSP00000308021.7|ENSP00000448012.1	NA	NA	NA	NA	NA	NA	NA	CEP290	ENSG00000198707.16	ENST00000309041.11	12	chr12:88049014-88049186:-	NA	centrosomal protein 290	centrosomal protein 290
40mio-rep1	E_20221201_NO30_400nL_HLAc1_4e7_directIP_titration_rep1_Slot1-04_1_3496.7900.1627.3	3	3	10.32	NA	5.88	10.32	62	7	77400	KTIITKNLHY	10	unbiased	NA	27.2956	0.733228	410.909	-6.5	9.7	Human	ENSP00000243213.1	ENSP00000243213.1	NA	NA	NA	NA	NA	NA	NA	IL13RA2	ENSG00000123496.8	ENST00000243213.2	X	chrX:115003982-115004082:-	ENSP00000361004.1	interleukin 13 receptor subunit alpha 2	interleukin 13 receptor subunit alpha 2
40mio-rep2	E_20221201_NO30_400nL_HLAc1_4e7_directIP_titration_rep2_Slot2-5_1_3520.7644.1339.2	2	2	7.81	NA	7.81	7.81	57.2	7	23200	KTIITKNLHY	10	unbiased	NA	26.4106	0.914723	615.86	-6.3	9.7	Human	ENSP00000243213.1	ENSP00000243213.1	NA	NA	NA	NA	NA	NA	NA	IL13RA2	ENSG00000123496.8	ENST00000243213.2	X	chrX:115003982-115004082:-	ENSP00000361004.1	interleukin 13 receptor subunit alpha 2	interleukin 13 receptor subunit alpha 2
40mio-rep3	E_20221201_NO30_400nL_HLAc1_4e7_directIP_titration_rep3_Slot2-5_1_3521.7659.1636.3	3	3	11.81	5.59	8.18	6.22	71.2	7	67100	KTIITKNLHY	10	unbiased	NA	26.4599	0.727763	410.91	-4.1	9.7	Human	ENSP00000243213.1	ENSP00000243213.1	NA	NA	NA	NA	NA	NA	NA	IL13RA2	ENSG00000123496.8	ENST00000243213.2	X	chrX:115003982-115004082:-	ENSP00000361004.1	interleukin 13 receptor subunit alpha 2	interleukin 13 receptor subunit alpha 2
40mio-rep4	E_20221201_NO30_400nL_HLAc1_4e7_directIP_titration_rep4_Slot2-5_1_3522.7667.1335.2	2	3	10.48	3.65	6.02	6.82	65.1	8	70500	KTIITKNLHY	10	dual b/y bias	NA	26.4832	0.916935	615.86	-6.3	9.7	Human	ENSP00000243213.1	ENSP00000243213.1	NA	NA	NA	NA	NA	NA	NA	IL13RA2	ENSG00000123496.8	ENST00000243213.2	X	chrX:115003982-115004082:-	ENSP00000361004.1	interleukin 13 receptor subunit alpha 2	interleukin 13 receptor subunit alpha 2
10mio-rep2	E_20221201_NO30_400nL_HLAc1_1e7_directIP_titration_rep2_Slot2-3_1_3513.5235.1464.2	2	1	5.74	2.44	4.28	3.3	46.6	8	2560	KVKAEVQNL	9	unbiased	NA	18.0948	0.836369	514.805	-6.9	8.59	Human|nuORFdb_human	ENSP00000384638.4	ENSP00000384638.4|ENSP00000304669.7|ENSP00000418191.1|ENSP00000427821.1|ENSP00000341500.3|ENSP00000355398.5|ENSP00000444675.2|ENSP00000438476.1|ENST00000467892.1_1_2:80816479-80835548:+|ENST00000522792.1_1_5:138268134-138269775:+	NA	NA	NA	NA	CTNNA2	ncRNA Retained Intron	lncRNA	CTNNA2	ENSG00000066032.18	ENST00000402739.8	2	chr2:80647870-80648689:+	ENSP00000419295.1	catenin alpha 2	catenin alpha 2
10mio-rep3	E_20221201_NO30_400nL_HLAc1_1e7_directIP_titration_rep3_Slot2-3_1_3514.5237.1457.2	2	2	4.5	1.71	4.5	2.79	41.8	6	6430	KVKAEVQNL	9	b-ion bias	NA	18.1032	0.840322	514.804	-8.9	8.59	Human|nuORFdb_human	ENSP00000384638.4	ENSP00000384638.4|ENSP00000304669.7|ENSP00000418191.1|ENSP00000427821.1|ENSP00000341500.3|ENSP00000355398.5|ENSP00000444675.2|ENSP00000438476.1|ENST00000467892.1_1_2:80816479-80835548:+|ENST00000522792.1_1_5:138268134-138269775:+	NA	NA	NA	NA	CTNNA2	ncRNA Retained Intron	lncRNA	CTNNA2	ENSG00000066032.18	ENST00000402739.8	2	chr2:80647870-80648689:+	ENSP00000419295.1	catenin alpha 2	catenin alpha 2
20mio-rep1	E_20221201_NO30_400nL_HLAc1_2e7_directIP_titration_rep1_Slot2-4_1_3515.5120.1457.2	2	1	7.3	4.26	2.59	3.05	54.2	6	4500	KVKAEVQNL	9	dual b/y bias	NA	17.6942	0.840362	514.804	-6.9	8.59	Human|nuORFdb_human	ENSP00000384638.4	ENSP00000384638.4|ENSP00000304669.7|ENSP00000418191.1|ENSP00000427821.1|ENSP00000341500.3|ENSP00000355398.5|ENSP00000444675.2|ENSP00000438476.1|ENST00000467892.1_1_2:80816479-80835548:+|ENST00000522792.1_1_5:138268134-138269775:+	NA	NA	NA	NA	CTNNA2	ncRNA Retained Intron	lncRNA	CTNNA2	ENSG00000066032.18	ENST00000402739.8	2	chr2:80647870-80648689:+	ENSP00000419295.1	catenin alpha 2	catenin alpha 2
20mio-rep2	E_20221201_NO30_400nL_HLAc1_2e7_directIP_titration_rep3_Slot2-4_1_3518.5230.1452.2	2	1	5.02	3.87	2.5	1.15	53.8	5	4830	KVKAEVQNL	9	unbiased	NA	18.0756	0.843627	514.806	-5	8.59	Human|nuORFdb_human	ENSP00000384638.4	ENSP00000384638.4|ENSP00000304669.7|ENSP00000418191.1|ENSP00000427821.1|ENSP00000341500.3|ENSP00000355398.5|ENSP00000444675.2|ENSP00000438476.1|ENST00000467892.1_1_2:80816479-80835548:+|ENST00000522792.1_1_5:138268134-138269775:+	NA	NA	NA	NA	CTNNA2	ncRNA Retained Intron	lncRNA	CTNNA2	ENSG00000066032.18	ENST00000402739.8	2	chr2:80647870-80648689:+	ENSP00000419295.1	catenin alpha 2	catenin alpha 2
20mio-rep3	E_20221201_NO30_400nL_HLAc1_2e7_directIP_titration_rep4_Slot2-4_1_3519.5185.1449.2	2	1	5.83	4.47	2.26	1.36	62.4	5	5790	KVKAEVQNL	9	b-ion bias	NA	17.918	0.845797	514.806	-5	8.59	Human|nuORFdb_human	ENSP00000384638.4	ENSP00000384638.4|ENSP00000304669.7|ENSP00000418191.1|ENSP00000427821.1|ENSP00000341500.3|ENSP00000355398.5|ENSP00000444675.2|ENSP00000438476.1|ENST00000467892.1_1_2:80816479-80835548:+|ENST00000522792.1_1_5:138268134-138269775:+	NA	NA	NA	NA	CTNNA2	ncRNA Retained Intron	lncRNA	CTNNA2	ENSG00000066032.18	ENST00000402739.8	2	chr2:80647870-80648689:+	ENSP00000419295.1	catenin alpha 2	catenin alpha 2
40mio-rep1	E_20221201_NO30_400nL_HLAc1_4e7_directIP_titration_rep1_Slot1-04_1_3496.5373.1433.2	2	1	12.06	7.57	3.97	4.49	76.7	7	9810	KVKAEVQNL	9	dual b/y bias	NA	18.5712	0.855505	514.807	-5	8.59	Human|nuORFdb_human	ENSP00000384638.4	ENSP00000384638.4|ENSP00000304669.7|ENSP00000418191.1|ENSP00000427821.1|ENSP00000341500.3|ENSP00000355398.5|ENSP00000444675.2|ENSP00000438476.1|ENST00000467892.1_1_2:80816479-80835548:+|ENST00000522792.1_1_5:138268134-138269775:+	NA	NA	NA	NA	CTNNA2	ncRNA Retained Intron	lncRNA	CTNNA2	ENSG00000066032.18	ENST00000402739.8	2	chr2:80647870-80648689:+	ENSP00000419295.1	catenin alpha 2	catenin alpha 2
40mio-rep2	E_20221201_NO30_400nL_HLAc1_4e7_directIP_titration_rep2_Slot2-5_1_3520.5116.1452.2	2	1	11.06	7.11	4.73	3.95	78.9	7	4520	KVKAEVQNL	9	unbiased	NA	17.6807	0.843895	514.806	-5	8.59	Human|nuORFdb_human	ENSP00000384638.4	ENSP00000384638.4|ENSP00000304669.7|ENSP00000418191.1|ENSP00000427821.1|ENSP00000341500.3|ENSP00000355398.5|ENSP00000444675.2|ENSP00000438476.1|ENST00000467892.1_1_2:80816479-80835548:+|ENST00000522792.1_1_5:138268134-138269775:+	NA	NA	NA	NA	CTNNA2	ncRNA Retained Intron	lncRNA	CTNNA2	ENSG00000066032.18	ENST00000402739.8	2	chr2:80647870-80648689:+	ENSP00000419295.1	catenin alpha 2	catenin alpha 2
40mio-rep3	E_20221201_NO30_400nL_HLAc1_4e7_directIP_titration_rep3_Slot2-5_1_3521.5139.1449.2	2	2	11.67	6.96	5.26	4.7	69.4	7	19300	KVKAEVQNL	9	b-ion bias	NA	17.7579	0.84553	514.806	-5	8.59	Human|nuORFdb_human	ENSP00000384638.4	ENSP00000384638.4|ENSP00000304669.7|ENSP00000418191.1|ENSP00000427821.1|ENSP00000341500.3|ENSP00000355398.5|ENSP00000444675.2|ENSP00000438476.1|ENST00000467892.1_1_2:80816479-80835548:+|ENST00000522792.1_1_5:138268134-138269775:+	NA	NA	NA	NA	CTNNA2	ncRNA Retained Intron	lncRNA	CTNNA2	ENSG00000066032.18	ENST00000402739.8	2	chr2:80647870-80648689:+	ENSP00000419295.1	catenin alpha 2	catenin alpha 2
40mio-rep4	E_20221201_NO30_400nL_HLAc1_4e7_directIP_titration_rep4_Slot2-5_1_3522.5147.1446.2	2	1	9.55	8.04	2.21	1.52	67.5	5	5700	KVKAEVQNL	9	dual b/y bias	NA	17.7831	0.84767	514.806	-5	8.59	Human|nuORFdb_human	ENSP00000384638.4	ENSP00000384638.4|ENSP00000304669.7|ENSP00000418191.1|ENSP00000427821.1|ENSP00000341500.3|ENSP00000355398.5|ENSP00000444675.2|ENSP00000438476.1|ENST00000467892.1_1_2:80816479-80835548:+|ENST00000522792.1_1_5:138268134-138269775:+	NA	NA	NA	NA	CTNNA2	ncRNA Retained Intron	lncRNA	CTNNA2	ENSG00000066032.18	ENST00000402739.8	2	chr2:80647870-80648689:+	ENSP00000419295.1	catenin alpha 2	catenin alpha 2
1mio-rep1	E_20221201_NO30_400nL_HLAc1_1e6_directIP_titration_rep1_Slot1-06_1_3498.7496.1392.2	2	4	9.3	3.66	8.39	5.64	68.2	7	16000	KVLEHVVRV	9	y-ion bias	NA	25.899	0.881588	539.838	-4.1	8.76	Human	ENSP00000286482.1	ENSP00000286482.1|ENSP00000276344.2	NA	NA	NA	NA	NA	NA	NA	MAGEA8	ENSG00000156009.10	ENST00000286482.6	X	chrX:149885227-149885825:+	ENSP00000438293.1|ENSP00000443776.1	MAGE family member A8	MAGE family member A8
10mio-rep1	E_20221201_NO30_400nL_HLAc1_1e7_directIP_titration_rep1_Slot2-3_1_3512.7639.1676.3	3	1	5.26	1.54	4.04	3.71	62.4	5	1610	KVLEHVVRV	9	y-ion bias	NA	26.397	0.702046	360.228	-3.4	8.76	Human	ENSP00000286482.1	ENSP00000286482.1|ENSP00000276344.2	NA	NA	NA	NA	NA	NA	NA	MAGEA8	ENSG00000156009.10	ENST00000286482.6	X	chrX:149885227-149885825:+	ENSP00000438293.1|ENSP00000443776.1	MAGE family member A8	MAGE family member A8
10mio-rep2	E_20221201_NO30_400nL_HLAc1_1e7_directIP_titration_rep2_Slot2-3_1_3513.7441.1651.3	3	1	8.27	3.92	8.27	4.36	66.2	5	8500	KVLEHVVRV	9	y-ion bias	NA	25.7112	0.718225	360.227	-6.2	8.76	Human	ENSP00000286482.1	ENSP00000286482.1|ENSP00000276344.2	NA	NA	NA	NA	NA	NA	NA	MAGEA8	ENSG00000156009.10	ENST00000286482.6	X	chrX:149885227-149885825:+	ENSP00000438293.1|ENSP00000443776.1	MAGE family member A8	MAGE family member A8
20mio-rep1	E_20221201_NO30_400nL_HLAc1_2e7_directIP_titration_rep1_Slot2-4_1_3515.6939.1410.2	2	5	12.61	5.28	8.02	7.33	76.1	8	125000	KVLEHVVRV	9	unbiased	NA	23.9731	0.870291	539.837	-5.9	8.76	Human	ENSP00000286482.1	ENSP00000286482.1|ENSP00000276344.2	NA	NA	NA	NA	NA	NA	NA	MAGEA8	ENSG00000156009.10	ENST00000286482.6	X	chrX:149885227-149885825:+	ENSP00000438293.1|ENSP00000443776.1	MAGE family member A8	MAGE family member A8
20mio-rep2	E_20221201_NO30_400nL_HLAc1_2e7_directIP_titration_rep3_Slot2-4_1_3518.7065.1404.2	2	4	11.8	5.53	8.15	6.27	76.9	7	64100	KVLEHVVRV	9	unbiased	NA	24.4101	0.873674	539.837	-5.9	8.76	Human	ENSP00000286482.1	ENSP00000286482.1|ENSP00000276344.2	NA	NA	NA	NA	NA	NA	NA	MAGEA8	ENSG00000156009.10	ENST00000286482.6	X	chrX:149885227-149885825:+	ENSP00000438293.1|ENSP00000443776.1	MAGE family member A8	MAGE family member A8
20mio-rep3	E_20221201_NO30_400nL_HLAc1_2e7_directIP_titration_rep4_Slot2-4_1_3519.7031.1643.3	3	6	13.5	7.57	10.71	5.93	85.7	7	247000	KVLEHVVRV	9	dual b/y bias	NA	24.2899	0.722886	360.228	-3.4	8.76	Human	ENSP00000286482.1	ENSP00000286482.1|ENSP00000276344.2	NA	NA	NA	NA	NA	NA	NA	MAGEA8	ENSG00000156009.10	ENST00000286482.6	X	chrX:149885227-149885825:+	ENSP00000438293.1|ENSP00000443776.1	MAGE family member A8	MAGE family member A8
40mio-rep1	E_20221201_NO30_400nL_HLAc1_4e7_directIP_titration_rep1_Slot1-04_1_3496.7262.1381.2	2	4	19.52	9.1	13.81	10.43	92.7	8	802000	KVLEHVVRV	9	dual b/y bias	NA	25.0933	0.888354	539.84	-0.4	8.76	Human	ENSP00000286482.1	ENSP00000286482.1|ENSP00000276344.2	NA	NA	NA	NA	NA	NA	NA	MAGEA8	ENSG00000156009.10	ENST00000286482.6	X	chrX:149885227-149885825:+	ENSP00000438293.1|ENSP00000443776.1	MAGE family member A8	MAGE family member A8
40mio-rep2	E_20221201_NO30_400nL_HLAc1_4e7_directIP_titration_rep2_Slot2-5_1_3520.6889.1393.2	2	7	18.92	10.02	11.25	8.91	94.5	8	425000	KVLEHVVRV	9	dual b/y bias	NA	23.8043	0.880564	539.837	-5.9	8.76	Human	ENSP00000286482.1	ENSP00000286482.1|ENSP00000276344.2	NA	NA	NA	NA	NA	NA	NA	MAGEA8	ENSG00000156009.10	ENST00000286482.6	X	chrX:149885227-149885825:+	ENSP00000438293.1|ENSP00000443776.1	MAGE family member A8	MAGE family member A8
40mio-rep3	E_20221201_NO30_400nL_HLAc1_4e7_directIP_titration_rep3_Slot2-5_1_3521.6921.1638.3	3	8	18.01	10.61	13.04	7.4	89.2	7	382000	KVLEHVVRV	9	dual b/y bias	NA	23.9111	0.726265	360.227	-6.2	8.76	Human	ENSP00000286482.1	ENSP00000286482.1|ENSP00000276344.2	NA	NA	NA	NA	NA	NA	NA	MAGEA8	ENSG00000156009.10	ENST00000286482.6	X	chrX:149885227-149885825:+	ENSP00000438293.1|ENSP00000443776.1	MAGE family member A8	MAGE family member A8
40mio-rep4	E_20221201_NO30_400nL_HLAc1_4e7_directIP_titration_rep4_Slot2-5_1_3522.6932.1388.2	2	8	17.05	8.94	10.92	8.11	85.3	8	666000	KVLEHVVRV	9	dual b/y bias	NA	23.9448	0.883716	539.838	-4.1	8.76	Human	ENSP00000286482.1	ENSP00000286482.1|ENSP00000276344.2	NA	NA	NA	NA	NA	NA	NA	MAGEA8	ENSG00000156009.10	ENST00000286482.6	X	chrX:149885227-149885825:+	ENSP00000438293.1|ENSP00000443776.1	MAGE family member A8	MAGE family member A8
5mio-rep1	E_20221201_NO30_400nL_HLAc1_5e6_directIP_titration_rep1_Slot1-37_1_3502.7486.1695.3	3	4	11.87	5.62	8.57	6.25	77.2	7	12700	KVLEHVVRV	9	dual b/y bias	NA	25.8633	0.689844	360.227	-6.2	8.76	Human	ENSP00000286482.1	ENSP00000286482.1|ENSP00000276344.2	NA	NA	NA	NA	NA	NA	NA	MAGEA8	ENSG00000156009.10	ENST00000286482.6	X	chrX:149885227-149885825:+	ENSP00000438293.1|ENSP00000443776.1	MAGE family member A8	MAGE family member A8
10mio-rep1	E_20221201_NO30_400nL_HLAc1_1e7_directIP_titration_rep1_Slot2-3_1_3512.27715.1334.2	2	2	14.56	8.25	6.69	6.31	89.2	5	8560	LLDTNYNLFY	10	unbiased	NA	95.7279	0.917672	638.311	-8.5	3.8	Human	ENSP00000243213.1	ENSP00000243213.1	NA	NA	NA	NA	NA	NA	NA	IL13RA2	ENSG00000123496.8	ENST00000243213.2	X	chrX:115003982-115004082:-	ENSP00000361004.1	interleukin 13 receptor subunit alpha 2	interleukin 13 receptor subunit alpha 2
10mio-rep2	E_20221201_NO30_400nL_HLAc1_1e7_directIP_titration_rep2_Slot2-3_1_3513.27679.1322.2	2	1	13.91	9.39	7.14	4.52	87.5	5	11900	LLDTNYNLFY	10	b-ion bias	NA	95.5957	0.92531	638.312	-6.9	3.8	Human	ENSP00000243213.1	ENSP00000243213.1	NA	NA	NA	NA	NA	NA	NA	IL13RA2	ENSG00000123496.8	ENST00000243213.2	X	chrX:115003982-115004082:-	ENSP00000361004.1	interleukin 13 receptor subunit alpha 2	interleukin 13 receptor subunit alpha 2
10mio-rep3	E_20221201_NO30_400nL_HLAc1_1e7_directIP_titration_rep3_Slot2-3_1_3514.27657.1329.2	2	2	11.97	8.81	4.4	3.16	78.7	5	13000	LLDTNYNLFY	10	unbiased	NA	95.5255	0.921035	638.312	-6.9	3.8	Human	ENSP00000243213.1	ENSP00000243213.1	NA	NA	NA	NA	NA	NA	NA	IL13RA2	ENSG00000123496.8	ENST00000243213.2	X	chrX:115003982-115004082:-	ENSP00000361004.1	interleukin 13 receptor subunit alpha 2	interleukin 13 receptor subunit alpha 2
20mio-rep1	E_20221201_NO30_400nL_HLAc1_2e7_directIP_titration_rep1_Slot2-4_1_3515.27656.1314.2	2	5	14.82	10.25	4.44	4.57	89.1	5	44500	LLDTNYNLFY	10	b-ion bias	NA	95.4997	0.93015	638.313	-5.4	3.8	Human	ENSP00000243213.1	ENSP00000243213.1	NA	NA	NA	NA	NA	NA	NA	IL13RA2	ENSG00000123496.8	ENST00000243213.2	X	chrX:115003982-115004082:-	ENSP00000361004.1	interleukin 13 receptor subunit alpha 2	interleukin 13 receptor subunit alpha 2
20mio-rep3	E_20221201_NO30_400nL_HLAc1_2e7_directIP_titration_rep4_Slot2-4_1_3519.27700.1315.2	2	1	12.21	7.32	6.65	4.88	85	5	53100	LLDTNYNLFY	10	unbiased	NA	95.6708	0.9294	638.314	-3.8	3.8	Human	ENSP00000243213.1	ENSP00000243213.1	NA	NA	NA	NA	NA	NA	NA	IL13RA2	ENSG00000123496.8	ENST00000243213.2	X	chrX:115003982-115004082:-	ENSP00000361004.1	interleukin 13 receptor subunit alpha 2	interleukin 13 receptor subunit alpha 2
40mio-rep1	E_20221201_NO30_400nL_HLAc1_4e7_directIP_titration_rep1_Slot1-04_1_3496.27810.1284.2	2	3	13.56	8.25	5.89	5.31	88.1	5	101000	LLDTNYNLFY	10	b-ion bias	NA	96.0755	0.948673	638.314	-3.8	3.8	Human	ENSP00000243213.1	ENSP00000243213.1	NA	NA	NA	NA	NA	NA	NA	IL13RA2	ENSG00000123496.8	ENST00000243213.2	X	chrX:115003982-115004082:-	ENSP00000361004.1	interleukin 13 receptor subunit alpha 2	interleukin 13 receptor subunit alpha 2
40mio-rep2	E_20221201_NO30_400nL_HLAc1_4e7_directIP_titration_rep2_Slot2-5_1_3520.27665.1333.2	2	4	16.37	11.77	7.29	4.6	94.9	5	24800	LLDTNYNLFY	10	unbiased	NA	95.5692	0.918265	638.315	-2.2	3.8	Human	ENSP00000243213.1	ENSP00000243213.1	NA	NA	NA	NA	NA	NA	NA	IL13RA2	ENSG00000123496.8	ENST00000243213.2	X	chrX:115003982-115004082:-	ENSP00000361004.1	interleukin 13 receptor subunit alpha 2	interleukin 13 receptor subunit alpha 2
40mio-rep3	E_20221201_NO30_400nL_HLAc1_4e7_directIP_titration_rep3_Slot2-5_1_3521.27667.1311.2	2	6	14.81	8.97	8.03	5.84	91.8	5	57400	LLDTNYNLFY	10	unbiased	NA	95.5716	0.932275	638.313	-5.4	3.8	Human	ENSP00000243213.1	ENSP00000243213.1	NA	NA	NA	NA	NA	NA	NA	IL13RA2	ENSG00000123496.8	ENST00000243213.2	X	chrX:115003982-115004082:-	ENSP00000361004.1	interleukin 13 receptor subunit alpha 2	interleukin 13 receptor subunit alpha 2
40mio-rep4	E_20221201_NO30_400nL_HLAc1_4e7_directIP_titration_rep4_Slot2-5_1_3522.27690.73.1	1	5	13.39	6	9.05	7.4	87	6	25000	LLDTNYNLFY	10	unbiased	NA	95.6407	1.67732	1275.62	-4.4	3.8	Human	ENSP00000243213.1	ENSP00000243213.1	NA	NA	NA	NA	NA	NA	NA	IL13RA2	ENSG00000123496.8	ENST00000243213.2	X	chrX:115003982-115004082:-	ENSP00000361004.1	interleukin 13 receptor subunit alpha 2	interleukin 13 receptor subunit alpha 2
40mio-rep2	E_20221201_NO30_400nL_HLAc1_4e7_directIP_titration_rep2_Slot2-5_1_3520.16429.1507.2	2	1	5.92	4.31	2.73	1.61	54.7	5	6600	LSTSSGVFTAA	11	b-ion bias	NA	56.7519	0.809277	520.768	2.7	5.52	Human|nuORFdb_human	ENSP00000324651.6	ENSP00000324651.6|ENSP00000423338.1|ENST00000511388.1_1_3:133098579-133114827:+	NA	NA	NA	NA	TMEM108	5' Overlap uORF	5' Overlap uORF	TMEM108	ENSG00000144868.13	ENST00000321871.10	3	chr3:133395984-133397792:+	ENSP00000376838.3	transmembrane protein 108	transmembrane protein 108
20mio-rep1	E_20221201_NO30_400nL_HLAc1_2e7_directIP_titration_rep1_Slot2-4_1_3515.21031.1359.2	2	1	9.92	1.34	7.24	8.59	67.3	6	3940	MEVDPIGHLY	10	unbiased	NA	72.6278	0.901974	587.28	-6.9	4.35	Human	ENSP00000359301.3	ENSP00000359301.3	NA	NA	NA	NA	NA	NA	NA	MAGEA3	ENSG00000221867.9	ENST00000370278.4	X	chrX:152701775-152702347:+	ENSP00000473093.1	MAGE family member A3	MAGE family member A3
20mio-rep3	E_20221201_NO30_400nL_HLAc1_2e7_directIP_titration_rep4_Slot2-4_1_3519.21071.1352.2	2	2	10.49	2.05	8.22	8.43	73.8	8	5920	MEVDPIGHLY	10	unbiased	NA	72.7754	0.906223	587.281	-5.2	4.35	Human	ENSP00000359301.3	ENSP00000359301.3	NA	NA	NA	NA	NA	NA	NA	MAGEA3	ENSG00000221867.9	ENST00000370278.4	X	chrX:152701775-152702347:+	ENSP00000473093.1	MAGE family member A3	MAGE family member A3
40mio-rep1	E_20221201_NO30_400nL_HLAc1_4e7_directIP_titration_rep1_Slot1-04_1_3496.21279.1320.2	2	2	16.6	3.42	13.33	13.18	91.8	9	16700	MEVDPIGHLY	10	unbiased	NA	73.5082	0.92656	587.282	-3.5	4.35	Human	ENSP00000359301.3	ENSP00000359301.3	NA	NA	NA	NA	NA	NA	NA	MAGEA3	ENSG00000221867.9	ENST00000370278.4	X	chrX:152701775-152702347:+	ENSP00000473093.1	MAGE family member A3	MAGE family member A3
40mio-rep2	E_20221201_NO30_400nL_HLAc1_4e7_directIP_titration_rep2_Slot2-5_1_3520.21036.1339.2	2	1	15.86	4.31	11.85	11.55	85.6	9	7560	MEVDPIGHLY	10	dual b/y bias	NA	72.671	0.91478	587.281	-5.2	4.35	Human	ENSP00000359301.3	ENSP00000359301.3	NA	NA	NA	NA	NA	NA	NA	MAGEA3	ENSG00000221867.9	ENST00000370278.4	X	chrX:152701775-152702347:+	ENSP00000473093.1	MAGE family member A3	MAGE family member A3
40mio-rep3	E_20221201_NO30_400nL_HLAc1_4e7_directIP_titration_rep3_Slot2-5_1_3521.21065.1342.2	2	2	15.35	4.61	10.57	10.74	86.8	8	11700	MEVDPIGHLY	10	dual b/y bias	NA	72.7683	0.912525	587.282	-3.5	4.35	Human	ENSP00000359301.3	ENSP00000359301.3	NA	NA	NA	NA	NA	NA	NA	MAGEA3	ENSG00000221867.9	ENST00000370278.4	X	chrX:152701775-152702347:+	ENSP00000473093.1	MAGE family member A3	MAGE family member A3
40mio-rep4	E_20221201_NO30_400nL_HLAc1_4e7_directIP_titration_rep4_Slot2-5_1_3522.21070.1342.2	2	2	15.56	3.96	11.6	11.6	85.4	8	10400	MEVDPIGHLY	10	dual b/y bias	NA	72.7683	0.912831	587.283	-1.8	4.35	Human	ENSP00000359301.3	ENSP00000359301.3	NA	NA	NA	NA	NA	NA	NA	MAGEA3	ENSG00000221867.9	ENST00000370278.4	X	chrX:152701775-152702347:+	ENSP00000473093.1	MAGE family member A3	MAGE family member A3
10mio-rep1	E_20221201_NO30_400nL_HLAc1_1e7_directIP_titration_rep1_Slot2-3_1_3512.18349.1339.2	2	1	11.91	3.94	7.49	7.97	74.8	7	2890	mEVDPIGHLY	10	unbiased	m:Oxidized methionine	63.3847	0.914276	595.277	-7.6	4.35	Human	ENSP00000359301.3	ENSP00000359301.3	NA	NA	NA	NA	NA	NA	NA	MAGEA3	ENSG00000221867.9	ENST00000370278.4	X	chrX:152701775-152702347:+	ENSP00000473093.1	MAGE family member A3	MAGE family member A3
10mio-rep2	E_20221201_NO30_400nL_HLAc1_1e7_directIP_titration_rep2_Slot2-3_1_3513.18272.1337.2	2	2	9.57	3.19	6.87	6.38	62.4	7	5980	mEVDPIGHLY	10	unbiased	m:Oxidized methionine	63.1162	0.915584	595.276	-9.3	4.35	Human	ENSP00000359301.3	ENSP00000359301.3	NA	NA	NA	NA	NA	NA	NA	MAGEA3	ENSG00000221867.9	ENST00000370278.4	X	chrX:152701775-152702347:+	ENSP00000473093.1	MAGE family member A3	MAGE family member A3
10mio-rep3	E_20221201_NO30_400nL_HLAc1_1e7_directIP_titration_rep3_Slot2-3_1_3514.18226.1342.2	2	2	11.9	3.28	9.02	8.62	76.6	7	4540	mEVDPIGHLY	10	unbiased	m:Oxidized methionine	62.9592	0.912351	595.276	-9.3	4.35	Human	ENSP00000359301.3	ENSP00000359301.3	NA	NA	NA	NA	NA	NA	NA	MAGEA3	ENSG00000221867.9	ENST00000370278.4	X	chrX:152701775-152702347:+	ENSP00000473093.1	MAGE family member A3	MAGE family member A3
20mio-rep1	E_20221201_NO30_400nL_HLAc1_2e7_directIP_titration_rep1_Slot2-4_1_3515.18226.1330.2	2	1	14.14	3.55	11.7	10.59	80.8	8	4310	mEVDPIGHLY	10	unbiased	m:Oxidized methionine	62.9449	0.919973	595.277	-7.6	4.35	Human	ENSP00000359301.3	ENSP00000359301.3	NA	NA	NA	NA	NA	NA	NA	MAGEA3	ENSG00000221867.9	ENST00000370278.4	X	chrX:152701775-152702347:+	ENSP00000473093.1	MAGE family member A3	MAGE family member A3
20mio-rep2	E_20221201_NO30_400nL_HLAc1_2e7_directIP_titration_rep3_Slot2-4_1_3518.18303.1331.2	2	1	14.95	4.01	12.04	10.94	80.3	7	5630	mEVDPIGHLY	10	dual b/y bias	m:Oxidized methionine	63.2202	0.91977	595.276	-9.3	4.35	Human	ENSP00000359301.3	ENSP00000359301.3	NA	NA	NA	NA	NA	NA	NA	MAGEA3	ENSG00000221867.9	ENST00000370278.4	X	chrX:152701775-152702347:+	ENSP00000473093.1	MAGE family member A3	MAGE family member A3
20mio-rep3	E_20221201_NO30_400nL_HLAc1_2e7_directIP_titration_rep4_Slot2-4_1_3519.18283.1329.2	2	2	11.49	3.73	7.34	7.76	76	6	10300	mEVDPIGHLY	10	unbiased	m:Oxidized methionine	63.1465	0.920921	595.278	-7.6	4.35	Human	ENSP00000359301.3	ENSP00000359301.3	NA	NA	NA	NA	NA	NA	NA	MAGEA3	ENSG00000221867.9	ENST00000370278.4	X	chrX:152701775-152702347:+	ENSP00000473093.1	MAGE family member A3	MAGE family member A3
40mio-rep1	E_20221201_NO30_400nL_HLAc1_4e7_directIP_titration_rep1_Slot1-04_1_3496.18481.1291.2	2	2	16.31	4.21	13.24	12.1	79.3	8	11100	mEVDPIGHLY	10	dual b/y bias	m:Oxidized methionine	63.8397	0.944609	595.283	2.5	4.35	Human	ENSP00000359301.3	ENSP00000359301.3	NA	NA	NA	NA	NA	NA	NA	MAGEA3	ENSG00000221867.9	ENST00000370278.4	X	chrX:152701775-152702347:+	ENSP00000473093.1	MAGE family member A3	MAGE family member A3
40mio-rep2	E_20221201_NO30_400nL_HLAc1_4e7_directIP_titration_rep2_Slot2-5_1_3520.18195.1312.2	2	1	9.83	NA	9.83	9.83	51	6	5490	mEVDPIGHLY	10	unbiased	m:Oxidized methionine	62.8532	0.931319	595.278	-5.9	4.35	Human	ENSP00000359301.3	ENSP00000359301.3	NA	NA	NA	NA	NA	NA	NA	MAGEA3	ENSG00000221867.9	ENST00000370278.4	X	chrX:152701775-152702347:+	ENSP00000473093.1	MAGE family member A3	MAGE family member A3
40mio-rep4	E_20221201_NO30_400nL_HLAc1_4e7_directIP_titration_rep4_Slot2-5_1_3522.18173.1311.2	2	2	16	5	11.34	11	84.4	8	8890	mEVDPIGHLY	10	dual b/y bias	m:Oxidized methionine	62.7606	0.932087	595.278	-5.9	4.35	Human	ENSP00000359301.3	ENSP00000359301.3	NA	NA	NA	NA	NA	NA	NA	MAGEA3	ENSG00000221867.9	ENST00000370278.4	X	chrX:152701775-152702347:+	ENSP00000473093.1	MAGE family member A3	MAGE family member A3
40mio-rep2	E_20221201_NO30_400nL_HLAc1_4e7_directIP_titration_rep2_Slot2-5_1_3520.15114.1327.2	2	1	9.19	3.4	5.71	5.8	61.1	6	4350	mEVDPIGHVY	10	unbiased	m:Oxidized methionine	52.2102	0.922061	588.271	-4.6	4.35	Human	ENSP00000329199.5	ENSP00000329199.5	NA	NA	NA	NA	NA	NA	NA	MAGEA6	ENSG00000197172.10	ENST00000329342.9	X	chrX:152767651-152767715:-	ENSP00000480637.1	MAGE family member A6	MAGE family member A6
20mio-rep1	E_20221201_NO30_400nL_HLAc1_2e7_directIP_titration_rep1_Slot2-4_1_3515.8586.1485.2	2	1	7.54	3.59	3.48	3.95	66.6	6	6900	MEYGGEKSL	9	unbiased	NA	29.6602	0.823187	507.231	-6	4.53	Human	ENSP00000428489.1	ENSP00000428489.1|ENSP00000301905.4	NA	NA	NA	NA	NA	NA	NA	PBK	ENSG00000168078.10	ENST00000522944.5	8	chr8:27810201-27810307:-	NA	PDZ binding kinase	PDZ binding kinase
20mio-rep3	E_20221201_NO30_400nL_HLAc1_2e7_directIP_titration_rep4_Slot2-4_1_3519.8608.1488.2	2	1	8.04	4.14	4.31	3.9	58.7	5	5830	MEYGGEKSL	9	dual b/y bias	NA	29.7365	0.820918	507.233	-2.1	4.53	Human	ENSP00000428489.1	ENSP00000428489.1|ENSP00000301905.4	NA	NA	NA	NA	NA	NA	NA	PBK	ENSG00000168078.10	ENST00000522944.5	8	chr8:27810201-27810307:-	NA	PDZ binding kinase	PDZ binding kinase
40mio-rep1	E_20221201_NO30_400nL_HLAc1_4e7_directIP_titration_rep1_Slot1-04_1_3496.8880.1464.2	2	1	13.28	7.47	5.48	5.82	78.9	7	34800	MEYGGEKSL	9	unbiased	NA	30.6791	0.836371	507.233	-4	4.53	Human	ENSP00000428489.1	ENSP00000428489.1|ENSP00000301905.4	NA	NA	NA	NA	NA	NA	NA	PBK	ENSG00000168078.10	ENST00000522944.5	8	chr8:27810201-27810307:-	NA	PDZ binding kinase	PDZ binding kinase
40mio-rep2	E_20221201_NO30_400nL_HLAc1_4e7_directIP_titration_rep2_Slot2-5_1_3520.8574.1470.2	2	1	12.18	5.75	6.07	6.42	76.7	7	13100	MEYGGEKSL	9	dual b/y bias	NA	29.6219	0.832686	507.231	-6	4.53	Human	ENSP00000428489.1	ENSP00000428489.1|ENSP00000301905.4	NA	NA	NA	NA	NA	NA	NA	PBK	ENSG00000168078.10	ENST00000522944.5	8	chr8:27810201-27810307:-	NA	PDZ binding kinase	PDZ binding kinase
40mio-rep3	E_20221201_NO30_400nL_HLAc1_4e7_directIP_titration_rep3_Slot2-5_1_3521.8596.1465.2	2	1	13.71	5.17	6.49	8.54	78.3	7	11900	MEYGGEKSL	9	dual b/y bias	NA	29.6967	0.835592	507.231	-6	4.53	Human	ENSP00000428489.1	ENSP00000428489.1|ENSP00000301905.4	NA	NA	NA	NA	NA	NA	NA	PBK	ENSG00000168078.10	ENST00000522944.5	8	chr8:27810201-27810307:-	NA	PDZ binding kinase	PDZ binding kinase
40mio-rep4	E_20221201_NO30_400nL_HLAc1_4e7_directIP_titration_rep4_Slot2-5_1_3522.8584.1462.2	2	1	11.24	5.47	5.07	5.77	68.7	7	14200	MEYGGEKSL	9	dual b/y bias	NA	29.6486	0.837193	507.233	-2.1	4.53	Human	ENSP00000428489.1	ENSP00000428489.1|ENSP00000301905.4	NA	NA	NA	NA	NA	NA	NA	PBK	ENSG00000168078.10	ENST00000522944.5	8	chr8:27810201-27810307:-	NA	PDZ binding kinase	PDZ binding kinase
5mio-rep1	E_20221201_NO30_400nL_HLAc1_5e6_directIP_titration_rep1_Slot1-37_1_3502.8908.1485.2	2	1	7.51	5.46	0.39	2.04	63	6	2960	MEYGGEKSL	9	y-ion bias	NA	30.7757	0.82285	507.231	-6	4.53	Human	ENSP00000428489.1	ENSP00000428489.1|ENSP00000301905.4	NA	NA	NA	NA	NA	NA	NA	PBK	ENSG00000168078.10	ENST00000522944.5	8	chr8:27810201-27810307:-	NA	PDZ binding kinase	PDZ binding kinase
10mio-rep3	E_20221201_NO30_400nL_HLAc1_1e7_directIP_titration_rep3_Slot2-3_1_3514.6227.1488.2	2	1	6.3	NA	6.3	6.3	47.2	6	2180	mEYGGEKSL	9	unbiased	m:Oxidized methionine	21.5218	0.821209	515.229	-4.9	4.53	Human	ENSP00000428489.1	ENSP00000428489.1|ENSP00000301905.4	NA	NA	NA	NA	NA	NA	NA	PBK	ENSG00000168078.10	ENST00000522944.5	8	chr8:27810201-27810307:-	NA	PDZ binding kinase	PDZ binding kinase
20mio-rep1	E_20221201_NO30_400nL_HLAc1_2e7_directIP_titration_rep1_Slot2-4_1_3515.6182.1486.2	2	2	10.53	2.94	10.53	7.59	65.6	7	8040	mEYGGEKSL	9	y-ion bias	m:Oxidized methionine	21.3604	0.822046	515.228	-6.8	4.53	Human	ENSP00000428489.1	ENSP00000428489.1|ENSP00000301905.4	NA	NA	NA	NA	NA	NA	NA	PBK	ENSG00000168078.10	ENST00000522944.5	8	chr8:27810201-27810307:-	NA	PDZ binding kinase	PDZ binding kinase
20mio-rep2	E_20221201_NO30_400nL_HLAc1_2e7_directIP_titration_rep3_Slot2-4_1_3518.6303.1492.2	2	1	11.57	3.46	7.27	8.1	67.9	6	2950	mEYGGEKSL	9	unbiased	m:Oxidized methionine	21.7798	0.81847	515.23	-2.9	4.53	Human	ENSP00000428489.1	ENSP00000428489.1|ENSP00000301905.4	NA	NA	NA	NA	NA	NA	NA	PBK	ENSG00000168078.10	ENST00000522944.5	8	chr8:27810201-27810307:-	NA	PDZ binding kinase	PDZ binding kinase
20mio-rep3	E_20221201_NO30_400nL_HLAc1_2e7_directIP_titration_rep4_Slot2-4_1_3519.6213.1489.2	2	2	12.19	4.43	9.64	7.76	65	7	7580	mEYGGEKSL	9	unbiased	m:Oxidized methionine	21.4664	0.82067	515.23	-2.9	4.53	Human	ENSP00000428489.1	ENSP00000428489.1|ENSP00000301905.4	NA	NA	NA	NA	NA	NA	NA	PBK	ENSG00000168078.10	ENST00000522944.5	8	chr8:27810201-27810307:-	NA	PDZ binding kinase	PDZ binding kinase
40mio-rep1	E_20221201_NO30_400nL_HLAc1_4e7_directIP_titration_rep1_Slot1-04_1_3496.6469.1468.2	2	1	9.42	2.46	5.11	6.97	61.3	6	6590	mEYGGEKSL	9	unbiased	m:Oxidized methionine	22.3548	0.833678	515.23	-2.9	4.53	Human	ENSP00000428489.1	ENSP00000428489.1|ENSP00000301905.4	NA	NA	NA	NA	NA	NA	NA	PBK	ENSG00000168078.10	ENST00000522944.5	8	chr8:27810201-27810307:-	NA	PDZ binding kinase	PDZ binding kinase
40mio-rep2	E_20221201_NO30_400nL_HLAc1_4e7_directIP_titration_rep2_Slot2-5_1_3520.6187.1475.2	2	1	12.84	1.7	9.91	11.14	71.1	8	7810	mEYGGEKSL	9	unbiased	m:Oxidized methionine	21.3807	0.829476	515.228	-6.8	4.53	Human	ENSP00000428489.1	ENSP00000428489.1|ENSP00000301905.4	NA	NA	NA	NA	NA	NA	NA	PBK	ENSG00000168078.10	ENST00000522944.5	8	chr8:27810201-27810307:-	NA	PDZ binding kinase	PDZ binding kinase
40mio-rep3	E_20221201_NO30_400nL_HLAc1_4e7_directIP_titration_rep3_Slot2-5_1_3521.6197.1474.2	2	2	13.86	6.92	10.25	6.94	71.5	7	15500	mEYGGEKSL	9	unbiased	m:Oxidized methionine	21.4102	0.830095	515.229	-4.9	4.53	Human	ENSP00000428489.1	ENSP00000428489.1|ENSP00000301905.4	NA	NA	NA	NA	NA	NA	NA	PBK	ENSG00000168078.10	ENST00000522944.5	8	chr8:27810201-27810307:-	NA	PDZ binding kinase	PDZ binding kinase
40mio-rep4	E_20221201_NO30_400nL_HLAc1_4e7_directIP_titration_rep4_Slot2-5_1_3522.6194.1469.2	2	3	19.32	7.5	11.24	11.82	89.4	8	21600	mEYGGEKSL	9	dual b/y bias	m:Oxidized methionine	21.3971	0.833261	515.229	-4.9	4.53	Human	ENSP00000428489.1	ENSP00000428489.1|ENSP00000301905.4	NA	NA	NA	NA	NA	NA	NA	PBK	ENSG00000168078.10	ENST00000522944.5	8	chr8:27810201-27810307:-	NA	PDZ binding kinase	PDZ binding kinase
10mio-rep1	E_20221201_NO30_400nL_HLAc1_1e7_directIP_titration_rep1_Slot2-3_1_3512.22848.1275.2	2	1	12.16	3.41	7.7	8.75	80.2	7	2030	NEFIDASRLVY	11	unbiased	NA	78.9231	0.954386	663.834	-6.1	4.37	Human|nuORFdb_human	ENSP00000384638.4	ENSP00000384638.4|ENSP00000304669.7|ENSP00000418191.1|ENSP00000486160.1|ENSP00000427821.1|ENSP00000341500.3|ENSP00000355398.5|ENSP00000444675.2|ENSP00000438476.1|ENSP00000441705.2|ENST00000521387.1_1_5:138260218-138266699:+	NA	NA	NA	NA	CTNNA1	3' Overlap dORF	3' Overlap dORF	CTNNA2	ENSG00000066032.18	ENST00000402739.8	2	chr2:80647870-80648689:+	ENSP00000419295.1	catenin alpha 2	catenin alpha 2
10mio-rep2	E_20221201_NO30_400nL_HLAc1_1e7_directIP_titration_rep2_Slot2-3_1_3513.22770.1271.2	2	1	11.1	1.82	8	9.28	67.9	8	2190	NEFIDASRLVY	11	unbiased	NA	78.6477	0.956868	663.836	-3.1	4.37	Human|nuORFdb_human	ENSP00000384638.4	ENSP00000384638.4|ENSP00000304669.7|ENSP00000418191.1|ENSP00000486160.1|ENSP00000427821.1|ENSP00000341500.3|ENSP00000355398.5|ENSP00000444675.2|ENSP00000438476.1|ENSP00000441705.2|ENST00000521387.1_1_5:138260218-138266699:+	NA	NA	NA	NA	CTNNA1	3' Overlap dORF	3' Overlap dORF	CTNNA2	ENSG00000066032.18	ENST00000402739.8	2	chr2:80647870-80648689:+	ENSP00000419295.1	catenin alpha 2	catenin alpha 2
10mio-rep3	E_20221201_NO30_400nL_HLAc1_1e7_directIP_titration_rep3_Slot2-3_1_3514.22726.1277.2	2	2	12.33	2.48	8.06	9.85	73.1	8	3400	NEFIDASRLVY	11	unbiased	NA	78.5009	0.953073	663.832	-9.1	4.37	Human|nuORFdb_human	ENSP00000384638.4	ENSP00000384638.4|ENSP00000304669.7|ENSP00000418191.1|ENSP00000486160.1|ENSP00000427821.1|ENSP00000341500.3|ENSP00000355398.5|ENSP00000444675.2|ENSP00000438476.1|ENSP00000441705.2|ENST00000521387.1_1_5:138260218-138266699:+	NA	NA	NA	NA	CTNNA1	3' Overlap dORF	3' Overlap dORF	CTNNA2	ENSG00000066032.18	ENST00000402739.8	2	chr2:80647870-80648689:+	ENSP00000419295.1	catenin alpha 2	catenin alpha 2
20mio-rep1	E_20221201_NO30_400nL_HLAc1_2e7_directIP_titration_rep1_Slot2-4_1_3515.22733.1268.2	2	1	21.39	7.66	13.25	13.73	94.7	8	3530	NEFIDASRLVY	11	dual b/y bias	NA	78.5039	0.958668	663.833	-7.6	4.37	Human|nuORFdb_human	ENSP00000384638.4	ENSP00000384638.4|ENSP00000304669.7|ENSP00000418191.1|ENSP00000486160.1|ENSP00000427821.1|ENSP00000341500.3|ENSP00000355398.5|ENSP00000444675.2|ENSP00000438476.1|ENSP00000441705.2|ENST00000521387.1_1_5:138260218-138266699:+	NA	NA	NA	NA	CTNNA1	3' Overlap dORF	3' Overlap dORF	CTNNA2	ENSG00000066032.18	ENST00000402739.8	2	chr2:80647870-80648689:+	ENSP00000419295.1	catenin alpha 2	catenin alpha 2
20mio-rep2	E_20221201_NO30_400nL_HLAc1_2e7_directIP_titration_rep3_Slot2-4_1_3518.22759.1265.2	2	2	21.52	6.48	13.17	15.04	97	9	5520	NEFIDASRLVY	11	dual b/y bias	NA	78.6108	0.96035	663.834	-6.1	4.37	Human|nuORFdb_human	ENSP00000384638.4	ENSP00000384638.4|ENSP00000304669.7|ENSP00000418191.1|ENSP00000486160.1|ENSP00000427821.1|ENSP00000341500.3|ENSP00000355398.5|ENSP00000444675.2|ENSP00000438476.1|ENSP00000441705.2|ENST00000521387.1_1_5:138260218-138266699:+	NA	NA	NA	NA	CTNNA1	3' Overlap dORF	3' Overlap dORF	CTNNA2	ENSG00000066032.18	ENST00000402739.8	2	chr2:80647870-80648689:+	ENSP00000419295.1	catenin alpha 2	catenin alpha 2
20mio-rep3	E_20221201_NO30_400nL_HLAc1_2e7_directIP_titration_rep4_Slot2-4_1_3519.22780.1270.2	2	1	21.55	5.42	14.3	16.14	97.1	9	2510	NEFIDASRLVY	11	dual b/y bias	NA	78.6745	0.957235	663.835	-4.6	4.37	Human|nuORFdb_human	ENSP00000384638.4	ENSP00000384638.4|ENSP00000304669.7|ENSP00000418191.1|ENSP00000486160.1|ENSP00000427821.1|ENSP00000341500.3|ENSP00000355398.5|ENSP00000444675.2|ENSP00000438476.1|ENSP00000441705.2|ENST00000521387.1_1_5:138260218-138266699:+	NA	NA	NA	NA	CTNNA1	3' Overlap dORF	3' Overlap dORF	CTNNA2	ENSG00000066032.18	ENST00000402739.8	2	chr2:80647870-80648689:+	ENSP00000419295.1	catenin alpha 2	catenin alpha 2
40mio-rep1	E_20221201_NO30_400nL_HLAc1_4e7_directIP_titration_rep1_Slot1-04_1_3496.23022.1242.2	2	2	22.83	7.28	14.83	15.55	97.9	9	39500	NEFIDASRLVY	11	dual b/y bias	NA	79.5315	0.974908	663.837	-1.6	4.37	Human|nuORFdb_human	ENSP00000384638.4	ENSP00000384638.4|ENSP00000304669.7|ENSP00000418191.1|ENSP00000486160.1|ENSP00000427821.1|ENSP00000341500.3|ENSP00000355398.5|ENSP00000444675.2|ENSP00000438476.1|ENSP00000441705.2|ENST00000521387.1_1_5:138260218-138266699:+	NA	NA	NA	NA	CTNNA1	3' Overlap dORF	3' Overlap dORF	CTNNA2	ENSG00000066032.18	ENST00000402739.8	2	chr2:80647870-80648689:+	ENSP00000419295.1	catenin alpha 2	catenin alpha 2
40mio-rep2	E_20221201_NO30_400nL_HLAc1_4e7_directIP_titration_rep2_Slot2-5_1_3520.22753.1254.2	2	2	20.43	6.05	12.91	14.38	92.9	9	29500	NEFIDASRLVY	11	dual b/y bias	NA	78.6017	0.967578	663.833	-7.6	4.37	Human|nuORFdb_human	ENSP00000384638.4	ENSP00000384638.4|ENSP00000304669.7|ENSP00000418191.1|ENSP00000486160.1|ENSP00000427821.1|ENSP00000341500.3|ENSP00000355398.5|ENSP00000444675.2|ENSP00000438476.1|ENSP00000441705.2|ENST00000521387.1_1_5:138260218-138266699:+	NA	NA	NA	NA	CTNNA1	3' Overlap dORF	3' Overlap dORF	CTNNA2	ENSG00000066032.18	ENST00000402739.8	2	chr2:80647870-80648689:+	ENSP00000419295.1	catenin alpha 2	catenin alpha 2
40mio-rep3	E_20221201_NO30_400nL_HLAc1_4e7_directIP_titration_rep3_Slot2-5_1_3521.22777.1261.2	2	2	21.5	6.89	14.46	14.61	96.2	8	18000	NEFIDASRLVY	11	dual b/y bias	NA	78.682	0.96323	663.837	-1.6	4.37	Human|nuORFdb_human	ENSP00000384638.4	ENSP00000384638.4|ENSP00000304669.7|ENSP00000418191.1|ENSP00000486160.1|ENSP00000427821.1|ENSP00000341500.3|ENSP00000355398.5|ENSP00000444675.2|ENSP00000438476.1|ENSP00000441705.2|ENST00000521387.1_1_5:138260218-138266699:+	NA	NA	NA	NA	CTNNA1	3' Overlap dORF	3' Overlap dORF	CTNNA2	ENSG00000066032.18	ENST00000402739.8	2	chr2:80647870-80648689:+	ENSP00000419295.1	catenin alpha 2	catenin alpha 2
40mio-rep4	E_20221201_NO30_400nL_HLAc1_4e7_directIP_titration_rep4_Slot2-5_1_3522.22776.1257.2	2	2	20.04	5.46	13.65	14.58	93.8	9	22700	NEFIDASRLVY	11	dual b/y bias	NA	78.6665	0.965519	663.835	-4.6	4.37	Human|nuORFdb_human	ENSP00000384638.4	ENSP00000384638.4|ENSP00000304669.7|ENSP00000418191.1|ENSP00000486160.1|ENSP00000427821.1|ENSP00000341500.3|ENSP00000355398.5|ENSP00000444675.2|ENSP00000438476.1|ENSP00000441705.2|ENST00000521387.1_1_5:138260218-138266699:+	NA	NA	NA	NA	CTNNA1	3' Overlap dORF	3' Overlap dORF	CTNNA2	ENSG00000066032.18	ENST00000402739.8	2	chr2:80647870-80648689:+	ENSP00000419295.1	catenin alpha 2	catenin alpha 2
5mio-rep1	E_20221201_NO30_400nL_HLAc1_5e6_directIP_titration_rep1_Slot1-37_1_3502.23034.1265.2	2	1	13.01	NA	13.01	13.01	76.1	9	2290	NEFIDASRLVY	11	unbiased	NA	79.556	0.960329	663.835	-4.6	4.37	Human|nuORFdb_human	ENSP00000384638.4	ENSP00000384638.4|ENSP00000304669.7|ENSP00000418191.1|ENSP00000486160.1|ENSP00000427821.1|ENSP00000341500.3|ENSP00000355398.5|ENSP00000444675.2|ENSP00000438476.1|ENSP00000441705.2|ENST00000521387.1_1_5:138260218-138266699:+	NA	NA	NA	NA	CTNNA1	3' Overlap dORF	3' Overlap dORF	CTNNA2	ENSG00000066032.18	ENST00000402739.8	2	chr2:80647870-80648689:+	ENSP00000419295.1	catenin alpha 2	catenin alpha 2
40mio-rep4	E_20221201_NO30_400nL_HLAc1_4e7_directIP_titration_rep4_Slot2-5_1_3522.21424.1461.2	2	1	4.58	3.43	1.78	1.14	49.8	5	7230	NEFPVVFSGL	10	unbiased	NA	73.9912	0.837949	554.783	-7.8	4	Human|nuORFdb_human	ENSP00000359382.4	ENSP00000359382.4|ENST00000464219.1_1_X:150770025-150841134:+	NA	NA	NA	NA	PASD1	ncRNA Retained Intron	lncRNA	PASD1	ENSG00000166049.11	ENST00000370357.5	X	chrX:151676141-151676739:+	NA	PAS domain containing repressor 1	PAS domain containing repressor 1
40mio-rep1	E_20221201_NO30_400nL_HLAc1_4e7_directIP_titration_rep1_Slot1-04_1_3496.24999.673.1	1	1	8.09	6.51	1.91	1.57	94.8	5	4340	PSGVIPNL	8	b-ion bias	NA	86.3619	1.32254	796.454	-2.9	5.96	Human	ENSP00000354660.2	ENSP00000354660.2	NA	NA	NA	NA	NA	NA	NA	MAGEC2	ENSG00000046774.10	ENST00000247452.4	X	chrX:142203988-142204053:-	NA	MAGE family member C2	MAGE family member C2
20mio-rep2	E_20221201_NO30_400nL_HLAc1_2e7_directIP_titration_rep3_Slot2-4_1_3518.26225.254.1	1	1	5.34	3.43	0.84	1.91	63.2	6	1980	qALVELEPVn	10	y-ion bias	q:Pyroglutamic acid,n:Deamidated	90.5792	1.5711	1095.56	2.9	3.88	Human	ENSP00000414049.2	ENSP00000414049.2|ENSP00000491489.1|ENSP00000372467.3|ENSP00000406010.3	NA	NA	NA	NA	NA	NA	NA	TSPY2	ENSG00000168757.12	ENST00000429039.5	Y	chrY:6248823-6248892:+	NA	testis specific protein Y-linked 2	testis specific protein Y-linked 2
40mio-rep1	E_20221201_NO30_400nL_HLAc1_4e7_directIP_titration_rep1_Slot1-04_1_3496.5975.1533.3	3	4	8.89	6.23	4.59	2.66	60.5	5	49400	REINADIKRKL	11	unbiased	NA	20.6489	0.792507	452.606	-6.1	9.99	Human	ENSP00000427342.2	ENSP00000427342.2|ENSP00000470185.2|ENSP00000471418.1	NA	NA	NA	NA	NA	NA	NA	CT45A5	ENSG00000228836.8	ENST00000487941.6	X	chrX:135777130-135777638:-	ENSP00000479608.2|ENSP00000480765.1|ENSP00000482241.1|ENSP00000483658.1|ENSP00000483910.1	cancer/testis antigen family 45 member A5	cancer/testis antigen family 45 member A5
40mio-rep2	E_20221201_NO30_400nL_HLAc1_4e7_directIP_titration_rep2_Slot2-5_1_3520.5704.1756.4	4	1	9.71	4.35	5.92	5.36	70.4	7	7300	REINADIKRKL	11	y-ion bias	NA	19.7129	0.651244	339.707	-4.1	9.99	Human	ENSP00000427342.2	ENSP00000427342.2|ENSP00000470185.2|ENSP00000471418.1	NA	NA	NA	NA	NA	NA	NA	CT45A5	ENSG00000228836.8	ENST00000487941.6	X	chrX:135777130-135777638:-	ENSP00000479608.2|ENSP00000480765.1|ENSP00000482241.1|ENSP00000483658.1|ENSP00000483910.1	cancer/testis antigen family 45 member A5	cancer/testis antigen family 45 member A5
40mio-rep3	E_20221201_NO30_400nL_HLAc1_4e7_directIP_titration_rep3_Slot2-5_1_3521.5730.1546.3	3	6	15.22	8.31	8.98	6.91	81.6	8	66000	REINADIKRKL	11	dual b/y bias	NA	19.7983	0.784477	452.607	-3.9	9.99	Human	ENSP00000427342.2	ENSP00000427342.2|ENSP00000470185.2|ENSP00000471418.1	NA	NA	NA	NA	NA	NA	NA	CT45A5	ENSG00000228836.8	ENST00000487941.6	X	chrX:135777130-135777638:-	ENSP00000479608.2|ENSP00000480765.1|ENSP00000482241.1|ENSP00000483658.1|ENSP00000483910.1	cancer/testis antigen family 45 member A5	cancer/testis antigen family 45 member A5
40mio-rep4	E_20221201_NO30_400nL_HLAc1_4e7_directIP_titration_rep4_Slot2-5_1_3522.5722.1544.3	3	5	11.94	9.16	6.61	2.78	79.1	6	53800	REINADIKRKL	11	b-ion bias	NA	19.768	0.785927	452.606	-6.1	9.99	Human	ENSP00000427342.2	ENSP00000427342.2|ENSP00000470185.2|ENSP00000471418.1	NA	NA	NA	NA	NA	NA	NA	CT45A5	ENSG00000228836.8	ENST00000487941.6	X	chrX:135777130-135777638:-	ENSP00000479608.2|ENSP00000480765.1|ENSP00000482241.1|ENSP00000483658.1|ENSP00000483910.1	cancer/testis antigen family 45 member A5	cancer/testis antigen family 45 member A5
40mio-rep1	E_20221201_NO30_400nL_HLAc1_4e7_directIP_titration_rep1_Slot1-04_1_3496.6095.1594.3	3	1	7.47	NA	7.47	7.47	50.1	5	4640	RESScEIKL	9	dual b/y bias	c:Cysteinylation	21.0631	0.754161	395.186	-0.9	6.14	Human	ENSP00000243213.1	ENSP00000243213.1	NA	NA	NA	NA	NA	NA	NA	IL13RA2	ENSG00000123496.8	ENST00000243213.2	X	chrX:115003982-115004082:-	ENSP00000361004.1	interleukin 13 receptor subunit alpha 2	interleukin 13 receptor subunit alpha 2
40mio-rep2	E_20221201_NO30_400nL_HLAc1_4e7_directIP_titration_rep2_Slot2-5_1_3520.5814.1612.3	3	1	4.32	NA	4.32	4.32	48.2	5	8990	RESScEIKL	9	unbiased	c:Cysteinylation	20.0925	0.74273	395.184	-6	6.14	Human	ENSP00000243213.1	ENSP00000243213.1	NA	NA	NA	NA	NA	NA	NA	IL13RA2	ENSG00000123496.8	ENST00000243213.2	X	chrX:115003982-115004082:-	ENSP00000361004.1	interleukin 13 receptor subunit alpha 2	interleukin 13 receptor subunit alpha 2
40mio-rep3	E_20221201_NO30_400nL_HLAc1_4e7_directIP_titration_rep3_Slot2-5_1_3521.5855.1604.3	3	1	8.39	NA	8.39	8.39	57.8	6	15600	RESScEIKL	9	dual b/y bias	c:Cysteinylation	20.2298	0.747585	395.185	-3.5	6.14	Human	ENSP00000243213.1	ENSP00000243213.1	NA	NA	NA	NA	NA	NA	NA	IL13RA2	ENSG00000123496.8	ENST00000243213.2	X	chrX:115003982-115004082:-	ENSP00000361004.1	interleukin 13 receptor subunit alpha 2	interleukin 13 receptor subunit alpha 2
40mio-rep4	E_20221201_NO30_400nL_HLAc1_4e7_directIP_titration_rep4_Slot2-5_1_3522.5845.1604.3	3	1	9.01	3.37	9.01	5.64	55.4	6	9970	RESScEIKL	9	unbiased	c:Cysteinylation	20.1926	0.747529	395.185	-3.5	6.14	Human	ENSP00000243213.1	ENSP00000243213.1	NA	NA	NA	NA	NA	NA	NA	IL13RA2	ENSG00000123496.8	ENST00000243213.2	X	chrX:115003982-115004082:-	ENSP00000361004.1	interleukin 13 receptor subunit alpha 2	interleukin 13 receptor subunit alpha 2
40mio-rep1	E_20221201_NO30_400nL_HLAc1_4e7_directIP_titration_rep1_Slot1-04_1_3496.6115.1631.3	3	1	11.94	2.73	8.57	9.21	70.9	7	5680	RTDEGDNRVW	10	dual b/y bias	NA	21.133	0.730919	416.528	-5.5	4.56	Human	ENSP00000292430.6	ENSP00000292430.6|ENSP00000429695.1|ENSP00000427749.1|ENSP00000428432.1	NA	NA	NA	NA	NA	NA	NA	LY6K	ENSG00000160886.13	ENST00000292430.10	8	chr8:142703369-142705127:+	NA	lymphocyte antigen 6 family member K	lymphocyte antigen 6 family member K
40mio-rep2	E_20221201_NO30_400nL_HLAc1_4e7_directIP_titration_rep2_Slot2-5_1_3520.5800.1618.3	3	1	11.65	1.98	10.36	9.67	68.9	6	11400	RTDEGDNRVW	10	unbiased	NA	20.0442	0.739198	416.527	-7.9	4.56	Human	ENSP00000292430.6	ENSP00000292430.6|ENSP00000429695.1|ENSP00000427749.1|ENSP00000428432.1	NA	NA	NA	NA	NA	NA	NA	LY6K	ENSG00000160886.13	ENST00000292430.10	8	chr8:142703369-142705127:+	NA	lymphocyte antigen 6 family member K	lymphocyte antigen 6 family member K
40mio-rep3	E_20221201_NO30_400nL_HLAc1_4e7_directIP_titration_rep3_Slot2-5_1_3521.5834.1619.3	3	1	14.45	4.35	8.4	10.1	83.2	7	10100	RTDEGDNRVW	10	unbiased	NA	20.1573	0.738053	416.527	-7.9	4.56	Human	ENSP00000292430.6	ENSP00000292430.6|ENSP00000429695.1|ENSP00000427749.1|ENSP00000428432.1	NA	NA	NA	NA	NA	NA	NA	LY6K	ENSG00000160886.13	ENST00000292430.10	8	chr8:142703369-142705127:+	NA	lymphocyte antigen 6 family member K	lymphocyte antigen 6 family member K
40mio-rep4	E_20221201_NO30_400nL_HLAc1_4e7_directIP_titration_rep4_Slot2-5_1_3522.5828.1625.3	3	2	12.89	5.47	8.09	7.43	79.6	6	16800	RTDEGDNRVW	10	dual b/y bias	NA	20.1339	0.734362	416.528	-5.5	4.56	Human	ENSP00000292430.6	ENSP00000292430.6|ENSP00000429695.1|ENSP00000427749.1|ENSP00000428432.1	NA	NA	NA	NA	NA	NA	NA	LY6K	ENSG00000160886.13	ENST00000292430.10	8	chr8:142703369-142705127:+	NA	lymphocyte antigen 6 family member K	lymphocyte antigen 6 family member K
20mio-rep1	E_20221201_NO30_400nL_HLAc1_2e7_directIP_titration_rep1_Slot2-4_1_3515.24572.515.1	1	3	11.02	9.13	2.78	1.89	79.6	7	10400	SALPTTISF	9	b-ion bias	NA	84.8527	1.41725	936.499	-5	5.24	Human	ENSP00000276344.2	ENSP00000276344.2	NA	NA	NA	NA	NA	NA	NA	MAGEA4	ENSG00000147381.11	ENST00000276344.6	X	chrX:151924616-151925170:+	ENSP00000353379.2|ENSP00000359360.1|ENSP00000359365.3|ENSP00000377497.1|ENSP00000377498.1	MAGE family member A4	MAGE family member A4
20mio-rep2	E_20221201_NO30_400nL_HLAc1_2e7_directIP_titration_rep3_Slot2-4_1_3518.24575.541.1	1	1	9.6	7.72	2.63	1.88	81.6	6	2080	SALPTTISF	9	unbiased	NA	84.8819	1.40139	936.499	-5	5.24	Human	ENSP00000276344.2	ENSP00000276344.2	NA	NA	NA	NA	NA	NA	NA	MAGEA4	ENSG00000147381.11	ENST00000276344.6	X	chrX:151924616-151925170:+	ENSP00000353379.2|ENSP00000359360.1|ENSP00000359365.3|ENSP00000377497.1|ENSP00000377498.1	MAGE family member A4	MAGE family member A4
20mio-rep3	E_20221201_NO30_400nL_HLAc1_2e7_directIP_titration_rep4_Slot2-4_1_3519.24619.506.1	1	2	9.42	7.01	3.52	2.41	76.1	7	5690	SALPTTISF	9	b-ion bias	NA	85.0252	1.42228	936.5	-3.9	5.24	Human	ENSP00000276344.2	ENSP00000276344.2	NA	NA	NA	NA	NA	NA	NA	MAGEA4	ENSG00000147381.11	ENST00000276344.6	X	chrX:151924616-151925170:+	ENSP00000353379.2|ENSP00000359360.1|ENSP00000359365.3|ENSP00000377497.1|ENSP00000377498.1	MAGE family member A4	MAGE family member A4
40mio-rep1	E_20221201_NO30_400nL_HLAc1_4e7_directIP_titration_rep1_Slot1-04_1_3496.24792.526.1	1	1	10.39	8.99	2.84	1.4	87.1	6	5750	SALPTTISF	9	unbiased	NA	85.6472	1.41037	936.499	-5	5.24	Human	ENSP00000276344.2	ENSP00000276344.2	NA	NA	NA	NA	NA	NA	NA	MAGEA4	ENSG00000147381.11	ENST00000276344.6	X	chrX:151924616-151925170:+	ENSP00000353379.2|ENSP00000359360.1|ENSP00000359365.3|ENSP00000377497.1|ENSP00000377498.1	MAGE family member A4	MAGE family member A4
40mio-rep2	E_20221201_NO30_400nL_HLAc1_4e7_directIP_titration_rep2_Slot2-5_1_3520.24562.499.1	1	1	8.72	6.42	3.01	2.3	68.7	7	3080	SALPTTISF	9	b-ion bias	NA	84.8488	1.42628	936.502	-1.8	5.24	Human	ENSP00000276344.2	ENSP00000276344.2	NA	NA	NA	NA	NA	NA	NA	MAGEA4	ENSG00000147381.11	ENST00000276344.6	X	chrX:151924616-151925170:+	ENSP00000353379.2|ENSP00000359360.1|ENSP00000359365.3|ENSP00000377497.1|ENSP00000377498.1	MAGE family member A4	MAGE family member A4
40mio-rep3	E_20221201_NO30_400nL_HLAc1_4e7_directIP_titration_rep3_Slot2-5_1_3521.24575.500.1	1	2	10.95	9.1	2.73	1.84	80.2	7	7110	SALPTTISF	9	unbiased	NA	84.8917	1.42592	936.498	-6.1	5.24	Human	ENSP00000276344.2	ENSP00000276344.2	NA	NA	NA	NA	NA	NA	NA	MAGEA4	ENSG00000147381.11	ENST00000276344.6	X	chrX:151924616-151925170:+	ENSP00000353379.2|ENSP00000359360.1|ENSP00000359365.3|ENSP00000377497.1|ENSP00000377498.1	MAGE family member A4	MAGE family member A4
40mio-rep4	E_20221201_NO30_400nL_HLAc1_4e7_directIP_titration_rep4_Slot2-5_1_3522.24579.539.1	1	1	9.43	7.73	1.87	1.7	67.4	6	5170	SALPTTISF	9	unbiased	NA	84.8946	1.40253	936.496	-7.1	5.24	Human	ENSP00000276344.2	ENSP00000276344.2	NA	NA	NA	NA	NA	NA	NA	MAGEA4	ENSG00000147381.11	ENST00000276344.6	X	chrX:151924616-151925170:+	ENSP00000353379.2|ENSP00000359360.1|ENSP00000359365.3|ENSP00000377497.1|ENSP00000377498.1	MAGE family member A4	MAGE family member A4
1mio-rep1	E_20221201_NO30_400nL_HLAc1_1e6_directIP_titration_rep1_Slot1-06_1_3498.5314.1424.2	2	1	7.68	3.63	4.77	4.05	68	6	1920	SAYGEPRKL	9	y-ion bias	NA	18.365	0.861297	510.774	-6.4	8.31	Human	ENSP00000349085.5	ENSP00000349085.5	NA	NA	NA	NA	NA	NA	NA	MAGEA1	ENSG00000198681.7	ENST00000356661.7	X	chrX:153183317-153183880:+	NA	MAGE family member A1	MAGE family member A1
1mio-rep2	E_20221201_NO30_400nL_HLAc1_1e6_directIP_titration_rep3_Slot2-1_1_3508.5270.1434.2	2	1	6.81	NA	5.3	6.81	59.8	6	1220	SAYGEPRKL	9	y-ion bias	NA	18.2103	0.854872	510.774	-6.4	8.31	Human	ENSP00000349085.5	ENSP00000349085.5	NA	NA	NA	NA	NA	NA	NA	MAGEA1	ENSG00000198681.7	ENST00000356661.7	X	chrX:153183317-153183880:+	NA	MAGE family member A1	MAGE family member A1
10mio-rep2	E_20221201_NO30_400nL_HLAc1_1e7_directIP_titration_rep2_Slot2-3_1_3513.5008.1435.2	2	1	9.89	5.6	5.09	4.29	77.8	6	8530	SAYGEPRKL	9	y-ion bias	NA	17.3079	0.854555	510.774	-6.4	8.31	Human	ENSP00000349085.5	ENSP00000349085.5	NA	NA	NA	NA	NA	NA	NA	MAGEA1	ENSG00000198681.7	ENST00000356661.7	X	chrX:153183317-153183880:+	NA	MAGE family member A1	MAGE family member A1
10mio-rep3	E_20221201_NO30_400nL_HLAc1_1e7_directIP_titration_rep3_Slot2-3_1_3514.4995.1435.2	2	3	10.95	6.27	5.71	4.68	86.2	6	25900	SAYGEPRKL	9	y-ion bias	NA	17.268	0.854685	510.775	-4.5	8.31	Human	ENSP00000349085.5	ENSP00000349085.5	NA	NA	NA	NA	NA	NA	NA	MAGEA1	ENSG00000198681.7	ENST00000356661.7	X	chrX:153183317-153183880:+	NA	MAGE family member A1	MAGE family member A1
20mio-rep1	E_20221201_NO30_400nL_HLAc1_2e7_directIP_titration_rep1_Slot2-4_1_3515.4937.1740.3	3	5	11.25	6.57	6.28	4.68	86.2	6	38800	SAYGEPRKL	9	y-ion bias	NA	17.0626	0.661017	340.852	-5.7	8.31	Human	ENSP00000349085.5	ENSP00000349085.5	NA	NA	NA	NA	NA	NA	NA	MAGEA1	ENSG00000198681.7	ENST00000356661.7	X	chrX:153183317-153183880:+	NA	MAGE family member A1	MAGE family member A1
20mio-rep2	E_20221201_NO30_400nL_HLAc1_2e7_directIP_titration_rep3_Slot2-4_1_3518.5021.1428.2	2	4	11.92	6.92	6.42	4.99	86.9	7	40700	SAYGEPRKL	9	unbiased	NA	17.3533	0.858801	510.774	-6.4	8.31	Human	ENSP00000349085.5	ENSP00000349085.5	NA	NA	NA	NA	NA	NA	NA	MAGEA1	ENSG00000198681.7	ENST00000356661.7	X	chrX:153183317-153183880:+	NA	MAGE family member A1	MAGE family member A1
20mio-rep3	E_20221201_NO30_400nL_HLAc1_2e7_directIP_titration_rep4_Slot2-4_1_3519.4982.1725.3	3	4	14.68	7.75	7.34	6.93	96.1	7	22200	SAYGEPRKL	9	y-ion bias	NA	17.2166	0.670912	340.851	-5.7	8.31	Human	ENSP00000349085.5	ENSP00000349085.5	NA	NA	NA	NA	NA	NA	NA	MAGEA1	ENSG00000198681.7	ENST00000356661.7	X	chrX:153183317-153183880:+	NA	MAGE family member A1	MAGE family member A1
40mio-rep1	E_20221201_NO30_400nL_HLAc1_4e7_directIP_titration_rep1_Slot1-04_1_3496.5183.1410.2	2	4	15.03	8.1	8.33	6.93	95.1	7	125000	SAYGEPRKL	9	unbiased	NA	17.9154	0.870036	510.775	-4.5	8.31	Human	ENSP00000349085.5	ENSP00000349085.5	NA	NA	NA	NA	NA	NA	NA	MAGEA1	ENSG00000198681.7	ENST00000356661.7	X	chrX:153183317-153183880:+	NA	MAGE family member A1	MAGE family member A1
40mio-rep2	E_20221201_NO30_400nL_HLAc1_4e7_directIP_titration_rep2_Slot2-5_1_3520.4928.1422.2	2	5	18.37	9.76	9.31	8.61	96.9	8	72600	SAYGEPRKL	9	unbiased	NA	17.0318	0.862715	510.773	-8.4	8.31	Human	ENSP00000349085.5	ENSP00000349085.5	NA	NA	NA	NA	NA	NA	NA	MAGEA1	ENSG00000198681.7	ENST00000356661.7	X	chrX:153183317-153183880:+	NA	MAGE family member A1	MAGE family member A1
40mio-rep3	E_20221201_NO30_400nL_HLAc1_4e7_directIP_titration_rep3_Slot2-5_1_3521.4941.1426.2	2	3	12.55	8.34	5.94	4.21	88.7	6	37600	SAYGEPRKL	9	y-ion bias	NA	17.0742	0.860209	510.775	-4.5	8.31	Human	ENSP00000349085.5	ENSP00000349085.5	NA	NA	NA	NA	NA	NA	NA	MAGEA1	ENSG00000198681.7	ENST00000356661.7	X	chrX:153183317-153183880:+	NA	MAGE family member A1	MAGE family member A1
40mio-rep4	E_20221201_NO30_400nL_HLAc1_4e7_directIP_titration_rep4_Slot2-5_1_3522.4951.1424.2	2	4	15.87	8.93	8.45	6.94	96.5	7	50700	SAYGEPRKL	9	unbiased	NA	17.1059	0.861621	510.776	-2.5	8.31	Human	ENSP00000349085.5	ENSP00000349085.5	NA	NA	NA	NA	NA	NA	NA	MAGEA1	ENSG00000198681.7	ENST00000356661.7	X	chrX:153183317-153183880:+	NA	MAGE family member A1	MAGE family member A1
5mio-rep1	E_20221201_NO30_400nL_HLAc1_5e6_directIP_titration_rep1_Slot1-37_1_3502.5185.1424.2	2	1	12.29	5.67	6.63	6.61	84.3	7	7580	SAYGEPRKL	9	y-ion bias	NA	17.9163	0.86145	510.774	-6.4	8.31	Human	ENSP00000349085.5	ENSP00000349085.5	NA	NA	NA	NA	NA	NA	NA	MAGEA1	ENSG00000198681.7	ENST00000356661.7	X	chrX:153183317-153183880:+	NA	MAGE family member A1	MAGE family member A1
40mio-rep2	E_20221201_NO30_400nL_HLAc1_4e7_directIP_titration_rep2_Slot2-5_1_3520.9199.1624.3	3	1	7.85	3.75	4.16	4.1	57	8	5220	SENKPIRSSYF	11	unbiased	NA	31.7803	0.735266	443.221	-9.5	8.31	Human	ENSP00000243213.1	ENSP00000243213.1	NA	NA	NA	NA	NA	NA	NA	IL13RA2	ENSG00000123496.8	ENST00000243213.2	X	chrX:115003982-115004082:-	ENSP00000361004.1	interleukin 13 receptor subunit alpha 2	interleukin 13 receptor subunit alpha 2
40mio-rep3	E_20221201_NO30_400nL_HLAc1_4e7_directIP_titration_rep3_Slot2-5_1_3521.9192.1634.3	3	1	8.51	6.46	3.62	2.05	77.4	6	7060	SENKPIRSSYF	11	unbiased	NA	31.757	0.728983	443.223	-7.3	8.31	Human	ENSP00000243213.1	ENSP00000243213.1	NA	NA	NA	NA	NA	NA	NA	IL13RA2	ENSG00000123496.8	ENST00000243213.2	X	chrX:115003982-115004082:-	ENSP00000361004.1	interleukin 13 receptor subunit alpha 2	interleukin 13 receptor subunit alpha 2
40mio-rep4	E_20221201_NO30_400nL_HLAc1_4e7_directIP_titration_rep4_Slot2-5_1_3522.20172.524.1	1	1	4.64	1.97	1.97	2.67	61.8	5	4280	SESSTILVV	9	b-ion bias	NA	69.6668	1.41143	934.503	-6.6	4	Human	ENSP00000405202.1	ENSP00000405202.1|ENSP00000351884.2|ENSP00000359546.3|ENSP00000359549.3	NA	NA	NA	NA	NA	NA	NA	SPANXB1	ENSG00000227234.2	ENST00000449283.2	X	chrX:141003650-141003706:+	ENSP00000359550.3	SPANX family member B1	SPANX family member B1
10mio-rep1	E_20221201_NO30_400nL_HLAc1_1e7_directIP_titration_rep1_Slot2-3_1_3512.11540.1379.2	2	1	6.54	NA	6.54	6.54	51.8	5	3800	SEWSDKQcW	9	unbiased	c:Cysteinylation	39.8699	0.889249	644.237	-7.9	4.37	Human	ENSP00000243213.1	ENSP00000243213.1	NA	NA	NA	NA	NA	NA	NA	IL13RA2	ENSG00000123496.8	ENST00000243213.2	X	chrX:115003982-115004082:-	ENSP00000361004.1	interleukin 13 receptor subunit alpha 2	interleukin 13 receptor subunit alpha 2
10mio-rep2	E_20221201_NO30_400nL_HLAc1_1e7_directIP_titration_rep2_Slot2-3_1_3513.11505.1375.2	2	1	4.73	NA	4.73	4.73	50	7	2830	SEWSDKQcW	9	unbiased	c:Cysteinylation	39.7478	0.891873	644.237	-7.9	4.37	Human	ENSP00000243213.1	ENSP00000243213.1	NA	NA	NA	NA	NA	NA	NA	IL13RA2	ENSG00000123496.8	ENST00000243213.2	X	chrX:115003982-115004082:-	ENSP00000361004.1	interleukin 13 receptor subunit alpha 2	interleukin 13 receptor subunit alpha 2
40mio-rep2	E_20221201_NO30_400nL_HLAc1_4e7_directIP_titration_rep2_Slot2-5_1_3520.11436.1359.2	2	4	10.96	5.66	7.03	5.3	72	7	28700	SEWSDKQcW	9	unbiased	c:Cysteinylation	39.5053	0.901993	644.238	-6.3	4.37	Human	ENSP00000243213.1	ENSP00000243213.1	NA	NA	NA	NA	NA	NA	NA	IL13RA2	ENSG00000123496.8	ENST00000243213.2	X	chrX:115003982-115004082:-	ENSP00000361004.1	interleukin 13 receptor subunit alpha 2	interleukin 13 receptor subunit alpha 2
40mio-rep3	E_20221201_NO30_400nL_HLAc1_4e7_directIP_titration_rep3_Slot2-5_1_3521.11432.1362.2	2	1	8.99	3.48	9.1	5.51	63.2	6	8290	SEWSDKQcW	9	dual b/y bias	c:Cysteinylation	39.4946	0.900291	644.239	-4.8	4.37	Human	ENSP00000243213.1	ENSP00000243213.1	NA	NA	NA	NA	NA	NA	NA	IL13RA2	ENSG00000123496.8	ENST00000243213.2	X	chrX:115003982-115004082:-	ENSP00000361004.1	interleukin 13 receptor subunit alpha 2	interleukin 13 receptor subunit alpha 2
40mio-rep4	E_20221201_NO30_400nL_HLAc1_4e7_directIP_titration_rep4_Slot2-5_1_3522.11443.1360.2	2	2	7.69	0.7	7.66	6.99	53.7	7	15800	SEWSDKQcW	9	unbiased	c:Cysteinylation	39.5177	0.901225	644.239	-4.8	4.37	Human	ENSP00000243213.1	ENSP00000243213.1	NA	NA	NA	NA	NA	NA	NA	IL13RA2	ENSG00000123496.8	ENST00000243213.2	X	chrX:115003982-115004082:-	ENSP00000361004.1	interleukin 13 receptor subunit alpha 2	interleukin 13 receptor subunit alpha 2
20mio-rep1	E_20221201_NO30_400nL_HLAc1_2e7_directIP_titration_rep1_Slot2-4_1_3515.21486.1413.2	2	1	12.34	6.9	6.36	5.45	83.1	7	8950	SFYEHIITV	9	unbiased	NA	74.1985	0.868143	554.783	-7.8	5.22	Human	ENSP00000355114.3	ENSP00000355114.3	NA	NA	NA	NA	NA	NA	NA	DCAF12	ENSG00000198876.13	ENST00000361264.9	9	chr9:34086387-34088352:-	NA	DDB1 and CUL4 associated factor 12	DDB1 and CUL4 associated factor 12
20mio-rep2	E_20221201_NO30_400nL_HLAc1_2e7_directIP_titration_rep3_Slot2-4_1_3518.21522.1401.2	2	1	15.68	6.85	8.84	8.83	91.2	8	6600	SFYEHIITV	9	unbiased	NA	74.3399	0.875753	554.785	-2.4	5.22	Human	ENSP00000355114.3	ENSP00000355114.3	NA	NA	NA	NA	NA	NA	NA	DCAF12	ENSG00000198876.13	ENST00000361264.9	9	chr9:34086387-34088352:-	NA	DDB1 and CUL4 associated factor 12	DDB1 and CUL4 associated factor 12
20mio-rep3	E_20221201_NO30_400nL_HLAc1_2e7_directIP_titration_rep4_Slot2-4_1_3519.21554.1395.2	2	3	12.1	7.74	6.14	4.35	81.1	6	20000	SFYEHIITV	9	unbiased	NA	74.4425	0.879334	554.783	-7.8	5.22	Human	ENSP00000355114.3	ENSP00000355114.3	NA	NA	NA	NA	NA	NA	NA	DCAF12	ENSG00000198876.13	ENST00000361264.9	9	chr9:34086387-34088352:-	NA	DDB1 and CUL4 associated factor 12	DDB1 and CUL4 associated factor 12
40mio-rep1	E_20221201_NO30_400nL_HLAc1_4e7_directIP_titration_rep1_Slot1-04_1_3496.21794.1366.2	2	4	19.35	8.02	11.58	11.33	94.3	8	53600	SFYEHIITV	9	dual b/y bias	NA	75.2873	0.897844	554.787	-0.6	5.22	Human	ENSP00000355114.3	ENSP00000355114.3	NA	NA	NA	NA	NA	NA	NA	DCAF12	ENSG00000198876.13	ENST00000361264.9	9	chr9:34086387-34088352:-	NA	DDB1 and CUL4 associated factor 12	DDB1 and CUL4 associated factor 12
40mio-rep2	E_20221201_NO30_400nL_HLAc1_4e7_directIP_titration_rep2_Slot2-5_1_3520.21628.1390.2	2	2	12.25	4.73	7.26	7.51	83.4	6	25200	SFYEHIITV	9	b-ion bias	NA	74.7156	0.882511	554.786	-2.4	5.22	Human	ENSP00000355114.3	ENSP00000355114.3	NA	NA	NA	NA	NA	NA	NA	DCAF12	ENSG00000198876.13	ENST00000361264.9	9	chr9:34086387-34088352:-	NA	DDB1 and CUL4 associated factor 12	DDB1 and CUL4 associated factor 12
40mio-rep3	E_20221201_NO30_400nL_HLAc1_4e7_directIP_titration_rep3_Slot2-5_1_3521.21609.1390.2	2	1	15.45	8.26	7.81	7.2	83.6	7	11800	SFYEHIITV	9	dual b/y bias	NA	74.6482	0.882537	554.784	-6	5.22	Human	ENSP00000355114.3	ENSP00000355114.3	NA	NA	NA	NA	NA	NA	NA	DCAF12	ENSG00000198876.13	ENST00000361264.9	9	chr9:34086387-34088352:-	NA	DDB1 and CUL4 associated factor 12	DDB1 and CUL4 associated factor 12
40mio-rep4	E_20221201_NO30_400nL_HLAc1_4e7_directIP_titration_rep4_Slot2-5_1_3522.21620.1393.2	2	2	9.91	5.1	6.03	4.81	67.2	6	19400	SFYEHIITV	9	unbiased	NA	74.668	0.880796	554.786	-2.4	5.22	Human	ENSP00000355114.3	ENSP00000355114.3	NA	NA	NA	NA	NA	NA	NA	DCAF12	ENSG00000198876.13	ENST00000361264.9	9	chr9:34086387-34088352:-	NA	DDB1 and CUL4 associated factor 12	DDB1 and CUL4 associated factor 12
5mio-rep1	E_20221201_NO30_400nL_HLAc1_5e6_directIP_titration_rep1_Slot1-37_1_3502.21737.1411.2	2	1	5.86	3.68	2.19	2.19	67.3	5	2660	SFYEHIITV	9	b-ion bias	NA	75.0756	0.869152	554.785	-4.2	5.22	Human	ENSP00000355114.3	ENSP00000355114.3	NA	NA	NA	NA	NA	NA	NA	DCAF12	ENSG00000198876.13	ENST00000361264.9	9	chr9:34086387-34088352:-	NA	DDB1 and CUL4 associated factor 12	DDB1 and CUL4 associated factor 12
10mio-rep2	E_20221201_NO30_400nL_HLAc1_1e7_directIP_titration_rep2_Slot2-3_1_3513.26731.535.1	1	1	5.57	4.14	0.9	1.43	68.3	5	1620	SLLGGITVV	9	b-ion bias	NA	92.3226	1.40491	858.526	-4.1	5.24	Human|nuORFdb_human	ENSP00000262013.7	ENSP00000262013.7|ENSP00000484908.1|ENSP00000426900.1|ENSP00000349636.4|ENSP00000423165.1|ENST00000505173.5_1_17:49067015-49124830:-|ENST00000514613.5_1_17:49067015-49156972:-|ENST00000514205.1_1_17:49067772-49067949:-	NA	NA	NA	NA	SPAG9	ncRNA Retained Intron	lncRNA	SPAG9	ENSG00000008294.21	ENST00000262013.12	17	chr17:50962174-50966274:-	NA	sperm associated antigen 9	sperm associated antigen 9
20mio-rep3	E_20221201_NO30_400nL_HLAc1_2e7_directIP_titration_rep4_Slot2-4_1_3519.26747.531.1	1	1	7.59	3.87	1.3	3.73	70.6	6	3670	SLLGGITVV	9	b-ion bias	NA	92.3774	1.40736	858.526	-4.1	5.24	Human|nuORFdb_human	ENSP00000262013.7	ENSP00000262013.7|ENSP00000484908.1|ENSP00000426900.1|ENSP00000349636.4|ENSP00000423165.1|ENST00000505173.5_1_17:49067015-49124830:-|ENST00000514613.5_1_17:49067015-49156972:-|ENST00000514205.1_1_17:49067772-49067949:-	NA	NA	NA	NA	SPAG9	ncRNA Retained Intron	lncRNA	SPAG9	ENSG00000008294.21	ENST00000262013.12	17	chr17:50962174-50966274:-	NA	sperm associated antigen 9	sperm associated antigen 9
40mio-rep1	E_20221201_NO30_400nL_HLAc1_4e7_directIP_titration_rep1_Slot1-04_1_3496.26953.508.1	1	1	9.58	7.97	0.32	1.61	74.9	7	9340	SLLGGITVV	9	b-ion bias	NA	93.1125	1.421	858.524	-6.4	5.24	Human|nuORFdb_human	ENSP00000262013.7	ENSP00000262013.7|ENSP00000484908.1|ENSP00000426900.1|ENSP00000349636.4|ENSP00000423165.1|ENST00000505173.5_1_17:49067015-49124830:-|ENST00000514613.5_1_17:49067015-49156972:-|ENST00000514205.1_1_17:49067772-49067949:-	NA	NA	NA	NA	SPAG9	ncRNA Retained Intron	lncRNA	SPAG9	ENSG00000008294.21	ENST00000262013.12	17	chr17:50962174-50966274:-	NA	sperm associated antigen 9	sperm associated antigen 9
40mio-rep1	E_20221201_NO30_400nL_HLAc1_4e7_directIP_titration_rep1_Slot1-04_1_3496.27575.1417.2	2	1	17.73	9.47	7.12	8.26	95.2	8	9880	SLLQHLIGL	9	dual b/y bias	NA	95.2642	0.865995	497.307	-2.4	6.46	Human	ENSP00000381726.1	ENSP00000381726.1	NA	NA	NA	NA	NA	NA	NA	PRAME	ENSG00000185686.18	ENST00000398741.5	22	chr22:22547702-22548069:-	ENSP00000381728.2|ENSP00000384343.3|ENSP00000385198.1|ENSP00000445675.1	preferentially expressed antigen in melanoma	preferentially expressed antigen in melanoma
40mio-rep2	E_20221201_NO30_400nL_HLAc1_4e7_directIP_titration_rep2_Slot2-5_1_3520.27457.1440.2	2	2	14.07	6.72	5.16	7.35	80.6	8	9020	SLLQHLIGL	9	unbiased	NA	94.8513	0.851487	497.305	-4.4	6.46	Human	ENSP00000381726.1	ENSP00000381726.1	NA	NA	NA	NA	NA	NA	NA	PRAME	ENSG00000185686.18	ENST00000398741.5	22	chr22:22547702-22548069:-	ENSP00000381728.2|ENSP00000384343.3|ENSP00000385198.1|ENSP00000445675.1	preferentially expressed antigen in melanoma	preferentially expressed antigen in melanoma
40mio-rep4	E_20221201_NO30_400nL_HLAc1_4e7_directIP_titration_rep4_Slot2-5_1_3522.12200.613.1	1	1	4.61	2.63	0.75	1.98	50.4	6	1470	SLSSSSPIS	9	y-ion bias	NA	42.1316	1.35863	864.428	-3.4	5.24	Human	ENSP00000371711.3	ENSP00000371711.3|ENSP00000386566.1|ENSP00000454701.1	NA	NA	NA	NA	NA	NA	NA	DMRT1	ENSG00000137090.12	ENST00000382276.8	9	chr9:968137-969090:+	ENSP00000440444.1	doublesex and mab-3 related transcription factor 1	doublesex and mab-3 related transcription factor 1
40mio-rep1	E_20221201_NO30_400nL_HLAc1_4e7_directIP_titration_rep1_Slot1-04_1_3496.23046.264.1	1	2	9.46	1.53	8.48	7.93	63	6	6960	SSWAETTYW	9	dual b/y bias	NA	79.6144	1.56562	1130.48	1	4	Human	ENSP00000243213.1	ENSP00000243213.1	NA	NA	NA	NA	NA	NA	NA	IL13RA2	ENSG00000123496.8	ENST00000243213.2	X	chrX:115003982-115004082:-	ENSP00000361004.1	interleukin 13 receptor subunit alpha 2	interleukin 13 receptor subunit alpha 2
40mio-rep2	E_20221201_NO30_400nL_HLAc1_4e7_directIP_titration_rep2_Slot2-5_1_3520.22801.288.1	1	1	8.7	0.07	8.6	8.64	67.6	6	1360	SSWAETTYW	9	unbiased	NA	78.7674	1.5516	1130.47	-7.9	4	Human	ENSP00000243213.1	ENSP00000243213.1	NA	NA	NA	NA	NA	NA	NA	IL13RA2	ENSG00000123496.8	ENST00000243213.2	X	chrX:115003982-115004082:-	ENSP00000361004.1	interleukin 13 receptor subunit alpha 2	interleukin 13 receptor subunit alpha 2
40mio-rep4	E_20221201_NO30_400nL_HLAc1_4e7_directIP_titration_rep4_Slot2-5_1_3522.22815.280.1	1	1	4.78	NA	6.95	4.78	53.2	6	1280	SSWAETTYW	9	b-ion bias	NA	78.8011	1.55585	1130.48	1	4	Human	ENSP00000243213.1	ENSP00000243213.1	NA	NA	NA	NA	NA	NA	NA	IL13RA2	ENSG00000123496.8	ENST00000243213.2	X	chrX:115003982-115004082:-	ENSP00000361004.1	interleukin 13 receptor subunit alpha 2	interleukin 13 receptor subunit alpha 2
10mio-rep1	E_20221201_NO30_400nL_HLAc1_1e7_directIP_titration_rep1_Slot2-3_1_3512.5476.1720.3	3	5	9.1	5.38	3.16	3.71	89.4	6	25600	SVFAHPRKL	9	y-ion bias	NA	18.9254	0.673731	352.208	-5.9	11	Human	ENSP00000333487.2	ENSP00000333487.2|ENSP00000350592.4	NA	NA	NA	NA	NA	NA	NA	MAGEA2B	ENSG00000183305.13	ENST00000331220.6	X	chrX:152718049-152718606:+	ENSP00000359316.2|ENSP00000469919.1|ENSP00000470872.1|ENSP00000480491.1|ENSP00000480738.1|ENSP00000484290.1|ENSP00000485391.1|ENSP00000485541.1	MAGE family member A2B	MAGE family member A2B
10mio-rep3	E_20221201_NO30_400nL_HLAc1_1e7_directIP_titration_rep3_Slot2-3_1_3514.5452.1732.3	3	5	8.36	4.75	2.1	3.62	90	5	24000	SVFAHPRKL	9	y-ion bias	NA	18.8453	0.666568	352.209	-3	11	Human	ENSP00000333487.2	ENSP00000333487.2|ENSP00000350592.4	NA	NA	NA	NA	NA	NA	NA	MAGEA2B	ENSG00000183305.13	ENST00000331220.6	X	chrX:152718049-152718606:+	ENSP00000359316.2|ENSP00000469919.1|ENSP00000470872.1|ENSP00000480491.1|ENSP00000480738.1|ENSP00000484290.1|ENSP00000485391.1|ENSP00000485541.1	MAGE family member A2B	MAGE family member A2B
20mio-rep1	E_20221201_NO30_400nL_HLAc1_2e7_directIP_titration_rep1_Slot2-4_1_3515.5238.1714.3	3	4	10.42	5.65	5.16	4.77	94.4	6	117000	SVFAHPRKL	9	y-ion bias	NA	18.1015	0.67801	352.208	-5.9	11	Human	ENSP00000333487.2	ENSP00000333487.2|ENSP00000350592.4	NA	NA	NA	NA	NA	NA	NA	MAGEA2B	ENSG00000183305.13	ENST00000331220.6	X	chrX:152718049-152718606:+	ENSP00000359316.2|ENSP00000469919.1|ENSP00000470872.1|ENSP00000480491.1|ENSP00000480738.1|ENSP00000484290.1|ENSP00000485391.1|ENSP00000485541.1	MAGE family member A2B	MAGE family member A2B
20mio-rep2	E_20221201_NO30_400nL_HLAc1_2e7_directIP_titration_rep3_Slot2-4_1_3518.5378.1762.3	3	7	11.42	5.8	6.12	5.63	94.3	8	88900	SVFAHPRKL	9	y-ion bias	NA	18.5864	0.647304	352.208	-5.9	11	Human	ENSP00000333487.2	ENSP00000333487.2|ENSP00000350592.4	NA	NA	NA	NA	NA	NA	NA	MAGEA2B	ENSG00000183305.13	ENST00000331220.6	X	chrX:152718049-152718606:+	ENSP00000359316.2|ENSP00000469919.1|ENSP00000470872.1|ENSP00000480491.1|ENSP00000480738.1|ENSP00000484290.1|ENSP00000485391.1|ENSP00000485541.1	MAGE family member A2B	MAGE family member A2B
20mio-rep3	E_20221201_NO30_400nL_HLAc1_2e7_directIP_titration_rep4_Slot2-4_1_3519.5337.1710.3	3	9	12.42	8.25	3.17	4.17	94.5	6	231000	SVFAHPRKL	9	y-ion bias	NA	18.4426	0.680585	352.208	-5.9	11	Human	ENSP00000333487.2	ENSP00000333487.2|ENSP00000350592.4	NA	NA	NA	NA	NA	NA	NA	MAGEA2B	ENSG00000183305.13	ENST00000331220.6	X	chrX:152718049-152718606:+	ENSP00000359316.2|ENSP00000469919.1|ENSP00000470872.1|ENSP00000480491.1|ENSP00000480738.1|ENSP00000484290.1|ENSP00000485391.1|ENSP00000485541.1	MAGE family member A2B	MAGE family member A2B
40mio-rep1	E_20221201_NO30_400nL_HLAc1_4e7_directIP_titration_rep1_Slot1-04_1_3496.5491.1378.2	2	8	16.36	5.7	9.5	10.66	93	7	310000	SVFAHPRKL	9	dual b/y bias	NA	18.9784	0.890267	527.809	-4.6	11	Human	ENSP00000333487.2	ENSP00000333487.2|ENSP00000350592.4	NA	NA	NA	NA	NA	NA	NA	MAGEA2B	ENSG00000183305.13	ENST00000331220.6	X	chrX:152718049-152718606:+	ENSP00000359316.2|ENSP00000469919.1|ENSP00000470872.1|ENSP00000480491.1|ENSP00000480738.1|ENSP00000484290.1|ENSP00000485391.1|ENSP00000485541.1	MAGE family member A2B	MAGE family member A2B
40mio-rep2	E_20221201_NO30_400nL_HLAc1_4e7_directIP_titration_rep2_Slot2-5_1_3520.5208.1393.2	2	12	15.17	5.49	8.52	9.69	89.5	7	399000	SVFAHPRKL	9	dual b/y bias	NA	17.9982	0.880498	527.807	-8.4	11	Human	ENSP00000333487.2	ENSP00000333487.2|ENSP00000350592.4	NA	NA	NA	NA	NA	NA	NA	MAGEA2B	ENSG00000183305.13	ENST00000331220.6	X	chrX:152718049-152718606:+	ENSP00000359316.2|ENSP00000469919.1|ENSP00000470872.1|ENSP00000480491.1|ENSP00000480738.1|ENSP00000484290.1|ENSP00000485391.1|ENSP00000485541.1	MAGE family member A2B	MAGE family member A2B
40mio-rep3	E_20221201_NO30_400nL_HLAc1_4e7_directIP_titration_rep3_Slot2-5_1_3521.5260.1390.2	2	8	16.49	5.77	10.06	10.72	95	8	351000	SVFAHPRKL	9	dual b/y bias	NA	18.1755	0.88232	527.809	-4.6	11	Human	ENSP00000333487.2	ENSP00000333487.2|ENSP00000350592.4	NA	NA	NA	NA	NA	NA	NA	MAGEA2B	ENSG00000183305.13	ENST00000331220.6	X	chrX:152718049-152718606:+	ENSP00000359316.2|ENSP00000469919.1|ENSP00000470872.1|ENSP00000480491.1|ENSP00000480738.1|ENSP00000484290.1|ENSP00000485391.1|ENSP00000485541.1	MAGE family member A2B	MAGE family member A2B
40mio-rep4	E_20221201_NO30_400nL_HLAc1_4e7_directIP_titration_rep4_Slot2-5_1_3522.5257.1391.2	2	9	16	4.71	9.77	11.29	89.4	7	343000	SVFAHPRKL	9	dual b/y bias	NA	18.1628	0.882013	527.809	-4.6	11	Human	ENSP00000333487.2	ENSP00000333487.2|ENSP00000350592.4	NA	NA	NA	NA	NA	NA	NA	MAGEA2B	ENSG00000183305.13	ENST00000331220.6	X	chrX:152718049-152718606:+	ENSP00000359316.2|ENSP00000469919.1|ENSP00000470872.1|ENSP00000480491.1|ENSP00000480738.1|ENSP00000484290.1|ENSP00000485391.1|ENSP00000485541.1	MAGE family member A2B	MAGE family member A2B
5mio-rep1	E_20221201_NO30_400nL_HLAc1_5e6_directIP_titration_rep1_Slot1-37_1_3502.5589.1438.2	2	5	9.21	1.57	7.41	7.64	72.9	5	16300	SVFAHPRKL	9	unbiased	NA	19.3136	0.852531	527.807	-8.4	11	Human	ENSP00000333487.2	ENSP00000333487.2|ENSP00000350592.4	NA	NA	NA	NA	NA	NA	NA	MAGEA2B	ENSG00000183305.13	ENST00000331220.6	X	chrX:152718049-152718606:+	ENSP00000359316.2|ENSP00000469919.1|ENSP00000470872.1|ENSP00000480491.1|ENSP00000480738.1|ENSP00000484290.1|ENSP00000485391.1|ENSP00000485541.1	MAGE family member A2B	MAGE family member A2B
40mio-rep1	E_20221201_NO30_400nL_HLAc1_4e7_directIP_titration_rep1_Slot1-04_1_3496.14334.1468.2	2	2	12.22	10.14	3.12	2.08	70.9	8	23100	TLDEKVAEL	9	unbiased	NA	49.5138	0.83335	509.275	-3.5	4.14	Human	ENSP00000354660.2	ENSP00000354660.2	NA	NA	NA	NA	NA	NA	NA	MAGEC2	ENSG00000046774.10	ENST00000247452.4	X	chrX:142203988-142204053:-	NA	MAGE family member C2	MAGE family member C2
40mio-rep2	E_20221201_NO30_400nL_HLAc1_4e7_directIP_titration_rep2_Slot2-5_1_3520.13970.1468.2	2	1	15.57	13.36	3.05	2.21	84.8	8	7100	TLDEKVAEL	9	dual b/y bias	NA	48.2581	0.833901	509.275	-3.5	4.14	Human	ENSP00000354660.2	ENSP00000354660.2	NA	NA	NA	NA	NA	NA	NA	MAGEC2	ENSG00000046774.10	ENST00000247452.4	X	chrX:142203988-142204053:-	NA	MAGE family member C2	MAGE family member C2
40mio-rep3	E_20221201_NO30_400nL_HLAc1_4e7_directIP_titration_rep3_Slot2-5_1_3521.13981.1460.2	2	1	12.95	10.27	2.15	2.68	79.5	7	7990	TLDEKVAEL	9	unbiased	NA	48.2998	0.838806	509.274	-5.4	4.14	Human	ENSP00000354660.2	ENSP00000354660.2	NA	NA	NA	NA	NA	NA	NA	MAGEC2	ENSG00000046774.10	ENST00000247452.4	X	chrX:142203988-142204053:-	NA	MAGE family member C2	MAGE family member C2
40mio-rep4	E_20221201_NO30_400nL_HLAc1_4e7_directIP_titration_rep4_Slot2-5_1_3522.13962.1473.2	2	1	8.13	6.85	1.64	1.27	61.5	5	11000	TLDEKVAEL	9	b-ion bias	NA	48.2176	0.830761	509.275	-3.5	4.14	Human	ENSP00000354660.2	ENSP00000354660.2	NA	NA	NA	NA	NA	NA	NA	MAGEC2	ENSG00000046774.10	ENST00000247452.4	X	chrX:142203988-142204053:-	NA	MAGE family member C2	MAGE family member C2
40mio-rep2	E_20221201_NO30_400nL_HLAc1_4e7_directIP_titration_rep2_Slot2-5_1_3520.15894.1412.2	2	2	10.98	3.91	6.36	7.07	71	6	12700	TQDWVQENY	9	dual b/y bias	NA	54.9039	0.869055	591.754	-4.6	3.67	Human|nuORFdb_human	ENSP00000244096.3	ENSP00000244096.3|ENSP00000276344.2|ENSP00000243314.5|ENST00000456494.1_3_X:148730977-148731121:-	NA	NA	NA	NA	RP5-937E21.1	Pseudogene	Pseudogene	MAGEA10	ENSG00000124260.12	ENST00000244096.7	X	chrX:152135621-152135685:-	ENSP00000359347.4	MAGE family member A10	MAGE family member A10
40mio-rep3	E_20221201_NO30_400nL_HLAc1_4e7_directIP_titration_rep3_Slot2-5_1_3521.15876.1418.2	2	1	9.64	3.22	5.68	6.42	68.1	6	5430	TQDWVQENY	9	dual b/y bias	NA	54.8429	0.865114	591.753	-6.3	3.67	Human|nuORFdb_human	ENSP00000244096.3	ENSP00000244096.3|ENSP00000276344.2|ENSP00000243314.5|ENST00000456494.1_3_X:148730977-148731121:-	NA	NA	NA	NA	RP5-937E21.1	Pseudogene	Pseudogene	MAGEA10	ENSG00000124260.12	ENST00000244096.7	X	chrX:152135621-152135685:-	ENSP00000359347.4	MAGE family member A10	MAGE family member A10
40mio-rep4	E_20221201_NO30_400nL_HLAc1_4e7_directIP_titration_rep4_Slot2-5_1_3522.15865.1416.2	2	1	10.51	6.65	4.48	3.87	75.1	5	5420	TQDWVQENY	9	dual b/y bias	NA	54.7901	0.866052	591.755	-2.9	3.67	Human|nuORFdb_human	ENSP00000244096.3	ENSP00000244096.3|ENSP00000276344.2|ENSP00000243314.5|ENST00000456494.1_3_X:148730977-148731121:-	NA	NA	NA	NA	RP5-937E21.1	Pseudogene	Pseudogene	MAGEA10	ENSG00000124260.12	ENST00000244096.7	X	chrX:152135621-152135685:-	ENSP00000359347.4	MAGE family member A10	MAGE family member A10
20mio-rep1	E_20221201_NO30_400nL_HLAc1_2e7_directIP_titration_rep1_Slot2-4_1_3515.13920.549.1	1	3	8.59	5.52	5.23	3.06	82	6	8140	TTVPSNTSW	9	unbiased	NA	48.078	1.39667	992.463	-5.4	5.18	Human|nuORFdb_human	ENSP00000324651.6	ENSP00000324651.6|ENSP00000423338.1|ENST00000511388.1_1_3:133098579-133114827:+	NA	NA	NA	NA	TMEM108	5' Overlap uORF	5' Overlap uORF	TMEM108	ENSG00000144868.13	ENST00000321871.10	3	chr3:133395984-133397792:+	ENSP00000376838.3	transmembrane protein 108	transmembrane protein 108
20mio-rep2	E_20221201_NO30_400nL_HLAc1_2e7_directIP_titration_rep3_Slot2-4_1_3518.14013.540.1	1	1	8.57	4.87	4.62	3.7	84.8	6	2480	TTVPSNTSW	9	unbiased	NA	48.4012	1.40222	992.459	-9.4	5.18	Human|nuORFdb_human	ENSP00000324651.6	ENSP00000324651.6|ENSP00000423338.1|ENST00000511388.1_1_3:133098579-133114827:+	NA	NA	NA	NA	TMEM108	5' Overlap uORF	5' Overlap uORF	TMEM108	ENSG00000144868.13	ENST00000321871.10	3	chr3:133395984-133397792:+	ENSP00000376838.3	transmembrane protein 108	transmembrane protein 108
40mio-rep1	E_20221201_NO30_400nL_HLAc1_4e7_directIP_titration_rep1_Slot1-04_1_3496.14163.524.1	1	1	6.23	3.97	3.39	2.26	72.7	5	3150	TTVPSNTSW	9	unbiased	NA	48.9234	1.41149	992.464	-4.4	5.18	Human|nuORFdb_human	ENSP00000324651.6	ENSP00000324651.6|ENSP00000423338.1|ENST00000511388.1_1_3:133098579-133114827:+	NA	NA	NA	NA	TMEM108	5' Overlap uORF	5' Overlap uORF	TMEM108	ENSG00000144868.13	ENST00000321871.10	3	chr3:133395984-133397792:+	ENSP00000376838.3	transmembrane protein 108	transmembrane protein 108
40mio-rep2	E_20221201_NO30_400nL_HLAc1_4e7_directIP_titration_rep2_Slot2-5_1_3520.13892.540.1	1	1	8.93	6.17	4.83	2.76	87.8	5	5680	TTVPSNTSW	9	unbiased	NA	47.9888	1.40198	992.461	-7.4	5.18	Human|nuORFdb_human	ENSP00000324651.6	ENSP00000324651.6|ENSP00000423338.1|ENST00000511388.1_1_3:133098579-133114827:+	NA	NA	NA	NA	TMEM108	5' Overlap uORF	5' Overlap uORF	TMEM108	ENSG00000144868.13	ENST00000321871.10	3	chr3:133395984-133397792:+	ENSP00000376838.3	transmembrane protein 108	transmembrane protein 108
40mio-rep3	E_20221201_NO30_400nL_HLAc1_4e7_directIP_titration_rep3_Slot2-5_1_3521.13894.540.1	1	3	10.51	6.7	5.39	3.81	88.4	5	13100	TTVPSNTSW	9	b-ion bias	NA	47.9995	1.40228	992.466	-2.4	5.18	Human|nuORFdb_human	ENSP00000324651.6	ENSP00000324651.6|ENSP00000423338.1|ENST00000511388.1_1_3:133098579-133114827:+	NA	NA	NA	NA	TMEM108	5' Overlap uORF	5' Overlap uORF	TMEM108	ENSG00000144868.13	ENST00000321871.10	3	chr3:133395984-133397792:+	ENSP00000376838.3	transmembrane protein 108	transmembrane protein 108
40mio-rep4	E_20221201_NO30_400nL_HLAc1_4e7_directIP_titration_rep4_Slot2-5_1_3522.13880.538.1	1	2	9.34	5.53	5.04	3.81	87.6	6	6270	TTVPSNTSW	9	b-ion bias	NA	47.9346	1.40323	992.468	-0.4	5.18	Human|nuORFdb_human	ENSP00000324651.6	ENSP00000324651.6|ENSP00000423338.1|ENST00000511388.1_1_3:133098579-133114827:+	NA	NA	NA	NA	TMEM108	5' Overlap uORF	5' Overlap uORF	TMEM108	ENSG00000144868.13	ENST00000321871.10	3	chr3:133395984-133397792:+	ENSP00000376838.3	transmembrane protein 108	transmembrane protein 108
40mio-rep3	E_20221201_NO30_400nL_HLAc1_4e7_directIP_titration_rep3_Slot2-5_1_3521.6609.1467.2	2	1	7.92	5.21	2.97	2.7	78	5	7820	TVYGEPRK	8	y-ion bias	NA	22.8333	0.834605	475.257	-3.6	8.26	Human	ENSP00000276344.2	ENSP00000276344.2	NA	NA	NA	NA	NA	NA	NA	MAGEA4	ENSG00000147381.11	ENST00000276344.6	X	chrX:151924616-151925170:+	ENSP00000353379.2|ENSP00000359360.1|ENSP00000359365.3|ENSP00000377497.1|ENSP00000377498.1	MAGE family member A4	MAGE family member A4
40mio-rep4	E_20221201_NO30_400nL_HLAc1_4e7_directIP_titration_rep4_Slot2-5_1_3522.6612.1465.2	2	1	8.52	4.75	3.8	3.77	82.9	5	7880	TVYGEPRK	8	y-ion bias	NA	22.8404	0.835414	475.257	-3.6	8.26	Human	ENSP00000276344.2	ENSP00000276344.2	NA	NA	NA	NA	NA	NA	NA	MAGEA4	ENSG00000147381.11	ENST00000276344.6	X	chrX:151924616-151925170:+	ENSP00000353379.2|ENSP00000359360.1|ENSP00000359365.3|ENSP00000377497.1|ENSP00000377498.1	MAGE family member A4	MAGE family member A4
1mio-rep1	E_20221201_NO30_400nL_HLAc1_1e6_directIP_titration_rep1_Slot1-06_1_3498.6987.1399.2	2	4	10.28	6.27	3.87	4.01	84.7	6	61500	TVYGEPRKL	9	unbiased	NA	24.1414	0.876716	531.798	-5.2	8.26	Human	ENSP00000276344.2	ENSP00000276344.2	NA	NA	NA	NA	NA	NA	NA	MAGEA4	ENSG00000147381.11	ENST00000276344.6	X	chrX:151924616-151925170:+	ENSP00000353379.2|ENSP00000359360.1|ENSP00000359365.3|ENSP00000377497.1|ENSP00000377498.1	MAGE family member A4	MAGE family member A4
1mio-rep2	E_20221201_NO30_400nL_HLAc1_1e6_directIP_titration_rep3_Slot2-1_1_3508.6954.1418.2	2	2	10.47	5.69	4.27	4.78	87.9	6	34000	TVYGEPRKL	9	y-ion bias	NA	24.025	0.864938	531.797	-7.1	8.26	Human	ENSP00000276344.2	ENSP00000276344.2	NA	NA	NA	NA	NA	NA	NA	MAGEA4	ENSG00000147381.11	ENST00000276344.6	X	chrX:151924616-151925170:+	ENSP00000353379.2|ENSP00000359360.1|ENSP00000359365.3|ENSP00000377497.1|ENSP00000377498.1	MAGE family member A4	MAGE family member A4
1mio-rep3	E_20221201_NO30_400nL_HLAc1_1e6_directIP_titration_rep4_Slot2-1_1_3509.6836.1416.2	2	1	7.95	5.84	2.61	2.11	74.2	5	5350	TVYGEPRKL	9	unbiased	NA	23.6165	0.866035	531.796	-8.9	8.26	Human	ENSP00000276344.2	ENSP00000276344.2	NA	NA	NA	NA	NA	NA	NA	MAGEA4	ENSG00000147381.11	ENST00000276344.6	X	chrX:151924616-151925170:+	ENSP00000353379.2|ENSP00000359360.1|ENSP00000359365.3|ENSP00000377497.1|ENSP00000377498.1	MAGE family member A4	MAGE family member A4
10mio-rep2	E_20221201_NO30_400nL_HLAc1_1e7_directIP_titration_rep2_Slot2-3_1_3513.6617.1413.2	2	10	13.75	7.28	6.17	6.47	92.3	8	252000	TVYGEPRKL	9	dual b/y bias	NA	22.8664	0.86847	531.797	-7.1	8.26	Human	ENSP00000276344.2	ENSP00000276344.2	NA	NA	NA	NA	NA	NA	NA	MAGEA4	ENSG00000147381.11	ENST00000276344.6	X	chrX:151924616-151925170:+	ENSP00000353379.2|ENSP00000359360.1|ENSP00000359365.3|ENSP00000377497.1|ENSP00000377498.1	MAGE family member A4	MAGE family member A4
10mio-rep3	E_20221201_NO30_400nL_HLAc1_1e7_directIP_titration_rep3_Slot2-3_1_3514.6657.1408.2	2	11	16.36	9.85	4.99	6.51	95.6	7	360000	TVYGEPRKL	9	dual b/y bias	NA	23.0059	0.871167	531.798	-5.2	8.26	Human	ENSP00000276344.2	ENSP00000276344.2	NA	NA	NA	NA	NA	NA	NA	MAGEA4	ENSG00000147381.11	ENST00000276344.6	X	chrX:151924616-151925170:+	ENSP00000353379.2|ENSP00000359360.1|ENSP00000359365.3|ENSP00000377497.1|ENSP00000377498.1	MAGE family member A4	MAGE family member A4
20mio-rep1	E_20221201_NO30_400nL_HLAc1_2e7_directIP_titration_rep1_Slot2-4_1_3515.6558.1407.2	2	9	16.88	11.44	7.49	5.44	95.8	8	494000	TVYGEPRKL	9	unbiased	NA	22.6581	0.871921	531.798	-5.2	8.26	Human	ENSP00000276344.2	ENSP00000276344.2	NA	NA	NA	NA	NA	NA	NA	MAGEA4	ENSG00000147381.11	ENST00000276344.6	X	chrX:151924616-151925170:+	ENSP00000353379.2|ENSP00000359360.1|ENSP00000359365.3|ENSP00000377497.1|ENSP00000377498.1	MAGE family member A4	MAGE family member A4
20mio-rep2	E_20221201_NO30_400nL_HLAc1_2e7_directIP_titration_rep3_Slot2-4_1_3518.6701.1405.2	2	10	14.56	9.41	5.66	5.15	93.9	7	580000	TVYGEPRKL	9	unbiased	NA	23.1535	0.873364	531.798	-5.2	8.26	Human	ENSP00000276344.2	ENSP00000276344.2	NA	NA	NA	NA	NA	NA	NA	MAGEA4	ENSG00000147381.11	ENST00000276344.6	X	chrX:151924616-151925170:+	ENSP00000353379.2|ENSP00000359360.1|ENSP00000359365.3|ENSP00000377497.1|ENSP00000377498.1	MAGE family member A4	MAGE family member A4
20mio-rep3	E_20221201_NO30_400nL_HLAc1_2e7_directIP_titration_rep4_Slot2-4_1_3519.6602.1401.2	2	7	15.16	11.17	4.46	3.99	97.1	6	419000	TVYGEPRKL	9	unbiased	NA	22.8093	0.875849	531.797	-7.1	8.26	Human	ENSP00000276344.2	ENSP00000276344.2	NA	NA	NA	NA	NA	NA	NA	MAGEA4	ENSG00000147381.11	ENST00000276344.6	X	chrX:151924616-151925170:+	ENSP00000353379.2|ENSP00000359360.1|ENSP00000359365.3|ENSP00000377497.1|ENSP00000377498.1	MAGE family member A4	MAGE family member A4
40mio-rep1	E_20221201_NO30_400nL_HLAc1_4e7_directIP_titration_rep1_Slot1-04_1_3496.6811.1385.2	2	10	16.93	11.44	5.72	5.49	97.5	7	1130000	TVYGEPRKL	9	unbiased	NA	23.5357	0.885455	531.798	-5.2	8.26	Human	ENSP00000276344.2	ENSP00000276344.2	NA	NA	NA	NA	NA	NA	NA	MAGEA4	ENSG00000147381.11	ENST00000276344.6	X	chrX:151924616-151925170:+	ENSP00000353379.2|ENSP00000359360.1|ENSP00000359365.3|ENSP00000377497.1|ENSP00000377498.1	MAGE family member A4	MAGE family member A4
40mio-rep2	E_20221201_NO30_400nL_HLAc1_4e7_directIP_titration_rep2_Slot2-5_1_3520.6558.1390.2	2	5	16.67	9.92	7.21	6.75	97.3	7	778000	TVYGEPRKL	9	unbiased	NA	22.6612	0.88235	531.797	-7.1	8.26	Human	ENSP00000276344.2	ENSP00000276344.2	NA	NA	NA	NA	NA	NA	NA	MAGEA4	ENSG00000147381.11	ENST00000276344.6	X	chrX:151924616-151925170:+	ENSP00000353379.2|ENSP00000359360.1|ENSP00000359365.3|ENSP00000377497.1|ENSP00000377498.1	MAGE family member A4	MAGE family member A4
40mio-rep3	E_20221201_NO30_400nL_HLAc1_4e7_directIP_titration_rep3_Slot2-5_1_3521.6580.1392.2	2	8	17.67	10.26	7.42	7.42	97.2	7	987000	TVYGEPRKL	9	unbiased	NA	22.7332	0.881394	531.798	-7.1	8.26	Human	ENSP00000276344.2	ENSP00000276344.2	NA	NA	NA	NA	NA	NA	NA	MAGEA4	ENSG00000147381.11	ENST00000276344.6	X	chrX:151924616-151925170:+	ENSP00000353379.2|ENSP00000359360.1|ENSP00000359365.3|ENSP00000377497.1|ENSP00000377498.1	MAGE family member A4	MAGE family member A4
40mio-rep4	E_20221201_NO30_400nL_HLAc1_4e7_directIP_titration_rep4_Slot2-5_1_3522.6580.1393.2	2	10	16.76	10.67	6.06	6.09	96.8	7	1020000	TVYGEPRKL	9	unbiased	NA	22.7294	0.881031	531.798	-5.2	8.26	Human	ENSP00000276344.2	ENSP00000276344.2	NA	NA	NA	NA	NA	NA	NA	MAGEA4	ENSG00000147381.11	ENST00000276344.6	X	chrX:151924616-151925170:+	ENSP00000353379.2|ENSP00000359360.1|ENSP00000359365.3|ENSP00000377497.1|ENSP00000377498.1	MAGE family member A4	MAGE family member A4
5mio-rep3	E_20221201_NO30_400nL_HLAc1_5e6_directIP_titration_rep3_Slot2-2_1_3511.6855.1408.2	2	4	13.36	9.44	3.41	3.92	95.7	7	138000	TVYGEPRKL	9	unbiased	NA	23.6866	0.871047	531.796	-8.9	8.26	Human	ENSP00000276344.2	ENSP00000276344.2	NA	NA	NA	NA	NA	NA	NA	MAGEA4	ENSG00000147381.11	ENST00000276344.6	X	chrX:151924616-151925170:+	ENSP00000353379.2|ENSP00000359360.1|ENSP00000359365.3|ENSP00000377497.1|ENSP00000377498.1	MAGE family member A4	MAGE family member A4
40mio-rep1	E_20221201_NO30_400nL_HLAc1_4e7_directIP_titration_rep1_Slot1-04_1_3496.18194.388.1	1	1	9.89	2.78	5.87	7.11	84.2	6	4390	VDPIGHLY	8	unbiased	NA	62.8488	1.49256	913.473	-5.2	5.07	Human	ENSP00000359301.3	ENSP00000359301.3	NA	NA	NA	NA	NA	NA	NA	MAGEA3	ENSG00000221867.9	ENST00000370278.4	X	chrX:152701775-152702347:+	ENSP00000473093.1	MAGE family member A3	MAGE family member A3
40mio-rep2	E_20221201_NO30_400nL_HLAc1_4e7_directIP_titration_rep2_Slot2-5_1_3520.17821.403.1	1	1	9.91	2.96	4.66	6.95	86.5	6	3000	VDPIGHLY	8	unbiased	NA	61.5619	1.48332	913.474	-4.2	5.07	Human	ENSP00000359301.3	ENSP00000359301.3	NA	NA	NA	NA	NA	NA	NA	MAGEA3	ENSG00000221867.9	ENST00000370278.4	X	chrX:152701775-152702347:+	ENSP00000473093.1	MAGE family member A3	MAGE family member A3
40mio-rep1	E_20221201_NO30_400nL_HLAc1_4e7_directIP_titration_rep1_Slot1-04_1_3496.6909.559.1	1	1	7.15	3.63	1.52	3.52	72.6	5	2460	VDPTGHSF	8	unbiased	NA	23.874	1.39083	859.39	-5.2	5.08	Human	ENSP00000244096.3	ENSP00000244096.3	NA	NA	NA	NA	NA	NA	NA	MAGEA10	ENSG00000124260.12	ENST00000244096.7	X	chrX:152135621-152135685:-	ENSP00000359347.4	MAGE family member A10	MAGE family member A10
20mio-rep1	E_20221201_NO30_400nL_HLAc1_2e7_directIP_titration_rep1_Slot2-4_1_3515.26495.1376.2	2	2	14.75	2.3	11.73	12.45	82.1	7	5740	VEFPYQYDF	9	dual b/y bias	NA	91.4918	0.891319	604.265	-6.5	3.67	Human	ENSP00000436773.2	ENSP00000436773.2|ENSP00000446443.1|ENSP00000467716.1	NA	NA	NA	NA	NA	NA	NA	KIAA0100	ENSG00000007202.15	ENST00000528896.7	17	chr17:28614446-28615066:-	NA	KIAA0100	KIAA0100
20mio-rep2	E_20221201_NO30_400nL_HLAc1_2e7_directIP_titration_rep3_Slot2-4_1_3518.26528.1373.2	2	2	15.78	3.56	11.06	12.22	87.7	7	5540	VEFPYQYDF	9	dual b/y bias	NA	91.625	0.893352	604.265	-6.5	3.67	Human	ENSP00000436773.2	ENSP00000436773.2|ENSP00000446443.1|ENSP00000467716.1	NA	NA	NA	NA	NA	NA	NA	KIAA0100	ENSG00000007202.15	ENST00000528896.7	17	chr17:28614446-28615066:-	NA	KIAA0100	KIAA0100
20mio-rep3	E_20221201_NO30_400nL_HLAc1_2e7_directIP_titration_rep4_Slot2-4_1_3519.26559.1378.2	2	3	15.25	6.12	7.96	9.13	84.1	6	11000	VEFPYQYDF	9	dual b/y bias	NA	91.7285	0.890197	604.268	-1.6	3.67	Human	ENSP00000436773.2	ENSP00000436773.2|ENSP00000446443.1|ENSP00000467716.1	NA	NA	NA	NA	NA	NA	NA	KIAA0100	ENSG00000007202.15	ENST00000528896.7	17	chr17:28614446-28615066:-	NA	KIAA0100	KIAA0100
40mio-rep1	E_20221201_NO30_400nL_HLAc1_4e7_directIP_titration_rep1_Slot1-04_1_3496.26748.1347.2	2	4	17.03	1.26	13.29	15.77	88.2	7	12700	VEFPYQYDF	9	dual b/y bias	NA	92.4047	0.909642	604.267	-3.2	3.67	Human	ENSP00000436773.2	ENSP00000436773.2|ENSP00000446443.1|ENSP00000467716.1	NA	NA	NA	NA	NA	NA	NA	KIAA0100	ENSG00000007202.15	ENST00000528896.7	17	chr17:28614446-28615066:-	NA	KIAA0100	KIAA0100
40mio-rep2	E_20221201_NO30_400nL_HLAc1_4e7_directIP_titration_rep2_Slot2-5_1_3520.26514.1355.2	2	3	14.22	4.58	9.64	9.64	81.5	6	9770	VEFPYQYDF	9	dual b/y bias	NA	91.5944	0.904809	604.265	-6.5	3.67	Human	ENSP00000436773.2	ENSP00000436773.2|ENSP00000446443.1|ENSP00000467716.1	NA	NA	NA	NA	NA	NA	NA	KIAA0100	ENSG00000007202.15	ENST00000528896.7	17	chr17:28614446-28615066:-	NA	KIAA0100	KIAA0100
40mio-rep3	E_20221201_NO30_400nL_HLAc1_4e7_directIP_titration_rep3_Slot2-5_1_3521.26526.1364.2	2	3	18.28	3.96	12.7	14.32	91.5	7	8570	VEFPYQYDF	9	dual b/y bias	NA	91.6289	0.898994	604.267	-3.2	3.67	Human	ENSP00000436773.2	ENSP00000436773.2|ENSP00000446443.1|ENSP00000467716.1	NA	NA	NA	NA	NA	NA	NA	KIAA0100	ENSG00000007202.15	ENST00000528896.7	17	chr17:28614446-28615066:-	NA	KIAA0100	KIAA0100
40mio-rep4	E_20221201_NO30_400nL_HLAc1_4e7_directIP_titration_rep4_Slot2-5_1_3522.26542.1361.2	2	3	16.13	3.45	11.43	12.68	86.5	7	8100	VEFPYQYDF	9	dual b/y bias	NA	91.6773	0.900876	604.267	-3.2	3.67	Human	ENSP00000436773.2	ENSP00000436773.2|ENSP00000446443.1|ENSP00000467716.1	NA	NA	NA	NA	NA	NA	NA	KIAA0100	ENSG00000007202.15	ENST00000528896.7	17	chr17:28614446-28615066:-	NA	KIAA0100	KIAA0100
10mio-rep2	E_20221201_NO30_400nL_HLAc1_1e7_directIP_titration_rep2_Slot2-3_1_3513.15656.1449.2	2	1	16.57	8.02	8.08	8.55	89.4	8	11700	VETSYVKVL	9	y-ion bias	NA	54.0816	0.845396	519.294	-6.8	5.97	Human	ENSP00000350592.4	ENSP00000350592.4|ENSP00000359301.3	NA	NA	NA	NA	NA	NA	NA	MAGEA12	ENSG00000213401.10	ENST00000357916.8	X	chrX:152737104-152737669:+	ENSP00000377447.3|ENSP00000377478.3	MAGE family member A12	MAGE family member A12
10mio-rep3	E_20221201_NO30_400nL_HLAc1_1e7_directIP_titration_rep3_Slot2-3_1_3514.15610.1453.2	2	1	17.2	8.79	7.24	8.42	91.3	8	5550	VETSYVKVL	9	unbiased	NA	53.9254	0.843353	519.293	-6.8	5.97	Human	ENSP00000350592.4	ENSP00000350592.4|ENSP00000359301.3	NA	NA	NA	NA	NA	NA	NA	MAGEA12	ENSG00000213401.10	ENST00000357916.8	X	chrX:152737104-152737669:+	ENSP00000377447.3|ENSP00000377478.3	MAGE family member A12	MAGE family member A12
20mio-rep1	E_20221201_NO30_400nL_HLAc1_2e7_directIP_titration_rep1_Slot2-4_1_3515.15579.1443.2	2	2	15.19	5.83	6.91	9.36	75.7	8	24900	VETSYVKVL	9	dual b/y bias	NA	53.805	0.849228	519.294	-6.8	5.97	Human	ENSP00000350592.4	ENSP00000350592.4|ENSP00000359301.3	NA	NA	NA	NA	NA	NA	NA	MAGEA12	ENSG00000213401.10	ENST00000357916.8	X	chrX:152737104-152737669:+	ENSP00000377447.3|ENSP00000377478.3	MAGE family member A12	MAGE family member A12
20mio-rep2	E_20221201_NO30_400nL_HLAc1_2e7_directIP_titration_rep3_Slot2-4_1_3518.15678.1442.2	2	1	19.78	8.89	9.9	10.89	93.8	8	22500	VETSYVKVL	9	dual b/y bias	NA	54.1525	0.849825	519.294	-6.8	5.97	Human	ENSP00000350592.4	ENSP00000350592.4|ENSP00000359301.3	NA	NA	NA	NA	NA	NA	NA	MAGEA12	ENSG00000213401.10	ENST00000357916.8	X	chrX:152737104-152737669:+	ENSP00000377447.3|ENSP00000377478.3	MAGE family member A12	MAGE family member A12
20mio-rep3	E_20221201_NO30_400nL_HLAc1_2e7_directIP_titration_rep4_Slot2-4_1_3519.15618.1442.2	2	2	15.01	6.46	9.16	8.55	82.3	8	22100	VETSYVKVL	9	unbiased	NA	53.946	0.850194	519.293	-8.7	5.97	Human	ENSP00000350592.4	ENSP00000350592.4|ENSP00000359301.3	NA	NA	NA	NA	NA	NA	NA	MAGEA12	ENSG00000213401.10	ENST00000357916.8	X	chrX:152737104-152737669:+	ENSP00000377447.3|ENSP00000377478.3	MAGE family member A12	MAGE family member A12
40mio-rep1	E_20221201_NO30_400nL_HLAc1_4e7_directIP_titration_rep1_Slot1-04_1_3496.15887.1402.2	2	2	18.55	8.57	9.75	9.98	96.2	8	89200	VETSYVKVL	9	dual b/y bias	NA	54.8787	0.874839	519.296	-2.9	5.97	Human	ENSP00000350592.4	ENSP00000350592.4|ENSP00000359301.3	NA	NA	NA	NA	NA	NA	NA	MAGEA12	ENSG00000213401.10	ENST00000357916.8	X	chrX:152737104-152737669:+	ENSP00000377447.3|ENSP00000377478.3	MAGE family member A12	MAGE family member A12
40mio-rep2	E_20221201_NO30_400nL_HLAc1_4e7_directIP_titration_rep2_Slot2-5_1_3520.15545.1430.2	2	2	18.73	7.35	9.05	11.38	91.4	8	51000	VETSYVKVL	9	dual b/y bias	NA	53.6989	0.857495	519.295	-4.8	5.97	Human	ENSP00000350592.4	ENSP00000350592.4|ENSP00000359301.3	NA	NA	NA	NA	NA	NA	NA	MAGEA12	ENSG00000213401.10	ENST00000357916.8	X	chrX:152737104-152737669:+	ENSP00000377447.3|ENSP00000377478.3	MAGE family member A12	MAGE family member A12
40mio-rep3	E_20221201_NO30_400nL_HLAc1_4e7_directIP_titration_rep3_Slot2-5_1_3521.15556.1432.2	2	1	19.77	8.45	8.95	11.33	94.6	8	41600	VETSYVKVL	9	dual b/y bias	NA	53.7373	0.856132	519.295	-4.8	5.97	Human	ENSP00000350592.4	ENSP00000350592.4|ENSP00000359301.3	NA	NA	NA	NA	NA	NA	NA	MAGEA12	ENSG00000213401.10	ENST00000357916.8	X	chrX:152737104-152737669:+	ENSP00000377447.3|ENSP00000377478.3	MAGE family member A12	MAGE family member A12
40mio-rep4	E_20221201_NO30_400nL_HLAc1_4e7_directIP_titration_rep4_Slot2-5_1_3522.15536.1433.2	2	1	17.53	7.16	8.61	10.37	87	8	21800	VETSYVKVL	9	dual b/y bias	NA	53.6544	0.855865	519.296	-2.9	5.97	Human	ENSP00000350592.4	ENSP00000350592.4|ENSP00000359301.3	NA	NA	NA	NA	NA	NA	NA	MAGEA12	ENSG00000213401.10	ENST00000357916.8	X	chrX:152737104-152737669:+	ENSP00000377447.3|ENSP00000377478.3	MAGE family member A12	MAGE family member A12
5mio-rep1	E_20221201_NO30_400nL_HLAc1_5e6_directIP_titration_rep1_Slot1-37_1_3502.15964.1437.2	2	2	16.94	7.95	8.49	8.99	93.2	8	16600	VETSYVKVL	9	unbiased	NA	55.1449	0.852928	519.294	-6.8	5.97	Human	ENSP00000350592.4	ENSP00000350592.4|ENSP00000359301.3	NA	NA	NA	NA	NA	NA	NA	MAGEA12	ENSG00000213401.10	ENST00000357916.8	X	chrX:152737104-152737669:+	ENSP00000377447.3|ENSP00000377478.3	MAGE family member A12	MAGE family member A12
20mio-rep1	E_20221201_NO30_400nL_HLAc1_2e7_directIP_titration_rep1_Slot2-4_1_3515.5253.1478.2	2	2	6.28	NA	6.28	6.28	58.2	6	8840	VFAHPRKL	8	unbiased	NA	18.1533	0.827384	484.292	-7.1	11	Human	ENSP00000333487.2	ENSP00000333487.2|ENSP00000350592.4	NA	NA	NA	NA	NA	NA	NA	MAGEA2B	ENSG00000183305.13	ENST00000331220.6	X	chrX:152718049-152718606:+	ENSP00000359316.2|ENSP00000469919.1|ENSP00000470872.1|ENSP00000480491.1|ENSP00000480738.1|ENSP00000484290.1|ENSP00000485391.1|ENSP00000485541.1	MAGE family member A2B	MAGE family member A2B
20mio-rep2	E_20221201_NO30_400nL_HLAc1_2e7_directIP_titration_rep3_Slot2-4_1_3518.5396.1460.2	2	1	5.7	NA	5.7	5.7	54.6	6	3960	VFAHPRKL	8	unbiased	NA	18.6485	0.838472	484.292	-7.1	11	Human	ENSP00000333487.2	ENSP00000333487.2|ENSP00000350592.4	NA	NA	NA	NA	NA	NA	NA	MAGEA2B	ENSG00000183305.13	ENST00000331220.6	X	chrX:152718049-152718606:+	ENSP00000359316.2|ENSP00000469919.1|ENSP00000470872.1|ENSP00000480491.1|ENSP00000480738.1|ENSP00000484290.1|ENSP00000485391.1|ENSP00000485541.1	MAGE family member A2B	MAGE family member A2B
20mio-rep3	E_20221201_NO30_400nL_HLAc1_2e7_directIP_titration_rep4_Slot2-4_1_3519.5330.1445.2	2	1	8.93	NA	10.06	8.93	66.2	5	4340	VFAHPRKL	8	dual b/y bias	NA	18.4185	0.847951	484.292	-7.1	11	Human	ENSP00000333487.2	ENSP00000333487.2|ENSP00000350592.4	NA	NA	NA	NA	NA	NA	NA	MAGEA2B	ENSG00000183305.13	ENST00000331220.6	X	chrX:152718049-152718606:+	ENSP00000359316.2|ENSP00000469919.1|ENSP00000470872.1|ENSP00000480491.1|ENSP00000480738.1|ENSP00000484290.1|ENSP00000485391.1|ENSP00000485541.1	MAGE family member A2B	MAGE family member A2B
40mio-rep1	E_20221201_NO30_400nL_HLAc1_4e7_directIP_titration_rep1_Slot1-04_1_3496.5496.1433.2	2	1	10.48	5.43	7.52	5.05	78.9	7	8490	VFAHPRKL	8	unbiased	NA	18.9957	0.855781	484.293	-5	11	Human	ENSP00000333487.2	ENSP00000333487.2|ENSP00000350592.4	NA	NA	NA	NA	NA	NA	NA	MAGEA2B	ENSG00000183305.13	ENST00000331220.6	X	chrX:152718049-152718606:+	ENSP00000359316.2|ENSP00000469919.1|ENSP00000470872.1|ENSP00000480491.1|ENSP00000480738.1|ENSP00000484290.1|ENSP00000485391.1|ENSP00000485541.1	MAGE family member A2B	MAGE family member A2B
40mio-rep2	E_20221201_NO30_400nL_HLAc1_4e7_directIP_titration_rep2_Slot2-5_1_3520.5218.1445.2	2	2	9.73	5.08	9.05	4.65	76.9	5	23500	VFAHPRKL	8	y-ion bias	NA	18.0327	0.848415	484.293	-5	11	Human	ENSP00000333487.2	ENSP00000333487.2|ENSP00000350592.4	NA	NA	NA	NA	NA	NA	NA	MAGEA2B	ENSG00000183305.13	ENST00000331220.6	X	chrX:152718049-152718606:+	ENSP00000359316.2|ENSP00000469919.1|ENSP00000470872.1|ENSP00000480491.1|ENSP00000480738.1|ENSP00000484290.1|ENSP00000485391.1|ENSP00000485541.1	MAGE family member A2B	MAGE family member A2B
40mio-rep3	E_20221201_NO30_400nL_HLAc1_4e7_directIP_titration_rep3_Slot2-5_1_3521.5250.1449.2	2	2	10.57	4.78	7.02	5.79	76.5	6	23100	VFAHPRKL	8	unbiased	NA	18.141	0.845902	484.293	-5	11	Human	ENSP00000333487.2	ENSP00000333487.2|ENSP00000350592.4	NA	NA	NA	NA	NA	NA	NA	MAGEA2B	ENSG00000183305.13	ENST00000331220.6	X	chrX:152718049-152718606:+	ENSP00000359316.2|ENSP00000469919.1|ENSP00000470872.1|ENSP00000480491.1|ENSP00000480738.1|ENSP00000484290.1|ENSP00000485391.1|ENSP00000485541.1	MAGE family member A2B	MAGE family member A2B
40mio-rep4	E_20221201_NO30_400nL_HLAc1_4e7_directIP_titration_rep4_Slot2-5_1_3522.5263.1444.2	2	2	11.89	6.4	8.2	5.49	84.4	6	18000	VFAHPRKL	8	unbiased	NA	18.1835	0.84849	484.293	-5	11	Human	ENSP00000333487.2	ENSP00000333487.2|ENSP00000350592.4	NA	NA	NA	NA	NA	NA	NA	MAGEA2B	ENSG00000183305.13	ENST00000331220.6	X	chrX:152718049-152718606:+	ENSP00000359316.2|ENSP00000469919.1|ENSP00000470872.1|ENSP00000480491.1|ENSP00000480738.1|ENSP00000484290.1|ENSP00000485391.1|ENSP00000485541.1	MAGE family member A2B	MAGE family member A2B
40mio-rep1	E_20221201_NO30_400nL_HLAc1_4e7_directIP_titration_rep1_Slot1-04_1_3496.28876.1471.2	2	1	4.98	3.92	1.06	1.06	52	5	7460	VILLDPSII	9	unbiased	NA	99.7573	0.832044	491.81	-5.7	3.8	Human	ENSP00000251809.3	ENSP00000251809.3	NA	NA	NA	NA	NA	NA	NA	SPAG1	ENSG00000104450.13	ENST00000251809.4	8	chr8:100241020-100241903:+	ENSP00000373450.3	sperm associated antigen 1	sperm associated antigen 1
40mio-rep3	E_20221201_NO30_400nL_HLAc1_4e7_directIP_titration_rep3_Slot2-5_1_3521.28803.1448.2	2	1	8.22	6.94	0.72	1.28	61.5	5	12100	VILLDPSII	9	unbiased	NA	99.4934	0.845958	491.811	-3.7	3.8	Human	ENSP00000251809.3	ENSP00000251809.3	NA	NA	NA	NA	NA	NA	NA	SPAG1	ENSG00000104450.13	ENST00000251809.4	8	chr8:100241020-100241903:+	ENSP00000373450.3	sperm associated antigen 1	sperm associated antigen 1
40mio-rep4	E_20221201_NO30_400nL_HLAc1_4e7_directIP_titration_rep4_Slot2-5_1_3522.28810.1452.2	2	2	5.05	2.81	2.85	2.23	48.8	6	15900	VILLDPSII	9	unbiased	NA	99.5077	0.843485	491.812	-1.6	3.8	Human	ENSP00000251809.3	ENSP00000251809.3	NA	NA	NA	NA	NA	NA	NA	SPAG1	ENSG00000104450.13	ENST00000251809.4	8	chr8:100241020-100241903:+	ENSP00000373450.3	sperm associated antigen 1	sperm associated antigen 1
40mio-rep1	E_20221201_NO30_400nL_HLAc1_4e7_directIP_titration_rep1_Slot1-04_1_3496.11703.576.1	1	2	11.23	6.11	4.39	5.13	72.2	7	7010	VLAASVEQA	9	unbiased	NA	40.4269	1.38037	887.479	-4.8	4	Human|nuORFdb_human	ENSP00000384638.4	ENSP00000384638.4|ENSP00000304669.7|ENSP00000418191.1|ENSP00000486160.1|ENSP00000427821.1|ENST00000508970.1_1_2:79924974-80004158:+|ENST00000515849.2_1_5:114727776-114728067:-	NA	NA	NA	NA	CTNNA2	ncRNA Processed Transcript	lncRNA	CTNNA2	ENSG00000066032.18	ENST00000402739.8	2	chr2:80647870-80648689:+	ENSP00000419295.1	catenin alpha 2	catenin alpha 2
20mio-rep1	E_20221201_NO30_400nL_HLAc1_2e7_directIP_titration_rep1_Slot2-4_1_3515.6957.1457.2	2	1	12.1	9.18	1.67	2.92	80.2	7	7070	VLEHVVRV	8	unbiased	NA	24.0352	0.840867	475.791	-3.6	6.72	Human	ENSP00000286482.1	ENSP00000286482.1|ENSP00000276344.2	NA	NA	NA	NA	NA	NA	NA	MAGEA8	ENSG00000156009.10	ENST00000286482.6	X	chrX:149885227-149885825:+	ENSP00000438293.1|ENSP00000443776.1	MAGE family member A8	MAGE family member A8
20mio-rep2	E_20221201_NO30_400nL_HLAc1_2e7_directIP_titration_rep3_Slot2-4_1_3518.7078.1450.2	2	1	6.87	4.82	1.35	2.05	59.7	6	6040	VLEHVVRV	8	y-ion bias	NA	24.455	0.845267	475.79	-5.7	6.72	Human	ENSP00000286482.1	ENSP00000286482.1|ENSP00000276344.2	NA	NA	NA	NA	NA	NA	NA	MAGEA8	ENSG00000156009.10	ENST00000286482.6	X	chrX:149885227-149885825:+	ENSP00000438293.1|ENSP00000443776.1	MAGE family member A8	MAGE family member A8
20mio-rep3	E_20221201_NO30_400nL_HLAc1_2e7_directIP_titration_rep4_Slot2-4_1_3519.7027.1446.2	2	1	9.1	6.76	2.34	2.34	69.6	5	4740	VLEHVVRV	8	unbiased	NA	24.2762	0.84766	475.789	-7.8	6.72	Human	ENSP00000286482.1	ENSP00000286482.1|ENSP00000276344.2	NA	NA	NA	NA	NA	NA	NA	MAGEA8	ENSG00000156009.10	ENST00000286482.6	X	chrX:149885227-149885825:+	ENSP00000438293.1|ENSP00000443776.1	MAGE family member A8	MAGE family member A8
40mio-rep1	E_20221201_NO30_400nL_HLAc1_4e7_directIP_titration_rep1_Slot1-04_1_3496.7262.1429.2	2	1	13.89	9.88	4.01	4.01	89.2	7	17400	VLEHVVRV	8	unbiased	NA	25.0933	0.858197	475.791	-3.6	6.72	Human	ENSP00000286482.1	ENSP00000286482.1|ENSP00000276344.2	NA	NA	NA	NA	NA	NA	NA	MAGEA8	ENSG00000156009.10	ENST00000286482.6	X	chrX:149885227-149885825:+	ENSP00000438293.1|ENSP00000443776.1	MAGE family member A8	MAGE family member A8
40mio-rep2	E_20221201_NO30_400nL_HLAc1_4e7_directIP_titration_rep2_Slot2-5_1_3520.6891.1440.2	2	1	14.42	9.38	4.08	5.04	88.9	7	13600	VLEHVVRV	8	dual b/y bias	NA	23.8112	0.851003	475.789	-7.8	6.72	Human	ENSP00000286482.1	ENSP00000286482.1|ENSP00000276344.2	NA	NA	NA	NA	NA	NA	NA	MAGEA8	ENSG00000156009.10	ENST00000286482.6	X	chrX:149885227-149885825:+	ENSP00000438293.1|ENSP00000443776.1	MAGE family member A8	MAGE family member A8
40mio-rep3	E_20221201_NO30_400nL_HLAc1_4e7_directIP_titration_rep3_Slot2-5_1_3521.6923.1441.2	2	1	14.21	8.93	4.03	5.29	88.7	7	9940	VLEHVVRV	8	unbiased	NA	23.918	0.850507	475.79	-5.7	6.72	Human	ENSP00000286482.1	ENSP00000286482.1|ENSP00000276344.2	NA	NA	NA	NA	NA	NA	NA	MAGEA8	ENSG00000156009.10	ENST00000286482.6	X	chrX:149885227-149885825:+	ENSP00000438293.1|ENSP00000443776.1	MAGE family member A8	MAGE family member A8
40mio-rep4	E_20221201_NO30_400nL_HLAc1_4e7_directIP_titration_rep4_Slot2-5_1_3522.6932.1438.2	2	1	12.05	7.53	4.52	4.52	83.4	7	17100	VLEHVVRV	8	unbiased	NA	23.9448	0.852752	475.79	-5.7	6.72	Human	ENSP00000286482.1	ENSP00000286482.1|ENSP00000276344.2	NA	NA	NA	NA	NA	NA	NA	MAGEA8	ENSG00000156009.10	ENST00000286482.6	X	chrX:149885227-149885825:+	ENSP00000438293.1|ENSP00000443776.1	MAGE family member A8	MAGE family member A8
10mio-rep2	E_20221201_NO30_400nL_HLAc1_1e7_directIP_titration_rep2_Slot2-3_1_3513.23200.270.1	1	2	11.82	6.83	8.87	4.99	80.5	7	8230	VLLDTNYNL	9	dual b/y bias	NA	80.1318	1.56169	1064.56	-2.1	3.8	Human	ENSP00000243213.1	ENSP00000243213.1	NA	NA	NA	NA	NA	NA	NA	IL13RA2	ENSG00000123496.8	ENST00000243213.2	X	chrX:115003982-115004082:-	ENSP00000361004.1	interleukin 13 receptor subunit alpha 2	interleukin 13 receptor subunit alpha 2
10mio-rep3	E_20221201_NO30_400nL_HLAc1_1e7_directIP_titration_rep3_Slot2-3_1_3514.23156.269.1	1	2	11.44	5.26	7.41	6.18	80.6	7	4210	VLLDTNYNL	9	unbiased	NA	79.9878	1.56232	1064.56	-2.1	3.8	Human	ENSP00000243213.1	ENSP00000243213.1	NA	NA	NA	NA	NA	NA	NA	IL13RA2	ENSG00000123496.8	ENST00000243213.2	X	chrX:115003982-115004082:-	ENSP00000361004.1	interleukin 13 receptor subunit alpha 2	interleukin 13 receptor subunit alpha 2
20mio-rep1	E_20221201_NO30_400nL_HLAc1_2e7_directIP_titration_rep1_Slot2-4_1_3515.23156.277.1	1	3	13.24	6.43	9.18	6.81	81.6	7	8790	VLLDTNYNL	9	dual b/y bias	NA	79.9647	1.55769	1064.56	-2.1	3.8	Human	ENSP00000243213.1	ENSP00000243213.1	NA	NA	NA	NA	NA	NA	NA	IL13RA2	ENSG00000123496.8	ENST00000243213.2	X	chrX:115003982-115004082:-	ENSP00000361004.1	interleukin 13 receptor subunit alpha 2	interleukin 13 receptor subunit alpha 2
20mio-rep2	E_20221201_NO30_400nL_HLAc1_2e7_directIP_titration_rep3_Slot2-4_1_3518.23195.262.1	1	2	11.34	5.17	7.39	6.17	80	6	20900	VLLDTNYNL	9	dual b/y bias	NA	80.1162	1.56663	1064.56	-2.1	3.8	Human	ENSP00000243213.1	ENSP00000243213.1	NA	NA	NA	NA	NA	NA	NA	IL13RA2	ENSG00000123496.8	ENST00000243213.2	X	chrX:115003982-115004082:-	ENSP00000361004.1	interleukin 13 receptor subunit alpha 2	interleukin 13 receptor subunit alpha 2
20mio-rep3	E_20221201_NO30_400nL_HLAc1_2e7_directIP_titration_rep4_Slot2-4_1_3519.23209.264.1	1	4	12.03	6.24	8.88	5.8	77.5	7	20100	VLLDTNYNL	9	dual b/y bias	NA	80.1559	1.56568	1064.56	-2.1	3.8	Human	ENSP00000243213.1	ENSP00000243213.1	NA	NA	NA	NA	NA	NA	NA	IL13RA2	ENSG00000123496.8	ENST00000243213.2	X	chrX:115003982-115004082:-	ENSP00000361004.1	interleukin 13 receptor subunit alpha 2	interleukin 13 receptor subunit alpha 2
40mio-rep1	E_20221201_NO30_400nL_HLAc1_4e7_directIP_titration_rep1_Slot1-04_1_3496.23401.242.1	1	4	13.84	6.24	9.14	7.59	84.7	7	78200	VLLDTNYNL	9	dual b/y bias	NA	80.8406	1.57854	1064.56	-2.1	3.8	Human	ENSP00000243213.1	ENSP00000243213.1	NA	NA	NA	NA	NA	NA	NA	IL13RA2	ENSG00000123496.8	ENST00000243213.2	X	chrX:115003982-115004082:-	ENSP00000361004.1	interleukin 13 receptor subunit alpha 2	interleukin 13 receptor subunit alpha 2
40mio-rep2	E_20221201_NO30_400nL_HLAc1_4e7_directIP_titration_rep2_Slot2-5_1_3520.23178.310.1	1	7	9.98	2.98	9.3	7.01	77.6	7	105000	VLLDTNYNL	9	unbiased	NA	80.0691	1.5383	1064.56	-2.1	3.8	Human	ENSP00000243213.1	ENSP00000243213.1	NA	NA	NA	NA	NA	NA	NA	IL13RA2	ENSG00000123496.8	ENST00000243213.2	X	chrX:115003982-115004082:-	ENSP00000361004.1	interleukin 13 receptor subunit alpha 2	interleukin 13 receptor subunit alpha 2
40mio-rep3	E_20221201_NO30_400nL_HLAc1_4e7_directIP_titration_rep3_Slot2-5_1_3521.23165.1397.2	2	6	12.42	6.33	6.09	6.09	86.9	7	76300	VLLDTNYNL	9	b-ion bias	NA	80.0216	0.878331	532.781	-7.1	3.8	Human	ENSP00000243213.1	ENSP00000243213.1	NA	NA	NA	NA	NA	NA	NA	IL13RA2	ENSG00000123496.8	ENST00000243213.2	X	chrX:115003982-115004082:-	ENSP00000361004.1	interleukin 13 receptor subunit alpha 2	interleukin 13 receptor subunit alpha 2
40mio-rep4	E_20221201_NO30_400nL_HLAc1_4e7_directIP_titration_rep4_Slot2-5_1_3522.23159.260.1	1	6	11.78	8.4	7.43	3.38	78.5	6	105000	VLLDTNYNL	9	unbiased	NA	79.9897	1.56775	1064.56	-2.1	3.8	Human	ENSP00000243213.1	ENSP00000243213.1	NA	NA	NA	NA	NA	NA	NA	IL13RA2	ENSG00000123496.8	ENST00000243213.2	X	chrX:115003982-115004082:-	ENSP00000361004.1	interleukin 13 receptor subunit alpha 2	interleukin 13 receptor subunit alpha 2
5mio-rep1	E_20221201_NO30_400nL_HLAc1_5e6_directIP_titration_rep1_Slot1-37_1_3502.23473.263.1	1	1	8.98	1.67	7.21	7.32	69.6	7	2460	VLLDTNYNL	9	dual b/y bias	NA	81.0712	1.56582	1064.56	-2.1	3.8	Human	ENSP00000243213.1	ENSP00000243213.1	NA	NA	NA	NA	NA	NA	NA	IL13RA2	ENSG00000123496.8	ENST00000243213.2	X	chrX:115003982-115004082:-	ENSP00000361004.1	interleukin 13 receptor subunit alpha 2	interleukin 13 receptor subunit alpha 2
10mio-rep1	E_20221201_NO30_400nL_HLAc1_1e7_directIP_titration_rep1_Slot2-3_1_3512.6708.1460.2	2	1	7.46	5.36	1.59	2.1	65.1	5	5290	VYGEPRKL	8	unbiased	NA	23.1832	0.838568	481.275	-4	8.56	Human	ENSP00000276344.2	ENSP00000276344.2	NA	NA	NA	NA	NA	NA	NA	MAGEA4	ENSG00000147381.11	ENST00000276344.6	X	chrX:151924616-151925170:+	ENSP00000353379.2|ENSP00000359360.1|ENSP00000359365.3|ENSP00000377497.1|ENSP00000377498.1	MAGE family member A4	MAGE family member A4
10mio-rep2	E_20221201_NO30_400nL_HLAc1_1e7_directIP_titration_rep2_Slot2-3_1_3513.6656.1462.2	2	1	7.7	4.81	1.58	2.89	71.1	5	5570	VYGEPRKL	8	y-ion bias	NA	23.001	0.837125	481.274	-6.1	8.56	Human	ENSP00000276344.2	ENSP00000276344.2	NA	NA	NA	NA	NA	NA	NA	MAGEA4	ENSG00000147381.11	ENST00000276344.6	X	chrX:151924616-151925170:+	ENSP00000353379.2|ENSP00000359360.1|ENSP00000359365.3|ENSP00000377497.1|ENSP00000377498.1	MAGE family member A4	MAGE family member A4
10mio-rep3	E_20221201_NO30_400nL_HLAc1_1e7_directIP_titration_rep3_Slot2-3_1_3514.6659.1456.2	2	1	9.72	8.31	2.08	1.41	82.4	5	6700	VYGEPRKL	8	y-ion bias	NA	23.0128	0.841415	481.274	-6.1	8.56	Human	ENSP00000276344.2	ENSP00000276344.2	NA	NA	NA	NA	NA	NA	NA	MAGEA4	ENSG00000147381.11	ENST00000276344.6	X	chrX:151924616-151925170:+	ENSP00000353379.2|ENSP00000359360.1|ENSP00000359365.3|ENSP00000377497.1|ENSP00000377498.1	MAGE family member A4	MAGE family member A4
20mio-rep1	E_20221201_NO30_400nL_HLAc1_2e7_directIP_titration_rep1_Slot2-4_1_3515.6563.1454.2	2	1	13.58	8.99	2.11	4.59	94	5	5530	VYGEPRKL	8	dual b/y bias	NA	22.6754	0.842157	481.274	-6.1	8.56	Human	ENSP00000276344.2	ENSP00000276344.2	NA	NA	NA	NA	NA	NA	NA	MAGEA4	ENSG00000147381.11	ENST00000276344.6	X	chrX:151924616-151925170:+	ENSP00000353379.2|ENSP00000359360.1|ENSP00000359365.3|ENSP00000377497.1|ENSP00000377498.1	MAGE family member A4	MAGE family member A4
20mio-rep2	E_20221201_NO30_400nL_HLAc1_2e7_directIP_titration_rep3_Slot2-4_1_3518.6714.1449.2	2	1	8.35	5.91	2.07	2.44	78.4	5	9900	VYGEPRKL	8	y-ion bias	NA	23.1984	0.845817	481.274	-6.1	8.56	Human	ENSP00000276344.2	ENSP00000276344.2	NA	NA	NA	NA	NA	NA	NA	MAGEA4	ENSG00000147381.11	ENST00000276344.6	X	chrX:151924616-151925170:+	ENSP00000353379.2|ENSP00000359360.1|ENSP00000359365.3|ENSP00000377497.1|ENSP00000377498.1	MAGE family member A4	MAGE family member A4
20mio-rep3	E_20221201_NO30_400nL_HLAc1_2e7_directIP_titration_rep4_Slot2-4_1_3519.6610.1447.2	2	2	15.52	10.69	2.1	4.84	92.3	5	26300	VYGEPRKL	8	dual b/y bias	NA	22.8369	0.846782	481.276	-1.9	8.56	Human	ENSP00000276344.2	ENSP00000276344.2	NA	NA	NA	NA	NA	NA	NA	MAGEA4	ENSG00000147381.11	ENST00000276344.6	X	chrX:151924616-151925170:+	ENSP00000353379.2|ENSP00000359360.1|ENSP00000359365.3|ENSP00000377497.1|ENSP00000377498.1	MAGE family member A4	MAGE family member A4
40mio-rep1	E_20221201_NO30_400nL_HLAc1_4e7_directIP_titration_rep1_Slot1-04_1_3496.6829.1431.2	2	1	13.57	8.21	3.63	5.36	93.6	5	8760	VYGEPRKL	8	dual b/y bias	NA	23.5978	0.856716	481.275	-4	8.56	Human	ENSP00000276344.2	ENSP00000276344.2	NA	NA	NA	NA	NA	NA	NA	MAGEA4	ENSG00000147381.11	ENST00000276344.6	X	chrX:151924616-151925170:+	ENSP00000353379.2|ENSP00000359360.1|ENSP00000359365.3|ENSP00000377497.1|ENSP00000377498.1	MAGE family member A4	MAGE family member A4
40mio-rep2	E_20221201_NO30_400nL_HLAc1_4e7_directIP_titration_rep2_Slot2-5_1_3520.6558.1441.2	2	1	12.75	7.23	3.14	5.53	90.9	6	24000	VYGEPRKL	8	dual b/y bias	NA	22.6612	0.850649	481.274	-6.1	8.56	Human	ENSP00000276344.2	ENSP00000276344.2	NA	NA	NA	NA	NA	NA	NA	MAGEA4	ENSG00000147381.11	ENST00000276344.6	X	chrX:151924616-151925170:+	ENSP00000353379.2|ENSP00000359360.1|ENSP00000359365.3|ENSP00000377497.1|ENSP00000377498.1	MAGE family member A4	MAGE family member A4
40mio-rep3	E_20221201_NO30_400nL_HLAc1_4e7_directIP_titration_rep3_Slot2-5_1_3521.6602.1436.2	2	2	15.63	9.35	3.62	6.28	95.4	6	106000	VYGEPRKL	8	dual b/y bias	NA	22.8092	0.853676	481.274	-4	8.56	Human	ENSP00000276344.2	ENSP00000276344.2	NA	NA	NA	NA	NA	NA	NA	MAGEA4	ENSG00000147381.11	ENST00000276344.6	X	chrX:151924616-151925170:+	ENSP00000353379.2|ENSP00000359360.1|ENSP00000359365.3|ENSP00000377497.1|ENSP00000377498.1	MAGE family member A4	MAGE family member A4
40mio-rep4	E_20221201_NO30_400nL_HLAc1_4e7_directIP_titration_rep4_Slot2-5_1_3522.6602.1432.2	2	2	17.7	10.61	3.87	7.09	98.1	6	109000	VYGEPRKL	8	dual b/y bias	NA	22.8058	0.855997	481.274	-6.1	8.56	Human	ENSP00000276344.2	ENSP00000276344.2	NA	NA	NA	NA	NA	NA	NA	MAGEA4	ENSG00000147381.11	ENST00000276344.6	X	chrX:151924616-151925170:+	ENSP00000353379.2|ENSP00000359360.1|ENSP00000359365.3|ENSP00000377497.1|ENSP00000377498.1	MAGE family member A4	MAGE family member A4
10mio-rep1	E_20221201_NO30_400nL_HLAc1_1e7_directIP_titration_rep1_Slot2-3_1_3512.22137.1346.2	2	2	11.23	9.21	3.2	2.02	75.5	5	8730	WVQENYLEY	9	b-ion bias	NA	76.4656	0.910164	622.279	-9.9	3.79	Human|nuORFdb_human	ENSP00000244096.3	ENSP00000244096.3|ENSP00000286482.1|ENSP00000276344.2|ENSP00000243314.5|ENST00000456494.1_3_X:148730977-148731121:-	NA	NA	NA	NA	RP5-937E21.1	Pseudogene	Pseudogene	MAGEA10	ENSG00000124260.12	ENST00000244096.7	X	chrX:152135621-152135685:-	ENSP00000359347.4	MAGE family member A10	MAGE family member A10
10mio-rep2	E_20221201_NO30_400nL_HLAc1_1e7_directIP_titration_rep2_Slot2-3_1_3513.22045.1342.2	2	3	13.08	9.91	5.87	3.17	79.7	6	9930	WVQENYLEY	9	b-ion bias	NA	76.1448	0.91235	622.284	-1.8	3.79	Human|nuORFdb_human	ENSP00000244096.3	ENSP00000244096.3|ENSP00000286482.1|ENSP00000276344.2|ENSP00000243314.5|ENST00000456494.1_3_X:148730977-148731121:-	NA	NA	NA	NA	RP5-937E21.1	Pseudogene	Pseudogene	MAGEA10	ENSG00000124260.12	ENST00000244096.7	X	chrX:152135621-152135685:-	ENSP00000359347.4	MAGE family member A10	MAGE family member A10
10mio-rep3	E_20221201_NO30_400nL_HLAc1_1e7_directIP_titration_rep3_Slot2-3_1_3514.22012.1341.2	2	2	11.07	8.14	4.55	2.92	77.5	6	5190	WVQENYLEY	9	unbiased	NA	76.036	0.913145	622.283	-3.4	3.79	Human|nuORFdb_human	ENSP00000244096.3	ENSP00000244096.3|ENSP00000286482.1|ENSP00000276344.2|ENSP00000243314.5|ENST00000456494.1_3_X:148730977-148731121:-	NA	NA	NA	NA	RP5-937E21.1	Pseudogene	Pseudogene	MAGEA10	ENSG00000124260.12	ENST00000244096.7	X	chrX:152135621-152135685:-	ENSP00000359347.4	MAGE family member A10	MAGE family member A10
20mio-rep1	E_20221201_NO30_400nL_HLAc1_2e7_directIP_titration_rep1_Slot2-4_1_3515.22016.1339.2	2	1	13.73	11.52	4.37	2.21	81.4	6	4860	WVQENYLEY	9	dual b/y bias	NA	76.0283	0.914588	622.28	-8.2	3.79	Human|nuORFdb_human	ENSP00000244096.3	ENSP00000244096.3|ENSP00000286482.1|ENSP00000276344.2|ENSP00000243314.5|ENST00000456494.1_3_X:148730977-148731121:-	NA	NA	NA	NA	RP5-937E21.1	Pseudogene	Pseudogene	MAGEA10	ENSG00000124260.12	ENST00000244096.7	X	chrX:152135621-152135685:-	ENSP00000359347.4	MAGE family member A10	MAGE family member A10
20mio-rep2	E_20221201_NO30_400nL_HLAc1_2e7_directIP_titration_rep3_Slot2-4_1_3518.22059.1342.2	2	1	13	11.16	4.32	1.84	83.5	5	6320	WVQENYLEY	9	b-ion bias	NA	76.1938	0.912361	622.28	-8.2	3.79	Human|nuORFdb_human	ENSP00000244096.3	ENSP00000244096.3|ENSP00000286482.1|ENSP00000276344.2|ENSP00000243314.5|ENST00000456494.1_3_X:148730977-148731121:-	NA	NA	NA	NA	RP5-937E21.1	Pseudogene	Pseudogene	MAGEA10	ENSG00000124260.12	ENST00000244096.7	X	chrX:152135621-152135685:-	ENSP00000359347.4	MAGE family member A10	MAGE family member A10
20mio-rep3	E_20221201_NO30_400nL_HLAc1_2e7_directIP_titration_rep4_Slot2-4_1_3519.22071.1340.2	2	1	15.89	12.99	6.67	2.9	89.9	6	5260	WVQENYLEY	9	dual b/y bias	NA	76.2269	0.913955	622.282	-5	3.79	Human|nuORFdb_human	ENSP00000244096.3	ENSP00000244096.3|ENSP00000286482.1|ENSP00000276344.2|ENSP00000243314.5|ENST00000456494.1_3_X:148730977-148731121:-	NA	NA	NA	NA	RP5-937E21.1	Pseudogene	Pseudogene	MAGEA10	ENSG00000124260.12	ENST00000244096.7	X	chrX:152135621-152135685:-	ENSP00000359347.4	MAGE family member A10	MAGE family member A10
40mio-rep1	E_20221201_NO30_400nL_HLAc1_4e7_directIP_titration_rep1_Slot1-04_1_3496.22248.1313.2	2	2	9.39	7.04	4.56	2.35	74.3	6	9170	WVQENYLEY	9	b-ion bias	NA	76.8552	0.930818	622.283	-3.4	3.79	Human|nuORFdb_human	ENSP00000244096.3	ENSP00000244096.3|ENSP00000286482.1|ENSP00000276344.2|ENSP00000243314.5|ENST00000456494.1_3_X:148730977-148731121:-	NA	NA	NA	NA	RP5-937E21.1	Pseudogene	Pseudogene	MAGEA10	ENSG00000124260.12	ENST00000244096.7	X	chrX:152135621-152135685:-	ENSP00000359347.4	MAGE family member A10	MAGE family member A10
40mio-rep2	E_20221201_NO30_400nL_HLAc1_4e7_directIP_titration_rep2_Slot2-5_1_3520.22024.1330.2	2	2	12.4	9.92	4.86	2.48	85.7	5	29700	WVQENYLEY	9	b-ion bias	NA	76.0838	0.920007	622.282	-5	3.79	Human|nuORFdb_human	ENSP00000244096.3	ENSP00000244096.3|ENSP00000286482.1|ENSP00000276344.2|ENSP00000243314.5|ENST00000456494.1_3_X:148730977-148731121:-	NA	NA	NA	NA	RP5-937E21.1	Pseudogene	Pseudogene	MAGEA10	ENSG00000124260.12	ENST00000244096.7	X	chrX:152135621-152135685:-	ENSP00000359347.4	MAGE family member A10	MAGE family member A10
40mio-rep3	E_20221201_NO30_400nL_HLAc1_4e7_directIP_titration_rep3_Slot2-5_1_3521.22017.1337.2	2	1	8.04	6.91	3.11	1.13	70.8	5	6720	WVQENYLEY	9	b-ion bias	NA	76.0571	0.915867	622.284	-1.8	3.79	Human|nuORFdb_human	ENSP00000244096.3	ENSP00000244096.3|ENSP00000286482.1|ENSP00000276344.2|ENSP00000243314.5|ENST00000456494.1_3_X:148730977-148731121:-	NA	NA	NA	NA	RP5-937E21.1	Pseudogene	Pseudogene	MAGEA10	ENSG00000124260.12	ENST00000244096.7	X	chrX:152135621-152135685:-	ENSP00000359347.4	MAGE family member A10	MAGE family member A10
40mio-rep4	E_20221201_NO30_400nL_HLAc1_4e7_directIP_titration_rep4_Slot2-5_1_3522.22018.1335.2	2	2	13.23	12.05	5.4	1.17	78.3	6	25800	WVQENYLEY	9	dual b/y bias	NA	76.0425	0.917099	622.283	-3.4	3.79	Human|nuORFdb_human	ENSP00000244096.3	ENSP00000244096.3|ENSP00000286482.1|ENSP00000276344.2|ENSP00000243314.5|ENST00000456494.1_3_X:148730977-148731121:-	NA	NA	NA	NA	RP5-937E21.1	Pseudogene	Pseudogene	MAGEA10	ENSG00000124260.12	ENST00000244096.7	X	chrX:152135621-152135685:-	ENSP00000359347.4	MAGE family member A10	MAGE family member A10
5mio-rep1	E_20221201_NO30_400nL_HLAc1_5e6_directIP_titration_rep1_Slot1-37_1_3502.22317.1339.2	2	1	8.53	5.85	4.08	2.68	74	5	3010	WVQENYLEY	9	b-ion bias	NA	77.0779	0.914652	622.28	-8.2	3.79	Human|nuORFdb_human	ENSP00000244096.3	ENSP00000244096.3|ENSP00000286482.1|ENSP00000276344.2|ENSP00000243314.5|ENST00000456494.1_3_X:148730977-148731121:-	NA	NA	NA	NA	RP5-937E21.1	Pseudogene	Pseudogene	MAGEA10	ENSG00000124260.12	ENST00000244096.7	X	chrX:152135621-152135685:-	ENSP00000359347.4	MAGE family member A10	MAGE family member A10
40mio-rep4	E_20221201_NO30_400nL_HLAc1_4e7_directIP_titration_rep4_Slot2-5_1_3522.8790.1470.2	2	1	5.43	3.53	1.9	1.9	52.6	5	6490	YAGREHFV	8	unbiased	NA	30.3599	0.832656	489.742	-2.5	6.75	Human	ENSP00000354660.2	ENSP00000354660.2	NA	NA	NA	NA	NA	NA	NA	MAGEC2	ENSG00000046774.10	ENST00000247452.4	X	chrX:142203988-142204053:-	NA	MAGE family member C2	MAGE family member C2
40mio-rep1	E_20221201_NO30_400nL_HLAc1_4e7_directIP_titration_rep1_Slot1-04_1_3496.5392.1477.2	2	1	7.58	3.05	4.53	4.53	66.1	5	21200	YDGREHTV	8	unbiased	NA	18.6368	0.828192	488.725	-5.7	5.32	Human	ENSP00000276344.2	ENSP00000276344.2	NA	NA	NA	NA	NA	NA	NA	MAGEA4	ENSG00000147381.11	ENST00000276344.6	X	chrX:151924616-151925170:+	ENSP00000353379.2|ENSP00000359360.1|ENSP00000359365.3|ENSP00000377497.1|ENSP00000377498.1	MAGE family member A4	MAGE family member A4
40mio-rep2	E_20221201_NO30_400nL_HLAc1_4e7_directIP_titration_rep2_Slot2-5_1_3520.5074.1498.2	2	1	10.42	5.74	4.1	4.67	66.4	5	9760	YDGREHTV	8	unbiased	NA	17.5357	0.814672	488.724	-7.7	5.32	Human	ENSP00000276344.2	ENSP00000276344.2	NA	NA	NA	NA	NA	NA	NA	MAGEA4	ENSG00000147381.11	ENST00000276344.6	X	chrX:151924616-151925170:+	ENSP00000353379.2|ENSP00000359360.1|ENSP00000359365.3|ENSP00000377497.1|ENSP00000377498.1	MAGE family member A4	MAGE family member A4
40mio-rep3	E_20221201_NO30_400nL_HLAc1_4e7_directIP_titration_rep3_Slot2-5_1_3521.5088.1496.2	2	1	11.4	5.53	4.8	5.87	76.1	5	9540	YDGREHTV	8	unbiased	NA	17.5816	0.816201	488.724	-7.7	5.32	Human	ENSP00000276344.2	ENSP00000276344.2	NA	NA	NA	NA	NA	NA	NA	MAGEA4	ENSG00000147381.11	ENST00000276344.6	X	chrX:151924616-151925170:+	ENSP00000353379.2|ENSP00000359360.1|ENSP00000359365.3|ENSP00000377497.1|ENSP00000377498.1	MAGE family member A4	MAGE family member A4
40mio-rep4	E_20221201_NO30_400nL_HLAc1_4e7_directIP_titration_rep4_Slot2-5_1_3522.5091.1496.2	2	2	9.89	3.48	5.28	6.41	75.8	6	32300	YDGREHTV	8	b-ion bias	NA	17.5899	0.815856	488.724	-7.7	5.32	Human	ENSP00000276344.2	ENSP00000276344.2	NA	NA	NA	NA	NA	NA	NA	MAGEA4	ENSG00000147381.11	ENST00000276344.6	X	chrX:151924616-151925170:+	ENSP00000353379.2|ENSP00000359360.1|ENSP00000359365.3|ENSP00000377497.1|ENSP00000377498.1	MAGE family member A4	MAGE family member A4
40mio-rep1	E_20221201_NO30_400nL_HLAc1_4e7_directIP_titration_rep1_Slot1-04_1_3496.27912.1331.2	2	1	13.84	8.52	5.23	5.32	86.5	6	8070	YEDHFPLLF	9	b-ion bias	NA	96.4277	0.919272	590.785	-3.9	4.35	Human	ENSP00000244096.3	ENSP00000244096.3	NA	NA	NA	NA	NA	NA	NA	MAGEA10	ENSG00000124260.12	ENST00000244096.7	X	chrX:152135621-152135685:-	ENSP00000359347.4	MAGE family member A10	MAGE family member A10
40mio-rep3	E_20221201_NO30_400nL_HLAc1_4e7_directIP_titration_rep3_Slot2-5_1_3521.14312.513.1	1	2	11.43	4.32	7.34	7.11	81.6	6	6980	YSDDDVPSV	9	unbiased	NA	49.4427	1.41827	996.407	-8.7	3.42	Human|nuORFdb_human	ENSP00000287394.5	ENSP00000287394.5|ENSP00000429213.1|ENST00000517666.5_1_8:124333376-124408650:-|ENST00000521496.5_1_8:124357024-124408597:-	NA	NA	NA	NA	ATAD2	3' Overlap dORF	3' Overlap dORF	ATAD2	ENSG00000156802.13	ENST00000287394.10	8	chr8:123319850-123321136:-	NA	ATPase family AAA domain containing 2	ATPase family AAA domain containing 2
40mio-rep4	E_20221201_NO30_400nL_HLAc1_4e7_directIP_titration_rep4_Slot2-5_1_3522.14290.512.1	1	2	10.64	4.63	6.47	6.01	83.5	5	5220	YSDDDVPSV	9	b-ion bias	NA	49.3527	1.41856	996.409	-5.7	3.42	Human|nuORFdb_human	ENSP00000287394.5	ENSP00000287394.5|ENSP00000429213.1|ENST00000517666.5_1_8:124333376-124408650:-|ENST00000521496.5_1_8:124357024-124408597:-	NA	NA	NA	NA	ATAD2	3' Overlap dORF	3' Overlap dORF	ATAD2	ENSG00000156802.13	ENST00000287394.10	8	chr8:123319850-123321136:-	NA	ATPase family AAA domain containing 2	ATPase family AAA domain containing 2

## Sheet: CTA_A375
directory	filename	parent_charge	numPSMsObserved	score	rank2Score	deltaForwardReverseScore	deltaRank1Rank2Score	percent_scored_peak_intensity	backbone_cleavage_score	totalIntensity	sequence	sequenceLength	fragmentationCategory	modifications	retentionTimeMin	IonMobility_1_over_K0	parent_m_over_z	delta_parent_mass_ppm	peptide_pI	species	accession_number	accession_numbers	geneSymbol_smorf	smorfType	genomeCoordinates_smorf	chromosome_smorf	geneSymbol_nuORFdb	mergeType	plotType	geneSymbol	geneID	transcriptID	chromosome	genomeCoordinates	redundant_accession_numbers	proteinName	entry_name
1mio-rep3	E_20221201_NO30_400nL_HLAc1_1e6_directIP_titration_rep4_Slot2-1_1_3509.14013.717.1	1	1	8.19	7.17	1.01	1.01	79.6	7	2580	AAAAAAAAAW	10	b-ion bias	NA	48.3954	1.29619	844.426	-6.1	5.57	Human|smORF_v4|nuORFdb_human	ENSP00000368332.4	ENSP00000368332.4|PRELID1_5:176730817-176730870:+|ENST00000510797.1_1_5:176730816-176730870:+	PRELID1	uORF	5:176730817-176730870:+	5	PRELID1	5' uORF	5' uORF	ARX	ENSG00000004848.8	ENST00000379044.5	X	chrX:25003694-25004672:-	NA	aristaless related homeobox	aristaless related homeobox
10mio-rep2	E_20221201_NO30_400nL_HLAc1_1e7_directIP_titration_rep2_Slot2-3_1_3513.13776.710.1	1	2	11.49	9.78	4.14	1.71	89.3	7	31800	AAAAAAAAAW	10	unbiased	NA	47.591	1.30002	844.424	-8.5	5.57	Human|smORF_v4|nuORFdb_human	ENSP00000368332.4	ENSP00000368332.4|PRELID1_5:176730817-176730870:+|ENST00000510797.1_1_5:176730816-176730870:+	PRELID1	uORF	5:176730817-176730870:+	5	PRELID1	5' uORF	5' uORF	ARX	ENSG00000004848.8	ENST00000379044.5	X	chrX:25003694-25004672:-	NA	aristaless related homeobox	aristaless related homeobox
10mio-rep3	E_20221201_NO30_400nL_HLAc1_1e7_directIP_titration_rep3_Slot2-3_1_3514.13752.712.1	1	2	10.87	8.63	3.09	2.24	85.4	7	26100	AAAAAAAAAW	10	b-ion bias	NA	47.5101	1.29905	844.426	-6.1	5.57	Human|smORF_v4|nuORFdb_human	ENSP00000368332.4	ENSP00000368332.4|PRELID1_5:176730817-176730870:+|ENST00000510797.1_1_5:176730816-176730870:+	PRELID1	uORF	5:176730817-176730870:+	5	PRELID1	5' uORF	5' uORF	ARX	ENSG00000004848.8	ENST00000379044.5	X	chrX:25003694-25004672:-	NA	aristaless related homeobox	aristaless related homeobox
20mio-rep1	E_20221201_NO30_400nL_HLAc1_2e7_directIP_titration_rep1_Slot2-4_1_3515.13741.709.1	1	1	14.56	12.48	6.44	2.08	84.2	8	132000	AAAAAAAAAW	10	dual b/y bias	NA	47.4602	1.30062	844.426	-6.1	5.57	Human|smORF_v4|nuORFdb_human	ENSP00000368332.4	ENSP00000368332.4|PRELID1_5:176730817-176730870:+|ENST00000510797.1_1_5:176730816-176730870:+	PRELID1	uORF	5:176730817-176730870:+	5	PRELID1	5' uORF	5' uORF	ARX	ENSG00000004848.8	ENST00000379044.5	X	chrX:25003694-25004672:-	NA	aristaless related homeobox	aristaless related homeobox
20mio-rep3	E_20221201_NO30_400nL_HLAc1_2e7_directIP_titration_rep4_Slot2-4_1_3519.13763.702.1	1	1	12.37	10.32	4.14	2.05	85.4	7	103000	AAAAAAAAAW	10	unbiased	NA	47.5399	1.30519	844.427	-4.9	5.57	Human|smORF_v4|nuORFdb_human	ENSP00000368332.4	ENSP00000368332.4|PRELID1_5:176730817-176730870:+|ENST00000510797.1_1_5:176730816-176730870:+	PRELID1	uORF	5:176730817-176730870:+	5	PRELID1	5' uORF	5' uORF	ARX	ENSG00000004848.8	ENST00000379044.5	X	chrX:25003694-25004672:-	NA	aristaless related homeobox	aristaless related homeobox
40mio-rep2	E_20221201_NO30_400nL_HLAc1_4e7_directIP_titration_rep2_Slot2-5_1_3520.13707.682.1	1	2	12.25	10.2	3.09	2.05	83.9	7	12700	AAAAAAAAAW	10	unbiased	NA	47.3503	1.31689	844.428	-3.8	5.57	Human|smORF_v4|nuORFdb_human	ENSP00000368332.4	ENSP00000368332.4|PRELID1_5:176730817-176730870:+|ENST00000510797.1_1_5:176730816-176730870:+	PRELID1	uORF	5:176730817-176730870:+	5	PRELID1	5' uORF	5' uORF	ARX	ENSG00000004848.8	ENST00000379044.5	X	chrX:25003694-25004672:-	NA	aristaless related homeobox	aristaless related homeobox
40mio-rep3	E_20221201_NO30_400nL_HLAc1_4e7_directIP_titration_rep3_Slot2-5_1_3521.13719.697.1	1	2	13.9	11.79	7.22	2.1	86.3	7	164000	AAAAAAAAAW	10	dual b/y bias	NA	47.395	1.30777	844.429	-2.6	5.57	Human|smORF_v4|nuORFdb_human	ENSP00000368332.4	ENSP00000368332.4|PRELID1_5:176730817-176730870:+|ENST00000510797.1_1_5:176730816-176730870:+	PRELID1	uORF	5:176730817-176730870:+	5	PRELID1	5' uORF	5' uORF	ARX	ENSG00000004848.8	ENST00000379044.5	X	chrX:25003694-25004672:-	NA	aristaless related homeobox	aristaless related homeobox
40mio-rep4	E_20221201_NO30_400nL_HLAc1_4e7_directIP_titration_rep4_Slot2-5_1_3522.13719.696.1	1	2	12.87	10.72	6.26	2.15	86.4	7	183000	AAAAAAAAAW	10	dual b/y bias	NA	47.3789	1.30878	844.429	-2.6	5.57	Human|smORF_v4|nuORFdb_human	ENSP00000368332.4	ENSP00000368332.4|PRELID1_5:176730817-176730870:+|ENST00000510797.1_1_5:176730816-176730870:+	PRELID1	uORF	5:176730817-176730870:+	5	PRELID1	5' uORF	5' uORF	ARX	ENSG00000004848.8	ENST00000379044.5	X	chrX:25003694-25004672:-	NA	aristaless related homeobox	aristaless related homeobox
5mio-rep1	E_20221201_NO30_400nL_HLAc1_5e6_directIP_titration_rep1_Slot1-37_1_3502.14056.702.1	1	3	10.88	9.71	2.08	1.17	86.4	8	16400	AAAAAAAAAW	10	b-ion bias	NA	48.5519	1.30523	844.426	-6.1	5.57	Human|smORF_v4|nuORFdb_human	ENSP00000368332.4	ENSP00000368332.4|PRELID1_5:176730817-176730870:+|ENST00000510797.1_1_5:176730816-176730870:+	PRELID1	uORF	5:176730817-176730870:+	5	PRELID1	5' uORF	5' uORF	ARX	ENSG00000004848.8	ENST00000379044.5	X	chrX:25003694-25004672:-	NA	aristaless related homeobox	aristaless related homeobox
5mio-rep2	E_20221201_NO30_400nL_HLAc1_5e6_directIP_titration_rep2_Slot2-2_1_3510.13976.715.1	1	2	9.52	7.88	2.06	1.64	88.4	6	23500	AAAAAAAAAW	10	b-ion bias	NA	48.2736	1.29734	844.426	-6.1	5.57	Human|smORF_v4|nuORFdb_human	ENSP00000368332.4	ENSP00000368332.4|PRELID1_5:176730817-176730870:+|ENST00000510797.1_1_5:176730816-176730870:+	PRELID1	uORF	5:176730817-176730870:+	5	PRELID1	5' uORF	5' uORF	ARX	ENSG00000004848.8	ENST00000379044.5	X	chrX:25003694-25004672:-	NA	aristaless related homeobox	aristaless related homeobox
5mio-rep3	E_20221201_NO30_400nL_HLAc1_5e6_directIP_titration_rep3_Slot2-2_1_3511.14016.712.1	1	1	9.83	8.74	1.09	1.09	85.3	6	19800	AAAAAAAAAW	10	b-ion bias	NA	48.4169	1.29881	844.424	-8.5	5.57	Human|smORF_v4|nuORFdb_human	ENSP00000368332.4	ENSP00000368332.4|PRELID1_5:176730817-176730870:+|ENST00000510797.1_1_5:176730816-176730870:+	PRELID1	uORF	5:176730817-176730870:+	5	PRELID1	5' uORF	5' uORF	ARX	ENSG00000004848.8	ENST00000379044.5	X	chrX:25003694-25004672:-	NA	aristaless related homeobox	aristaless related homeobox
10mio-rep2	E_20221201_NO30_400nL_HLAc1_1e7_directIP_titration_rep2_Slot2-3_1_3513.12385.761.1	1	1	7.47	5.53	2.08	1.94	74.8	5	2660	AAAAAAAAW	9	b-ion bias	NA	42.7879	1.26954	773.39	-5.3	5.57	Human|smORF_v4|nuORFdb_human	ENSP00000368332.4	ENSP00000368332.4|PRELID1_5:176730817-176730870:+|ENST00000510797.1_1_5:176730816-176730870:+	PRELID1	uORF	5:176730817-176730870:+	5	PRELID1	5' uORF	5' uORF	ARX	ENSG00000004848.8	ENST00000379044.5	X	chrX:25003694-25004672:-	NA	aristaless related homeobox	aristaless related homeobox
20mio-rep1	E_20221201_NO30_400nL_HLAc1_2e7_directIP_titration_rep1_Slot2-4_1_3515.12315.767.1	1	1	6.35	4.26	3.56	2.1	74.2	5	3790	AAAAAAAAW	9	b-ion bias	NA	42.5366	1.26574	773.393	-1.4	5.57	Human|smORF_v4|nuORFdb_human	ENSP00000368332.4	ENSP00000368332.4|PRELID1_5:176730817-176730870:+|ENST00000510797.1_1_5:176730816-176730870:+	PRELID1	uORF	5:176730817-176730870:+	5	PRELID1	5' uORF	5' uORF	ARX	ENSG00000004848.8	ENST00000379044.5	X	chrX:25003694-25004672:-	NA	aristaless related homeobox	aristaless related homeobox
20mio-rep2	E_20221201_NO30_400nL_HLAc1_2e7_directIP_titration_rep3_Slot2-4_1_3518.12453.757.1	1	2	7.81	5.86	4.39	1.95	75.3	5	4230	AAAAAAAAW	9	b-ion bias	NA	43.014	1.27202	773.394	-0.1	5.57	Human|smORF_v4|nuORFdb_human	ENSP00000368332.4	ENSP00000368332.4|PRELID1_5:176730817-176730870:+|ENST00000510797.1_1_5:176730816-176730870:+	PRELID1	uORF	5:176730817-176730870:+	5	PRELID1	5' uORF	5' uORF	ARX	ENSG00000004848.8	ENST00000379044.5	X	chrX:25003694-25004672:-	NA	aristaless related homeobox	aristaless related homeobox
40mio-rep1	E_20221201_NO30_400nL_HLAc1_4e7_directIP_titration_rep1_Slot1-04_1_3496.12596.734.1	1	2	9.93	7.96	5.47	1.97	76.5	6	12400	AAAAAAAAW	9	dual b/y bias	NA	43.5112	1.2857	773.393	-1.4	5.57	Human|smORF_v4|nuORFdb_human	ENSP00000368332.4	ENSP00000368332.4|PRELID1_5:176730817-176730870:+|ENST00000510797.1_1_5:176730816-176730870:+	PRELID1	uORF	5:176730817-176730870:+	5	PRELID1	5' uORF	5' uORF	ARX	ENSG00000004848.8	ENST00000379044.5	X	chrX:25003694-25004672:-	NA	aristaless related homeobox	aristaless related homeobox
40mio-rep2	E_20221201_NO30_400nL_HLAc1_4e7_directIP_titration_rep2_Slot2-5_1_3520.12292.750.1	1	2	9.58	7.63	4.46	1.94	80.3	5	10900	AAAAAAAAW	9	dual b/y bias	NA	42.4637	1.27612	773.393	-1.4	5.57	Human|smORF_v4|nuORFdb_human	ENSP00000368332.4	ENSP00000368332.4|PRELID1_5:176730817-176730870:+|ENST00000510797.1_1_5:176730816-176730870:+	PRELID1	uORF	5:176730817-176730870:+	5	PRELID1	5' uORF	5' uORF	ARX	ENSG00000004848.8	ENST00000379044.5	X	chrX:25003694-25004672:-	NA	aristaless related homeobox	aristaless related homeobox
40mio-rep4	E_20221201_NO30_400nL_HLAc1_4e7_directIP_titration_rep4_Slot2-5_1_3522.12292.751.1	1	2	7.9	5.81	5.06	2.09	76	5	8330	AAAAAAAAW	9	b-ion bias	NA	42.4491	1.27527	773.393	-1.4	5.57	Human|smORF_v4|nuORFdb_human	ENSP00000368332.4	ENSP00000368332.4|PRELID1_5:176730817-176730870:+|ENST00000510797.1_1_5:176730816-176730870:+	PRELID1	uORF	5:176730817-176730870:+	5	PRELID1	5' uORF	5' uORF	ARX	ENSG00000004848.8	ENST00000379044.5	X	chrX:25003694-25004672:-	NA	aristaless related homeobox	aristaless related homeobox
40mio-rep1	E_20221201_NO30_400nL_HLAc1_4e7_directIP_titration_rep1_Slot1-04_1_3496.24278.261.1	1	2	9.04	0.5	8.03	8.54	69	6	7340	AEALSTLESW	10	b-ion bias	NA	83.8691	1.56727	1106.53	-5.8	3.8	Human	ENSP00000403453.2	ENSP00000403453.2|ENSP00000342581.3|ENSP00000377161.5|ENSP00000361901.3|ENSP00000377166.2|ENSP00000361877.3|ENSP00000437579.1|ENSP00000396687.2	NA	NA	NA	NA	NA	NA	NA	ODF2	ENSG00000136811.16	ENST00000434106.7	9	chr9:128500253-128501292:+	ENSP00000473949.2	outer dense fiber of sperm tails 2	outer dense fiber of sperm tails 2
40mio-rep2	E_20221201_NO30_400nL_HLAc1_4e7_directIP_titration_rep2_Slot2-5_1_3520.24036.282.1	1	2	5.71	2.69	4.04	3.02	54.1	6	4990	AEALSTLESW	10	unbiased	NA	83.0318	1.55473	1106.54	3.2	3.8	Human	ENSP00000403453.2	ENSP00000403453.2|ENSP00000342581.3|ENSP00000377161.5|ENSP00000361901.3|ENSP00000377166.2|ENSP00000361877.3|ENSP00000437579.1|ENSP00000396687.2	NA	NA	NA	NA	NA	NA	NA	ODF2	ENSG00000136811.16	ENST00000434106.7	9	chr9:128500253-128501292:+	ENSP00000473949.2	outer dense fiber of sperm tails 2	outer dense fiber of sperm tails 2
40mio-rep3	E_20221201_NO30_400nL_HLAc1_4e7_directIP_titration_rep3_Slot2-5_1_3521.24056.282.1	1	1	9.77	2.66	6.71	7.11	69.2	6	2580	AEALSTLESW	10	unbiased	NA	83.0992	1.55476	1106.53	-5.8	3.8	Human	ENSP00000403453.2	ENSP00000403453.2|ENSP00000342581.3|ENSP00000377161.5|ENSP00000361901.3|ENSP00000377166.2|ENSP00000361877.3|ENSP00000437579.1|ENSP00000396687.2	NA	NA	NA	NA	NA	NA	NA	ODF2	ENSG00000136811.16	ENST00000434106.7	9	chr9:128500253-128501292:+	ENSP00000473949.2	outer dense fiber of sperm tails 2	outer dense fiber of sperm tails 2
40mio-rep4	E_20221201_NO30_400nL_HLAc1_4e7_directIP_titration_rep4_Slot2-5_1_3522.24069.274.1	1	2	7.23	1.96	5.15	5.28	65.6	6	5830	AEALSTLESW	10	b-ion bias	NA	83.133	1.55949	1106.53	-5.8	3.8	Human	ENSP00000403453.2	ENSP00000403453.2|ENSP00000342581.3|ENSP00000377161.5|ENSP00000361901.3|ENSP00000377166.2|ENSP00000361877.3|ENSP00000437579.1|ENSP00000396687.2	NA	NA	NA	NA	NA	NA	NA	ODF2	ENSG00000136811.16	ENST00000434106.7	9	chr9:128500253-128501292:+	ENSP00000473949.2	outer dense fiber of sperm tails 2	outer dense fiber of sperm tails 2
10mio-rep2	E_20221201_NO30_400nL_HLAc1_1e7_directIP_titration_rep2_Slot2-3_1_3513.9118.1516.2	2	1	13.34	9.04	3.21	4.3	94	5	4710	AEAVSTRW	8	unbiased	NA	31.5021	0.803455	460.232	-7.1	6.05	Human	ENSP00000361998.3	ENSP00000361998.3|ENSP00000349235.1|ENSP00000312709.5|ENSP00000320283.6	NA	NA	NA	NA	NA	NA	NA	TAF7L	ENSG00000102387.15	ENST00000372907.7	X	chrX:101268253-101269195:-	NA	TATA-box binding protein associated factor 7 like	TATA-box binding protein associated factor 7 like
10mio-rep3	E_20221201_NO30_400nL_HLAc1_1e7_directIP_titration_rep3_Slot2-3_1_3514.9130.1525.2	2	1	13.3	9.66	2.78	3.65	94.1	5	3500	AEAVSTRW	8	unbiased	NA	31.5466	0.797824	460.232	-7.1	6.05	Human	ENSP00000361998.3	ENSP00000361998.3|ENSP00000349235.1|ENSP00000312709.5|ENSP00000320283.6	NA	NA	NA	NA	NA	NA	NA	TAF7L	ENSG00000102387.15	ENST00000372907.7	X	chrX:101268253-101269195:-	NA	TATA-box binding protein associated factor 7 like	TATA-box binding protein associated factor 7 like
20mio-rep1	E_20221201_NO30_400nL_HLAc1_2e7_directIP_titration_rep1_Slot2-4_1_3515.9051.1525.2	2	1	13.03	8.66	3.06	4.37	93.4	6	5350	AEAVSTRW	8	unbiased	NA	31.2651	0.797595	460.233	-4.9	6.05	Human	ENSP00000361998.3	ENSP00000361998.3|ENSP00000349235.1|ENSP00000312709.5|ENSP00000320283.6	NA	NA	NA	NA	NA	NA	NA	TAF7L	ENSG00000102387.15	ENST00000372907.7	X	chrX:101268253-101269195:-	NA	TATA-box binding protein associated factor 7 like	TATA-box binding protein associated factor 7 like
20mio-rep2	E_20221201_NO30_400nL_HLAc1_2e7_directIP_titration_rep3_Slot2-4_1_3518.9223.1521.2	2	2	10.25	8.81	1.73	1.44	92.3	5	9090	AEAVSTRW	8	unbiased	NA	31.8608	0.800284	460.232	-7.1	6.05	Human	ENSP00000361998.3	ENSP00000361998.3|ENSP00000349235.1|ENSP00000312709.5|ENSP00000320283.6	NA	NA	NA	NA	NA	NA	NA	TAF7L	ENSG00000102387.15	ENST00000372907.7	X	chrX:101268253-101269195:-	NA	TATA-box binding protein associated factor 7 like	TATA-box binding protein associated factor 7 like
40mio-rep1	E_20221201_NO30_400nL_HLAc1_4e7_directIP_titration_rep1_Slot1-04_1_3496.9340.1493.2	2	2	12	9.41	2.54	2.59	92.4	5	20800	AEAVSTRW	8	unbiased	NA	32.2676	0.817998	460.234	-2.7	6.05	Human	ENSP00000361998.3	ENSP00000361998.3|ENSP00000349235.1|ENSP00000312709.5|ENSP00000320283.6	NA	NA	NA	NA	NA	NA	NA	TAF7L	ENSG00000102387.15	ENST00000372907.7	X	chrX:101268253-101269195:-	NA	TATA-box binding protein associated factor 7 like	TATA-box binding protein associated factor 7 like
40mio-rep3	E_20221201_NO30_400nL_HLAc1_4e7_directIP_titration_rep3_Slot2-5_1_3521.9054.1514.2	2	1	7.84	5.41	0.56	2.43	81.2	5	3000	AEAVSTRW	8	unbiased	NA	31.2807	0.804376	460.234	-2.7	6.05	Human	ENSP00000361998.3	ENSP00000361998.3|ENSP00000349235.1|ENSP00000312709.5|ENSP00000320283.6	NA	NA	NA	NA	NA	NA	NA	TAF7L	ENSG00000102387.15	ENST00000372907.7	X	chrX:101268253-101269195:-	NA	TATA-box binding protein associated factor 7 like	TATA-box binding protein associated factor 7 like
5mio-rep1	E_20221201_NO30_400nL_HLAc1_5e6_directIP_titration_rep1_Slot1-37_1_3502.9394.1507.2	2	1	7.89	5.25	2.31	2.63	82.2	5	4200	AEAVSTRW	8	unbiased	NA	32.4537	0.80936	460.233	-7.1	6.05	Human	ENSP00000361998.3	ENSP00000361998.3|ENSP00000349235.1|ENSP00000312709.5|ENSP00000320283.6	NA	NA	NA	NA	NA	NA	NA	TAF7L	ENSG00000102387.15	ENST00000372907.7	X	chrX:101268253-101269195:-	NA	TATA-box binding protein associated factor 7 like	TATA-box binding protein associated factor 7 like
20mio-rep1	E_20221201_NO30_400nL_HLAc1_2e7_directIP_titration_rep1_Slot2-4_1_3515.16114.1280.2	2	1	5.09	NA	5.09	5.09	46	7	1900	AEFEEKMNENW	11	unbiased	NA	55.6518	0.951047	713.798	-3.9	4.09	Human|nuORFdb_human	ENSP00000318974.4	ENSP00000318974.4|ENSP00000398401.1|ENSP00000389783.1|ENST00000332869.5_1_10:60475484-60475616:+|ENST00000439448.2_1_5:60670938-60671679:+|ENST00000481407.5_1_7:92207439-92210911:-	NA	NA	NA	NA	FAM133CP	Pseudogene	Pseudogene	FAM133A	ENSG00000179083.6	ENST00000322139.4	X	chrX:93710164-93712274:+	ENSP00000362169.1	family with sequence similarity 133 member A	family with sequence similarity 133 member A
20mio-rep3	E_20221201_NO30_400nL_HLAc1_2e7_directIP_titration_rep4_Slot2-4_1_3519.16171.1269.2	2	1	4.77	NA	4.77	4.77	42.3	7	1880	AEFEEKMNENW	11	unbiased	NA	55.8549	0.958066	713.794	-9.6	4.09	Human|nuORFdb_human	ENSP00000318974.4	ENSP00000318974.4|ENSP00000398401.1|ENSP00000389783.1|ENST00000332869.5_1_10:60475484-60475616:+|ENST00000439448.2_1_5:60670938-60671679:+|ENST00000481407.5_1_7:92207439-92210911:-	NA	NA	NA	NA	FAM133CP	Pseudogene	Pseudogene	FAM133A	ENSG00000179083.6	ENST00000322139.4	X	chrX:93710164-93712274:+	ENSP00000362169.1	family with sequence similarity 133 member A	family with sequence similarity 133 member A
40mio-rep1	E_20221201_NO30_400nL_HLAc1_4e7_directIP_titration_rep1_Slot1-04_1_3496.16364.1243.2	2	1	14.6	2.76	10.47	11.84	81.7	9	6980	AEFEEKMNENW	11	dual b/y bias	NA	56.5265	0.974478	713.798	-2.5	4.09	Human|nuORFdb_human	ENSP00000318974.4	ENSP00000318974.4|ENSP00000398401.1|ENSP00000389783.1|ENST00000332869.5_1_10:60475484-60475616:+|ENST00000439448.2_1_5:60670938-60671679:+|ENST00000481407.5_1_7:92207439-92210911:-	NA	NA	NA	NA	FAM133CP	Pseudogene	Pseudogene	FAM133A	ENSG00000179083.6	ENST00000322139.4	X	chrX:93710164-93712274:+	ENSP00000362169.1	family with sequence similarity 133 member A	family with sequence similarity 133 member A
40mio-rep4	E_20221201_NO30_400nL_HLAc1_4e7_directIP_titration_rep4_Slot2-5_1_3522.16039.1260.2	2	1	5.4	NA	5.4	5.4	41	7	3560	AEFEEKMNENW	11	unbiased	NA	55.3907	0.963484	713.801	0.3	4.09	Human|nuORFdb_human	ENSP00000318974.4	ENSP00000318974.4|ENSP00000398401.1|ENSP00000389783.1|ENST00000332869.5_1_10:60475484-60475616:+|ENST00000439448.2_1_5:60670938-60671679:+|ENST00000481407.5_1_7:92207439-92210911:-	NA	NA	NA	NA	FAM133CP	Pseudogene	Pseudogene	FAM133A	ENSG00000179083.6	ENST00000322139.4	X	chrX:93710164-93712274:+	ENSP00000362169.1	family with sequence similarity 133 member A	family with sequence similarity 133 member A
10mio-rep1	E_20221201_NO30_400nL_HLAc1_1e7_directIP_titration_rep1_Slot2-3_1_3512.11867.1275.2	2	1	9.68	NA	9.68	9.68	57.5	6	3520	AEFEEKmNENW	11	dual b/y bias	m:Oxidized methionine	40.9994	0.95453	721.794	-5.9	4.09	Human|nuORFdb_human	ENSP00000318974.4	ENSP00000318974.4|ENSP00000398401.1|ENSP00000389783.1|ENST00000332869.5_1_10:60475484-60475616:+|ENST00000439448.2_1_5:60670938-60671679:+|ENST00000481407.5_1_7:92207439-92210911:-	NA	NA	NA	NA	FAM133CP	Pseudogene	Pseudogene	FAM133A	ENSG00000179083.6	ENST00000322139.4	X	chrX:93710164-93712274:+	ENSP00000362169.1	family with sequence similarity 133 member A	family with sequence similarity 133 member A
10mio-rep2	E_20221201_NO30_400nL_HLAc1_1e7_directIP_titration_rep2_Slot2-3_1_3513.11843.1269.2	2	1	10.02	2.65	6.84	7.37	66.6	8	3080	AEFEEKmNENW	11	unbiased	m:Oxidized methionine	40.9144	0.958051	721.795	-4.5	4.09	Human|nuORFdb_human	ENSP00000318974.4	ENSP00000318974.4|ENSP00000398401.1|ENSP00000389783.1|ENST00000332869.5_1_10:60475484-60475616:+|ENST00000439448.2_1_5:60670938-60671679:+|ENST00000481407.5_1_7:92207439-92210911:-	NA	NA	NA	NA	FAM133CP	Pseudogene	Pseudogene	FAM133A	ENSG00000179083.6	ENST00000322139.4	X	chrX:93710164-93712274:+	ENSP00000362169.1	family with sequence similarity 133 member A	family with sequence similarity 133 member A
10mio-rep3	E_20221201_NO30_400nL_HLAc1_1e7_directIP_titration_rep3_Slot2-3_1_3514.11821.1273.2	2	3	16.26	-0.08	14.91	16.34	77.7	8	8200	AEFEEKmNENW	11	dual b/y bias	m:Oxidized methionine	40.8414	0.955461	721.795	-3.2	4.09	Human|nuORFdb_human	ENSP00000318974.4	ENSP00000318974.4|ENSP00000398401.1|ENSP00000389783.1|ENST00000332869.5_1_10:60475484-60475616:+|ENST00000439448.2_1_5:60670938-60671679:+|ENST00000481407.5_1_7:92207439-92210911:-	NA	NA	NA	NA	FAM133CP	Pseudogene	Pseudogene	FAM133A	ENSG00000179083.6	ENST00000322139.4	X	chrX:93710164-93712274:+	ENSP00000362169.1	family with sequence similarity 133 member A	family with sequence similarity 133 member A
20mio-rep1	E_20221201_NO30_400nL_HLAc1_2e7_directIP_titration_rep1_Slot2-4_1_3515.11749.1267.2	2	1	8.36	NA	8.36	8.36	55.8	7	2780	AEFEEKmNENW	11	unbiased	m:Oxidized methionine	40.5828	0.959457	721.795	-4.5	4.09	Human|nuORFdb_human	ENSP00000318974.4	ENSP00000318974.4|ENSP00000398401.1|ENSP00000389783.1|ENST00000332869.5_1_10:60475484-60475616:+|ENST00000439448.2_1_5:60670938-60671679:+|ENST00000481407.5_1_7:92207439-92210911:-	NA	NA	NA	NA	FAM133CP	Pseudogene	Pseudogene	FAM133A	ENSG00000179083.6	ENST00000322139.4	X	chrX:93710164-93712274:+	ENSP00000362169.1	family with sequence similarity 133 member A	family with sequence similarity 133 member A
20mio-rep2	E_20221201_NO30_400nL_HLAc1_2e7_directIP_titration_rep3_Slot2-4_1_3518.11907.1267.2	2	1	13.87	4.02	9.29	9.85	70.7	8	5270	AEFEEKmNENW	11	dual b/y bias	m:Oxidized methionine	41.1295	0.959236	721.796	-3.2	4.09	Human|nuORFdb_human	ENSP00000318974.4	ENSP00000318974.4|ENSP00000398401.1|ENSP00000389783.1|ENST00000332869.5_1_10:60475484-60475616:+|ENST00000439448.2_1_5:60670938-60671679:+|ENST00000481407.5_1_7:92207439-92210911:-	NA	NA	NA	NA	FAM133CP	Pseudogene	Pseudogene	FAM133A	ENSG00000179083.6	ENST00000322139.4	X	chrX:93710164-93712274:+	ENSP00000362169.1	family with sequence similarity 133 member A	family with sequence similarity 133 member A
40mio-rep1	E_20221201_NO30_400nL_HLAc1_4e7_directIP_titration_rep1_Slot1-04_1_3496.12072.1240.2	2	1	13.18	-0.41	8.36	13.59	60.7	7	8890	AEFEEKmNENW	11	dual b/y bias	m:Oxidized methionine	41.7013	0.976121	721.795	-4.5	4.09	Human|nuORFdb_human	ENSP00000318974.4	ENSP00000318974.4|ENSP00000398401.1|ENSP00000389783.1|ENST00000332869.5_1_10:60475484-60475616:+|ENST00000439448.2_1_5:60670938-60671679:+|ENST00000481407.5_1_7:92207439-92210911:-	NA	NA	NA	NA	FAM133CP	Pseudogene	Pseudogene	FAM133A	ENSG00000179083.6	ENST00000322139.4	X	chrX:93710164-93712274:+	ENSP00000362169.1	family with sequence similarity 133 member A	family with sequence similarity 133 member A
40mio-rep2	E_20221201_NO30_400nL_HLAc1_4e7_directIP_titration_rep2_Slot2-5_1_3520.11760.1251.2	2	1	9.81	NA	10.76	9.81	50.7	6	6010	AEFEEKmNENW	11	unbiased	m:Oxidized methionine	40.6245	0.969291	721.794	-5.9	4.09	Human|nuORFdb_human	ENSP00000318974.4	ENSP00000318974.4|ENSP00000398401.1|ENSP00000389783.1|ENST00000332869.5_1_10:60475484-60475616:+|ENST00000439448.2_1_5:60670938-60671679:+|ENST00000481407.5_1_7:92207439-92210911:-	NA	NA	NA	NA	FAM133CP	Pseudogene	Pseudogene	FAM133A	ENSG00000179083.6	ENST00000322139.4	X	chrX:93710164-93712274:+	ENSP00000362169.1	family with sequence similarity 133 member A	family with sequence similarity 133 member A
40mio-rep3	E_20221201_NO30_400nL_HLAc1_4e7_directIP_titration_rep3_Slot2-5_1_3521.11764.1254.2	2	1	15.27	5.63	11.31	9.63	75.7	7	8180	AEFEEKmNENW	11	dual b/y bias	m:Oxidized methionine	40.6406	0.967752	721.795	-4.5	4.09	Human|nuORFdb_human	ENSP00000318974.4	ENSP00000318974.4|ENSP00000398401.1|ENSP00000389783.1|ENST00000332869.5_1_10:60475484-60475616:+|ENST00000439448.2_1_5:60670938-60671679:+|ENST00000481407.5_1_7:92207439-92210911:-	NA	NA	NA	NA	FAM133CP	Pseudogene	Pseudogene	FAM133A	ENSG00000179083.6	ENST00000322139.4	X	chrX:93710164-93712274:+	ENSP00000362169.1	family with sequence similarity 133 member A	family with sequence similarity 133 member A
40mio-rep4	E_20221201_NO30_400nL_HLAc1_4e7_directIP_titration_rep4_Slot2-5_1_3522.11751.1249.2	2	1	11.95	0.35	11.66	11.6	76.4	8	8420	AEFEEKmNENW	11	unbiased	m:Oxidized methionine	40.5814	0.970336	721.796	-3.2	4.09	Human|nuORFdb_human	ENSP00000318974.4	ENSP00000318974.4|ENSP00000398401.1|ENSP00000389783.1|ENST00000332869.5_1_10:60475484-60475616:+|ENST00000439448.2_1_5:60670938-60671679:+|ENST00000481407.5_1_7:92207439-92210911:-	NA	NA	NA	NA	FAM133CP	Pseudogene	Pseudogene	FAM133A	ENSG00000179083.6	ENST00000322139.4	X	chrX:93710164-93712274:+	ENSP00000362169.1	family with sequence similarity 133 member A	family with sequence similarity 133 member A
10mio-rep1	E_20221201_NO30_400nL_HLAc1_1e7_directIP_titration_rep1_Slot2-3_1_3512.10809.1471.2	2	1	5.32	2.16	1.62	3.16	56.5	5	2620	AEIGYRNSL	9	unbiased	NA	37.3435	0.831598	511.762	-9.6	6.04	Human	ENSP00000358813.2	ENSP00000358813.2|ENSP00000230510.3	NA	NA	NA	NA	NA	NA	NA	TTK	ENSG00000112742.10	ENST00000369798.7	6	chr6:80042200-80042527:+	ENSP00000422936.1	TTK protein kinase	TTK protein kinase
20mio-rep1	E_20221201_NO30_400nL_HLAc1_2e7_directIP_titration_rep1_Slot2-4_1_3515.10703.1460.2	2	1	8.83	5.51	2.3	3.32	81.4	6	5710	AEIGYRNSL	9	unbiased	NA	36.9686	0.838561	511.763	-7.6	6.04	Human	ENSP00000358813.2	ENSP00000358813.2|ENSP00000230510.3	NA	NA	NA	NA	NA	NA	NA	TTK	ENSG00000112742.10	ENST00000369798.7	6	chr6:80042200-80042527:+	ENSP00000422936.1	TTK protein kinase	TTK protein kinase
20mio-rep2	E_20221201_NO30_400nL_HLAc1_2e7_directIP_titration_rep3_Slot2-4_1_3518.10863.1454.2	2	1	11.33	7.26	4.09	4.07	88.4	6	5630	AEIGYRNSL	9	dual b/y bias	NA	37.5224	0.842199	511.764	-5.7	6.04	Human	ENSP00000358813.2	ENSP00000358813.2|ENSP00000230510.3	NA	NA	NA	NA	NA	NA	NA	TTK	ENSG00000112742.10	ENST00000369798.7	6	chr6:80042200-80042527:+	ENSP00000422936.1	TTK protein kinase	TTK protein kinase
20mio-rep3	E_20221201_NO30_400nL_HLAc1_2e7_directIP_titration_rep4_Slot2-4_1_3519.10745.1456.2	2	1	9.65	5.9	3.2	3.75	74.6	7	5780	AEIGYRNSL	9	unbiased	NA	37.12	0.841519	511.763	-7.6	6.04	Human	ENSP00000358813.2	ENSP00000358813.2|ENSP00000230510.3	NA	NA	NA	NA	NA	NA	NA	TTK	ENSG00000112742.10	ENST00000369798.7	6	chr6:80042200-80042527:+	ENSP00000422936.1	TTK protein kinase	TTK protein kinase
40mio-rep1	E_20221201_NO30_400nL_HLAc1_4e7_directIP_titration_rep1_Slot1-04_1_3496.11031.1428.2	2	1	16.21	9.78	5.75	6.42	91.3	7	9120	AEIGYRNSL	9	unbiased	NA	38.1063	0.858727	511.764	-5.7	6.04	Human	ENSP00000358813.2	ENSP00000358813.2|ENSP00000230510.3	NA	NA	NA	NA	NA	NA	NA	TTK	ENSG00000112742.10	ENST00000369798.7	6	chr6:80042200-80042527:+	ENSP00000422936.1	TTK protein kinase	TTK protein kinase
40mio-rep2	E_20221201_NO30_400nL_HLAc1_4e7_directIP_titration_rep2_Slot2-5_1_3520.10710.1450.2	2	1	15.49	9.98	5.46	5.51	92	7	8300	AEIGYRNSL	9	dual b/y bias	NA	36.9994	0.845124	511.763	-7.6	6.04	Human	ENSP00000358813.2	ENSP00000358813.2|ENSP00000230510.3	NA	NA	NA	NA	NA	NA	NA	TTK	ENSG00000112742.10	ENST00000369798.7	6	chr6:80042200-80042527:+	ENSP00000422936.1	TTK protein kinase	TTK protein kinase
40mio-rep3	E_20221201_NO30_400nL_HLAc1_4e7_directIP_titration_rep3_Slot2-5_1_3521.10720.1446.2	2	1	14.2	8.88	3.78	5.32	90.7	8	9020	AEIGYRNSL	9	dual b/y bias	NA	37.0357	0.847208	511.763	-7.6	6.04	Human	ENSP00000358813.2	ENSP00000358813.2|ENSP00000230510.3	NA	NA	NA	NA	NA	NA	NA	TTK	ENSG00000112742.10	ENST00000369798.7	6	chr6:80042200-80042527:+	ENSP00000422936.1	TTK protein kinase	TTK protein kinase
40mio-rep4	E_20221201_NO30_400nL_HLAc1_4e7_directIP_titration_rep4_Slot2-5_1_3522.10735.1445.2	2	1	9.85	8.02	1.38	1.83	85.9	6	10300	AEIGYRNSL	9	unbiased	NA	37.0738	0.84828	511.764	-5.7	6.04	Human	ENSP00000358813.2	ENSP00000358813.2|ENSP00000230510.3	NA	NA	NA	NA	NA	NA	NA	TTK	ENSG00000112742.10	ENST00000369798.7	6	chr6:80042200-80042527:+	ENSP00000422936.1	TTK protein kinase	TTK protein kinase
40mio-rep2	E_20221201_NO30_400nL_HLAc1_4e7_directIP_titration_rep2_Slot2-5_1_3520.4843.1694.3	3	1	8.07	6.56	1.6	1.52	81.3	6	11000	AELTKINLDA	10	y-ion bias	NA	16.7384	0.690506	363.206	3.8	4.37	Human	ENSP00000308021.7	ENSP00000308021.7|ENSP00000448012.1	NA	NA	NA	NA	NA	NA	NA	CEP290	ENSG00000198707.16	ENST00000309041.11	12	chr12:88049014-88049186:-	NA	centrosomal protein 290	centrosomal protein 290
40mio-rep1	E_20221201_NO30_400nL_HLAc1_4e7_directIP_titration_rep1_Slot1-04_1_3496.16377.1224.2	2	2	7.75	NA	7.75	7.75	60.1	9	12200	AEMLERVIKNY	11	unbiased	NA	56.5714	0.986042	683.362	-2	6.19	Human	ENSP00000276344.2	ENSP00000276344.2	NA	NA	NA	NA	NA	NA	NA	MAGEA4	ENSG00000147381.11	ENST00000276344.6	X	chrX:151924616-151925170:+	ENSP00000353379.2|ENSP00000359360.1|ENSP00000359365.3|ENSP00000377497.1|ENSP00000377498.1	MAGE family member A4	MAGE family member A4
20mio-rep1	E_20221201_NO30_400nL_HLAc1_2e7_directIP_titration_rep1_Slot2-4_1_3515.12475.1252.2	2	2	5.25	NA	5.25	5.25	47.1	6	3500	AEmLERVIKNY	11	b-ion bias	m:Oxidized methionine	43.0888	0.968734	691.357	-5.6	6.19	Human	ENSP00000276344.2	ENSP00000276344.2	NA	NA	NA	NA	NA	NA	NA	MAGEA4	ENSG00000147381.11	ENST00000276344.6	X	chrX:151924616-151925170:+	ENSP00000353379.2|ENSP00000359360.1|ENSP00000359365.3|ENSP00000377497.1|ENSP00000377498.1	MAGE family member A4	MAGE family member A4
20mio-rep2	E_20221201_NO30_400nL_HLAc1_2e7_directIP_titration_rep3_Slot2-4_1_3518.12497.1245.2	2	1	7.66	NA	7.66	7.66	49.8	6	1950	AEmLERVIKNY	11	unbiased	m:Oxidized methionine	43.1659	0.973057	691.359	-2.7	6.19	Human	ENSP00000276344.2	ENSP00000276344.2	NA	NA	NA	NA	NA	NA	NA	MAGEA4	ENSG00000147381.11	ENST00000276344.6	X	chrX:151924616-151925170:+	ENSP00000353379.2|ENSP00000359360.1|ENSP00000359365.3|ENSP00000377497.1|ENSP00000377498.1	MAGE family member A4	MAGE family member A4
40mio-rep1	E_20221201_NO30_400nL_HLAc1_4e7_directIP_titration_rep1_Slot1-04_1_3496.12582.1230.2	2	2	10.23	2.89	6.15	7.33	64.5	6	15100	AEmLERVIKNY	11	unbiased	m:Oxidized methionine	43.4629	0.982043	691.358	-4.1	6.19	Human	ENSP00000276344.2	ENSP00000276344.2	NA	NA	NA	NA	NA	NA	NA	MAGEA4	ENSG00000147381.11	ENST00000276344.6	X	chrX:151924616-151925170:+	ENSP00000353379.2|ENSP00000359360.1|ENSP00000359365.3|ENSP00000377497.1|ENSP00000377498.1	MAGE family member A4	MAGE family member A4
40mio-rep2	E_20221201_NO30_400nL_HLAc1_4e7_directIP_titration_rep2_Slot2-5_1_3520.12368.1241.2	2	1	6.51	4.34	2.83	2.18	46	5	5900	AEmLERVIKNY	11	unbiased	m:Oxidized methionine	42.726	0.97564	691.357	-5.6	6.19	Human	ENSP00000276344.2	ENSP00000276344.2	NA	NA	NA	NA	NA	NA	NA	MAGEA4	ENSG00000147381.11	ENST00000276344.6	X	chrX:151924616-151925170:+	ENSP00000353379.2|ENSP00000359360.1|ENSP00000359365.3|ENSP00000377497.1|ENSP00000377498.1	MAGE family member A4	MAGE family member A4
40mio-rep3	E_20221201_NO30_400nL_HLAc1_4e7_directIP_titration_rep3_Slot2-5_1_3521.12392.1240.2	2	2	9.12	NA	4.67	9.12	56.3	6	8780	AEmLERVIKNY	11	unbiased	m:Oxidized methionine	42.8131	0.97597	691.357	-5.6	6.19	Human	ENSP00000276344.2	ENSP00000276344.2	NA	NA	NA	NA	NA	NA	NA	MAGEA4	ENSG00000147381.11	ENST00000276344.6	X	chrX:151924616-151925170:+	ENSP00000353379.2|ENSP00000359360.1|ENSP00000359365.3|ENSP00000377497.1|ENSP00000377498.1	MAGE family member A4	MAGE family member A4
40mio-rep4	E_20221201_NO30_400nL_HLAc1_4e7_directIP_titration_rep4_Slot2-5_1_3522.12391.1634.3	3	2	6.42	4.36	0.99	2.05	58.9	6	12300	AEmLERVIKNY	11	y-ion bias	m:Oxidized methionine	42.7908	0.728649	461.241	-4.3	6.19	Human	ENSP00000276344.2	ENSP00000276344.2	NA	NA	NA	NA	NA	NA	NA	MAGEA4	ENSG00000147381.11	ENST00000276344.6	X	chrX:151924616-151925170:+	ENSP00000353379.2|ENSP00000359360.1|ENSP00000359365.3|ENSP00000377497.1|ENSP00000377498.1	MAGE family member A4	MAGE family member A4
40mio-rep1	E_20221201_NO30_400nL_HLAc1_4e7_directIP_titration_rep1_Slot1-04_1_3496.17970.1447.2	2	2	10.51	3.95	5.47	6.56	63	7	12500	AENTLSKLL	9	unbiased	NA	62.0749	0.847083	494.786	-2.6	6.05	Human	ENSP00000355114.3	ENSP00000355114.3	NA	NA	NA	NA	NA	NA	NA	DCAF12	ENSG00000198876.13	ENST00000361264.9	9	chr9:34086387-34088352:-	NA	DDB1 and CUL4 associated factor 12	DDB1 and CUL4 associated factor 12
40mio-rep1	E_20221201_NO30_400nL_HLAc1_4e7_directIP_titration_rep1_Slot1-04_1_3496.18511.1433.2	2	1	16.61	11.08	7.65	5.52	90	8	8130	AESLFREAL	9	dual b/y bias	NA	63.9461	0.855926	518.275	-4.1	4.53	Human	ENSP00000276344.2	ENSP00000276344.2	NA	NA	NA	NA	NA	NA	NA	MAGEA4	ENSG00000147381.11	ENST00000276344.6	X	chrX:151924616-151925170:+	ENSP00000353379.2|ENSP00000359360.1|ENSP00000359365.3|ENSP00000377497.1|ENSP00000377498.1	MAGE family member A4	MAGE family member A4
40mio-rep2	E_20221201_NO30_400nL_HLAc1_4e7_directIP_titration_rep2_Slot2-5_1_3520.18175.1450.2	2	1	4.29	NA	4.29	4.29	41.8	5	5440	AESLFREAL	9	y-ion bias	NA	62.7841	0.844811	518.273	-7.9	4.53	Human	ENSP00000276344.2	ENSP00000276344.2	NA	NA	NA	NA	NA	NA	NA	MAGEA4	ENSG00000147381.11	ENST00000276344.6	X	chrX:151924616-151925170:+	ENSP00000353379.2|ENSP00000359360.1|ENSP00000359365.3|ENSP00000377497.1|ENSP00000377498.1	MAGE family member A4	MAGE family member A4
1mio-rep1	E_20221201_NO30_400nL_HLAc1_1e6_directIP_titration_rep1_Slot1-06_1_3498.14471.1468.2	2	3	15.49	5.14	10.54	10.34	88	7	10400	AETSYVKVL	9	dual b/y bias	NA	49.9822	0.833908	505.281	-3.7	6.04	Human	ENSP00000286482.1	ENSP00000286482.1|ENSP00000276344.2|ENSP00000349085.5	NA	NA	NA	NA	NA	NA	NA	MAGEA8	ENSG00000156009.10	ENST00000286482.6	X	chrX:149885227-149885825:+	ENSP00000438293.1|ENSP00000443776.1	MAGE family member A8	MAGE family member A8
1mio-rep2	E_20221201_NO30_400nL_HLAc1_1e6_directIP_titration_rep3_Slot2-1_1_3508.14455.1472.2	2	5	15.65	7.25	8.4	8.4	83.6	8	19200	AETSYVKVL	9	dual b/y bias	NA	49.9242	0.83119	505.277	-9.6	6.04	Human	ENSP00000286482.1	ENSP00000286482.1|ENSP00000276344.2|ENSP00000349085.5	NA	NA	NA	NA	NA	NA	NA	MAGEA8	ENSG00000156009.10	ENST00000286482.6	X	chrX:149885227-149885825:+	ENSP00000438293.1|ENSP00000443776.1	MAGE family member A8	MAGE family member A8
1mio-rep3	E_20221201_NO30_400nL_HLAc1_1e6_directIP_titration_rep4_Slot2-1_1_3509.14348.1490.2	2	3	13.44	5.69	7.75	7.75	79.6	8	11100	AETSYVKVL	9	unbiased	NA	49.5523	0.819805	505.277	-9.6	6.04	Human	ENSP00000286482.1	ENSP00000286482.1|ENSP00000276344.2|ENSP00000349085.5	NA	NA	NA	NA	NA	NA	NA	MAGEA8	ENSG00000156009.10	ENST00000286482.6	X	chrX:149885227-149885825:+	ENSP00000438293.1|ENSP00000443776.1	MAGE family member A8	MAGE family member A8
10mio-rep1	E_20221201_NO30_400nL_HLAc1_1e7_directIP_titration_rep1_Slot2-3_1_3512.14170.1473.2	2	4	19.21	6.74	12.47	12.47	94.5	8	84200	AETSYVKVL	9	dual b/y bias	NA	48.9515	0.830679	505.278	-7.6	6.04	Human	ENSP00000286482.1	ENSP00000286482.1|ENSP00000276344.2|ENSP00000349085.5	NA	NA	NA	NA	NA	NA	NA	MAGEA8	ENSG00000156009.10	ENST00000286482.6	X	chrX:149885227-149885825:+	ENSP00000438293.1|ENSP00000443776.1	MAGE family member A8	MAGE family member A8
10mio-rep2	E_20221201_NO30_400nL_HLAc1_1e7_directIP_titration_rep2_Slot2-3_1_3513.14137.1467.2	2	4	18.81	8.07	10.74	10.74	94.4	7	99400	AETSYVKVL	9	dual b/y bias	NA	48.8378	0.834107	505.279	-5.7	6.04	Human	ENSP00000286482.1	ENSP00000286482.1|ENSP00000276344.2|ENSP00000349085.5	NA	NA	NA	NA	NA	NA	NA	MAGEA8	ENSG00000156009.10	ENST00000286482.6	X	chrX:149885227-149885825:+	ENSP00000438293.1|ENSP00000443776.1	MAGE family member A8	MAGE family member A8
10mio-rep3	E_20221201_NO30_400nL_HLAc1_1e7_directIP_titration_rep3_Slot2-3_1_3514.14059.1472.2	2	6	19.31	6.98	12.33	12.33	95.9	8	138000	AETSYVKVL	9	dual b/y bias	NA	48.5707	0.830996	505.277	-7.6	6.04	Human	ENSP00000286482.1	ENSP00000286482.1|ENSP00000276344.2|ENSP00000349085.5	NA	NA	NA	NA	NA	NA	NA	MAGEA8	ENSG00000156009.10	ENST00000286482.6	X	chrX:149885227-149885825:+	ENSP00000438293.1|ENSP00000443776.1	MAGE family member A8	MAGE family member A8
20mio-rep1	E_20221201_NO30_400nL_HLAc1_2e7_directIP_titration_rep1_Slot2-4_1_3515.14050.1471.2	2	4	17.37	7.1	12.97	10.27	93.2	7	94000	AETSYVKVL	9	dual b/y bias	NA	48.5267	0.831996	505.279	-5.7	6.04	Human	ENSP00000286482.1	ENSP00000286482.1|ENSP00000276344.2|ENSP00000349085.5	NA	NA	NA	NA	NA	NA	NA	MAGEA8	ENSG00000156009.10	ENST00000286482.6	X	chrX:149885227-149885825:+	ENSP00000438293.1|ENSP00000443776.1	MAGE family member A8	MAGE family member A8
20mio-rep2	E_20221201_NO30_400nL_HLAc1_2e7_directIP_titration_rep3_Slot2-4_1_3518.14159.1459.2	2	5	19.19	6.78	12.4	12.4	93.6	8	182000	AETSYVKVL	9	dual b/y bias	NA	48.9079	0.839189	505.28	-3.7	6.04	Human	ENSP00000286482.1	ENSP00000286482.1|ENSP00000276344.2|ENSP00000349085.5	NA	NA	NA	NA	NA	NA	NA	MAGEA8	ENSG00000156009.10	ENST00000286482.6	X	chrX:149885227-149885825:+	ENSP00000438293.1|ENSP00000443776.1	MAGE family member A8	MAGE family member A8
20mio-rep3	E_20221201_NO30_400nL_HLAc1_2e7_directIP_titration_rep4_Slot2-4_1_3519.14104.1456.2	2	5	20.87	8.87	12	12	97.6	8	228000	AETSYVKVL	9	dual b/y bias	NA	48.7169	0.841428	505.28	-3.7	6.04	Human	ENSP00000286482.1	ENSP00000286482.1|ENSP00000276344.2|ENSP00000349085.5	NA	NA	NA	NA	NA	NA	NA	MAGEA8	ENSG00000156009.10	ENST00000286482.6	X	chrX:149885227-149885825:+	ENSP00000438293.1|ENSP00000443776.1	MAGE family member A8	MAGE family member A8
40mio-rep1	E_20221201_NO30_400nL_HLAc1_4e7_directIP_titration_rep1_Slot1-04_1_3496.14359.1438.2	2	4	20.81	7.22	14.34	13.6	96.3	8	371000	AETSYVKVL	9	dual b/y bias	NA	49.6001	0.852372	505.28	-3.7	6.04	Human	ENSP00000286482.1	ENSP00000286482.1|ENSP00000276344.2|ENSP00000349085.5	NA	NA	NA	NA	NA	NA	NA	MAGEA8	ENSG00000156009.10	ENST00000286482.6	X	chrX:149885227-149885825:+	ENSP00000438293.1|ENSP00000443776.1	MAGE family member A8	MAGE family member A8
40mio-rep2	E_20221201_NO30_400nL_HLAc1_4e7_directIP_titration_rep2_Slot2-5_1_3520.14038.1460.2	2	5	21.06	7.79	13.27	13.27	99.3	8	424000	AETSYVKVL	9	dual b/y bias	NA	48.4936	0.838774	505.28	-3.7	6.04	Human	ENSP00000286482.1	ENSP00000286482.1|ENSP00000276344.2|ENSP00000349085.5	NA	NA	NA	NA	NA	NA	NA	MAGEA8	ENSG00000156009.10	ENST00000286482.6	X	chrX:149885227-149885825:+	ENSP00000438293.1|ENSP00000443776.1	MAGE family member A8	MAGE family member A8
40mio-rep3	E_20221201_NO30_400nL_HLAc1_4e7_directIP_titration_rep3_Slot2-5_1_3521.14049.1459.2	2	5	19.88	6.7	14.02	13.19	95.9	8	126000	AETSYVKVL	9	dual b/y bias	NA	48.5345	0.839499	505.28	-3.7	6.04	Human	ENSP00000286482.1	ENSP00000286482.1|ENSP00000276344.2|ENSP00000349085.5	NA	NA	NA	NA	NA	NA	NA	MAGEA8	ENSG00000156009.10	ENST00000286482.6	X	chrX:149885227-149885825:+	ENSP00000438293.1|ENSP00000443776.1	MAGE family member A8	MAGE family member A8
40mio-rep4	E_20221201_NO30_400nL_HLAc1_4e7_directIP_titration_rep4_Slot2-5_1_3522.14038.1460.2	2	4	21.42	7.97	13.47	13.45	98.4	8	152000	AETSYVKVL	9	dual b/y bias	NA	48.4799	0.838669	505.28	-3.7	6.04	Human	ENSP00000286482.1	ENSP00000286482.1|ENSP00000276344.2|ENSP00000349085.5	NA	NA	NA	NA	NA	NA	NA	MAGEA8	ENSG00000156009.10	ENST00000286482.6	X	chrX:149885227-149885825:+	ENSP00000438293.1|ENSP00000443776.1	MAGE family member A8	MAGE family member A8
5mio-rep1	E_20221201_NO30_400nL_HLAc1_5e6_directIP_titration_rep1_Slot1-37_1_3502.14421.1462.2	2	6	18.79	5.1	13.33	13.69	93.6	8	49200	AETSYVKVL	9	dual b/y bias	NA	49.8145	0.837605	505.279	-5.7	6.04	Human	ENSP00000286482.1	ENSP00000286482.1|ENSP00000276344.2|ENSP00000349085.5	NA	NA	NA	NA	NA	NA	NA	MAGEA8	ENSG00000156009.10	ENST00000286482.6	X	chrX:149885227-149885825:+	ENSP00000438293.1|ENSP00000443776.1	MAGE family member A8	MAGE family member A8
5mio-rep2	E_20221201_NO30_400nL_HLAc1_5e6_directIP_titration_rep2_Slot2-2_1_3510.14304.1480.2	2	4	13.42	4.12	9.31	9.31	77.8	7	23600	AETSYVKVL	9	dual b/y bias	NA	49.4057	0.826263	505.278	-7.6	6.04	Human	ENSP00000286482.1	ENSP00000286482.1|ENSP00000276344.2|ENSP00000349085.5	NA	NA	NA	NA	NA	NA	NA	MAGEA8	ENSG00000156009.10	ENST00000286482.6	X	chrX:149885227-149885825:+	ENSP00000438293.1|ENSP00000443776.1	MAGE family member A8	MAGE family member A8
5mio-rep3	E_20221201_NO30_400nL_HLAc1_5e6_directIP_titration_rep3_Slot2-2_1_3511.14326.1472.2	2	4	17.1	6.23	10.88	10.88	90.5	8	22200	AETSYVKVL	9	unbiased	NA	49.4868	0.830963	505.278	-7.6	6.04	Human	ENSP00000286482.1	ENSP00000286482.1|ENSP00000276344.2|ENSP00000349085.5	NA	NA	NA	NA	NA	NA	NA	MAGEA8	ENSG00000156009.10	ENST00000286482.6	X	chrX:149885227-149885825:+	ENSP00000438293.1|ENSP00000443776.1	MAGE family member A8	MAGE family member A8
20mio-rep1	E_20221201_NO30_400nL_HLAc1_2e7_directIP_titration_rep1_Slot2-4_1_3515.20340.534.1	1	1	6.85	2.68	2.48	4.17	57.4	5	2740	AIIESTPEL	9	dual b/y bias	NA	70.2424	1.40566	972.518	-7	3.8	Human|nuORFdb_human	ENSP00000262013.7	ENSP00000262013.7|ENSP00000484908.1|ENSP00000426900.1|ENSP00000349636.4|ENSP00000423165.1|ENST00000505173.5_1_17:49067015-49124830:-|ENST00000514613.5_1_17:49067015-49156972:-	NA	NA	NA	NA	SPAG9	ncRNA Retained Intron	lncRNA	SPAG9	ENSG00000008294.21	ENST00000262013.12	17	chr17:50962174-50966274:-	NA	sperm associated antigen 9	sperm associated antigen 9
20mio-rep2	E_20221201_NO30_400nL_HLAc1_2e7_directIP_titration_rep3_Slot2-4_1_3518.20362.528.1	1	1	9.45	5.93	2.26	3.51	68	6	1950	AIIESTPEL	9	dual b/y bias	NA	70.3349	1.40913	972.52	-4.9	3.8	Human|nuORFdb_human	ENSP00000262013.7	ENSP00000262013.7|ENSP00000484908.1|ENSP00000426900.1|ENSP00000349636.4|ENSP00000423165.1|ENST00000505173.5_1_17:49067015-49124830:-|ENST00000514613.5_1_17:49067015-49156972:-	NA	NA	NA	NA	SPAG9	ncRNA Retained Intron	lncRNA	SPAG9	ENSG00000008294.21	ENST00000262013.12	17	chr17:50962174-50966274:-	NA	sperm associated antigen 9	sperm associated antigen 9
20mio-rep3	E_20221201_NO30_400nL_HLAc1_2e7_directIP_titration_rep4_Slot2-4_1_3519.20371.523.1	1	2	9.23	5.77	2.39	3.47	68.9	6	6150	AIIESTPEL	9	unbiased	NA	70.356	1.41254	972.516	-9.1	3.8	Human|nuORFdb_human	ENSP00000262013.7	ENSP00000262013.7|ENSP00000484908.1|ENSP00000426900.1|ENSP00000349636.4|ENSP00000423165.1|ENST00000505173.5_1_17:49067015-49124830:-|ENST00000514613.5_1_17:49067015-49156972:-	NA	NA	NA	NA	SPAG9	ncRNA Retained Intron	lncRNA	SPAG9	ENSG00000008294.21	ENST00000262013.12	17	chr17:50962174-50966274:-	NA	sperm associated antigen 9	sperm associated antigen 9
40mio-rep2	E_20221201_NO30_400nL_HLAc1_4e7_directIP_titration_rep2_Slot2-5_1_3520.20263.517.1	1	2	9.89	5.12	3.49	4.76	67.6	6	6090	AIIESTPEL	9	dual b/y bias	NA	69.9988	1.41612	972.518	-7	3.8	Human|nuORFdb_human	ENSP00000262013.7	ENSP00000262013.7|ENSP00000484908.1|ENSP00000426900.1|ENSP00000349636.4|ENSP00000423165.1|ENST00000505173.5_1_17:49067015-49124830:-|ENST00000514613.5_1_17:49067015-49156972:-	NA	NA	NA	NA	SPAG9	ncRNA Retained Intron	lncRNA	SPAG9	ENSG00000008294.21	ENST00000262013.12	17	chr17:50962174-50966274:-	NA	sperm associated antigen 9	sperm associated antigen 9
40mio-rep3	E_20221201_NO30_400nL_HLAc1_4e7_directIP_titration_rep3_Slot2-5_1_3521.20284.521.1	1	1	7.48	5.88	2.16	1.6	59.6	5	3730	AIIESTPEL	9	b-ion bias	NA	70.0704	1.41371	972.52	-4.9	3.8	Human|nuORFdb_human	ENSP00000262013.7	ENSP00000262013.7|ENSP00000484908.1|ENSP00000426900.1|ENSP00000349636.4|ENSP00000423165.1|ENST00000505173.5_1_17:49067015-49124830:-|ENST00000514613.5_1_17:49067015-49156972:-	NA	NA	NA	NA	SPAG9	ncRNA Retained Intron	lncRNA	SPAG9	ENSG00000008294.21	ENST00000262013.12	17	chr17:50962174-50966274:-	NA	sperm associated antigen 9	sperm associated antigen 9
40mio-rep4	E_20221201_NO30_400nL_HLAc1_4e7_directIP_titration_rep4_Slot2-5_1_3522.20294.519.1	1	2	9.02	4.19	2.67	4.83	62.7	5	9250	AIIESTPEL	9	dual b/y bias	NA	70.0888	1.41493	972.52	-4.9	3.8	Human|nuORFdb_human	ENSP00000262013.7	ENSP00000262013.7|ENSP00000484908.1|ENSP00000426900.1|ENSP00000349636.4|ENSP00000423165.1|ENST00000505173.5_1_17:49067015-49124830:-|ENST00000514613.5_1_17:49067015-49156972:-	NA	NA	NA	NA	SPAG9	ncRNA Retained Intron	lncRNA	SPAG9	ENSG00000008294.21	ENST00000262013.12	17	chr17:50962174-50966274:-	NA	sperm associated antigen 9	sperm associated antigen 9
10mio-rep2	E_20221201_NO30_400nL_HLAc1_1e7_directIP_titration_rep2_Slot2-3_1_3513.16658.452.1	1	2	13.78	6.23	9.58	7.55	79.7	7	9400	ALLEEEEGV	9	dual b/y bias	NA	57.5434	1.4544	988.475	-8.4	3.59	Human	ENSP00000276344.2	ENSP00000276344.2	NA	NA	NA	NA	NA	NA	NA	MAGEA4	ENSG00000147381.11	ENST00000276344.6	X	chrX:151924616-151925170:+	ENSP00000353379.2|ENSP00000359360.1|ENSP00000359365.3|ENSP00000377497.1|ENSP00000377498.1	MAGE family member A4	MAGE family member A4
10mio-rep3	E_20221201_NO30_400nL_HLAc1_1e7_directIP_titration_rep3_Slot2-3_1_3514.16605.454.1	1	1	11.82	5.14	8.39	6.68	75.1	7	3930	ALLEEEEGV	9	unbiased	NA	57.3607	1.45338	988.477	-6.4	3.59	Human	ENSP00000276344.2	ENSP00000276344.2	NA	NA	NA	NA	NA	NA	NA	MAGEA4	ENSG00000147381.11	ENST00000276344.6	X	chrX:151924616-151925170:+	ENSP00000353379.2|ENSP00000359360.1|ENSP00000359365.3|ENSP00000377497.1|ENSP00000377498.1	MAGE family member A4	MAGE family member A4
20mio-rep1	E_20221201_NO30_400nL_HLAc1_2e7_directIP_titration_rep1_Slot2-4_1_3515.16582.451.1	1	2	12.4	8.55	3.9	3.85	79.1	7	26300	ALLEEEEGV	9	unbiased	NA	57.2675	1.45507	988.481	-2.4	3.59	Human	ENSP00000276344.2	ENSP00000276344.2	NA	NA	NA	NA	NA	NA	NA	MAGEA4	ENSG00000147381.11	ENST00000276344.6	X	chrX:151924616-151925170:+	ENSP00000353379.2|ENSP00000359360.1|ENSP00000359365.3|ENSP00000377497.1|ENSP00000377498.1	MAGE family member A4	MAGE family member A4
20mio-rep2	E_20221201_NO30_400nL_HLAc1_2e7_directIP_titration_rep3_Slot2-4_1_3518.16660.446.1	1	2	13.65	6.57	9.14	7.07	80.3	7	8940	ALLEEEEGV	9	unbiased	NA	57.5452	1.45827	988.478	-5.4	3.59	Human	ENSP00000276344.2	ENSP00000276344.2	NA	NA	NA	NA	NA	NA	NA	MAGEA4	ENSG00000147381.11	ENST00000276344.6	X	chrX:151924616-151925170:+	ENSP00000353379.2|ENSP00000359360.1|ENSP00000359365.3|ENSP00000377497.1|ENSP00000377498.1	MAGE family member A4	MAGE family member A4
20mio-rep3	E_20221201_NO30_400nL_HLAc1_2e7_directIP_titration_rep4_Slot2-4_1_3519.16614.445.1	1	3	11.47	3.7	7.07	7.77	74.8	7	16700	ALLEEEEGV	9	b-ion bias	NA	57.3853	1.45839	988.479	-4.4	3.59	Human	ENSP00000276344.2	ENSP00000276344.2	NA	NA	NA	NA	NA	NA	NA	MAGEA4	ENSG00000147381.11	ENST00000276344.6	X	chrX:151924616-151925170:+	ENSP00000353379.2|ENSP00000359360.1|ENSP00000359365.3|ENSP00000377497.1|ENSP00000377498.1	MAGE family member A4	MAGE family member A4
40mio-rep1	E_20221201_NO30_400nL_HLAc1_4e7_directIP_titration_rep1_Slot1-04_1_3496.16897.425.1	1	3	15.99	8.78	5.82	7.22	89.2	7	95200	ALLEEEEGV	9	dual b/y bias	NA	58.3668	1.4707	988.482	-1.3	3.59	Human	ENSP00000276344.2	ENSP00000276344.2	NA	NA	NA	NA	NA	NA	NA	MAGEA4	ENSG00000147381.11	ENST00000276344.6	X	chrX:151924616-151925170:+	ENSP00000353379.2|ENSP00000359360.1|ENSP00000359365.3|ENSP00000377497.1|ENSP00000377498.1	MAGE family member A4	MAGE family member A4
40mio-rep2	E_20221201_NO30_400nL_HLAc1_4e7_directIP_titration_rep2_Slot2-5_1_3520.16549.442.1	1	3	13.97	5.99	9.4	7.98	79	7	50900	ALLEEEEGV	9	dual b/y bias	NA	57.1662	1.46062	988.477	-6.4	3.59	Human	ENSP00000276344.2	ENSP00000276344.2	NA	NA	NA	NA	NA	NA	NA	MAGEA4	ENSG00000147381.11	ENST00000276344.6	X	chrX:151924616-151925170:+	ENSP00000353379.2|ENSP00000359360.1|ENSP00000359365.3|ENSP00000377497.1|ENSP00000377498.1	MAGE family member A4	MAGE family member A4
40mio-rep3	E_20221201_NO30_400nL_HLAc1_4e7_directIP_titration_rep3_Slot2-5_1_3521.16579.439.1	1	5	13.15	6.45	4.79	6.69	79.6	7	81900	ALLEEEEGV	9	unbiased	NA	57.2705	1.46237	988.48	-3.4	3.59	Human	ENSP00000276344.2	ENSP00000276344.2	NA	NA	NA	NA	NA	NA	NA	MAGEA4	ENSG00000147381.11	ENST00000276344.6	X	chrX:151924616-151925170:+	ENSP00000353379.2|ENSP00000359360.1|ENSP00000359365.3|ENSP00000377497.1|ENSP00000377498.1	MAGE family member A4	MAGE family member A4
40mio-rep4	E_20221201_NO30_400nL_HLAc1_4e7_directIP_titration_rep4_Slot2-5_1_3522.16542.442.1	1	3	14.42	4.73	10.68	9.69	84	7	49100	ALLEEEEGV	9	b-ion bias	NA	57.128	1.46021	988.475	-8.4	3.59	Human	ENSP00000276344.2	ENSP00000276344.2	NA	NA	NA	NA	NA	NA	NA	MAGEA4	ENSG00000147381.11	ENST00000276344.6	X	chrX:151924616-151925170:+	ENSP00000353379.2|ENSP00000359360.1|ENSP00000359365.3|ENSP00000377497.1|ENSP00000377498.1	MAGE family member A4	MAGE family member A4
5mio-rep1	E_20221201_NO30_400nL_HLAc1_5e6_directIP_titration_rep1_Slot1-37_1_3502.16978.444.1	1	1	9.47	4.52	6.75	4.95	71.6	6	5360	ALLEEEEGV	9	b-ion bias	NA	58.6455	1.45915	988.474	-9.4	3.59	Human	ENSP00000276344.2	ENSP00000276344.2	NA	NA	NA	NA	NA	NA	NA	MAGEA4	ENSG00000147381.11	ENST00000276344.6	X	chrX:151924616-151925170:+	ENSP00000353379.2|ENSP00000359360.1|ENSP00000359365.3|ENSP00000377497.1|ENSP00000377498.1	MAGE family member A4	MAGE family member A4
20mio-rep1	E_20221201_NO30_400nL_HLAc1_2e7_directIP_titration_rep1_Slot2-4_1_3515.20500.1498.2	2	2	11.01	9.55	3.83	1.46	79.1	7	5060	ALLSAVTRL	9	dual b/y bias	NA	70.7947	0.814945	472.297	-7.2	9.79	Human	ENSP00000384638.4	ENSP00000384638.4|ENSP00000304669.7|ENSP00000418191.1|ENSP00000486160.1|ENSP00000427821.1	NA	NA	NA	NA	NA	NA	NA	CTNNA2	ENSG00000066032.18	ENST00000402739.8	2	chr2:80647870-80648689:+	ENSP00000419295.1	catenin alpha 2	catenin alpha 2
20mio-rep3	E_20221201_NO30_400nL_HLAc1_2e7_directIP_titration_rep4_Slot2-4_1_3519.20575.1485.2	2	4	10.16	8.41	2.79	1.75	79.2	6	16200	ALLSAVTRL	9	unbiased	NA	71.0631	0.822993	472.297	-7.2	9.79	Human	ENSP00000384638.4	ENSP00000384638.4|ENSP00000304669.7|ENSP00000418191.1|ENSP00000486160.1|ENSP00000427821.1	NA	NA	NA	NA	NA	NA	NA	CTNNA2	ENSG00000066032.18	ENST00000402739.8	2	chr2:80647870-80648689:+	ENSP00000419295.1	catenin alpha 2	catenin alpha 2
40mio-rep1	E_20221201_NO30_400nL_HLAc1_4e7_directIP_titration_rep1_Slot1-04_1_3496.20844.1469.2	2	1	8.87	6.96	1.89	1.9	63	7	6810	ALLSAVTRL	9	y-ion bias	NA	72.0056	0.833096	472.3	-0.8	9.79	Human	ENSP00000384638.4	ENSP00000384638.4|ENSP00000304669.7|ENSP00000418191.1|ENSP00000486160.1|ENSP00000427821.1	NA	NA	NA	NA	NA	NA	NA	CTNNA2	ENSG00000066032.18	ENST00000402739.8	2	chr2:80647870-80648689:+	ENSP00000419295.1	catenin alpha 2	catenin alpha 2
40mio-rep2	E_20221201_NO30_400nL_HLAc1_4e7_directIP_titration_rep2_Slot2-5_1_3520.20706.1480.2	2	1	9.2	7.43	2.83	1.76	78.3	5	6430	ALLSAVTRL	9	y-ion bias	NA	71.5316	0.82628	472.298	-5.1	9.79	Human	ENSP00000384638.4	ENSP00000384638.4|ENSP00000304669.7|ENSP00000418191.1|ENSP00000486160.1|ENSP00000427821.1	NA	NA	NA	NA	NA	NA	NA	CTNNA2	ENSG00000066032.18	ENST00000402739.8	2	chr2:80647870-80648689:+	ENSP00000419295.1	catenin alpha 2	catenin alpha 2
40mio-rep3	E_20221201_NO30_400nL_HLAc1_4e7_directIP_titration_rep3_Slot2-5_1_3521.20733.1486.2	2	1	11.95	9.93	3.86	2.02	85.6	6	4530	ALLSAVTRL	9	dual b/y bias	NA	71.6209	0.82217	472.298	-5.1	9.79	Human	ENSP00000384638.4	ENSP00000384638.4|ENSP00000304669.7|ENSP00000418191.1|ENSP00000486160.1|ENSP00000427821.1	NA	NA	NA	NA	NA	NA	NA	CTNNA2	ENSG00000066032.18	ENST00000402739.8	2	chr2:80647870-80648689:+	ENSP00000419295.1	catenin alpha 2	catenin alpha 2
40mio-rep4	E_20221201_NO30_400nL_HLAc1_4e7_directIP_titration_rep4_Slot2-5_1_3522.20784.1485.2	2	2	12.39	10.06	2.89	2.33	84.8	6	8780	ALLSAVTRL	9	dual b/y bias	NA	71.7809	0.823084	472.299	-2.9	9.79	Human	ENSP00000384638.4	ENSP00000384638.4|ENSP00000304669.7|ENSP00000418191.1|ENSP00000486160.1|ENSP00000427821.1	NA	NA	NA	NA	NA	NA	NA	CTNNA2	ENSG00000066032.18	ENST00000402739.8	2	chr2:80647870-80648689:+	ENSP00000419295.1	catenin alpha 2	catenin alpha 2
20mio-rep1	E_20221201_NO30_400nL_HLAc1_2e7_directIP_titration_rep1_Slot2-4_1_3515.22353.330.1	1	1	4.29	2.29	3.11	2	58.9	5	1090	ALnDTVEFY	9	b-ion bias	n:Deamidated	77.1918	1.5265	1072.48	-3.1	3.49	Human	ENSP00000358831.4	ENSP00000358831.4	NA	NA	NA	NA	NA	NA	NA	ELOVL4	ENSG00000118402.6	ENST00000369816.5	6	chr6:79914814-79916610:-	NA	ELOVL fatty acid elongase 4	ELOVL fatty acid elongase 4
40mio-rep1	E_20221201_NO30_400nL_HLAc1_4e7_directIP_titration_rep1_Slot1-04_1_3496.19999.602.1	1	1	4.51	2.11	3.45	2.4	57.8	5	4250	AQGPQFGW	8	unbiased	NA	69.0871	1.36507	890.412	-4	5.57	Human	ENSP00000355114.3	ENSP00000355114.3	NA	NA	NA	NA	NA	NA	NA	DCAF12	ENSG00000198876.13	ENST00000361264.9	9	chr9:34086387-34088352:-	NA	DDB1 and CUL4 associated factor 12	DDB1 and CUL4 associated factor 12
20mio-rep3	E_20221201_NO30_400nL_HLAc1_2e7_directIP_titration_rep4_Slot2-4_1_3519.9804.1525.2	2	1	8.77	4.4	4.37	4.37	72.3	7	3900	ASALKDVSY	9	unbiased	NA	33.8685	0.797997	477.248	-5.4	5.88	Human	ENSP00000472530.1	ENSP00000472530.1|ENSP00000426978.1	NA	NA	NA	NA	NA	NA	NA	NXF2B	ENSG00000269437.7	ENST00000602195.5	X	chrX:102360398-102360603:-	ENSP00000474598.2|ENSP00000474659.2|ENSP00000485586.2	nuclear RNA export factor 2B	nuclear RNA export factor 2B
40mio-rep1	E_20221201_NO30_400nL_HLAc1_4e7_directIP_titration_rep1_Slot1-04_1_3496.10059.1507.2	2	1	11.99	8.68	3.3	3.31	88.3	6	12100	ASALKDVSY	9	y-ion bias	NA	34.7499	0.809387	477.249	-3.3	5.88	Human	ENSP00000472530.1	ENSP00000472530.1|ENSP00000426978.1	NA	NA	NA	NA	NA	NA	NA	NXF2B	ENSG00000269437.7	ENST00000602195.5	X	chrX:102360398-102360603:-	ENSP00000474598.2|ENSP00000474659.2|ENSP00000485586.2	nuclear RNA export factor 2B	nuclear RNA export factor 2B
40mio-rep2	E_20221201_NO30_400nL_HLAc1_4e7_directIP_titration_rep2_Slot2-5_1_3520.9786.1515.2	2	2	13.67	8.92	4.94	4.75	83	7	19300	ASALKDVSY	9	unbiased	NA	33.8065	0.804246	477.248	-5.4	5.88	Human	ENSP00000472530.1	ENSP00000472530.1|ENSP00000426978.1	NA	NA	NA	NA	NA	NA	NA	NXF2B	ENSG00000269437.7	ENST00000602195.5	X	chrX:102360398-102360603:-	ENSP00000474598.2|ENSP00000474659.2|ENSP00000485586.2	nuclear RNA export factor 2B	nuclear RNA export factor 2B
40mio-rep3	E_20221201_NO30_400nL_HLAc1_4e7_directIP_titration_rep3_Slot2-5_1_3521.9764.1515.2	2	1	8.54	4.43	4.41	4.1	68.1	7	5910	ASALKDVSY	9	unbiased	NA	33.7321	0.803807	477.248	-5.4	5.88	Human	ENSP00000472530.1	ENSP00000472530.1|ENSP00000426978.1	NA	NA	NA	NA	NA	NA	NA	NXF2B	ENSG00000269437.7	ENST00000602195.5	X	chrX:102360398-102360603:-	ENSP00000474598.2|ENSP00000474659.2|ENSP00000485586.2	nuclear RNA export factor 2B	nuclear RNA export factor 2B
40mio-rep4	E_20221201_NO30_400nL_HLAc1_4e7_directIP_titration_rep4_Slot2-5_1_3522.9785.1515.2	2	1	12.06	7.16	3.97	4.9	76.5	7	10500	ASALKDVSY	9	unbiased	NA	33.7945	0.804133	477.248	-5.4	5.88	Human	ENSP00000472530.1	ENSP00000472530.1|ENSP00000426978.1	NA	NA	NA	NA	NA	NA	NA	NXF2B	ENSG00000269437.7	ENST00000602195.5	X	chrX:102360398-102360603:-	ENSP00000474598.2|ENSP00000474659.2|ENSP00000485586.2	nuclear RNA export factor 2B	nuclear RNA export factor 2B
10mio-rep2	E_20221201_NO30_400nL_HLAc1_1e7_directIP_titration_rep2_Slot2-3_1_3513.25076.481.1	1	1	8.72	5.6	4.09	3.12	68.6	5	3300	ASSSLQLVF	9	b-ion bias	NA	86.6082	1.43705	951.509	-5.9	5.57	Human	ENSP00000359301.3	ENSP00000359301.3	NA	NA	NA	NA	NA	NA	NA	MAGEA3	ENSG00000221867.9	ENST00000370278.4	X	chrX:152701775-152702347:+	ENSP00000473093.1	MAGE family member A3	MAGE family member A3
20mio-rep2	E_20221201_NO30_400nL_HLAc1_2e7_directIP_titration_rep3_Slot2-4_1_3518.25070.1574.2	2	1	7.38	5.1	2.41	2.28	68.6	5	1840	ASSSLQLVF	9	unbiased	NA	86.591	0.767008	476.258	-6.1	5.57	Human	ENSP00000359301.3	ENSP00000359301.3	NA	NA	NA	NA	NA	NA	NA	MAGEA3	ENSG00000221867.9	ENST00000370278.4	X	chrX:152701775-152702347:+	ENSP00000473093.1	MAGE family member A3	MAGE family member A3
40mio-rep3	E_20221201_NO30_400nL_HLAc1_4e7_directIP_titration_rep3_Slot2-5_1_3521.25067.1539.2	2	1	10.3	9.12	2.51	1.18	77.9	5	2900	ASSSLQLVF	9	unbiased	NA	86.5912	0.789148	476.259	-4	5.57	Human	ENSP00000359301.3	ENSP00000359301.3	NA	NA	NA	NA	NA	NA	NA	MAGEA3	ENSG00000221867.9	ENST00000370278.4	X	chrX:152701775-152702347:+	ENSP00000473093.1	MAGE family member A3	MAGE family member A3
40mio-rep1	E_20221201_NO30_400nL_HLAc1_4e7_directIP_titration_rep1_Slot1-04_1_3496.12351.631.1	1	1	6.36	2.82	2.9	3.54	55.3	5	4560	AVSSSSPLV	9	unbiased	NA	42.6646	1.34773	846.452	-5.6	5.57	Human	ENSP00000276344.2	ENSP00000276344.2	NA	NA	NA	NA	NA	NA	NA	MAGEA4	ENSG00000147381.11	ENST00000276344.6	X	chrX:151924616-151925170:+	ENSP00000353379.2|ENSP00000359360.1|ENSP00000359365.3|ENSP00000377497.1|ENSP00000377498.1	MAGE family member A4	MAGE family member A4
40mio-rep2	E_20221201_NO30_400nL_HLAc1_4e7_directIP_titration_rep2_Slot2-5_1_3520.12039.644.1	1	1	6.06	4.26	1.98	1.79	54.1	5	5640	AVSSSSPLV	9	unbiased	NA	41.5876	1.34006	846.452	-5.6	5.57	Human	ENSP00000276344.2	ENSP00000276344.2	NA	NA	NA	NA	NA	NA	NA	MAGEA4	ENSG00000147381.11	ENST00000276344.6	X	chrX:151924616-151925170:+	ENSP00000353379.2|ENSP00000359360.1|ENSP00000359365.3|ENSP00000377497.1|ENSP00000377498.1	MAGE family member A4	MAGE family member A4
40mio-rep3	E_20221201_NO30_400nL_HLAc1_4e7_directIP_titration_rep3_Slot2-5_1_3521.12024.641.1	1	1	8.08	5.52	2.57	2.57	67.7	5	3700	AVSSSSPLV	9	unbiased	NA	41.5391	1.34172	846.454	-3.2	5.57	Human	ENSP00000276344.2	ENSP00000276344.2	NA	NA	NA	NA	NA	NA	NA	MAGEA4	ENSG00000147381.11	ENST00000276344.6	X	chrX:151924616-151925170:+	ENSP00000353379.2|ENSP00000359360.1|ENSP00000359365.3|ENSP00000377497.1|ENSP00000377498.1	MAGE family member A4	MAGE family member A4
40mio-rep2	E_20221201_NO30_400nL_HLAc1_4e7_directIP_titration_rep2_Slot2-5_1_3520.4945.1479.2	2	1	8.94	5.21	3.73	3.73	70.1	5	6610	AYGEPRKL	8	unbiased	NA	17.0904	0.826475	467.258	-7	8.63	Human	ENSP00000349085.5	ENSP00000349085.5	NA	NA	NA	NA	NA	NA	NA	MAGEA1	ENSG00000198681.7	ENST00000356661.7	X	chrX:153183317-153183880:+	NA	MAGE family member A1	MAGE family member A1
40mio-rep3	E_20221201_NO30_400nL_HLAc1_4e7_directIP_titration_rep3_Slot2-5_1_3521.4962.1490.2	2	1	7.32	2.89	3.39	4.43	61.5	5	4220	AYGEPRKL	8	y-ion bias	NA	17.1467	0.819593	467.259	-7	8.63	Human	ENSP00000349085.5	ENSP00000349085.5	NA	NA	NA	NA	NA	NA	NA	MAGEA1	ENSG00000198681.7	ENST00000356661.7	X	chrX:153183317-153183880:+	NA	MAGE family member A1	MAGE family member A1
40mio-rep4	E_20221201_NO30_400nL_HLAc1_4e7_directIP_titration_rep4_Slot2-5_1_3522.4964.1476.2	2	1	9.04	7.28	2.77	1.77	76	5	8620	AYGEPRKL	8	y-ion bias	NA	17.1515	0.828721	467.258	-7	8.63	Human	ENSP00000349085.5	ENSP00000349085.5	NA	NA	NA	NA	NA	NA	NA	MAGEA1	ENSG00000198681.7	ENST00000356661.7	X	chrX:153183317-153183880:+	NA	MAGE family member A1	MAGE family member A1
40mio-rep4	E_20221201_NO30_400nL_HLAc1_4e7_directIP_titration_rep4_Slot2-5_1_3522.11051.1389.2	2	1	4.57	2.99	4.57	1.57	43.9	5	8790	AYKKVELVE	9	unbiased	NA	38.1644	0.883069	539.807	-7	6.33	Human|nuORFdb_human	ENSP00000354109.6	ENSP00000354109.6|ENSP00000428212.1|ENSP00000479205.1|ENSP00000429382.1|ENST00000519421.1_1_8:101015243-101020719:-	NA	NA	NA	NA	RGS22	ncRNA Processed Transcript	lncRNA	RGS22	ENSG00000132554.20	ENST00000360863.11	8	chr8:99960936-99961196:-	NA	regulator of G protein signaling 22	regulator of G protein signaling 22
1mio-rep1	E_20221201_NO30_400nL_HLAc1_1e6_directIP_titration_rep1_Slot1-06_1_3498.13080.1491.2	2	2	13.99	6.14	5.69	7.85	84.1	7	7890	DEAVGVQKW	9	dual b/y bias	NA	45.1804	0.819467	516.258	-6.7	4.37	Human	ENSP00000436773.2	ENSP00000436773.2|ENSP00000446443.1|ENSP00000467716.1	NA	NA	NA	NA	NA	NA	NA	KIAA0100	ENSG00000007202.15	ENST00000528896.7	17	chr17:28614446-28615066:-	NA	KIAA0100	KIAA0100
10mio-rep1	E_20221201_NO30_400nL_HLAc1_1e7_directIP_titration_rep1_Slot2-3_1_3512.12729.1476.2	2	1	15.15	7.27	7.2	7.88	88.2	7	20800	DEAVGVQKW	9	dual b/y bias	NA	43.9776	0.828347	516.258	-6.7	4.37	Human	ENSP00000436773.2	ENSP00000436773.2|ENSP00000446443.1|ENSP00000467716.1	NA	NA	NA	NA	NA	NA	NA	KIAA0100	ENSG00000007202.15	ENST00000528896.7	17	chr17:28614446-28615066:-	NA	KIAA0100	KIAA0100
10mio-rep2	E_20221201_NO30_400nL_HLAc1_1e7_directIP_titration_rep2_Slot2-3_1_3513.12687.1481.2	2	1	16.37	7.84	6.55	8.53	90.5	7	15400	DEAVGVQKW	9	dual b/y bias	NA	43.831	0.825726	516.257	-8.6	4.37	Human	ENSP00000436773.2	ENSP00000436773.2|ENSP00000446443.1|ENSP00000467716.1	NA	NA	NA	NA	NA	NA	NA	KIAA0100	ENSG00000007202.15	ENST00000528896.7	17	chr17:28614446-28615066:-	NA	KIAA0100	KIAA0100
10mio-rep3	E_20221201_NO30_400nL_HLAc1_1e7_directIP_titration_rep3_Slot2-3_1_3514.12643.1485.2	2	1	16.76	5.99	7.42	10.77	93.9	7	13200	DEAVGVQKW	9	dual b/y bias	NA	43.6814	0.8232	516.259	-4.8	4.37	Human	ENSP00000436773.2	ENSP00000436773.2|ENSP00000446443.1|ENSP00000467716.1	NA	NA	NA	NA	NA	NA	NA	KIAA0100	ENSG00000007202.15	ENST00000528896.7	17	chr17:28614446-28615066:-	NA	KIAA0100	KIAA0100
20mio-rep1	E_20221201_NO30_400nL_HLAc1_2e7_directIP_titration_rep1_Slot2-4_1_3515.12631.1480.2	2	2	17.79	8.58	6.73	9.21	94.2	7	68700	DEAVGVQKW	9	dual b/y bias	NA	43.6272	0.825908	516.259	-4.8	4.37	Human	ENSP00000436773.2	ENSP00000436773.2|ENSP00000446443.1|ENSP00000467716.1	NA	NA	NA	NA	NA	NA	NA	KIAA0100	ENSG00000007202.15	ENST00000528896.7	17	chr17:28614446-28615066:-	NA	KIAA0100	KIAA0100
20mio-rep2	E_20221201_NO30_400nL_HLAc1_2e7_directIP_titration_rep3_Slot2-4_1_3518.12731.1496.2	2	1	14.05	6.99	5.77	7.06	88.2	7	15100	DEAVGVQKW	9	dual b/y bias	NA	43.9742	0.815999	516.258	-6.7	4.37	Human	ENSP00000436773.2	ENSP00000436773.2|ENSP00000446443.1|ENSP00000467716.1	NA	NA	NA	NA	NA	NA	NA	KIAA0100	ENSG00000007202.15	ENST00000528896.7	17	chr17:28614446-28615066:-	NA	KIAA0100	KIAA0100
20mio-rep3	E_20221201_NO30_400nL_HLAc1_2e7_directIP_titration_rep4_Slot2-4_1_3519.12643.1478.2	2	1	15.34	7	7.24	8.35	90.4	7	32500	DEAVGVQKW	9	dual b/y bias	NA	43.6736	0.827638	516.258	-6.7	4.37	Human	ENSP00000436773.2	ENSP00000436773.2|ENSP00000446443.1|ENSP00000467716.1	NA	NA	NA	NA	NA	NA	NA	KIAA0100	ENSG00000007202.15	ENST00000528896.7	17	chr17:28614446-28615066:-	NA	KIAA0100	KIAA0100
40mio-rep1	E_20221201_NO30_400nL_HLAc1_4e7_directIP_titration_rep1_Slot1-04_1_3496.12937.1478.2	2	4	20.17	8.98	8.18	11.2	98	7	48300	DEAVGVQKW	9	dual b/y bias	NA	44.6885	0.827436	516.261	-0.9	4.37	Human	ENSP00000436773.2	ENSP00000436773.2|ENSP00000446443.1|ENSP00000467716.1	NA	NA	NA	NA	NA	NA	NA	KIAA0100	ENSG00000007202.15	ENST00000528896.7	17	chr17:28614446-28615066:-	NA	KIAA0100	KIAA0100
40mio-rep2	E_20221201_NO30_400nL_HLAc1_4e7_directIP_titration_rep2_Slot2-5_1_3520.12598.1480.2	2	1	18.6	8.03	8.55	10.57	95.9	8	47900	DEAVGVQKW	9	dual b/y bias	NA	43.5199	0.825984	516.258	-6.7	4.37	Human	ENSP00000436773.2	ENSP00000436773.2|ENSP00000446443.1|ENSP00000467716.1	NA	NA	NA	NA	NA	NA	NA	KIAA0100	ENSG00000007202.15	ENST00000528896.7	17	chr17:28614446-28615066:-	NA	KIAA0100	KIAA0100
40mio-rep3	E_20221201_NO30_400nL_HLAc1_4e7_directIP_titration_rep3_Slot2-5_1_3521.12599.1485.2	2	2	19.83	10.04	8.66	9.79	95.7	7	38500	DEAVGVQKW	9	dual b/y bias	NA	43.5276	0.822741	516.259	-4.8	4.37	Human	ENSP00000436773.2	ENSP00000436773.2|ENSP00000446443.1|ENSP00000467716.1	NA	NA	NA	NA	NA	NA	NA	KIAA0100	ENSG00000007202.15	ENST00000528896.7	17	chr17:28614446-28615066:-	NA	KIAA0100	KIAA0100
40mio-rep4	E_20221201_NO30_400nL_HLAc1_4e7_directIP_titration_rep4_Slot2-5_1_3522.12609.1475.2	2	3	19.06	8.71	8.13	10.35	95	7	104000	DEAVGVQKW	9	dual b/y bias	NA	43.5432	0.829411	516.259	-4.8	4.37	Human	ENSP00000436773.2	ENSP00000436773.2|ENSP00000446443.1|ENSP00000467716.1	NA	NA	NA	NA	NA	NA	NA	KIAA0100	ENSG00000007202.15	ENST00000528896.7	17	chr17:28614446-28615066:-	NA	KIAA0100	KIAA0100
5mio-rep1	E_20221201_NO30_400nL_HLAc1_5e6_directIP_titration_rep1_Slot1-37_1_3502.12983.1471.2	2	1	16.24	6.84	7.55	9.4	88.2	7	13500	DEAVGVQKW	9	dual b/y bias	NA	44.8471	0.831591	516.258	-6.7	4.37	Human	ENSP00000436773.2	ENSP00000436773.2|ENSP00000446443.1|ENSP00000467716.1	NA	NA	NA	NA	NA	NA	NA	KIAA0100	ENSG00000007202.15	ENST00000528896.7	17	chr17:28614446-28615066:-	NA	KIAA0100	KIAA0100
5mio-rep2	E_20221201_NO30_400nL_HLAc1_5e6_directIP_titration_rep2_Slot2-2_1_3510.12907.1495.2	2	1	14.07	5.99	6.28	8.09	83.5	7	9190	DEAVGVQKW	9	dual b/y bias	NA	44.5799	0.816645	516.258	-6.7	4.37	Human	ENSP00000436773.2	ENSP00000436773.2|ENSP00000446443.1|ENSP00000467716.1	NA	NA	NA	NA	NA	NA	NA	KIAA0100	ENSG00000007202.15	ENST00000528896.7	17	chr17:28614446-28615066:-	NA	KIAA0100	KIAA0100
5mio-rep3	E_20221201_NO30_400nL_HLAc1_5e6_directIP_titration_rep3_Slot2-2_1_3511.12910.1498.2	2	1	14.86	6.16	7.69	8.7	83.2	7	5480	DEAVGVQKW	9	dual b/y bias	NA	44.5979	0.814687	516.258	-6.7	4.37	Human	ENSP00000436773.2	ENSP00000436773.2|ENSP00000446443.1|ENSP00000467716.1	NA	NA	NA	NA	NA	NA	NA	KIAA0100	ENSG00000007202.15	ENST00000528896.7	17	chr17:28614446-28615066:-	NA	KIAA0100	KIAA0100
20mio-rep1	E_20221201_NO30_400nL_HLAc1_2e7_directIP_titration_rep1_Slot2-4_1_3515.10294.1420.2	2	1	4.42	1.27	4.27	3.15	55.1	6	7810	EEIVQQNKF	9	y-ion bias	NA	35.5566	0.863643	567.79	-5.5	4.53	Human	ENSP00000308021.7	ENSP00000308021.7|ENSP00000448012.1	NA	NA	NA	NA	NA	NA	NA	CEP290	ENSG00000198707.16	ENST00000309041.11	12	chr12:88049014-88049186:-	NA	centrosomal protein 290	centrosomal protein 290
20mio-rep2	E_20221201_NO30_400nL_HLAc1_2e7_directIP_titration_rep3_Slot2-4_1_3518.10449.1416.2	2	1	7.72	4	3.72	3.72	63.1	7	6240	EEIVQQNKF	9	unbiased	NA	36.0931	0.866614	567.79	-5.5	4.53	Human	ENSP00000308021.7	ENSP00000308021.7|ENSP00000448012.1	NA	NA	NA	NA	NA	NA	NA	CEP290	ENSG00000198707.16	ENST00000309041.11	12	chr12:88049014-88049186:-	NA	centrosomal protein 290	centrosomal protein 290
40mio-rep1	E_20221201_NO30_400nL_HLAc1_4e7_directIP_titration_rep1_Slot1-04_1_3496.10598.1382.2	2	1	10.88	5.32	5.56	5.56	67.5	6	15600	EEIVQQNKF	9	dual b/y bias	NA	36.6108	0.887759	567.793	-0.2	4.53	Human	ENSP00000308021.7	ENSP00000308021.7|ENSP00000448012.1	NA	NA	NA	NA	NA	NA	NA	CEP290	ENSG00000198707.16	ENST00000309041.11	12	chr12:88049014-88049186:-	NA	centrosomal protein 290	centrosomal protein 290
40mio-rep2	E_20221201_NO30_400nL_HLAc1_4e7_directIP_titration_rep2_Slot2-5_1_3520.10297.1400.2	2	2	15.33	5.21	8.89	10.13	81.7	7	18800	EEIVQQNKF	9	dual b/y bias	NA	35.5732	0.876323	567.79	-5.5	4.53	Human	ENSP00000308021.7	ENSP00000308021.7|ENSP00000448012.1	NA	NA	NA	NA	NA	NA	NA	CEP290	ENSG00000198707.16	ENST00000309041.11	12	chr12:88049014-88049186:-	NA	centrosomal protein 290	centrosomal protein 290
40mio-rep3	E_20221201_NO30_400nL_HLAc1_4e7_directIP_titration_rep3_Slot2-5_1_3521.10297.1405.2	2	2	10.91	6.22	4.69	4.69	72.5	6	21600	EEIVQQNKF	9	dual b/y bias	NA	35.5726	0.872967	567.79	-5.5	4.53	Human	ENSP00000308021.7	ENSP00000308021.7|ENSP00000448012.1	NA	NA	NA	NA	NA	NA	NA	CEP290	ENSG00000198707.16	ENST00000309041.11	12	chr12:88049014-88049186:-	NA	centrosomal protein 290	centrosomal protein 290
40mio-rep4	E_20221201_NO30_400nL_HLAc1_4e7_directIP_titration_rep4_Slot2-5_1_3522.10317.1405.2	2	1	10.82	4.97	5.95	5.85	76.7	6	10500	EEIVQQNKF	9	dual b/y bias	NA	35.6306	0.872989	567.79	-5.5	4.53	Human	ENSP00000308021.7	ENSP00000308021.7|ENSP00000448012.1	NA	NA	NA	NA	NA	NA	NA	CEP290	ENSG00000198707.16	ENST00000309041.11	12	chr12:88049014-88049186:-	NA	centrosomal protein 290	centrosomal protein 290
20mio-rep1	E_20221201_NO30_400nL_HLAc1_2e7_directIP_titration_rep1_Slot2-4_1_3515.24987.1430.2	2	2	16.1	8.49	9.12	7.62	85.6	7	7330	EELLSQVQF	9	dual b/y bias	NA	86.2851	0.857354	546.779	-5.9	3.8	Human	ENSP00000360540.3	ENSP00000360540.3	NA	NA	NA	NA	NA	NA	NA	CEP55	ENSG00000138180.16	ENST00000371485.8	10	chr10:93528151-93529092:+	NA	centrosomal protein 55	centrosomal protein 55
20mio-rep2	E_20221201_NO30_400nL_HLAc1_2e7_directIP_titration_rep3_Slot2-4_1_3518.25015.1426.2	2	2	15.13	7.47	6.99	7.66	79.6	7	6400	EELLSQVQF	9	dual b/y bias	NA	86.4011	0.859765	546.777	-9.6	3.8	Human	ENSP00000360540.3	ENSP00000360540.3	NA	NA	NA	NA	NA	NA	NA	CEP55	ENSG00000138180.16	ENST00000371485.8	10	chr10:93528151-93529092:+	NA	centrosomal protein 55	centrosomal protein 55
20mio-rep3	E_20221201_NO30_400nL_HLAc1_2e7_directIP_titration_rep4_Slot2-4_1_3519.25043.1435.2	2	2	11.9	4.67	6.09	7.23	77.1	6	7280	EELLSQVQF	9	dual b/y bias	NA	86.4894	0.854706	546.78	-4.1	3.8	Human	ENSP00000360540.3	ENSP00000360540.3	NA	NA	NA	NA	NA	NA	NA	CEP55	ENSG00000138180.16	ENST00000371485.8	10	chr10:93528151-93529092:+	NA	centrosomal protein 55	centrosomal protein 55
40mio-rep1	E_20221201_NO30_400nL_HLAc1_4e7_directIP_titration_rep1_Slot1-04_1_3496.25235.220.1	1	2	12.89	5.27	6.82	7.62	78.9	7	6370	EELLSQVQF	9	dual b/y bias	NA	87.1773	1.59112	1092.56	2.6	3.8	Human	ENSP00000360540.3	ENSP00000360540.3	NA	NA	NA	NA	NA	NA	NA	CEP55	ENSG00000138180.16	ENST00000371485.8	10	chr10:93528151-93529092:+	NA	centrosomal protein 55	centrosomal protein 55
40mio-rep2	E_20221201_NO30_400nL_HLAc1_4e7_directIP_titration_rep2_Slot2-5_1_3520.25003.238.1	1	3	12.64	5.92	8.09	6.72	77.7	7	18000	EELLSQVQF	9	dual b/y bias	NA	86.3722	1.58082	1092.55	-6.6	3.8	Human	ENSP00000360540.3	ENSP00000360540.3	NA	NA	NA	NA	NA	NA	NA	CEP55	ENSG00000138180.16	ENST00000371485.8	10	chr10:93528151-93529092:+	NA	centrosomal protein 55	centrosomal protein 55
40mio-rep3	E_20221201_NO30_400nL_HLAc1_4e7_directIP_titration_rep3_Slot2-5_1_3521.24997.1427.2	2	1	8.09	1.45	4.79	6.64	66.3	6	11100	EELLSQVQF	9	unbiased	NA	86.3496	0.859488	546.779	-5.9	3.8	Human	ENSP00000360540.3	ENSP00000360540.3	NA	NA	NA	NA	NA	NA	NA	CEP55	ENSG00000138180.16	ENST00000371485.8	10	chr10:93528151-93529092:+	NA	centrosomal protein 55	centrosomal protein 55
40mio-rep4	E_20221201_NO30_400nL_HLAc1_4e7_directIP_titration_rep4_Slot2-5_1_3522.25004.1419.2	2	1	10.49	4.2	4.42	6.3	70.1	5	5600	EELLSQVQF	9	b-ion bias	NA	86.3645	0.86431	546.779	-5.9	3.8	Human	ENSP00000360540.3	ENSP00000360540.3	NA	NA	NA	NA	NA	NA	NA	CEP55	ENSG00000138180.16	ENST00000371485.8	10	chr10:93528151-93529092:+	NA	centrosomal protein 55	centrosomal protein 55
40mio-rep1	E_20221201_NO30_400nL_HLAc1_4e7_directIP_titration_rep1_Slot1-04_1_3496.28932.279.1	1	1	9.81	6.23	3.86	3.58	71.1	6	18500	EELSVLEVF	9	b-ion bias	NA	99.951	1.55661	1064.55	-1	3.67	Human	ENSP00000329199.5	ENSP00000329199.5|ENSP00000359301.3	NA	NA	NA	NA	NA	NA	NA	MAGEA6	ENSG00000197172.10	ENST00000329342.9	X	chrX:152767651-152767715:-	ENSP00000480637.1	MAGE family member A6	MAGE family member A6
40mio-rep3	E_20221201_NO30_400nL_HLAc1_4e7_directIP_titration_rep3_Slot2-5_1_3521.28870.293.1	1	1	8.52	6.21	2.68	2.31	68.6	5	7900	EELSVLEVF	9	b-ion bias	NA	99.7247	1.54868	1064.55	-1	3.67	Human	ENSP00000329199.5	ENSP00000329199.5|ENSP00000359301.3	NA	NA	NA	NA	NA	NA	NA	MAGEA6	ENSG00000197172.10	ENST00000329342.9	X	chrX:152767651-152767715:-	ENSP00000480637.1	MAGE family member A6	MAGE family member A6
40mio-rep4	E_20221201_NO30_400nL_HLAc1_4e7_directIP_titration_rep4_Slot2-5_1_3522.28873.295.1	1	1	7.14	4.12	3.22	3.02	64.9	5	6060	EELSVLEVF	9	b-ion bias	NA	99.7263	1.54702	1064.55	-1	3.67	Human	ENSP00000329199.5	ENSP00000329199.5|ENSP00000359301.3	NA	NA	NA	NA	NA	NA	NA	MAGEA6	ENSG00000197172.10	ENST00000329342.9	X	chrX:152767651-152767715:-	ENSP00000480637.1	MAGE family member A6	MAGE family member A6
10mio-rep1	E_20221201_NO30_400nL_HLAc1_1e7_directIP_titration_rep1_Slot2-3_1_3512.24859.1408.2	2	1	13.35	5.8	7.03	7.55	92.1	8	3840	EEVPSGVIPNL	11	internal-ion bias	NA	85.8666	0.871047	577.303	-9.7	3.8	Human	ENSP00000354660.2	ENSP00000354660.2	NA	NA	NA	NA	NA	NA	NA	MAGEC2	ENSG00000046774.10	ENST00000247452.4	X	chrX:142203988-142204053:-	NA	MAGE family member C2	MAGE family member C2
10mio-rep2	E_20221201_NO30_400nL_HLAc1_1e7_directIP_titration_rep2_Slot2-3_1_3513.24792.1412.2	2	3	11.88	6.81	5.74	5.08	87	6	11100	EEVPSGVIPNL	11	internal-ion bias	NA	85.628	0.868947	577.304	-8	3.8	Human	ENSP00000354660.2	ENSP00000354660.2	NA	NA	NA	NA	NA	NA	NA	MAGEC2	ENSG00000046774.10	ENST00000247452.4	X	chrX:142203988-142204053:-	NA	MAGE family member C2	MAGE family member C2
10mio-rep3	E_20221201_NO30_400nL_HLAc1_1e7_directIP_titration_rep3_Slot2-3_1_3514.24766.1420.2	2	3	13.59	5.41	8.97	8.17	91	8	11200	EEVPSGVIPNL	11	dual b/y bias	NA	85.5453	0.863871	577.305	-6.2	3.8	Human	ENSP00000354660.2	ENSP00000354660.2	NA	NA	NA	NA	NA	NA	NA	MAGEC2	ENSG00000046774.10	ENST00000247452.4	X	chrX:142203988-142204053:-	NA	MAGE family member C2	MAGE family member C2
20mio-rep1	E_20221201_NO30_400nL_HLAc1_2e7_directIP_titration_rep1_Slot2-4_1_3515.24744.1409.2	2	9	16.21	8.82	8.14	7.39	92.9	8	54800	EEVPSGVIPNL	11	dual b/y bias	NA	85.4464	0.870506	577.306	-4.5	3.8	Human	ENSP00000354660.2	ENSP00000354660.2	NA	NA	NA	NA	NA	NA	NA	MAGEC2	ENSG00000046774.10	ENST00000247452.4	X	chrX:142203988-142204053:-	NA	MAGE family member C2	MAGE family member C2
20mio-rep2	E_20221201_NO30_400nL_HLAc1_2e7_directIP_titration_rep3_Slot2-4_1_3518.24764.1411.2	2	9	15.61	7.2	9.17	8.42	90.5	7	45400	EEVPSGVIPNL	11	dual b/y bias	NA	85.5348	0.869574	577.304	-8	3.8	Human	ENSP00000354660.2	ENSP00000354660.2	NA	NA	NA	NA	NA	NA	NA	MAGEC2	ENSG00000046774.10	ENST00000247452.4	X	chrX:142203988-142204053:-	NA	MAGE family member C2	MAGE family member C2
20mio-rep3	E_20221201_NO30_400nL_HLAc1_2e7_directIP_titration_rep4_Slot2-4_1_3519.24817.277.1	1	4	13.26	7.8	5.99	5.46	86.2	7	23300	EEVPSGVIPNL	11	unbiased	NA	85.7086	1.55781	1153.6	-8.6	3.8	Human	ENSP00000354660.2	ENSP00000354660.2	NA	NA	NA	NA	NA	NA	NA	MAGEC2	ENSG00000046774.10	ENST00000247452.4	X	chrX:142203988-142204053:-	NA	MAGE family member C2	MAGE family member C2
40mio-rep1	E_20221201_NO30_400nL_HLAc1_4e7_directIP_titration_rep1_Slot1-04_1_3496.24982.255.1	1	11	13.98	5.92	7.65	8.06	93.4	7	77000	EEVPSGVIPNL	11	unbiased	NA	86.3032	1.57065	1153.61	0.1	3.8	Human	ENSP00000354660.2	ENSP00000354660.2	NA	NA	NA	NA	NA	NA	NA	MAGEC2	ENSG00000046774.10	ENST00000247452.4	X	chrX:142203988-142204053:-	NA	MAGE family member C2	MAGE family member C2
40mio-rep2	E_20221201_NO30_400nL_HLAc1_4e7_directIP_titration_rep2_Slot2-5_1_3520.24755.1405.2	2	10	16.33	7.69	9.34	8.64	93.3	8	80400	EEVPSGVIPNL	11	dual b/y bias	NA	85.5152	0.873453	577.306	-4.5	3.8	Human	ENSP00000354660.2	ENSP00000354660.2	NA	NA	NA	NA	NA	NA	NA	MAGEC2	ENSG00000046774.10	ENST00000247452.4	X	chrX:142203988-142204053:-	NA	MAGE family member C2	MAGE family member C2
40mio-rep3	E_20221201_NO30_400nL_HLAc1_4e7_directIP_titration_rep3_Slot2-5_1_3521.24762.1408.2	2	10	14.79	7.14	8.43	7.65	92.4	7	87700	EEVPSGVIPNL	11	unbiased	NA	85.5384	0.871524	577.306	-4.5	3.8	Human	ENSP00000354660.2	ENSP00000354660.2	NA	NA	NA	NA	NA	NA	NA	MAGEC2	ENSG00000046774.10	ENST00000247452.4	X	chrX:142203988-142204053:-	NA	MAGE family member C2	MAGE family member C2
[truncated: 547 more rows]
