# Supplementary material for: Sensitive, High-Throughput HLA-I and HLA-II Immunopeptidomics Using Parallel Accumulation-Serial Fragmentation Mass Spectrometry
Source: Mol Cell Proteomics. 2023 May 3;22(6):100563. doi: 10.1016/j.mcpro.2023.100563 (PMC10326702; doi:10.1016/j.mcpro.2023.100563)
Supplement: Supplemental Table S7 [file mmc5.xlsx]

## Sheet: Table S7
directory	filename	parent_charge	numPSMsObserved	score	rank2Score	deltaForwardReverseScore	deltaRank1Rank2Score	percent_scored_peak_intensity	backbone_cleavage_score	totalIntensity	sequence	sequenceLength	fragmentationCategory	modifications	retentionTimeMin	trapFillMsec	faimsCV	IonMobility_1_over_K0	parent_m_over_z	delta_parent_mass_ppm	peptide_pI	species	accession_number	accession_numbers	geneSymbol_nuORFdb	mergeType	plotType	geneSymbol	geneID	transcriptID	chromosome	genomeCoordinates	redundant_accession_numbers	proteinName	entry_name
Eva-50mio-3fr	AL20210827_EV_HLA_PDAC_PANFRO413_2D_50e6_W632_classI_fxn1.31970.31970.2	2	1	7.74	6.1	1	1.64	80.3	6	6240000	AIIESTPEL	9	unbiased	NA	57.5	100	0	NA	486.766	-0.3	3.8	Human|nuORFdb_human	ENSP00000262013.7	ENSP00000262013.7|ENSP00000484908.1|ENSP00000426900.1|ENSP00000349636.4|ENSP00000423165.1|ENST00000505173.5_1_17:49067015-49124830:-|ENST00000514613.5_1_17:49067015-49156972:-	SPAG9	ncRNA Retained Intron	lncRNA	SPAG9	ENSG00000008294.21	ENST00000262013.12	17	chr17:50962174-50966274:-	NA	sperm associated antigen 9	sperm associated antigen 9
SCP	E_20221201_NO30_400nL_HLAc1_4e7_PDAC_Slot2-6_1_3524.20033.445.1	1	3	10.57	5.14	3.9	5.42	66.4	6	76900	AIIESTPEL	9	dual b/y bias	NA	69.2063	NA	NA	1.45858	972.522	-2.9	3.8	Human|nuORFdb_human	ENSP00000262013.7	ENSP00000262013.7|ENSP00000484908.1|ENSP00000426900.1|ENSP00000349636.4|ENSP00000423165.1|ENST00000505173.5_1_17:49067015-49124830:-|ENST00000514613.5_1_17:49067015-49156972:-	SPAG9	ncRNA Retained Intron	lncRNA	SPAG9	ENSG00000008294.21	ENST00000262013.12	17	chr17:50962174-50966274:-	NA	sperm associated antigen 9	sperm associated antigen 9
Exploris_FAIMS	VH20221207_MKP_FAIMS2022E_HLAc1_4e7_PDAC.50030.50030.2	2	1	11.09	9.24	1.11	1.85	88.5	7	7080000	ALLSAVTRL	9	y-ion bias	NA	88.48	49.7	-50	NA	472.299	-2	9.79	Human	ENSP00000384638.4	ENSP00000384638.4|ENSP00000304669.7|ENSP00000418191.1|ENSP00000486160.1|ENSP00000427821.1	NA	NA	NA	CTNNA2	ENSG00000066032.18	ENST00000402739.8	2	chr2:80647870-80648689:+	ENSP00000419295.1	catenin alpha 2	catenin alpha 2
SCP	E_20221201_NO30_400nL_HLAc1_4e7_PDAC_Slot2-6_1_3524.14883.368.1	1	1	7.96	4.27	2.88	3.69	66.6	5	6670	ALNESLVEC	9	b-ion bias	C:Carbamidomethylation,	51.4178	NA	NA	1.50406	1034.48	-2.2	3.8	Human	ENSP00000360540.3	ENSP00000360540.3	NA	NA	NA	CEP55	ENSG00000138180.16	ENST00000371485.8	10	chr10:93528151-93529092:+	NA	centrosomal protein 55	centrosomal protein 55
Exploris	AL20221201_MKP_PDAC_01.30052.30052.2	2	1	4.96	3.04	2.47	1.92	49.7	6	81500000	APAVIHAL	8	y-ion bias	NA	47.85	100	0	NA	396.242	-0.6	6.78	Human|nuORFdb_human	ENSP00000287394.5	ENSP00000287394.5|ENSP00000429213.1|ENST00000517666.5_1_8:124333376-124408650:-|ENST00000521496.5_1_8:124357024-124408597:-	ATAD2	3' Overlap dORF	3' Overlap dORF	ATAD2	ENSG00000156802.13	ENST00000287394.10	8	chr8:123319850-123321136:-	NA	ATPase family AAA domain containing 2	ATPase family AAA domain containing 2
Exploris_FAIMS	VH20221207_MKP_FAIMS2022E_HLAc1_4e7_PDAC.35172.35312.2	2	1	16.83	13.61	5.85	3.23	85	7	11800000	APAVIHAL	8	dual b/y bias	NA	66.3	18.46	-70	NA	396.241	-2.2	6.78	Human|nuORFdb_human	ENSP00000287394.5	ENSP00000287394.5|ENSP00000429213.1|ENST00000517666.5_1_8:124333376-124408650:-|ENST00000521496.5_1_8:124357024-124408597:-	ATAD2	3' Overlap dORF	3' Overlap dORF	ATAD2	ENSG00000156802.13	ENST00000287394.10	8	chr8:123319850-123321136:-	NA	ATPase family AAA domain containing 2	ATPase family AAA domain containing 2
SCP	E_20221201_NO30_400nL_HLAc1_4e7_PDAC_Slot2-6_1_3524.17155.444.1	1	2	15.58	8.95	4.34	6.63	93.2	7	12600	AYAIIKEE	8	dual b/y bias	NA	59.2654	NA	NA	1.4595	936.502	-1.8	4.86	Human|nuORFdb_human	ENSP00000287394.5	ENSP00000287394.5|ENSP00000429213.1|ENST00000517666.5_1_8:124333376-124408650:-	ATAD2	3' Overlap dORF	3' Overlap dORF	ATAD2	ENSG00000156802.13	ENST00000287394.10	8	chr8:123319850-123321136:-	NA	ATPase family AAA domain containing 2	ATPase family AAA domain containing 2
Eva-50mio-3fr	AL20210827_EV_HLA_PDAC_PANFRO413_2D_50e6_W632_classI_fxn3.28226.28226.2	2	4	15.12	8.12	6.45	7	92.6	7	3330000000	AYAIIKEEL	9	dual b/y bias	NA	52.17	58.08	0	NA	525.298	0.3	4.53	Human|nuORFdb_human	ENSP00000287394.5	ENSP00000287394.5|ENSP00000429213.1|ENST00000517666.5_1_8:124333376-124408650:-	ATAD2	3' Overlap dORF	3' Overlap dORF	ATAD2	ENSG00000156802.13	ENST00000287394.10	8	chr8:123319850-123321136:-	NA	ATPase family AAA domain containing 2	ATPase family AAA domain containing 2
Exploris	AL20221201_MKP_PDAC_01.37144.37516.2	2	1	15.66	8.58	6.92	7.08	93.9	7	10200000000	AYAIIKEEL	9	dual b/y bias	NA	58.27	12.69	0	NA	525.297	-1	4.53	Human|nuORFdb_human	ENSP00000287394.5	ENSP00000287394.5|ENSP00000429213.1|ENST00000517666.5_1_8:124333376-124408650:-	ATAD2	3' Overlap dORF	3' Overlap dORF	ATAD2	ENSG00000156802.13	ENST00000287394.10	8	chr8:123319850-123321136:-	NA	ATPase family AAA domain containing 2	ATPase family AAA domain containing 2
SCP	E_20221201_NO30_400nL_HLAc1_4e7_PDAC_Slot2-6_1_3524.17158.1391.2	2	9	19.34	11.71	8.53	7.63	96.4	8	478000	AYAIIKEEL	9	dual b/y bias	NA	59.2758	NA	NA	0.881815	525.295	-2.9	4.53	Human|nuORFdb_human	ENSP00000287394.5	ENSP00000287394.5|ENSP00000429213.1|ENST00000517666.5_1_8:124333376-124408650:-	ATAD2	3' Overlap dORF	3' Overlap dORF	ATAD2	ENSG00000156802.13	ENST00000287394.10	8	chr8:123319850-123321136:-	NA	ATPase family AAA domain containing 2	ATPase family AAA domain containing 2
Exploris_FAIMS	VH20221207_MKP_FAIMS2022E_HLAc1_4e7_PDAC.43328.43886.2	2	2	14.3	7.68	6.61	6.61	94.2	7	3330000000	AYAIIKEEL	9	y-ion bias	NA	78.93	0.28	-50	NA	525.296	-2.2	4.53	Human|nuORFdb_human	ENSP00000287394.5	ENSP00000287394.5|ENSP00000429213.1|ENST00000517666.5_1_8:124333376-124408650:-	ATAD2	3' Overlap dORF	3' Overlap dORF	ATAD2	ENSG00000156802.13	ENST00000287394.10	8	chr8:123319850-123321136:-	NA	ATPase family AAA domain containing 2	ATPase family AAA domain containing 2
Eva-50mio-3fr	AL20210827_EV_HLA_PDAC_PANFRO413_2D_50e6_W632_classI_fxn3.32173.32173.2	2	1	14.02	6.48	7.99	7.55	83.1	7	6230000	AYLQRIALY	9	dual b/y bias	NA	59.07	100	0	NA	555.82	1.7	8.63	Human|nuORFdb_human	ENSP00000384638.4	ENSP00000384638.4|ENSP00000304669.7|ENSP00000418191.1|ENSP00000427821.1|ENSP00000341500.3|ENSP00000355398.5|ENSP00000444675.2|ENSP00000438476.1|ENST00000467892.1_1_2:80816479-80835548:+|ENST00000522792.1_1_5:138268134-138269775:+	CTNNA2	ncRNA Retained Intron	lncRNA	CTNNA2	ENSG00000066032.18	ENST00000402739.8	2	chr2:80647870-80648689:+	ENSP00000419295.1	catenin alpha 2	catenin alpha 2
SCP	E_20221201_NO30_400nL_HLAc1_4e7_PDAC_Slot2-6_1_3524.18200.437.1	1	1	12.26	5.97	6.16	6.29	90.4	7	8300	CPQVINAAL	9	b-ion bias	C:Carbamidomethylation,	62.8752	NA	NA	1.46351	985.509	-4.6	5.52	Human	ENSP00000384638.4	ENSP00000384638.4|ENSP00000304669.7|ENSP00000418191.1|ENSP00000486160.1|ENSP00000427821.1|ENSP00000341500.3|ENSP00000355398.5|ENSP00000444675.2|ENSP00000438476.1|ENSP00000441705.2	NA	NA	NA	CTNNA2	ENSG00000066032.18	ENST00000402739.8	2	chr2:80647870-80648689:+	ENSP00000419295.1	catenin alpha 2	catenin alpha 2
Exploris_FAIMS	VH20221207_MKP_FAIMS2022E_HLAc1_4e7_PDAC.44936.45075.2	2	1	7	1.81	3.8	5.19	63.8	6	17100000	CPQVINAAL	9	b-ion bias	C:Carbamidomethylation,	81.27	19.95	-70	NA	493.259	-2.2	5.52	Human	ENSP00000384638.4	ENSP00000384638.4|ENSP00000304669.7|ENSP00000418191.1|ENSP00000486160.1|ENSP00000427821.1|ENSP00000341500.3|ENSP00000355398.5|ENSP00000444675.2|ENSP00000438476.1|ENSP00000441705.2	NA	NA	NA	CTNNA2	ENSG00000066032.18	ENST00000402739.8	2	chr2:80647870-80648689:+	ENSP00000419295.1	catenin alpha 2	catenin alpha 2
Eva-50mio-3fr	AL20210827_EV_HLA_PDAC_PANFRO413_2D_50e6_W632_classI_fxn3.55356.55356.1	1	1	10.24	3.49	6.9	6.76	71.2	7	2990000	DPFPAAIIL	9	b-ion bias	NA	99.67	100	0	NA	956.552	6.6	3.8	Human	ENSP00000428489.1	ENSP00000428489.1|ENSP00000301905.4	NA	NA	NA	PBK	ENSG00000168078.10	ENST00000522944.5	8	chr8:27810201-27810307:-	NA	PDZ binding kinase	PDZ binding kinase
Exploris	AL20221201_MKP_PDAC_01.67873.67873.1	1	2	12.12	4.82	7.12	7.3	78.8	7	312000000	DPFPAAIIL	9	b-ion bias	NA	101.23	15.25	0	NA	956.545	-0.2	3.8	Human	ENSP00000428489.1	ENSP00000428489.1|ENSP00000301905.4	NA	NA	NA	PBK	ENSG00000168078.10	ENST00000522944.5	8	chr8:27810201-27810307:-	NA	PDZ binding kinase	PDZ binding kinase
SCP	E_20221201_NO30_400nL_HLAc1_4e7_PDAC_Slot2-6_1_3524.29594.456.1	1	3	14.91	9.75	7.82	5.16	92.5	7	280000	DPFPAAIIL	9	b-ion bias	NA	102.246	NA	NA	1.45235	956.543	-2.2	3.8	Human	ENSP00000428489.1	ENSP00000428489.1|ENSP00000301905.4	NA	NA	NA	PBK	ENSG00000168078.10	ENST00000522944.5	8	chr8:27810201-27810307:-	NA	PDZ binding kinase	PDZ binding kinase
Eva-50mio-3fr	AL20210827_EV_HLA_PDAC_PANFRO413_2D_50e6_W632_classI_fxn2.46428.46522.2	2	1	14.35	2.9	8.54	11.45	91.8	6	28800000	DYPRYLFEI	9	b-ion bias	NA	85	100	0	NA	608.306	-0.6	4.37	Human|nuORFdb_human	ENSP00000436773.2	ENSP00000436773.2|ENSP00000446443.1|ENSP00000467716.1|ENST00000581064.1_1_17:26960907-26961688:-	KIAA0100	ncRNA Retained Intron	lncRNA	KIAA0100	ENSG00000007202.15	ENST00000528896.7	17	chr17:28614446-28615066:-	NA	KIAA0100	KIAA0100
SCP	E_20221201_NO30_400nL_HLAc1_4e7_PDAC_Slot2-6_1_3524.28382.66.1	1	2	8.07	3.9	3.61	4.17	60.9	6	23900	DYPRYLFEI	9	unbiased	NA	98.0545	NA	NA	1.68127	1215.6	-3.7	4.37	Human|nuORFdb_human	ENSP00000436773.2	ENSP00000436773.2|ENSP00000446443.1|ENSP00000467716.1|ENST00000581064.1_1_17:26960907-26961688:-	KIAA0100	ncRNA Retained Intron	lncRNA	KIAA0100	ENSG00000007202.15	ENST00000528896.7	17	chr17:28614446-28615066:-	NA	KIAA0100	KIAA0100
SCP	E_20221201_NO30_400nL_HLAc1_4e7_PDAC_Slot2-6_1_3524.27333.1476.2	2	1	4.35	0.82	4.35	3.54	46.5	5	5190	EAYVLRPAL	9	y-ion bias	NA	94.431	NA	NA	0.828402	516.295	-5.5	6.1	Human	ENSP00000221399.3	ENSP00000221399.3	NA	NA	NA	TULP2	ENSG00000104804.8	ENST00000221399.8	19	chr19:48880967-48881013:-	NA	TUB like protein 2	TUB like protein 2
Eva-50mio-3fr	AL20210827_EV_HLA_PDAC_PANFRO413_2D_50e6_W632_classI_fxn3.36442.36442.2	2	1	7.79	3.48	4.37	4.31	55.5	7	8650000	FAADVRLmF	9	y-ion bias	m:Oxidized methionine	66.42	100	0	NA	543.277	1.1	5.84	Human	ENSP00000387822.2	ENSP00000387822.2|ENSP00000354568.3|ENSP00000378038.3|ENSP00000359416.2|ENSP00000378702.1|ENSP00000363958.4|ENSP00000409145.2|ENSP00000305918.6|ENSP00000360900.2	NA	NA	NA	BRDT	ENSG00000137948.18	ENST00000399546.6	1	chr1:92014272-92014426:+	ENSP00000384051.1	bromodomain testis associated	bromodomain testis associated
Eva-50mio-3fr	AL20210827_EV_HLA_PDAC_PANFRO413_2D_50e6_W632_classI_fxn2.32237.32345.2	2	2	16.53	9.98	6.96	6.55	93.6	8	478000000	FIDASRLVY	9	dual b/y bias	NA	59.35	68.95	0	NA	542.296	0.8	5.83	Human|nuORFdb_human	ENSP00000384638.4	ENSP00000384638.4|ENSP00000304669.7|ENSP00000418191.1|ENSP00000486160.1|ENSP00000427821.1|ENSP00000341500.3|ENSP00000355398.5|ENSP00000444675.2|ENSP00000438476.1|ENSP00000441705.2|ENST00000521387.1_1_5:138260218-138266699:+	CTNNA1	3' Overlap dORF	3' Overlap dORF	CTNNA2	ENSG00000066032.18	ENST00000402739.8	2	chr2:80647870-80648689:+	ENSP00000419295.1	catenin alpha 2	catenin alpha 2
Exploris	AL20221201_MKP_PDAC_01.42543.42675.2	2	1	16.45	9.91	6.79	6.53	90.3	8	1400000000	FIDASRLVY	9	dual b/y bias	NA	65.7	6.79	0	NA	542.295	-0.3	5.83	Human|nuORFdb_human	ENSP00000384638.4	ENSP00000384638.4|ENSP00000304669.7|ENSP00000418191.1|ENSP00000486160.1|ENSP00000427821.1|ENSP00000341500.3|ENSP00000355398.5|ENSP00000444675.2|ENSP00000438476.1|ENSP00000441705.2|ENST00000521387.1_1_5:138260218-138266699:+	CTNNA1	3' Overlap dORF	3' Overlap dORF	CTNNA2	ENSG00000066032.18	ENST00000402739.8	2	chr2:80647870-80648689:+	ENSP00000419295.1	catenin alpha 2	catenin alpha 2
SCP	E_20221201_NO30_400nL_HLAc1_4e7_PDAC_Slot2-6_1_3524.19934.1377.2	2	5	16.88	9.5	7.33	7.38	92.7	8	108000	FIDASRLVY	9	dual b/y bias	NA	68.8645	NA	NA	0.890999	542.294	-2.4	5.83	Human|nuORFdb_human	ENSP00000384638.4	ENSP00000384638.4|ENSP00000304669.7|ENSP00000418191.1|ENSP00000486160.1|ENSP00000427821.1|ENSP00000341500.3|ENSP00000355398.5|ENSP00000444675.2|ENSP00000438476.1|ENSP00000441705.2|ENST00000521387.1_1_5:138260218-138266699:+	CTNNA1	3' Overlap dORF	3' Overlap dORF	CTNNA2	ENSG00000066032.18	ENST00000402739.8	2	chr2:80647870-80648689:+	ENSP00000419295.1	catenin alpha 2	catenin alpha 2
Exploris_FAIMS	VH20221207_MKP_FAIMS2022E_HLAc1_4e7_PDAC.48548.48840.2	2	4	16.12	9.61	6.51	6.51	93.6	8	1550000000	FIDASRLVY	9	dual b/y bias	NA	86.67	1.26	-50	NA	542.294	-2.2	5.83	Human|nuORFdb_human	ENSP00000384638.4	ENSP00000384638.4|ENSP00000304669.7|ENSP00000418191.1|ENSP00000486160.1|ENSP00000427821.1|ENSP00000341500.3|ENSP00000355398.5|ENSP00000444675.2|ENSP00000438476.1|ENSP00000441705.2|ENST00000521387.1_1_5:138260218-138266699:+	CTNNA1	3' Overlap dORF	3' Overlap dORF	CTNNA2	ENSG00000066032.18	ENST00000402739.8	2	chr2:80647870-80648689:+	ENSP00000419295.1	catenin alpha 2	catenin alpha 2
Exploris_FAIMS	VH20221207_MKP_FAIMS2022E_HLAc1_4e7_PDAC.63057.63057.2	2	1	9.51	-0.78	9.71	10.29	77.1	8	1510000	FPAAIILKV	9	unbiased	NA	108.05	120	-70	NA	486.317	-2.8	8.75	Human	ENSP00000428489.1	ENSP00000428489.1|ENSP00000301905.4	NA	NA	NA	PBK	ENSG00000168078.10	ENST00000522944.5	8	chr8:27810201-27810307:-	NA	PDZ binding kinase	PDZ binding kinase
Eva-50mio-3fr	AL20210827_EV_HLA_PDAC_PANFRO413_2D_50e6_W632_classI_fxn3.51702.51798.2	2	1	16.5	10.39	6.91	6.11	93	7	14600000	GLLAKIFEL	9	dual b/y bias	NA	93.02	100	0	NA	502.314	1.9	6	Human	ENSP00000360540.3	ENSP00000360540.3	NA	NA	NA	CEP55	ENSG00000138180.16	ENST00000371485.8	10	chr10:93528151-93529092:+	NA	centrosomal protein 55	centrosomal protein 55
SCP	E_20221201_NO30_400nL_HLAc1_4e7_PDAC_Slot2-6_1_3524.30099.251.1	1	1	14	10.49	4.38	3.51	86.5	7	37100	GLLAKIFEL	9	b-ion bias	NA	103.99	NA	NA	1.57341	1003.62	1.4	6	Human	ENSP00000360540.3	ENSP00000360540.3	NA	NA	NA	CEP55	ENSG00000138180.16	ENST00000371485.8	10	chr10:93528151-93529092:+	NA	centrosomal protein 55	centrosomal protein 55
SCP	E_20221201_NO30_400nL_HLAc1_4e7_PDAC_Slot2-6_1_3524.13218.520.1	1	1	6.32	4.91	0.61	1.41	73.4	5	8180	GLSNHIAAL	9	b-ion bias	NA	45.6655	NA	NA	1.41401	895.495	-5.1	6.74	Human|nuORFdb_human	ENSP00000287394.5	ENSP00000287394.5|ENST00000517666.5_1_8:124333376-124408650:-|ENST00000521496.5_1_8:124357024-124408597:-|ENST00000521903.5_1_8:124361561-124413087:-	ATAD2	3' Overlap dORF	3' Overlap dORF	ATAD2	ENSG00000156802.13	ENST00000287394.10	8	chr8:123319850-123321136:-	NA	ATPase family AAA domain containing 2	ATPase family AAA domain containing 2
Eva-50mio-3fr	AL20210827_EV_HLA_PDAC_PANFRO413_2D_50e6_W632_classI_fxn2.21156.21156.2	2	1	7.14	NA	2.65	7.14	49.3	5	3350000	HALEKFTVY	9	b-ion bias	NA	40.03	100	0	NA	554.296	1.6	6.75	Human|nuORFdb_human	ENSP00000287394.5	ENSP00000287394.5|ENSP00000429213.1|ENST00000517666.5_1_8:124333376-124408650:-|ENST00000521496.5_1_8:124357024-124408597:-	ATAD2	3' Overlap dORF	3' Overlap dORF	ATAD2	ENSG00000156802.13	ENST00000287394.10	8	chr8:123319850-123321136:-	NA	ATPase family AAA domain containing 2	ATPase family AAA domain containing 2
SCP	E_20221201_NO30_400nL_HLAc1_4e7_PDAC_Slot2-6_1_3524.8499.1370.2	2	1	16.39	9.78	7.19	6.61	87.7	7	16200	HPWETGHCL	9	dual b/y bias	C:Carbamidomethylation,	29.3624	NA	NA	0.894986	568.75	-1.3	5.98	Human	ENSP00000355902.3	ENSP00000355902.3|ENSP00000355901.3	NA	NA	NA	GPATCH2	ENSG00000092978.11	ENST00000366935.8	1	chr1:217426992-217431147:-	NA	G-patch domain containing 2	G-patch domain containing 2
Exploris	AL20221201_MKP_PDAC_01.56813.56813.2	2	1	8.37	6.65	1.29	1.71	54.6	7	111000000	IADDLSILY	9	b-ion bias	NA	86.17	19.25	0	NA	511.775	2	3.56	Human	ENSP00000251809.3	ENSP00000251809.3	NA	NA	NA	SPAG1	ENSG00000104450.13	ENST00000251809.4	8	chr8:100241020-100241903:+	ENSP00000373450.3	sperm associated antigen 1	sperm associated antigen 1
SCP	E_20221201_NO30_400nL_HLAc1_4e7_PDAC_Slot2-6_1_3524.26149.337.1	1	3	10.11	6.51	1.48	3.6	81.8	5	124000	IADDLSILY	9	b-ion bias	NA	90.3363	NA	NA	1.5226	1022.54	-0.4	3.56	Human	ENSP00000251809.3	ENSP00000251809.3	NA	NA	NA	SPAG1	ENSG00000104450.13	ENST00000251809.4	8	chr8:100241020-100241903:+	ENSP00000373450.3	sperm associated antigen 1	sperm associated antigen 1
SCP	E_20221201_NO30_400nL_HLAc1_4e7_PDAC_Slot2-6_1_3524.19925.395.1	1	1	11.09	6.42	2.22	4.68	79.3	7	12500	IDASRLVY	8	unbiased	NA	68.8334	NA	NA	1.48803	936.512	-3.1	5.83	Human|nuORFdb_human	ENSP00000384638.4	ENSP00000384638.4|ENSP00000304669.7|ENSP00000418191.1|ENSP00000486160.1|ENSP00000427821.1|ENSP00000341500.3|ENSP00000355398.5|ENSP00000444675.2|ENSP00000438476.1|ENSP00000441705.2|ENST00000521387.1_1_5:138260218-138266699:+	CTNNA1	3' Overlap dORF	3' Overlap dORF	CTNNA2	ENSG00000066032.18	ENST00000402739.8	2	chr2:80647870-80648689:+	ENSP00000419295.1	catenin alpha 2	catenin alpha 2
SCP	E_20221201_NO30_400nL_HLAc1_4e7_PDAC_Slot2-6_1_3524.18044.430.1	1	1	15.18	12.07	4.23	3.11	92.3	7	13200	ILSQPTPSL	9	dual b/y bias	NA	62.3365	NA	NA	1.46745	955.543	-3	5.52	Human|nuORFdb_human	ENSP00000287394.5	ENSP00000287394.5|ENSP00000429213.1|ENST00000517666.5_1_8:124333376-124408650:-	ATAD2	3' Overlap dORF	3' Overlap dORF	ATAD2	ENSG00000156802.13	ENST00000287394.10	8	chr8:123319850-123321136:-	NA	ATPase family AAA domain containing 2	ATPase family AAA domain containing 2
SCP	E_20221201_NO30_400nL_HLAc1_4e7_PDAC_Slot2-6_1_3524.20257.352.1	1	4	14.15	5.51	3.69	8.65	88.9	7	42900	IPEDLSPVY	9	dual b/y bias	NA	69.9803	NA	NA	1.51377	1032.52	-4.7	3.67	Human|nuORFdb_human	ENSP00000262013.7	ENSP00000262013.7|ENSP00000484908.1|ENSP00000426900.1|ENSP00000349636.4|ENSP00000423165.1|ENST00000505173.5_1_17:49067015-49124830:-|ENST00000514613.5_1_17:49067015-49156972:-	SPAG9	ncRNA Retained Intron	lncRNA	SPAG9	ENSG00000008294.21	ENST00000262013.12	17	chr17:50962174-50966274:-	NA	sperm associated antigen 9	sperm associated antigen 9
SCP	E_20221201_NO30_400nL_HLAc1_4e7_PDAC_Slot2-6_1_3524.27158.576.1	1	1	10.41	7.64	2.97	2.77	85	5	4490	IPSFAPVL	8	unbiased	NA	93.8267	NA	NA	1.38053	843.493	-5.3	5.52	Human|nuORFdb_human	ENSP00000287394.5	ENSP00000287394.5|ENSP00000429213.1|ENST00000517666.5_1_8:124333376-124408650:-|ENST00000521496.5_1_8:124357024-124408597:-	ATAD2	3' Overlap dORF	3' Overlap dORF	ATAD2	ENSG00000156802.13	ENST00000287394.10	8	chr8:123319850-123321136:-	NA	ATPase family AAA domain containing 2	ATPase family AAA domain containing 2
Eva-50mio-3fr	AL20210827_EV_HLA_PDAC_PANFRO413_2D_50e6_W632_classI_fxn3.26015.26015.2	2	4	14.45	3.81	14.45	10.64	83.1	8	148000000	KYLTVKDYL	9	dual b/y bias	NA	48.3	75.84	0	NA	571.826	-0.1	8.43	Human|nuORFdb_human	ENSP00000287394.5	ENSP00000287394.5|ENSP00000429213.1|ENST00000517666.5_1_8:124333376-124408650:-	ATAD2	3' Overlap dORF	3' Overlap dORF	ATAD2	ENSG00000156802.13	ENST00000287394.10	8	chr8:123319850-123321136:-	NA	ATPase family AAA domain containing 2	ATPase family AAA domain containing 2
Exploris	AL20221201_MKP_PDAC_01.47781.47781.2	2	3	8.31	NA	8.31	8.31	42.2	7	282000000	KYLTVKDYL	9	y-ion bias	NA	72.7	100	0	NA	571.827	0.3	8.43	Human|nuORFdb_human	ENSP00000287394.5	ENSP00000287394.5|ENSP00000429213.1|ENST00000517666.5_1_8:124333376-124408650:-	ATAD2	3' Overlap dORF	3' Overlap dORF	ATAD2	ENSG00000156802.13	ENST00000287394.10	8	chr8:123319850-123321136:-	NA	ATPase family AAA domain containing 2	ATPase family AAA domain containing 2
SCP	E_20221201_NO30_400nL_HLAc1_4e7_PDAC_Slot2-6_1_3524.15689.1326.2	2	13	20.39	8.92	13.1	11.47	95.9	8	493000	KYLTVKDYL	9	dual b/y bias	NA	54.2018	NA	NA	0.922796	571.826	-0.8	8.43	Human|nuORFdb_human	ENSP00000287394.5	ENSP00000287394.5|ENSP00000429213.1|ENST00000517666.5_1_8:124333376-124408650:-	ATAD2	3' Overlap dORF	3' Overlap dORF	ATAD2	ENSG00000156802.13	ENST00000287394.10	8	chr8:123319850-123321136:-	NA	ATPase family AAA domain containing 2	ATPase family AAA domain containing 2
Exploris_FAIMS	VH20221207_MKP_FAIMS2022E_HLAc1_4e7_PDAC.41047.41047.2	2	2	12.92	4.86	8.52	8.07	76.4	7	258000000	KYLTVKDYL	9	dual b/y bias	NA	75.4	6.77	-50	NA	571.825	-2.9	8.43	Human|nuORFdb_human	ENSP00000287394.5	ENSP00000287394.5|ENSP00000429213.1|ENST00000517666.5_1_8:124333376-124408650:-	ATAD2	3' Overlap dORF	3' Overlap dORF	ATAD2	ENSG00000156802.13	ENST00000287394.10	8	chr8:123319850-123321136:-	NA	ATPase family AAA domain containing 2	ATPase family AAA domain containing 2
Exploris	AL20221201_MKP_PDAC_01.43379.43511.2	2	1	12.35	8.55	3.24	3.81	82.7	5	95400000	KYSAAIALL	9	b-ion bias	NA	66.77	100	0	NA	475.29	1	8.59	Human|nuORFdb_human	ENSP00000251809.3	ENSP00000251809.3|ENST00000523302.1_1_8:101225364-101237414:+	SPAG1	Out-of-Frame	Out-of-Frame	SPAG1	ENSG00000104450.13	ENST00000251809.4	8	chr8:100241020-100241903:+	ENSP00000373450.3	sperm associated antigen 1	sperm associated antigen 1
SCP	E_20221201_NO30_400nL_HLAc1_4e7_PDAC_Slot2-6_1_3524.19186.406.1	1	2	14.71	6.89	7.16	7.82	92.6	7	51200	KYSAAIALL	9	b-ion bias	NA	66.2806	NA	NA	1.48178	949.57	-1.8	8.59	Human|nuORFdb_human	ENSP00000251809.3	ENSP00000251809.3|ENST00000523302.1_1_8:101225364-101237414:+	SPAG1	Out-of-Frame	Out-of-Frame	SPAG1	ENSG00000104450.13	ENST00000251809.4	8	chr8:100241020-100241903:+	ENSP00000373450.3	sperm associated antigen 1	sperm associated antigen 1
Exploris_FAIMS	VH20221207_MKP_FAIMS2022E_HLAc1_4e7_PDAC.48952.48952.2	2	1	11.01	6.98	2.94	4.02	54.6	5	26300000	KYSAAIALL	9	b-ion bias	NA	86.98	11.45	-50	NA	475.288	-3	8.59	Human|nuORFdb_human	ENSP00000251809.3	ENSP00000251809.3|ENST00000523302.1_1_8:101225364-101237414:+	SPAG1	Out-of-Frame	Out-of-Frame	SPAG1	ENSG00000104450.13	ENST00000251809.4	8	chr8:100241020-100241903:+	ENSP00000373450.3	sperm associated antigen 1	sperm associated antigen 1
SCP	E_20221201_NO30_400nL_HLAc1_4e7_PDAC_Slot2-6_1_3524.25746.220.1	1	1	12.1	2.78	7.74	9.32	82.3	5	8470	LLFDQAYQM	9	b-ion bias	NA	88.9448	NA	NA	1.59139	1128.53	-8.3	3.8	Human|nuORFdb_human	ENSP00000287394.5	ENSP00000287394.5|ENST00000517666.5_1_8:124333376-124408650:-|ENST00000521496.5_1_8:124357024-124408597:-|ENST00000521903.5_1_8:124361561-124413087:-|ENST00000550993.1_1_8:124368627-124369816:-	ATAD2	3' Overlap dORF	3' Overlap dORF	ATAD2	ENSG00000156802.13	ENST00000287394.10	8	chr8:123319850-123321136:-	NA	ATPase family AAA domain containing 2	ATPase family AAA domain containing 2
Eva-50mio-3fr	AL20210827_EV_HLA_PDAC_PANFRO413_2D_50e6_W632_classI_fxn2.32962.32962.2	2	1	10.29	1.42	7.51	8.86	74.6	6	9620000	LLFDQAYQm	9	unbiased	m:Oxidized methionine	60.58	100	0	NA	572.772	1.7	3.8	Human|nuORFdb_human	ENSP00000287394.5	ENSP00000287394.5|ENST00000517666.5_1_8:124333376-124408650:-|ENST00000521496.5_1_8:124357024-124408597:-|ENST00000521903.5_1_8:124361561-124413087:-|ENST00000550993.1_1_8:124368627-124369816:-	ATAD2	3' Overlap dORF	3' Overlap dORF	ATAD2	ENSG00000156802.13	ENST00000287394.10	8	chr8:123319850-123321136:-	NA	ATPase family AAA domain containing 2	ATPase family AAA domain containing 2
SCP	E_20221201_NO30_400nL_HLAc1_4e7_PDAC_Slot2-6_1_3524.21165.223.1	1	2	10.8	NA	5	10.8	68.6	7	7000	LLFDQAYQm	9	dual b/y bias	m:Oxidized methionine	73.117	NA	NA	1.58958	1144.53	-3.8	3.8	Human|nuORFdb_human	ENSP00000287394.5	ENSP00000287394.5|ENST00000517666.5_1_8:124333376-124408650:-|ENST00000521496.5_1_8:124357024-124408597:-|ENST00000521903.5_1_8:124361561-124413087:-|ENST00000550993.1_1_8:124368627-124369816:-	ATAD2	3' Overlap dORF	3' Overlap dORF	ATAD2	ENSG00000156802.13	ENST00000287394.10	8	chr8:123319850-123321136:-	NA	ATPase family AAA domain containing 2	ATPase family AAA domain containing 2
SCP	E_20221201_NO30_400nL_HLAc1_4e7_PDAC_Slot2-6_1_3524.15755.1391.2	2	1	13.17	7.79	5.51	5.38	77.8	8	29700	LPCKFTSQF	9	unbiased	C:Carbamidomethylation,	54.4297	NA	NA	0.882237	564.28	-2.4	8.75	Human	ENSP00000427716.1	ENSP00000427716.1	NA	NA	NA	SPAG1	ENSG00000104450.13	ENST00000520643.5	8	chr8:100194421-100194680:+	ENSP00000428070.1	sperm associated antigen 1	sperm associated antigen 1
SCP	E_20221201_NO30_400nL_HLAc1_4e7_PDAC_Slot2-6_1_3524.12167.1282.2	2	1	12.85	5.04	8.9	7.8	76.9	9	5830	LVYDQQREVY	10	unbiased	NA	42.0328	NA	NA	0.949751	656.828	-3.4	4.37	Human	ENSP00000360540.3	ENSP00000360540.3	NA	NA	NA	CEP55	ENSG00000138180.16	ENST00000371485.8	10	chr10:93528151-93529092:+	NA	centrosomal protein 55	centrosomal protein 55
Exploris	AL20221201_MKP_PDAC_01.25158.25158.3	3	1	10.97	6.22	2.55	4.74	64.3	6	52200000	LYLSKAERF	9	y-ion bias	NA	41.43	35.6	0	NA	376.214	2.5	8.59	Human|nuORFdb_human	ENSP00000251809.3	ENSP00000251809.3|ENST00000519409.1_1_8:101252858-101271281:+	SPAG1	ncRNA Processed Transcript	lncRNA	SPAG1	ENSG00000104450.13	ENST00000251809.4	8	chr8:100241020-100241903:+	ENSP00000373450.3	sperm associated antigen 1	sperm associated antigen 1
SCP	E_20221201_NO30_400nL_HLAc1_4e7_PDAC_Slot2-6_1_3524.11403.1302.2	2	1	11	6.07	2.93	4.93	82.6	7	16300	LYLSKAERF	9	dual b/y bias	NA	39.395	NA	NA	0.937372	563.816	-0.7	8.59	Human|nuORFdb_human	ENSP00000251809.3	ENSP00000251809.3|ENST00000519409.1_1_8:101252858-101271281:+	SPAG1	ncRNA Processed Transcript	lncRNA	SPAG1	ENSG00000104450.13	ENST00000251809.4	8	chr8:100241020-100241903:+	ENSP00000373450.3	sperm associated antigen 1	sperm associated antigen 1
Eva-50mio-3fr	AL20210827_EV_HLA_PDAC_PANFRO413_2D_50e6_W632_classI_fxn2.38764.38764.2	2	3	15.3	6.67	3.64	8.63	95.2	7	63500000	LYPEVFEKF	9	y-ion bias	NA	70.78	24.46	0	NA	586.305	0	4.53	Human|nuORFdb_human	ENSP00000287394.5	ENSP00000287394.5|ENST00000517666.5_1_8:124333376-124408650:-|ENST00000521496.5_1_8:124357024-124408597:-|ENST00000521903.5_1_8:124361561-124413087:-	ATAD2	3' Overlap dORF	3' Overlap dORF	ATAD2	ENSG00000156802.13	ENST00000287394.10	8	chr8:123319850-123321136:-	NA	ATPase family AAA domain containing 2	ATPase family AAA domain containing 2
Exploris	AL20221201_MKP_PDAC_01.52913.53589.2	2	1	14.8	7	2.57	7.8	89.9	7	363000000	LYPEVFEKF	9	y-ion bias	NA	81.1	90.77	0	NA	586.305	-1.3	4.53	Human|nuORFdb_human	ENSP00000287394.5	ENSP00000287394.5|ENST00000517666.5_1_8:124333376-124408650:-|ENST00000521496.5_1_8:124357024-124408597:-|ENST00000521903.5_1_8:124361561-124413087:-	ATAD2	3' Overlap dORF	3' Overlap dORF	ATAD2	ENSG00000156802.13	ENST00000287394.10	8	chr8:123319850-123321136:-	NA	ATPase family AAA domain containing 2	ATPase family AAA domain containing 2
SCP	E_20221201_NO30_400nL_HLAc1_4e7_PDAC_Slot2-6_1_3524.25895.1355.2	2	5	12.38	7.88	2.07	4.5	90.4	8	46300	LYPEVFEKF	9	unbiased	NA	89.4593	NA	NA	0.904374	586.303	-4	4.53	Human|nuORFdb_human	ENSP00000287394.5	ENSP00000287394.5|ENST00000517666.5_1_8:124333376-124408650:-|ENST00000521496.5_1_8:124357024-124408597:-|ENST00000521903.5_1_8:124361561-124413087:-	ATAD2	3' Overlap dORF	3' Overlap dORF	ATAD2	ENSG00000156802.13	ENST00000287394.10	8	chr8:123319850-123321136:-	NA	ATPase family AAA domain containing 2	ATPase family AAA domain containing 2
Exploris_FAIMS	VH20221207_MKP_FAIMS2022E_HLAc1_4e7_PDAC.59422.59422.2	2	1	14.01	6.23	2.89	7.79	84	7	30100000	LYPEVFEKF	9	y-ion bias	NA	103.22	11.37	-50	NA	586.304	-1.9	4.53	Human|nuORFdb_human	ENSP00000287394.5	ENSP00000287394.5|ENST00000517666.5_1_8:124333376-124408650:-|ENST00000521496.5_1_8:124357024-124408597:-|ENST00000521903.5_1_8:124361561-124413087:-	ATAD2	3' Overlap dORF	3' Overlap dORF	ATAD2	ENSG00000156802.13	ENST00000287394.10	8	chr8:123319850-123321136:-	NA	ATPase family AAA domain containing 2	ATPase family AAA domain containing 2
Eva-50mio-3fr	AL20210827_EV_HLA_PDAC_PANFRO413_2D_50e6_W632_classI_fxn1.28663.28663.2	2	1	6.73	NA	6.73	6.73	49.1	7	40400000	MAYETLEQY	9	b-ion bias	NA	52.32	100	0	NA	574.253	0.2	3.79	Human	ENSP00000251809.3	ENSP00000251809.3	NA	NA	NA	SPAG1	ENSG00000104450.13	ENST00000251809.4	8	chr8:100241020-100241903:+	ENSP00000373450.3	sperm associated antigen 1	sperm associated antigen 1
Exploris	AL20221201_MKP_PDAC_01.38405.38541.2	2	1	5.54	NA	5.54	5.54	46.8	7	151000000	MAYETLEQY	9	unbiased	NA	59.83	40.04	0	NA	574.251	-1.6	3.79	Human	ENSP00000251809.3	ENSP00000251809.3	NA	NA	NA	SPAG1	ENSG00000104450.13	ENST00000251809.4	8	chr8:100241020-100241903:+	ENSP00000373450.3	sperm associated antigen 1	sperm associated antigen 1
SCP	E_20221201_NO30_400nL_HLAc1_4e7_PDAC_Slot2-6_1_3524.18264.231.1	1	1	15.95	5.41	10.34	10.54	91.1	7	10100	MAYETLEQY	9	dual b/y bias	NA	63.0962	NA	NA	1.58463	1147.49	-6.6	3.79	Human	ENSP00000251809.3	ENSP00000251809.3	NA	NA	NA	SPAG1	ENSG00000104450.13	ENST00000251809.4	8	chr8:100241020-100241903:+	ENSP00000373450.3	sperm associated antigen 1	sperm associated antigen 1
Exploris_FAIMS	VH20221207_MKP_FAIMS2022E_HLAc1_4e7_PDAC.45553.45553.2	2	2	6.68	NA	4.38	6.68	59.8	7	20800000	MAYETLEQY	9	internal-ion bias	NA	82.3	85.8	-70	NA	574.251	-1.8	3.79	Human	ENSP00000251809.3	ENSP00000251809.3	NA	NA	NA	SPAG1	ENSG00000104450.13	ENST00000251809.4	8	chr8:100241020-100241903:+	ENSP00000373450.3	sperm associated antigen 1	sperm associated antigen 1
Eva-50mio-3fr	AL20210827_EV_HLA_PDAC_PANFRO413_2D_50e6_W632_classI_fxn1.24135.24239.2	2	1	10.83	2.83	8.68	7.99	71.3	7	118000000	mAYETLEQY	9	b-ion bias	m:Oxidized methionine	44.43	100	0	NA	582.25	0.1	3.79	Human	ENSP00000251809.3	ENSP00000251809.3	NA	NA	NA	SPAG1	ENSG00000104450.13	ENST00000251809.4	8	chr8:100241020-100241903:+	ENSP00000373450.3	sperm associated antigen 1	sperm associated antigen 1
Exploris	AL20221201_MKP_PDAC_01.32379.32379.2	2	1	6.56	NA	6.56	6.56	54	7	59500000	mAYETLEQY	9	b-ion bias	m:Oxidized methionine	51.5	73.32	0	NA	582.25	0.4	3.79	Human	ENSP00000251809.3	ENSP00000251809.3	NA	NA	NA	SPAG1	ENSG00000104450.13	ENST00000251809.4	8	chr8:100241020-100241903:+	ENSP00000373450.3	sperm associated antigen 1	sperm associated antigen 1
Exploris_FAIMS	VH20221207_MKP_FAIMS2022E_HLAc1_4e7_PDAC.39633.39774.2	2	1	7.13	NA	7.13	7.13	60.4	6	54100000	mAYETLEQY	9	b-ion bias	m:Oxidized methionine	73.23	8.76	-70	NA	582.248	-2.9	3.79	Human	ENSP00000251809.3	ENSP00000251809.3	NA	NA	NA	SPAG1	ENSG00000104450.13	ENST00000251809.4	8	chr8:100241020-100241903:+	ENSP00000373450.3	sperm associated antigen 1	sperm associated antigen 1
SCP	E_20221201_NO30_400nL_HLAc1_4e7_PDAC_Slot2-6_1_3524.13223.294.1	1	1	11.4	5.22	6.99	6.17	82.5	6	1200	NACYQPmSF	9	dual b/y bias	C:Carbamidomethylation,m:Oxidized methionine	45.6828	NA	NA	1.5476	1133.44	0.8	5.52	Human|nuORFdb_human	ENSP00000287394.5	ENSP00000287394.5|ENSP00000429213.1|ENST00000517666.5_1_8:124333376-124408650:-|ENST00000521496.5_1_8:124357024-124408597:-	ATAD2	3' Overlap dORF	3' Overlap dORF	ATAD2	ENSG00000156802.13	ENST00000287394.10	8	chr8:123319850-123321136:-	NA	ATPase family AAA domain containing 2	ATPase family AAA domain containing 2
Exploris_FAIMS	VH20221207_MKP_FAIMS2022E_HLAc1_4e7_PDAC.28332.28332.2	2	1	10.66	5.06	5.58	5.61	86.2	7	2450000	NASESKLEL	9	y-ion bias	NA	56.27	90.32	-70	NA	495.757	-4.2	4.53	Human	ENSP00000287394.5	ENSP00000287394.5|ENSP00000429213.1	NA	NA	NA	ATAD2	ENSG00000156802.13	ENST00000287394.10	8	chr8:123319850-123321136:-	NA	ATPase family AAA domain containing 2	ATPase family AAA domain containing 2
SCP	E_20221201_NO30_400nL_HLAc1_4e7_PDAC_Slot2-6_1_3524.17612.331.1	1	1	15.7	5.2	10.26	10.51	90.2	8	5860	NMLEAVHTI	9	dual b/y bias	NA	60.8441	NA	NA	1.52591	1027.52	-4	5.24	Human	ENSP00000358813.2	ENSP00000358813.2|ENSP00000230510.3	NA	NA	NA	TTK	ENSG00000112742.10	ENST00000369798.7	6	chr6:80042200-80042527:+	ENSP00000422936.1	TTK protein kinase	TTK protein kinase
Exploris_FAIMS	VH20221207_MKP_FAIMS2022E_HLAc1_4e7_PDAC.44667.44667.2	2	2	12.76	6.12	12.76	6.64	74.5	7	22700000	NMLEAVHTI	9	y-ion bias	NA	80.82	34.3	-70	NA	514.264	-2.2	5.24	Human	ENSP00000358813.2	ENSP00000358813.2|ENSP00000230510.3	NA	NA	NA	TTK	ENSG00000112742.10	ENST00000369798.7	6	chr6:80042200-80042527:+	ENSP00000422936.1	TTK protein kinase	TTK protein kinase
Eva-50mio-3fr	AL20210827_EV_HLA_PDAC_PANFRO413_2D_50e6_W632_classI_fxn1.20526.20526.2	2	1	4.33	NA	4.33	4.33	46.2	6	6140000	NmLEAVHTI	9	y-ion bias	m:Oxidized methionine	38.43	100	0	NA	522.262	-2	5.24	Human	ENSP00000358813.2	ENSP00000358813.2|ENSP00000230510.3	NA	NA	NA	TTK	ENSG00000112742.10	ENST00000369798.7	6	chr6:80042200-80042527:+	ENSP00000422936.1	TTK protein kinase	TTK protein kinase
SCP	E_20221201_NO30_400nL_HLAc1_4e7_PDAC_Slot2-6_1_3524.12010.1448.2	2	1	7.12	NA	7.12	7.12	51.1	7	11100	NmLEAVHTI	9	y-ion bias	m:Oxidized methionine	41.4907	NA	NA	0.846119	522.261	-4.1	5.24	Human	ENSP00000358813.2	ENSP00000358813.2|ENSP00000230510.3	NA	NA	NA	TTK	ENSG00000112742.10	ENST00000369798.7	6	chr6:80042200-80042527:+	ENSP00000422936.1	TTK protein kinase	TTK protein kinase
Exploris_FAIMS	VH20221207_MKP_FAIMS2022E_HLAc1_4e7_PDAC.32239.32239.2	2	2	8.77	NA	6.09	8.77	56.9	6	9430000	NmLEAVHTI	9	y-ion bias	m:Oxidized methionine	62.08	57.33	-70	NA	522.262	-2.6	5.24	Human	ENSP00000358813.2	ENSP00000358813.2|ENSP00000230510.3	NA	NA	NA	TTK	ENSG00000112742.10	ENST00000369798.7	6	chr6:80042200-80042527:+	ENSP00000422936.1	TTK protein kinase	TTK protein kinase
SCP	E_20221201_NO30_400nL_HLAc1_4e7_PDAC_Slot2-6_1_3524.26819.175.1	1	2	10	2.49	5.91	7.5	82.8	5	15100	NYEDYFPEI	9	b-ion bias	NA	92.6531	NA	NA	1.61745	1189.5	-4	3.57	Human|nuORFdb_human	ENSP00000347358.5	ENSP00000347358.5|ENSP00000328177.4|ENST00000518694.1_1_X:148796119-148798433:+	MAGEA11	ncRNA Retained Intron	lncRNA	MAGEA11	ENSG00000185247.15	ENST00000355220.6	X	chrX:149716774-149717268:+	NA	MAGE family member A11	MAGE family member A11
Eva-50mio-3fr	AL20210827_EV_HLA_PDAC_PANFRO413_2D_50e6_W632_classI_fxn1.44065.44167.2	2	1	12.66	6.09	5.6	6.57	85.7	8	8250000	QALQDLLSEY	10	b-ion bias	NA	79.4	100	0	NA	590.299	1	3.67	Human|nuORFdb_human	ENSP00000384638.4	ENSP00000384638.4|ENSP00000304669.7|ENSP00000418191.1|ENSP00000389714.1|ENSP00000486160.1|ENSP00000427821.1|ENSP00000441444.2|ENST00000522730.1_1_5:138160461-138163428:+	CTNNA1	3' Overlap dORF	3' Overlap dORF	CTNNA2	ENSG00000066032.18	ENST00000402739.8	2	chr2:80647870-80648689:+	ENSP00000419295.1	catenin alpha 2	catenin alpha 2
SCP	E_20221201_NO30_400nL_HLAc1_4e7_PDAC_Slot2-6_1_3524.27188.158.1	1	5	14.39	3.76	9.86	10.63	91	7	21800	QALQDLLSEY	10	b-ion bias	NA	93.9303	NA	NA	1.62732	1179.58	-7.8	3.67	Human|nuORFdb_human	ENSP00000384638.4	ENSP00000384638.4|ENSP00000304669.7|ENSP00000418191.1|ENSP00000389714.1|ENSP00000486160.1|ENSP00000427821.1|ENSP00000441444.2|ENST00000522730.1_1_5:138160461-138163428:+	CTNNA1	3' Overlap dORF	3' Overlap dORF	CTNNA2	ENSG00000066032.18	ENST00000402739.8	2	chr2:80647870-80648689:+	ENSP00000419295.1	catenin alpha 2	catenin alpha 2
Exploris_FAIMS	VH20221207_MKP_FAIMS2022E_HLAc1_4e7_PDAC.61465.61465.2	2	1	11.64	4.92	5.64	6.73	81.4	7	109000000	QALQDLLSEY	10	b-ion bias	NA	106.18	6.83	-50	NA	590.297	-2.3	3.67	Human|nuORFdb_human	ENSP00000384638.4	ENSP00000384638.4|ENSP00000304669.7|ENSP00000418191.1|ENSP00000389714.1|ENSP00000486160.1|ENSP00000427821.1|ENSP00000441444.2|ENST00000522730.1_1_5:138160461-138163428:+	CTNNA1	3' Overlap dORF	3' Overlap dORF	CTNNA2	ENSG00000066032.18	ENST00000402739.8	2	chr2:80647870-80648689:+	ENSP00000419295.1	catenin alpha 2	catenin alpha 2
Eva-50mio-3fr	AL20210827_EV_HLA_PDAC_PANFRO413_2D_50e6_W632_classI_fxn1.36573.36573.2	2	1	6.61	1.26	3.72	5.35	63.9	6	55400000	QYLDEIQTL	9	unbiased	NA	64.85	100	0	NA	561.787	-1.4	3.67	Human	ENSP00000308021.7	ENSP00000308021.7|ENSP00000448012.1|ENSP00000380938.4	NA	NA	NA	CEP290	ENSG00000198707.16	ENST00000309041.11	12	chr12:88049014-88049186:-	NA	centrosomal protein 290	centrosomal protein 290
SCP	E_20221201_NO30_400nL_HLAc1_4e7_PDAC_Slot2-6_1_3524.22999.227.1	1	1	12.43	7.32	4.36	5.11	84	7	4780	QYLDEIQTL	9	b-ion bias	NA	79.4564	NA	NA	1.58705	1122.57	2	3.67	Human	ENSP00000308021.7	ENSP00000308021.7|ENSP00000448012.1|ENSP00000380938.4	NA	NA	NA	CEP290	ENSG00000198707.16	ENST00000309041.11	12	chr12:88049014-88049186:-	NA	centrosomal protein 290	centrosomal protein 290
Exploris	AL20221201_MKP_PDAC_01.6022.6022.3	3	1	4.14	NA	4.14	4.14	43.4	5	1340000	RPHHSIRCM	9	unbiased	C:Carbamidomethylation,	11.93	100	0	NA	398.531	0.6	12	Human|nuORFdb_human	ENSP00000262013.7	ENSP00000262013.7|ENSP00000484908.1|ENSP00000426900.1|ENSP00000349636.4|ENSP00000423165.1|ENST00000511312.2_1_17:49054451-49060019:-	SPAG9	3' Overlap dORF	3' Overlap dORF	SPAG9	ENSG00000008294.21	ENST00000262013.12	17	chr17:50962174-50966274:-	NA	sperm associated antigen 9	sperm associated antigen 9
Eva-50mio-3fr	AL20210827_EV_HLA_PDAC_PANFRO413_2D_50e6_W632_classI_fxn3.30013.30013.2	2	1	12.08	7.29	2.99	4.79	84.2	6	5330000	RYSGVNQSMLF	11	b-ion bias	NA	55.25	100	0	NA	651.32	2	8.75	Human|nuORFdb_human	ENSP00000287394.5	ENSP00000287394.5|ENST00000517666.5_1_8:124333376-124408650:-|ENST00000521496.5_1_8:124357024-124408597:-|ENST00000521903.5_1_8:124361561-124413087:-|ENST00000519124.5_1_8:124382257-124392860:-	ATAD2	3' Overlap dORF	3' Overlap dORF	ATAD2	ENSG00000156802.13	ENST00000287394.10	8	chr8:123319850-123321136:-	NA	ATPase family AAA domain containing 2	ATPase family AAA domain containing 2
Exploris	AL20221201_MKP_PDAC_01.39057.39301.2	2	1	17.59	9.08	6.75	8.52	88.9	7	443000000	RYSGVNQSMLF	11	b-ion bias	NA	60.83	78.7	0	NA	651.32	0.9	8.75	Human|nuORFdb_human	ENSP00000287394.5	ENSP00000287394.5|ENST00000517666.5_1_8:124333376-124408650:-|ENST00000521496.5_1_8:124357024-124408597:-|ENST00000521903.5_1_8:124361561-124413087:-|ENST00000519124.5_1_8:124382257-124392860:-	ATAD2	3' Overlap dORF	3' Overlap dORF	ATAD2	ENSG00000156802.13	ENST00000287394.10	8	chr8:123319850-123321136:-	NA	ATPase family AAA domain containing 2	ATPase family AAA domain containing 2
SCP	E_20221201_NO30_400nL_HLAc1_4e7_PDAC_Slot2-6_1_3524.17614.1281.2	2	5	19.63	11.23	5.07	8.4	94.6	6	225000	RYSGVNQSMLF	11	dual b/y bias	NA	60.851	NA	NA	0.950802	651.319	0	8.75	Human|nuORFdb_human	ENSP00000287394.5	ENSP00000287394.5|ENST00000517666.5_1_8:124333376-124408650:-|ENST00000521496.5_1_8:124357024-124408597:-|ENST00000521903.5_1_8:124361561-124413087:-|ENST00000519124.5_1_8:124382257-124392860:-	ATAD2	3' Overlap dORF	3' Overlap dORF	ATAD2	ENSG00000156802.13	ENST00000287394.10	8	chr8:123319850-123321136:-	NA	ATPase family AAA domain containing 2	ATPase family AAA domain containing 2
Eva-50mio-3fr	AL20210827_EV_HLA_PDAC_PANFRO413_2D_50e6_W632_classI_fxn3.24356.24356.2	2	2	16.64	4.89	6.27	11.75	84	7	147000000	RYSGVNQSmLF	11	b-ion bias	m:Oxidized methionine	45.37	17.38	0	NA	659.317	0.1	8.75	Human|nuORFdb_human	ENSP00000287394.5	ENSP00000287394.5|ENST00000517666.5_1_8:124333376-124408650:-|ENST00000521496.5_1_8:124357024-124408597:-|ENST00000521903.5_1_8:124361561-124413087:-|ENST00000519124.5_1_8:124382257-124392860:-	ATAD2	3' Overlap dORF	3' Overlap dORF	ATAD2	ENSG00000156802.13	ENST00000287394.10	8	chr8:123319850-123321136:-	NA	ATPase family AAA domain containing 2	ATPase family AAA domain containing 2
Exploris	AL20221201_MKP_PDAC_01.31693.31960.2	2	1	17.15	7.18	4.72	9.97	83.4	7	674000000	RYSGVNQSmLF	11	b-ion bias	m:Oxidized methionine	50.67	77.38	0	NA	659.317	0.4	8.75	Human|nuORFdb_human	ENSP00000287394.5	ENSP00000287394.5|ENST00000517666.5_1_8:124333376-124408650:-|ENST00000521496.5_1_8:124357024-124408597:-|ENST00000521903.5_1_8:124361561-124413087:-|ENST00000519124.5_1_8:124382257-124392860:-	ATAD2	3' Overlap dORF	3' Overlap dORF	ATAD2	ENSG00000156802.13	ENST00000287394.10	8	chr8:123319850-123321136:-	NA	ATPase family AAA domain containing 2	ATPase family AAA domain containing 2
SCP	E_20221201_NO30_400nL_HLAc1_4e7_PDAC_Slot2-6_1_3524.14324.1271.2	2	3	18.84	11.05	6.45	7.79	88.9	8	486000	RYSGVNQSmLF	11	b-ion bias	m:Oxidized methionine	49.4845	NA	NA	0.956883	659.318	2.4	8.75	Human|nuORFdb_human	ENSP00000287394.5	ENSP00000287394.5|ENST00000517666.5_1_8:124333376-124408650:-|ENST00000521496.5_1_8:124357024-124408597:-|ENST00000521903.5_1_8:124361561-124413087:-|ENST00000519124.5_1_8:124382257-124392860:-	ATAD2	3' Overlap dORF	3' Overlap dORF	ATAD2	ENSG00000156802.13	ENST00000287394.10	8	chr8:123319850-123321136:-	NA	ATPase family AAA domain containing 2	ATPase family AAA domain containing 2
SCP	E_20221201_NO30_400nL_HLAc1_4e7_PDAC_Slot2-6_1_3524.13569.416.1	1	1	11.42	2.87	8.5	8.55	82.5	7	8830	SAKDFEVAM	9	b-ion bias	NA	46.8773	NA	NA	1.47596	997.464	-1.9	4.37	Human|nuORFdb_human	ENSP00000287394.5	ENSP00000287394.5|ENST00000517666.5_1_8:124333376-124408650:-|ENST00000521496.5_1_8:124357024-124408597:-	ATAD2	3' Overlap dORF	3' Overlap dORF	ATAD2	ENSG00000156802.13	ENST00000287394.10	8	chr8:123319850-123321136:-	NA	ATPase family AAA domain containing 2	ATPase family AAA domain containing 2
Exploris_FAIMS	VH20221207_MKP_FAIMS2022E_HLAc1_4e7_PDAC.36486.36486.2	2	1	11.07	5	6.76	6.07	71.4	6	56600000	SAKDFEVAM	9	b-ion bias	NA	68.32	8.74	-50	NA	499.235	-3.4	4.37	Human|nuORFdb_human	ENSP00000287394.5	ENSP00000287394.5|ENST00000517666.5_1_8:124333376-124408650:-|ENST00000521496.5_1_8:124357024-124408597:-	ATAD2	3' Overlap dORF	3' Overlap dORF	ATAD2	ENSG00000156802.13	ENST00000287394.10	8	chr8:123319850-123321136:-	NA	ATPase family AAA domain containing 2	ATPase family AAA domain containing 2
Eva-50mio-3fr	AL20210827_EV_HLA_PDAC_PANFRO413_2D_50e6_W632_classI_fxn1.13834.13935.2	2	1	11.1	7.09	5.83	4.01	70.2	5	12600000	SAKDFEVAm	9	b-ion bias	m:Oxidized methionine	26.98	100	0	NA	507.234	-0.9	4.37	Human|nuORFdb_human	ENSP00000287394.5	ENSP00000287394.5|ENST00000517666.5_1_8:124333376-124408650:-|ENST00000521496.5_1_8:124357024-124408597:-	ATAD2	3' Overlap dORF	3' Overlap dORF	ATAD2	ENSG00000156802.13	ENST00000287394.10	8	chr8:123319850-123321136:-	NA	ATPase family AAA domain containing 2	ATPase family AAA domain containing 2
SCP	E_20221201_NO30_400nL_HLAc1_4e7_PDAC_Slot2-6_1_3524.7955.1499.2	2	5	14.86	8.91	7	5.95	83.2	8	26400	SAKDFEVAm	9	dual b/y bias	m:Oxidized methionine	27.4838	NA	NA	0.814069	507.232	-4	4.37	Human|nuORFdb_human	ENSP00000287394.5	ENSP00000287394.5|ENST00000517666.5_1_8:124333376-124408650:-|ENST00000521496.5_1_8:124357024-124408597:-	ATAD2	3' Overlap dORF	3' Overlap dORF	ATAD2	ENSG00000156802.13	ENST00000287394.10	8	chr8:123319850-123321136:-	NA	ATPase family AAA domain containing 2	ATPase family AAA domain containing 2
Exploris_FAIMS	VH20221207_MKP_FAIMS2022E_HLAc1_4e7_PDAC.22115.22293.2	2	1	12.06	6.25	6.75	5.81	78.8	6	14200000	SAKDFEVAm	9	b-ion bias	m:Oxidized methionine	46.43	71.64	-50	NA	507.233	-2.7	4.37	Human|nuORFdb_human	ENSP00000287394.5	ENSP00000287394.5|ENST00000517666.5_1_8:124333376-124408650:-|ENST00000521496.5_1_8:124357024-124408597:-	ATAD2	3' Overlap dORF	3' Overlap dORF	ATAD2	ENSG00000156802.13	ENST00000287394.10	8	chr8:123319850-123321136:-	NA	ATPase family AAA domain containing 2	ATPase family AAA domain containing 2
Eva-50mio-3fr	AL20210827_EV_HLA_PDAC_PANFRO413_2D_50e6_W632_classI_fxn2.34022.34022.2	2	4	9.28	5.95	4.1	3.33	69.2	6	34400000	SALPTVVAY	9	unbiased	NA	62.52	100	0	NA	460.758	0.5	5.24	Human	ENSP00000251809.3	ENSP00000251809.3|ENSP00000427716.1	NA	NA	NA	SPAG1	ENSG00000104450.13	ENST00000251809.4	8	chr8:100241020-100241903:+	ENSP00000373450.3	sperm associated antigen 1	sperm associated antigen 1
Exploris	AL20221201_MKP_PDAC_01.45361.45361.1	1	2	6.34	4.51	1.43	1.83	73.9	5	231000000	SALPTVVAY	9	unbiased	NA	69.48	22.45	0	NA	920.51	1.2	5.24	Human	ENSP00000251809.3	ENSP00000251809.3|ENSP00000427716.1	NA	NA	NA	SPAG1	ENSG00000104450.13	ENST00000251809.4	8	chr8:100241020-100241903:+	ENSP00000373450.3	sperm associated antigen 1	sperm associated antigen 1
SCP	E_20221201_NO30_400nL_HLAc1_4e7_PDAC_Slot2-6_1_3524.21024.539.1	1	8	12.37	7.14	5.15	5.23	81.4	6	347000	SALPTVVAY	9	b-ion bias	NA	72.6292	NA	NA	1.40257	920.506	-3	5.24	Human	ENSP00000251809.3	ENSP00000251809.3|ENSP00000427716.1	NA	NA	NA	SPAG1	ENSG00000104450.13	ENST00000251809.4	8	chr8:100241020-100241903:+	ENSP00000373450.3	sperm associated antigen 1	sperm associated antigen 1
Exploris_FAIMS	VH20221207_MKP_FAIMS2022E_HLAc1_4e7_PDAC.50729.50877.2	2	1	9.11	6.15	3.21	2.97	74.1	6	24400000	SALPTVVAY	9	unbiased	NA	89.55	16.31	-50	NA	460.757	-2.9	5.24	Human	ENSP00000251809.3	ENSP00000251809.3|ENSP00000427716.1	NA	NA	NA	SPAG1	ENSG00000104450.13	ENST00000251809.4	8	chr8:100241020-100241903:+	ENSP00000373450.3	sperm associated antigen 1	sperm associated antigen 1
SCP	E_20221201_NO30_400nL_HLAc1_4e7_PDAC_Slot2-6_1_3524.9271.1491.2	2	1	6.82	4.99	1.11	1.83	49.6	5	9640	SARAImAQL	9	b-ion bias	m:Oxidized methionine	32.0281	NA	NA	0.819247	488.764	-3.8	9.47	Human|nuORFdb_human	ENSP00000384638.4	ENSP00000384638.4|ENSP00000304669.7|ENSP00000418191.1|ENSP00000486160.1|ENSP00000427821.1|ENSP00000341500.3|ENSP00000355398.5|ENSP00000444675.2|ENSP00000438476.1|ENSP00000441705.2|ENST00000521387.1_1_5:138260218-138266699:+	CTNNA1	3' Overlap dORF	3' Overlap dORF	CTNNA2	ENSG00000066032.18	ENST00000402739.8	2	chr2:80647870-80648689:+	ENSP00000419295.1	catenin alpha 2	catenin alpha 2
Eva-50mio-3fr	AL20210827_EV_HLA_PDAC_PANFRO413_2D_50e6_W632_classI_fxn3.29456.29456.2	2	1	9.89	NA	5.43	9.89	60.1	7	2780000	SPFmQKLGF	9	y-ion bias	m:Oxidized methionine	53.48	100	0	NA	535.771	0.1	8.47	Human	ENSP00000428489.1	ENSP00000428489.1|ENSP00000301905.4	NA	NA	NA	PBK	ENSG00000168078.10	ENST00000522944.5	8	chr8:27810201-27810307:-	NA	PDZ binding kinase	PDZ binding kinase
Exploris_FAIMS	VH20221207_MKP_FAIMS2022E_HLAc1_4e7_PDAC.44972.44972.2	2	1	7.9	NA	2.92	7.9	55.1	7	3490000	SPFmQKLGF	9	y-ion bias	m:Oxidized methionine	81.23	56.61	-70	NA	535.77	-0.3	8.47	Human	ENSP00000428489.1	ENSP00000428489.1|ENSP00000301905.4	NA	NA	NA	PBK	ENSG00000168078.10	ENST00000522944.5	8	chr8:27810201-27810307:-	NA	PDZ binding kinase	PDZ binding kinase
Eva-50mio-3fr	AL20210827_EV_HLA_PDAC_PANFRO413_2D_50e6_W632_classI_fxn1.13990.13990.2	2	1	6.86	4.02	1.2	2.84	46	6	15000000	SPKSPTAAL	9	b-ion bias	NA	27.05	100	0	NA	436.248	-0.6	8.47	Human	ENSP00000360540.3	ENSP00000360540.3	NA	NA	NA	CEP55	ENSG00000138180.16	ENST00000371485.8	10	chr10:93528151-93529092:+	NA	centrosomal protein 55	centrosomal protein 55
Exploris	AL20221201_MKP_PDAC_01.17125.17125.2	2	1	12.86	8.97	3.11	3.89	79.2	6	86000000	SPKSPTAAL	9	b-ion bias	NA	30.27	17.68	0	NA	436.248	1.1	8.47	Human	ENSP00000360540.3	ENSP00000360540.3	NA	NA	NA	CEP55	ENSG00000138180.16	ENST00000371485.8	10	chr10:93528151-93529092:+	NA	centrosomal protein 55	centrosomal protein 55
SCP	E_20221201_NO30_400nL_HLAc1_4e7_PDAC_Slot2-6_1_3524.7271.552.1	1	1	11.67	4.47	4.53	7.2	82.4	7	5810	SPKSPTAAL	9	unbiased	NA	25.123	NA	NA	1.39501	871.481	-8.4	8.47	Human	ENSP00000360540.3	ENSP00000360540.3	NA	NA	NA	CEP55	ENSG00000138180.16	ENST00000371485.8	10	chr10:93528151-93529092:+	NA	centrosomal protein 55	centrosomal protein 55
Exploris_FAIMS	VH20221207_MKP_FAIMS2022E_HLAc1_4e7_PDAC.17886.17886.3	3	1	6.47	NA	6.47	6.47	54.3	5	1080000	SVFAHPRKL	9	y-ion bias	NA	38.15	120	-50	NA	352.209	-2.4	11	Human	ENSP00000333487.2	ENSP00000333487.2|ENSP00000350592.4	NA	NA	NA	MAGEA2B	ENSG00000183305.13	ENST00000331220.6	X	chrX:152718049-152718606:+	ENSP00000359316.2|ENSP00000469919.1|ENSP00000470872.1|ENSP00000480491.1|ENSP00000480738.1|ENSP00000484290.1|ENSP00000485391.1|ENSP00000485541.1	MAGE family member A2B	MAGE family member A2B
SCP	E_20221201_NO30_400nL_HLAc1_4e7_PDAC_Slot2-6_1_3524.17870.1392.2	2	10	10.91	7.09	2.97	3.82	70.8	5	212000	SWVSAEHLW	9	dual b/y bias	NA	61.7357	NA	NA	0.881212	557.769	-0.8	5.22	Human	ENSP00000286149.4	ENSP00000286149.4|ENSP00000373610.3|ENSP00000373608.4	NA	NA	NA	OTOA	ENSG00000155719.18	ENST00000286149.8	16	chr16:21760538-21760548:+	ENSP00000496564.2	otoancorin	otoancorin
Eva-50mio-3fr	AL20210827_EV_HLA_PDAC_PANFRO413_2D_50e6_W632_classI_fxn3.37516.37613.2	2	3	15.66	5.79	8.55	9.87	91.6	7	1000000000	SYQKVIELF	9	b-ion bias	NA	68.42	65.21	0	NA	563.811	1	5.72	Human	ENSP00000428489.1	ENSP00000428489.1|ENSP00000301905.4	NA	NA	NA	PBK	ENSG00000168078.10	ENST00000522944.5	8	chr8:27810201-27810307:-	NA	PDZ binding kinase	PDZ binding kinase
Exploris	AL20221201_MKP_PDAC_01.55851.56643.2	2	3	17.01	6.49	10.01	10.51	96.5	7	10200000000	SYQKVIELF	9	b-ion bias	NA	85.03	2.32	0	NA	563.811	0.8	5.72	Human	ENSP00000428489.1	ENSP00000428489.1|ENSP00000301905.4	NA	NA	NA	PBK	ENSG00000168078.10	ENST00000522944.5	8	chr8:27810201-27810307:-	NA	PDZ binding kinase	PDZ binding kinase
SCP	E_20221201_NO30_400nL_HLAc1_4e7_PDAC_Slot2-6_1_3524.27052.1367.2	2	15	17.72	7.38	10	10.34	86.6	7	824000	SYQKVIELF	9	dual b/y bias	NA	93.4576	NA	NA	0.897269	563.809	-3.2	5.72	Human	ENSP00000428489.1	ENSP00000428489.1|ENSP00000301905.4	NA	NA	NA	PBK	ENSG00000168078.10	ENST00000522944.5	8	chr8:27810201-27810307:-	NA	PDZ binding kinase	PDZ binding kinase
Exploris_FAIMS	VH20221207_MKP_FAIMS2022E_HLAc1_4e7_PDAC.60902.61225.2	2	1	13.42	4.44	7.5	8.98	87.6	7	1710000000	SYQKVIELF	9	b-ion bias	NA	105.42	1.64	-50	NA	563.809	-2.3	5.72	Human	ENSP00000428489.1	ENSP00000428489.1|ENSP00000301905.4	NA	NA	NA	PBK	ENSG00000168078.10	ENST00000522944.5	8	chr8:27810201-27810307:-	NA	PDZ binding kinase	PDZ binding kinase
SCP	E_20221201_NO30_400nL_HLAc1_4e7_PDAC_Slot2-6_1_3524.14942.425.1	1	2	14.75	4.7	8.01	10.05	86.2	8	13600	TPYGQPACF	9	dual b/y bias	C:Carbamidomethylation,	51.6215	NA	NA	1.47035	1040.45	-0.6	5.19	Human	ENSP00000358813.2	ENSP00000358813.2|ENSP00000230510.3	NA	NA	NA	TTK	ENSG00000112742.10	ENST00000369798.7	6	chr6:80042200-80042527:+	ENSP00000422936.1	TTK protein kinase	TTK protein kinase
Exploris	AL20221201_MKP_PDAC_01.60771.60910.2	2	1	11.81	-0.99	10.55	12.79	76.7	7	91500000	VFLALPCKF	9	y-ion bias	C:Carbamidomethylation,	92.05	100	0	NA	547.808	1	8.72	Human	ENSP00000427716.1	ENSP00000427716.1	NA	NA	NA	SPAG1	ENSG00000104450.13	ENST00000520643.5	8	chr8:100194421-100194680:+	ENSP00000428070.1	sperm associated antigen 1	sperm associated antigen 1
SCP	E_20221201_NO30_400nL_HLAc1_4e7_PDAC_Slot2-6_1_3524.16199.324.1	1	1	15.1	5.14	12.75	9.96	90.8	7	5860	VTDPEACYI	9	unbiased	C:Carbamidomethylation,	55.9635	NA	NA	1.53028	1067.47	-1.3	3.67	Human	ENSP00000428489.1	ENSP00000428489.1|ENSP00000301905.4	NA	NA	NA	PBK	ENSG00000168078.10	ENST00000522944.5	8	chr8:27810201-27810307:-	NA	PDZ binding kinase	PDZ binding kinase
SCP	E_20221201_NO30_400nL_HLAc1_4e7_PDAC_Slot2-6_1_3524.25774.1241.2	2	1	9.46	5.52	3.03	3.94	65.6	6	4890	VYAGREHFLF	10	unbiased	NA	89.0415	NA	NA	0.975235	619.817	-4	6.72	Human|nuORFdb_human	ENSP00000347358.5	ENSP00000347358.5|ENSP00000328177.4|ENST00000518694.1_1_X:148796119-148798433:+	MAGEA11	ncRNA Retained Intron	lncRNA	MAGEA11	ENSG00000185247.15	ENST00000355220.6	X	chrX:149716774-149717268:+	NA	MAGE family member A11	MAGE family member A11
Eva-50mio-3fr	AL20210827_EV_HLA_PDAC_PANFRO413_2D_50e6_W632_classI_fxn2.53751.53751.2	2	1	10.74	6.25	5.86	4.49	95.7	6	1530000	VYTLDIPVL	9	unbiased	NA	98.4	100	0	NA	516.804	3.4	3.8	Human|nuORFdb_human	ENSP00000287394.5	ENSP00000287394.5|ENSP00000429213.1|ENST00000517666.5_1_8:124333376-124408650:-|ENST00000521496.5_1_8:124357024-124408597:-	ATAD2	3' Overlap dORF	3' Overlap dORF	ATAD2	ENSG00000156802.13	ENST00000287394.10	8	chr8:123319850-123321136:-	NA	ATPase family AAA domain containing 2	ATPase family AAA domain containing 2
Exploris	AL20221201_MKP_PDAC_01.67342.67342.2	2	1	12.65	6.82	7.65	5.84	87.3	7	344000000	VYTLDIPVL	9	unbiased	NA	100.65	5.38	0	NA	516.803	1.3	3.8	Human|nuORFdb_human	ENSP00000287394.5	ENSP00000287394.5|ENSP00000429213.1|ENST00000517666.5_1_8:124333376-124408650:-|ENST00000521496.5_1_8:124357024-124408597:-	ATAD2	3' Overlap dORF	3' Overlap dORF	ATAD2	ENSG00000156802.13	ENST00000287394.10	8	chr8:123319850-123321136:-	NA	ATPase family AAA domain containing 2	ATPase family AAA domain containing 2
SCP	E_20221201_NO30_400nL_HLAc1_4e7_PDAC_Slot2-6_1_3524.29251.287.1	1	1	10.53	5.02	4.57	5.51	80.6	5	73600	VYTLDIPVL	9	b-ion bias	NA	101.061	NA	NA	1.55191	1032.6	2.3	3.8	Human|nuORFdb_human	ENSP00000287394.5	ENSP00000287394.5|ENSP00000429213.1|ENST00000517666.5_1_8:124333376-124408650:-|ENST00000521496.5_1_8:124357024-124408597:-	ATAD2	3' Overlap dORF	3' Overlap dORF	ATAD2	ENSG00000156802.13	ENST00000287394.10	8	chr8:123319850-123321136:-	NA	ATPase family AAA domain containing 2	ATPase family AAA domain containing 2
Exploris	AL20221201_MKP_PDAC_01.68421.68421.2	2	1	13.56	4.21	8.37	9.34	83.7	6	14900000	VYTLDIPVLF	10	unbiased	NA	102.23	51.97	0	NA	590.337	-0.2	3.8	Human|nuORFdb_human	ENSP00000287394.5	ENSP00000287394.5|ENSP00000429213.1|ENST00000517666.5_1_8:124333376-124408650:-|ENST00000521496.5_1_8:124357024-124408597:-	ATAD2	3' Overlap dORF	3' Overlap dORF	ATAD2	ENSG00000156802.13	ENST00000287394.10	8	chr8:123319850-123321136:-	NA	ATPase family AAA domain containing 2	ATPase family AAA domain containing 2
SCP	E_20221201_NO30_400nL_HLAc1_4e7_PDAC_Slot2-6_1_3524.30276.101.1	1	1	15.27	7.65	7.92	7.62	90.2	7	22100	VYTLDIPVLF	10	b-ion bias	NA	104.602	NA	NA	1.66054	1179.66	-5.1	3.8	Human|nuORFdb_human	ENSP00000287394.5	ENSP00000287394.5|ENSP00000429213.1|ENST00000517666.5_1_8:124333376-124408650:-|ENST00000521496.5_1_8:124357024-124408597:-	ATAD2	3' Overlap dORF	3' Overlap dORF	ATAD2	ENSG00000156802.13	ENST00000287394.10	8	chr8:123319850-123321136:-	NA	ATPase family AAA domain containing 2	ATPase family AAA domain containing 2
Eva-50mio-3fr	AL20210827_EV_HLA_PDAC_PANFRO413_2D_50e6_W632_classI_fxn3.32011.32011.3	3	3	15	NA	15	15	80.5	7	234000000	VYVPHIHVW	9	y-ion bias	NA	58.62	29.16	0	NA	383.879	0.9	6.89	Human|nuORFdb_human	ENSP00000287394.5	ENSP00000287394.5|ENSP00000429213.1|ENST00000517666.5_1_8:124333376-124408650:-|ENST00000521496.5_1_8:124357024-124408597:-	ATAD2	3' Overlap dORF	3' Overlap dORF	ATAD2	ENSG00000156802.13	ENST00000287394.10	8	chr8:123319850-123321136:-	NA	ATPase family AAA domain containing 2	ATPase family AAA domain containing 2
Exploris	AL20221201_MKP_PDAC_01.56376.56514.2	2	2	17.26	5.33	11.93	11.93	90.2	7	1320000000	VYVPHIHVW	9	y-ion bias	NA	85.6	21.09	0	NA	575.314	0.8	6.89	Human|nuORFdb_human	ENSP00000287394.5	ENSP00000287394.5|ENSP00000429213.1|ENST00000517666.5_1_8:124333376-124408650:-|ENST00000521496.5_1_8:124357024-124408597:-	ATAD2	3' Overlap dORF	3' Overlap dORF	ATAD2	ENSG00000156802.13	ENST00000287394.10	8	chr8:123319850-123321136:-	NA	ATPase family AAA domain containing 2	ATPase family AAA domain containing 2
SCP	E_20221201_NO30_400nL_HLAc1_4e7_PDAC_Slot2-6_1_3524.27095.1334.2	2	7	17.88	7.64	9.35	10.24	84.5	7	114000	VYVPHIHVW	9	dual b/y bias	NA	93.6061	NA	NA	0.917466	575.313	-1.4	6.89	Human|nuORFdb_human	ENSP00000287394.5	ENSP00000287394.5|ENSP00000429213.1|ENST00000517666.5_1_8:124333376-124408650:-|ENST00000521496.5_1_8:124357024-124408597:-	ATAD2	3' Overlap dORF	3' Overlap dORF	ATAD2	ENSG00000156802.13	ENST00000287394.10	8	chr8:123319850-123321136:-	NA	ATPase family AAA domain containing 2	ATPase family AAA domain containing 2
Exploris_FAIMS	VH20221207_MKP_FAIMS2022E_HLAc1_4e7_PDAC.60750.60901.2	2	1	9	0.62	5.85	8.37	62.1	7	71200000	VYVPHIHVW	9	y-ion bias	NA	105.08	5.73	-50	NA	575.312	-2.5	6.89	Human|nuORFdb_human	ENSP00000287394.5	ENSP00000287394.5|ENSP00000429213.1|ENST00000517666.5_1_8:124333376-124408650:-|ENST00000521496.5_1_8:124357024-124408597:-	ATAD2	3' Overlap dORF	3' Overlap dORF	ATAD2	ENSG00000156802.13	ENST00000287394.10	8	chr8:123319850-123321136:-	NA	ATPase family AAA domain containing 2	ATPase family AAA domain containing 2
Exploris_FAIMS	VH20221207_MKP_FAIMS2022E_HLAc1_4e7_PDAC.63919.63919.3	3	1	13.05	2.8	10.28	10.24	82	7	1200000	VYVPHIHVWW	10	unbiased	NA	109.25	120	-70	NA	445.904	-2.8	6.89	Human|nuORFdb_human	ENSP00000287394.5	ENSP00000287394.5|ENSP00000429213.1|ENST00000517666.5_1_8:124333376-124408650:-|ENST00000521496.5_1_8:124357024-124408597:-	ATAD2	3' Overlap dORF	3' Overlap dORF	ATAD2	ENSG00000156802.13	ENST00000287394.10	8	chr8:123319850-123321136:-	NA	ATPase family AAA domain containing 2	ATPase family AAA domain containing 2
Eva-50mio-3fr	AL20210827_EV_HLA_PDAC_PANFRO413_2D_50e6_W632_classI_fxn1.28747.28747.2	2	1	12.13	9.17	3.85	2.96	79.1	7	7450000	YAIIKEEL	8	y-ion bias	NA	51.98	100	0	NA	489.778	-1.7	4.53	Human|nuORFdb_human	ENSP00000287394.5	ENSP00000287394.5|ENSP00000429213.1|ENST00000517666.5_1_8:124333376-124408650:-	ATAD2	3' Overlap dORF	3' Overlap dORF	ATAD2	ENSG00000156802.13	ENST00000287394.10	8	chr8:123319850-123321136:-	NA	ATPase family AAA domain containing 2	ATPase family AAA domain containing 2
SCP	E_20221201_NO30_400nL_HLAc1_4e7_PDAC_Slot2-6_1_3524.17130.398.1	1	2	14.57	11.15	3.42	3.42	92.5	6	26500	YAIIKEEL	8	dual b/y bias	NA	59.1791	NA	NA	1.48662	978.548	-2.7	4.53	Human|nuORFdb_human	ENSP00000287394.5	ENSP00000287394.5|ENSP00000429213.1|ENST00000517666.5_1_8:124333376-124408650:-	ATAD2	3' Overlap dORF	3' Overlap dORF	ATAD2	ENSG00000156802.13	ENST00000287394.10	8	chr8:123319850-123321136:-	NA	ATPase family AAA domain containing 2	ATPase family AAA domain containing 2
SCP	E_20221201_NO30_400nL_HLAc1_4e7_PDAC_Slot2-6_1_3524.14250.502.1	1	1	11.53	5.04	7.3	6.49	82.3	6	8700	YSDDDVPSV	9	b-ion bias	NA	49.229	NA	NA	1.42457	996.414	-1.7	3.42	Human|nuORFdb_human	ENSP00000287394.5	ENSP00000287394.5|ENSP00000429213.1|ENST00000517666.5_1_8:124333376-124408650:-|ENST00000521496.5_1_8:124357024-124408597:-	ATAD2	3' Overlap dORF	3' Overlap dORF	ATAD2	ENSG00000156802.13	ENST00000287394.10	8	chr8:123319850-123321136:-	NA	ATPase family AAA domain containing 2	ATPase family AAA domain containing 2
SCP	E_20221201_NO30_400nL_HLAc1_4e7_PDAC_Slot2-6_1_3524.27084.1419.2	2	3	18.99	10.1	10.22	8.89	96	7	168000	YVPHIHVW	8	dual b/y bias	NA	93.5681	NA	NA	0.864436	525.779	-1.2	6.92	Human|nuORFdb_human	ENSP00000287394.5	ENSP00000287394.5|ENSP00000429213.1|ENST00000517666.5_1_8:124333376-124408650:-|ENST00000521496.5_1_8:124357024-124408597:-	ATAD2	3' Overlap dORF	3' Overlap dORF	ATAD2	ENSG00000156802.13	ENST00000287394.10	8	chr8:123319850-123321136:-	NA	ATPase family AAA domain containing 2	ATPase family AAA domain containing 2

## Sheet: CTA_PDAC
directory	filename	parent_charge	numPSMsObserved	score	rank2Score	deltaForwardReverseScore	deltaRank1Rank2Score	percent_scored_peak_intensity	backbone_cleavage_score	totalIntensity	sequence	sequenceLength	fragmentationCategory	modifications	retentionTimeMin	trapFillMsec	faimsCV	IonMobility_1_over_K0	parent_m_over_z	delta_parent_mass_ppm	peptide_pI	species	accession_number	accession_numbers	geneSymbol_nuORFdb	mergeType	plotType	geneSymbol	geneID	transcriptID	chromosome	genomeCoordinates	redundant_accession_numbers	proteinName	entry_name
Eva-50mio-3fr	AL20210827_EV_HLA_PDAC_PANFRO413_2D_50e6_W632_classI_fxn1.31970.31970.2	2	1	7.74	6.1	1	1.64	80.3	6	6240000	AIIESTPEL	9	unbiased	NA	57.5	100	0	NA	486.766	-0.3	3.8	Human|nuORFdb_human	ENSP00000262013.7	ENSP00000262013.7|ENSP00000484908.1|ENSP00000426900.1|ENSP00000349636.4|ENSP00000423165.1|ENST00000505173.5_1_17:49067015-49124830:-|ENST00000514613.5_1_17:49067015-49156972:-	SPAG9	ncRNA Retained Intron	lncRNA	SPAG9	ENSG00000008294.21	ENST00000262013.12	17	chr17:50962174-50966274:-	NA	sperm associated antigen 9	sperm associated antigen 9
SCP	E_20221201_NO30_400nL_HLAc1_4e7_PDAC_Slot2-6_1_3524.20033.445.1	1	3	10.57	5.14	3.9	5.42	66.4	6	76900	AIIESTPEL	9	dual b/y bias	NA	69.2063	NA	NA	1.45858	972.522	-2.9	3.8	Human|nuORFdb_human	ENSP00000262013.7	ENSP00000262013.7|ENSP00000484908.1|ENSP00000426900.1|ENSP00000349636.4|ENSP00000423165.1|ENST00000505173.5_1_17:49067015-49124830:-|ENST00000514613.5_1_17:49067015-49156972:-	SPAG9	ncRNA Retained Intron	lncRNA	SPAG9	ENSG00000008294.21	ENST00000262013.12	17	chr17:50962174-50966274:-	NA	sperm associated antigen 9	sperm associated antigen 9
Exploris_FAIMS	VH20221207_MKP_FAIMS2022E_HLAc1_4e7_PDAC.50030.50030.2	2	1	11.09	9.24	1.11	1.85	88.5	7	7080000	ALLSAVTRL	9	y-ion bias	NA	88.48	49.7	-50	NA	472.299	-2	9.79	Human	ENSP00000384638.4	ENSP00000384638.4|ENSP00000304669.7|ENSP00000418191.1|ENSP00000486160.1|ENSP00000427821.1	NA	NA	NA	CTNNA2	ENSG00000066032.18	ENST00000402739.8	2	chr2:80647870-80648689:+	ENSP00000419295.1	catenin alpha 2	catenin alpha 2
SCP	E_20221201_NO30_400nL_HLAc1_4e7_PDAC_Slot2-6_1_3524.14883.368.1	1	1	7.96	4.27	2.88	3.69	66.6	5	6670	ALNESLVEC	9	b-ion bias	C:Carbamidomethylation,	51.4178	NA	NA	1.50406	1034.48	-2.2	3.8	Human	ENSP00000360540.3	ENSP00000360540.3	NA	NA	NA	CEP55	ENSG00000138180.16	ENST00000371485.8	10	chr10:93528151-93529092:+	NA	centrosomal protein 55	centrosomal protein 55
Exploris	AL20221201_MKP_PDAC_01.30052.30052.2	2	1	4.96	3.04	2.47	1.92	49.7	6	81500000	APAVIHAL	8	y-ion bias	NA	47.85	100	0	NA	396.242	-0.6	6.78	Human|nuORFdb_human	ENSP00000287394.5	ENSP00000287394.5|ENSP00000429213.1|ENST00000517666.5_1_8:124333376-124408650:-|ENST00000521496.5_1_8:124357024-124408597:-	ATAD2	3' Overlap dORF	3' Overlap dORF	ATAD2	ENSG00000156802.13	ENST00000287394.10	8	chr8:123319850-123321136:-	NA	ATPase family AAA domain containing 2	ATPase family AAA domain containing 2
Exploris_FAIMS	VH20221207_MKP_FAIMS2022E_HLAc1_4e7_PDAC.35172.35312.2	2	1	16.83	13.61	5.85	3.23	85	7	11800000	APAVIHAL	8	dual b/y bias	NA	66.3	18.46	-70	NA	396.241	-2.2	6.78	Human|nuORFdb_human	ENSP00000287394.5	ENSP00000287394.5|ENSP00000429213.1|ENST00000517666.5_1_8:124333376-124408650:-|ENST00000521496.5_1_8:124357024-124408597:-	ATAD2	3' Overlap dORF	3' Overlap dORF	ATAD2	ENSG00000156802.13	ENST00000287394.10	8	chr8:123319850-123321136:-	NA	ATPase family AAA domain containing 2	ATPase family AAA domain containing 2
SCP	E_20221201_NO30_400nL_HLAc1_4e7_PDAC_Slot2-6_1_3524.17155.444.1	1	2	15.58	8.95	4.34	6.63	93.2	7	12600	AYAIIKEE	8	dual b/y bias	NA	59.2654	NA	NA	1.4595	936.502	-1.8	4.86	Human|nuORFdb_human	ENSP00000287394.5	ENSP00000287394.5|ENSP00000429213.1|ENST00000517666.5_1_8:124333376-124408650:-	ATAD2	3' Overlap dORF	3' Overlap dORF	ATAD2	ENSG00000156802.13	ENST00000287394.10	8	chr8:123319850-123321136:-	NA	ATPase family AAA domain containing 2	ATPase family AAA domain containing 2
Eva-50mio-3fr	AL20210827_EV_HLA_PDAC_PANFRO413_2D_50e6_W632_classI_fxn3.28226.28226.2	2	4	15.12	8.12	6.45	7	92.6	7	3330000000	AYAIIKEEL	9	dual b/y bias	NA	52.17	58.08	0	NA	525.298	0.3	4.53	Human|nuORFdb_human	ENSP00000287394.5	ENSP00000287394.5|ENSP00000429213.1|ENST00000517666.5_1_8:124333376-124408650:-	ATAD2	3' Overlap dORF	3' Overlap dORF	ATAD2	ENSG00000156802.13	ENST00000287394.10	8	chr8:123319850-123321136:-	NA	ATPase family AAA domain containing 2	ATPase family AAA domain containing 2
Exploris	AL20221201_MKP_PDAC_01.37144.37516.2	2	1	15.66	8.58	6.92	7.08	93.9	7	10200000000	AYAIIKEEL	9	dual b/y bias	NA	58.27	12.69	0	NA	525.297	-1	4.53	Human|nuORFdb_human	ENSP00000287394.5	ENSP00000287394.5|ENSP00000429213.1|ENST00000517666.5_1_8:124333376-124408650:-	ATAD2	3' Overlap dORF	3' Overlap dORF	ATAD2	ENSG00000156802.13	ENST00000287394.10	8	chr8:123319850-123321136:-	NA	ATPase family AAA domain containing 2	ATPase family AAA domain containing 2
SCP	E_20221201_NO30_400nL_HLAc1_4e7_PDAC_Slot2-6_1_3524.17158.1391.2	2	9	19.34	11.71	8.53	7.63	96.4	8	478000	AYAIIKEEL	9	dual b/y bias	NA	59.2758	NA	NA	0.881815	525.295	-2.9	4.53	Human|nuORFdb_human	ENSP00000287394.5	ENSP00000287394.5|ENSP00000429213.1|ENST00000517666.5_1_8:124333376-124408650:-	ATAD2	3' Overlap dORF	3' Overlap dORF	ATAD2	ENSG00000156802.13	ENST00000287394.10	8	chr8:123319850-123321136:-	NA	ATPase family AAA domain containing 2	ATPase family AAA domain containing 2
Exploris_FAIMS	VH20221207_MKP_FAIMS2022E_HLAc1_4e7_PDAC.43328.43886.2	2	2	14.3	7.68	6.61	6.61	94.2	7	3330000000	AYAIIKEEL	9	y-ion bias	NA	78.93	0.28	-50	NA	525.296	-2.2	4.53	Human|nuORFdb_human	ENSP00000287394.5	ENSP00000287394.5|ENSP00000429213.1|ENST00000517666.5_1_8:124333376-124408650:-	ATAD2	3' Overlap dORF	3' Overlap dORF	ATAD2	ENSG00000156802.13	ENST00000287394.10	8	chr8:123319850-123321136:-	NA	ATPase family AAA domain containing 2	ATPase family AAA domain containing 2
Eva-50mio-3fr	AL20210827_EV_HLA_PDAC_PANFRO413_2D_50e6_W632_classI_fxn3.32173.32173.2	2	1	14.02	6.48	7.99	7.55	83.1	7	6230000	AYLQRIALY	9	dual b/y bias	NA	59.07	100	0	NA	555.82	1.7	8.63	Human|nuORFdb_human	ENSP00000384638.4	ENSP00000384638.4|ENSP00000304669.7|ENSP00000418191.1|ENSP00000427821.1|ENSP00000341500.3|ENSP00000355398.5|ENSP00000444675.2|ENSP00000438476.1|ENST00000467892.1_1_2:80816479-80835548:+|ENST00000522792.1_1_5:138268134-138269775:+	CTNNA2	ncRNA Retained Intron	lncRNA	CTNNA2	ENSG00000066032.18	ENST00000402739.8	2	chr2:80647870-80648689:+	ENSP00000419295.1	catenin alpha 2	catenin alpha 2
SCP	E_20221201_NO30_400nL_HLAc1_4e7_PDAC_Slot2-6_1_3524.18200.437.1	1	1	12.26	5.97	6.16	6.29	90.4	7	8300	CPQVINAAL	9	b-ion bias	C:Carbamidomethylation,	62.8752	NA	NA	1.46351	985.509	-4.6	5.52	Human	ENSP00000384638.4	ENSP00000384638.4|ENSP00000304669.7|ENSP00000418191.1|ENSP00000486160.1|ENSP00000427821.1|ENSP00000341500.3|ENSP00000355398.5|ENSP00000444675.2|ENSP00000438476.1|ENSP00000441705.2	NA	NA	NA	CTNNA2	ENSG00000066032.18	ENST00000402739.8	2	chr2:80647870-80648689:+	ENSP00000419295.1	catenin alpha 2	catenin alpha 2
Exploris_FAIMS	VH20221207_MKP_FAIMS2022E_HLAc1_4e7_PDAC.44936.45075.2	2	1	7	1.81	3.8	5.19	63.8	6	17100000	CPQVINAAL	9	b-ion bias	C:Carbamidomethylation,	81.27	19.95	-70	NA	493.259	-2.2	5.52	Human	ENSP00000384638.4	ENSP00000384638.4|ENSP00000304669.7|ENSP00000418191.1|ENSP00000486160.1|ENSP00000427821.1|ENSP00000341500.3|ENSP00000355398.5|ENSP00000444675.2|ENSP00000438476.1|ENSP00000441705.2	NA	NA	NA	CTNNA2	ENSG00000066032.18	ENST00000402739.8	2	chr2:80647870-80648689:+	ENSP00000419295.1	catenin alpha 2	catenin alpha 2
Eva-50mio-3fr	AL20210827_EV_HLA_PDAC_PANFRO413_2D_50e6_W632_classI_fxn3.55356.55356.1	1	1	10.24	3.49	6.9	6.76	71.2	7	2990000	DPFPAAIIL	9	b-ion bias	NA	99.67	100	0	NA	956.552	6.6	3.8	Human	ENSP00000428489.1	ENSP00000428489.1|ENSP00000301905.4	NA	NA	NA	PBK	ENSG00000168078.10	ENST00000522944.5	8	chr8:27810201-27810307:-	NA	PDZ binding kinase	PDZ binding kinase
Exploris	AL20221201_MKP_PDAC_01.67873.67873.1	1	2	12.12	4.82	7.12	7.3	78.8	7	312000000	DPFPAAIIL	9	b-ion bias	NA	101.23	15.25	0	NA	956.545	-0.2	3.8	Human	ENSP00000428489.1	ENSP00000428489.1|ENSP00000301905.4	NA	NA	NA	PBK	ENSG00000168078.10	ENST00000522944.5	8	chr8:27810201-27810307:-	NA	PDZ binding kinase	PDZ binding kinase
SCP	E_20221201_NO30_400nL_HLAc1_4e7_PDAC_Slot2-6_1_3524.29594.456.1	1	3	14.91	9.75	7.82	5.16	92.5	7	280000	DPFPAAIIL	9	b-ion bias	NA	102.246	NA	NA	1.45235	956.543	-2.2	3.8	Human	ENSP00000428489.1	ENSP00000428489.1|ENSP00000301905.4	NA	NA	NA	PBK	ENSG00000168078.10	ENST00000522944.5	8	chr8:27810201-27810307:-	NA	PDZ binding kinase	PDZ binding kinase
Eva-50mio-3fr	AL20210827_EV_HLA_PDAC_PANFRO413_2D_50e6_W632_classI_fxn2.46428.46522.2	2	1	14.35	2.9	8.54	11.45	91.8	6	28800000	DYPRYLFEI	9	b-ion bias	NA	85	100	0	NA	608.306	-0.6	4.37	Human|nuORFdb_human	ENSP00000436773.2	ENSP00000436773.2|ENSP00000446443.1|ENSP00000467716.1|ENST00000581064.1_1_17:26960907-26961688:-	KIAA0100	ncRNA Retained Intron	lncRNA	KIAA0100	ENSG00000007202.15	ENST00000528896.7	17	chr17:28614446-28615066:-	NA	KIAA0100	KIAA0100
SCP	E_20221201_NO30_400nL_HLAc1_4e7_PDAC_Slot2-6_1_3524.28382.66.1	1	2	8.07	3.9	3.61	4.17	60.9	6	23900	DYPRYLFEI	9	unbiased	NA	98.0545	NA	NA	1.68127	1215.6	-3.7	4.37	Human|nuORFdb_human	ENSP00000436773.2	ENSP00000436773.2|ENSP00000446443.1|ENSP00000467716.1|ENST00000581064.1_1_17:26960907-26961688:-	KIAA0100	ncRNA Retained Intron	lncRNA	KIAA0100	ENSG00000007202.15	ENST00000528896.7	17	chr17:28614446-28615066:-	NA	KIAA0100	KIAA0100
SCP	E_20221201_NO30_400nL_HLAc1_4e7_PDAC_Slot2-6_1_3524.27333.1476.2	2	1	4.35	0.82	4.35	3.54	46.5	5	5190	EAYVLRPAL	9	y-ion bias	NA	94.431	NA	NA	0.828402	516.295	-5.5	6.1	Human	ENSP00000221399.3	ENSP00000221399.3	NA	NA	NA	TULP2	ENSG00000104804.8	ENST00000221399.8	19	chr19:48880967-48881013:-	NA	TUB like protein 2	TUB like protein 2
Eva-50mio-3fr	AL20210827_EV_HLA_PDAC_PANFRO413_2D_50e6_W632_classI_fxn3.36442.36442.2	2	1	7.79	3.48	4.37	4.31	55.5	7	8650000	FAADVRLmF	9	y-ion bias	m:Oxidized methionine	66.42	100	0	NA	543.277	1.1	5.84	Human	ENSP00000387822.2	ENSP00000387822.2|ENSP00000354568.3|ENSP00000378038.3|ENSP00000359416.2|ENSP00000378702.1|ENSP00000363958.4|ENSP00000409145.2|ENSP00000305918.6|ENSP00000360900.2	NA	NA	NA	BRDT	ENSG00000137948.18	ENST00000399546.6	1	chr1:92014272-92014426:+	ENSP00000384051.1	bromodomain testis associated	bromodomain testis associated
Eva-50mio-3fr	AL20210827_EV_HLA_PDAC_PANFRO413_2D_50e6_W632_classI_fxn2.32237.32345.2	2	2	16.53	9.98	6.96	6.55	93.6	8	478000000	FIDASRLVY	9	dual b/y bias	NA	59.35	68.95	0	NA	542.296	0.8	5.83	Human|nuORFdb_human	ENSP00000384638.4	ENSP00000384638.4|ENSP00000304669.7|ENSP00000418191.1|ENSP00000486160.1|ENSP00000427821.1|ENSP00000341500.3|ENSP00000355398.5|ENSP00000444675.2|ENSP00000438476.1|ENSP00000441705.2|ENST00000521387.1_1_5:138260218-138266699:+	CTNNA1	3' Overlap dORF	3' Overlap dORF	CTNNA2	ENSG00000066032.18	ENST00000402739.8	2	chr2:80647870-80648689:+	ENSP00000419295.1	catenin alpha 2	catenin alpha 2
Exploris	AL20221201_MKP_PDAC_01.42543.42675.2	2	1	16.45	9.91	6.79	6.53	90.3	8	1400000000	FIDASRLVY	9	dual b/y bias	NA	65.7	6.79	0	NA	542.295	-0.3	5.83	Human|nuORFdb_human	ENSP00000384638.4	ENSP00000384638.4|ENSP00000304669.7|ENSP00000418191.1|ENSP00000486160.1|ENSP00000427821.1|ENSP00000341500.3|ENSP00000355398.5|ENSP00000444675.2|ENSP00000438476.1|ENSP00000441705.2|ENST00000521387.1_1_5:138260218-138266699:+	CTNNA1	3' Overlap dORF	3' Overlap dORF	CTNNA2	ENSG00000066032.18	ENST00000402739.8	2	chr2:80647870-80648689:+	ENSP00000419295.1	catenin alpha 2	catenin alpha 2
SCP	E_20221201_NO30_400nL_HLAc1_4e7_PDAC_Slot2-6_1_3524.19934.1377.2	2	5	16.88	9.5	7.33	7.38	92.7	8	108000	FIDASRLVY	9	dual b/y bias	NA	68.8645	NA	NA	0.890999	542.294	-2.4	5.83	Human|nuORFdb_human	ENSP00000384638.4	ENSP00000384638.4|ENSP00000304669.7|ENSP00000418191.1|ENSP00000486160.1|ENSP00000427821.1|ENSP00000341500.3|ENSP00000355398.5|ENSP00000444675.2|ENSP00000438476.1|ENSP00000441705.2|ENST00000521387.1_1_5:138260218-138266699:+	CTNNA1	3' Overlap dORF	3' Overlap dORF	CTNNA2	ENSG00000066032.18	ENST00000402739.8	2	chr2:80647870-80648689:+	ENSP00000419295.1	catenin alpha 2	catenin alpha 2
Exploris_FAIMS	VH20221207_MKP_FAIMS2022E_HLAc1_4e7_PDAC.48548.48840.2	2	4	16.12	9.61	6.51	6.51	93.6	8	1550000000	FIDASRLVY	9	dual b/y bias	NA	86.67	1.26	-50	NA	542.294	-2.2	5.83	Human|nuORFdb_human	ENSP00000384638.4	ENSP00000384638.4|ENSP00000304669.7|ENSP00000418191.1|ENSP00000486160.1|ENSP00000427821.1|ENSP00000341500.3|ENSP00000355398.5|ENSP00000444675.2|ENSP00000438476.1|ENSP00000441705.2|ENST00000521387.1_1_5:138260218-138266699:+	CTNNA1	3' Overlap dORF	3' Overlap dORF	CTNNA2	ENSG00000066032.18	ENST00000402739.8	2	chr2:80647870-80648689:+	ENSP00000419295.1	catenin alpha 2	catenin alpha 2
Exploris_FAIMS	VH20221207_MKP_FAIMS2022E_HLAc1_4e7_PDAC.63057.63057.2	2	1	9.51	-0.78	9.71	10.29	77.1	8	1510000	FPAAIILKV	9	unbiased	NA	108.05	120	-70	NA	486.317	-2.8	8.75	Human	ENSP00000428489.1	ENSP00000428489.1|ENSP00000301905.4	NA	NA	NA	PBK	ENSG00000168078.10	ENST00000522944.5	8	chr8:27810201-27810307:-	NA	PDZ binding kinase	PDZ binding kinase
Eva-50mio-3fr	AL20210827_EV_HLA_PDAC_PANFRO413_2D_50e6_W632_classI_fxn3.51702.51798.2	2	1	16.5	10.39	6.91	6.11	93	7	14600000	GLLAKIFEL	9	dual b/y bias	NA	93.02	100	0	NA	502.314	1.9	6	Human	ENSP00000360540.3	ENSP00000360540.3	NA	NA	NA	CEP55	ENSG00000138180.16	ENST00000371485.8	10	chr10:93528151-93529092:+	NA	centrosomal protein 55	centrosomal protein 55
SCP	E_20221201_NO30_400nL_HLAc1_4e7_PDAC_Slot2-6_1_3524.30099.251.1	1	1	14	10.49	4.38	3.51	86.5	7	37100	GLLAKIFEL	9	b-ion bias	NA	103.99	NA	NA	1.57341	1003.62	1.4	6	Human	ENSP00000360540.3	ENSP00000360540.3	NA	NA	NA	CEP55	ENSG00000138180.16	ENST00000371485.8	10	chr10:93528151-93529092:+	NA	centrosomal protein 55	centrosomal protein 55
SCP	E_20221201_NO30_400nL_HLAc1_4e7_PDAC_Slot2-6_1_3524.13218.520.1	1	1	6.32	4.91	0.61	1.41	73.4	5	8180	GLSNHIAAL	9	b-ion bias	NA	45.6655	NA	NA	1.41401	895.495	-5.1	6.74	Human|nuORFdb_human	ENSP00000287394.5	ENSP00000287394.5|ENST00000517666.5_1_8:124333376-124408650:-|ENST00000521496.5_1_8:124357024-124408597:-|ENST00000521903.5_1_8:124361561-124413087:-	ATAD2	3' Overlap dORF	3' Overlap dORF	ATAD2	ENSG00000156802.13	ENST00000287394.10	8	chr8:123319850-123321136:-	NA	ATPase family AAA domain containing 2	ATPase family AAA domain containing 2
Eva-50mio-3fr	AL20210827_EV_HLA_PDAC_PANFRO413_2D_50e6_W632_classI_fxn2.21156.21156.2	2	1	7.14	NA	2.65	7.14	49.3	5	3350000	HALEKFTVY	9	b-ion bias	NA	40.03	100	0	NA	554.296	1.6	6.75	Human|nuORFdb_human	ENSP00000287394.5	ENSP00000287394.5|ENSP00000429213.1|ENST00000517666.5_1_8:124333376-124408650:-|ENST00000521496.5_1_8:124357024-124408597:-	ATAD2	3' Overlap dORF	3' Overlap dORF	ATAD2	ENSG00000156802.13	ENST00000287394.10	8	chr8:123319850-123321136:-	NA	ATPase family AAA domain containing 2	ATPase family AAA domain containing 2
SCP	E_20221201_NO30_400nL_HLAc1_4e7_PDAC_Slot2-6_1_3524.8499.1370.2	2	1	16.39	9.78	7.19	6.61	87.7	7	16200	HPWETGHCL	9	dual b/y bias	C:Carbamidomethylation,	29.3624	NA	NA	0.894986	568.75	-1.3	5.98	Human	ENSP00000355902.3	ENSP00000355902.3|ENSP00000355901.3	NA	NA	NA	GPATCH2	ENSG00000092978.11	ENST00000366935.8	1	chr1:217426992-217431147:-	NA	G-patch domain containing 2	G-patch domain containing 2
Exploris	AL20221201_MKP_PDAC_01.56813.56813.2	2	1	8.37	6.65	1.29	1.71	54.6	7	111000000	IADDLSILY	9	b-ion bias	NA	86.17	19.25	0	NA	511.775	2	3.56	Human	ENSP00000251809.3	ENSP00000251809.3	NA	NA	NA	SPAG1	ENSG00000104450.13	ENST00000251809.4	8	chr8:100241020-100241903:+	ENSP00000373450.3	sperm associated antigen 1	sperm associated antigen 1
SCP	E_20221201_NO30_400nL_HLAc1_4e7_PDAC_Slot2-6_1_3524.26149.337.1	1	3	10.11	6.51	1.48	3.6	81.8	5	124000	IADDLSILY	9	b-ion bias	NA	90.3363	NA	NA	1.5226	1022.54	-0.4	3.56	Human	ENSP00000251809.3	ENSP00000251809.3	NA	NA	NA	SPAG1	ENSG00000104450.13	ENST00000251809.4	8	chr8:100241020-100241903:+	ENSP00000373450.3	sperm associated antigen 1	sperm associated antigen 1
SCP	E_20221201_NO30_400nL_HLAc1_4e7_PDAC_Slot2-6_1_3524.19925.395.1	1	1	11.09	6.42	2.22	4.68	79.3	7	12500	IDASRLVY	8	unbiased	NA	68.8334	NA	NA	1.48803	936.512	-3.1	5.83	Human|nuORFdb_human	ENSP00000384638.4	ENSP00000384638.4|ENSP00000304669.7|ENSP00000418191.1|ENSP00000486160.1|ENSP00000427821.1|ENSP00000341500.3|ENSP00000355398.5|ENSP00000444675.2|ENSP00000438476.1|ENSP00000441705.2|ENST00000521387.1_1_5:138260218-138266699:+	CTNNA1	3' Overlap dORF	3' Overlap dORF	CTNNA2	ENSG00000066032.18	ENST00000402739.8	2	chr2:80647870-80648689:+	ENSP00000419295.1	catenin alpha 2	catenin alpha 2
SCP	E_20221201_NO30_400nL_HLAc1_4e7_PDAC_Slot2-6_1_3524.18044.430.1	1	1	15.18	12.07	4.23	3.11	92.3	7	13200	ILSQPTPSL	9	dual b/y bias	NA	62.3365	NA	NA	1.46745	955.543	-3	5.52	Human|nuORFdb_human	ENSP00000287394.5	ENSP00000287394.5|ENSP00000429213.1|ENST00000517666.5_1_8:124333376-124408650:-	ATAD2	3' Overlap dORF	3' Overlap dORF	ATAD2	ENSG00000156802.13	ENST00000287394.10	8	chr8:123319850-123321136:-	NA	ATPase family AAA domain containing 2	ATPase family AAA domain containing 2
SCP	E_20221201_NO30_400nL_HLAc1_4e7_PDAC_Slot2-6_1_3524.20257.352.1	1	4	14.15	5.51	3.69	8.65	88.9	7	42900	IPEDLSPVY	9	dual b/y bias	NA	69.9803	NA	NA	1.51377	1032.52	-4.7	3.67	Human|nuORFdb_human	ENSP00000262013.7	ENSP00000262013.7|ENSP00000484908.1|ENSP00000426900.1|ENSP00000349636.4|ENSP00000423165.1|ENST00000505173.5_1_17:49067015-49124830:-|ENST00000514613.5_1_17:49067015-49156972:-	SPAG9	ncRNA Retained Intron	lncRNA	SPAG9	ENSG00000008294.21	ENST00000262013.12	17	chr17:50962174-50966274:-	NA	sperm associated antigen 9	sperm associated antigen 9
SCP	E_20221201_NO30_400nL_HLAc1_4e7_PDAC_Slot2-6_1_3524.27158.576.1	1	1	10.41	7.64	2.97	2.77	85	5	4490	IPSFAPVL	8	unbiased	NA	93.8267	NA	NA	1.38053	843.493	-5.3	5.52	Human|nuORFdb_human	ENSP00000287394.5	ENSP00000287394.5|ENSP00000429213.1|ENST00000517666.5_1_8:124333376-124408650:-|ENST00000521496.5_1_8:124357024-124408597:-	ATAD2	3' Overlap dORF	3' Overlap dORF	ATAD2	ENSG00000156802.13	ENST00000287394.10	8	chr8:123319850-123321136:-	NA	ATPase family AAA domain containing 2	ATPase family AAA domain containing 2
Eva-50mio-3fr	AL20210827_EV_HLA_PDAC_PANFRO413_2D_50e6_W632_classI_fxn3.26015.26015.2	2	4	14.45	3.81	14.45	10.64	83.1	8	148000000	KYLTVKDYL	9	dual b/y bias	NA	48.3	75.84	0	NA	571.826	-0.1	8.43	Human|nuORFdb_human	ENSP00000287394.5	ENSP00000287394.5|ENSP00000429213.1|ENST00000517666.5_1_8:124333376-124408650:-	ATAD2	3' Overlap dORF	3' Overlap dORF	ATAD2	ENSG00000156802.13	ENST00000287394.10	8	chr8:123319850-123321136:-	NA	ATPase family AAA domain containing 2	ATPase family AAA domain containing 2
Exploris	AL20221201_MKP_PDAC_01.47781.47781.2	2	3	8.31	NA	8.31	8.31	42.2	7	282000000	KYLTVKDYL	9	y-ion bias	NA	72.7	100	0	NA	571.827	0.3	8.43	Human|nuORFdb_human	ENSP00000287394.5	ENSP00000287394.5|ENSP00000429213.1|ENST00000517666.5_1_8:124333376-124408650:-	ATAD2	3' Overlap dORF	3' Overlap dORF	ATAD2	ENSG00000156802.13	ENST00000287394.10	8	chr8:123319850-123321136:-	NA	ATPase family AAA domain containing 2	ATPase family AAA domain containing 2
SCP	E_20221201_NO30_400nL_HLAc1_4e7_PDAC_Slot2-6_1_3524.15689.1326.2	2	13	20.39	8.92	13.1	11.47	95.9	8	493000	KYLTVKDYL	9	dual b/y bias	NA	54.2018	NA	NA	0.922796	571.826	-0.8	8.43	Human|nuORFdb_human	ENSP00000287394.5	ENSP00000287394.5|ENSP00000429213.1|ENST00000517666.5_1_8:124333376-124408650:-	ATAD2	3' Overlap dORF	3' Overlap dORF	ATAD2	ENSG00000156802.13	ENST00000287394.10	8	chr8:123319850-123321136:-	NA	ATPase family AAA domain containing 2	ATPase family AAA domain containing 2
Exploris_FAIMS	VH20221207_MKP_FAIMS2022E_HLAc1_4e7_PDAC.41047.41047.2	2	2	12.92	4.86	8.52	8.07	76.4	7	258000000	KYLTVKDYL	9	dual b/y bias	NA	75.4	6.77	-50	NA	571.825	-2.9	8.43	Human|nuORFdb_human	ENSP00000287394.5	ENSP00000287394.5|ENSP00000429213.1|ENST00000517666.5_1_8:124333376-124408650:-	ATAD2	3' Overlap dORF	3' Overlap dORF	ATAD2	ENSG00000156802.13	ENST00000287394.10	8	chr8:123319850-123321136:-	NA	ATPase family AAA domain containing 2	ATPase family AAA domain containing 2
Exploris	AL20221201_MKP_PDAC_01.43379.43511.2	2	1	12.35	8.55	3.24	3.81	82.7	5	95400000	KYSAAIALL	9	b-ion bias	NA	66.77	100	0	NA	475.29	1	8.59	Human|nuORFdb_human	ENSP00000251809.3	ENSP00000251809.3|ENST00000523302.1_1_8:101225364-101237414:+	SPAG1	Out-of-Frame	Out-of-Frame	SPAG1	ENSG00000104450.13	ENST00000251809.4	8	chr8:100241020-100241903:+	ENSP00000373450.3	sperm associated antigen 1	sperm associated antigen 1
SCP	E_20221201_NO30_400nL_HLAc1_4e7_PDAC_Slot2-6_1_3524.19186.406.1	1	2	14.71	6.89	7.16	7.82	92.6	7	51200	KYSAAIALL	9	b-ion bias	NA	66.2806	NA	NA	1.48178	949.57	-1.8	8.59	Human|nuORFdb_human	ENSP00000251809.3	ENSP00000251809.3|ENST00000523302.1_1_8:101225364-101237414:+	SPAG1	Out-of-Frame	Out-of-Frame	SPAG1	ENSG00000104450.13	ENST00000251809.4	8	chr8:100241020-100241903:+	ENSP00000373450.3	sperm associated antigen 1	sperm associated antigen 1
Exploris_FAIMS	VH20221207_MKP_FAIMS2022E_HLAc1_4e7_PDAC.48952.48952.2	2	1	11.01	6.98	2.94	4.02	54.6	5	26300000	KYSAAIALL	9	b-ion bias	NA	86.98	11.45	-50	NA	475.288	-3	8.59	Human|nuORFdb_human	ENSP00000251809.3	ENSP00000251809.3|ENST00000523302.1_1_8:101225364-101237414:+	SPAG1	Out-of-Frame	Out-of-Frame	SPAG1	ENSG00000104450.13	ENST00000251809.4	8	chr8:100241020-100241903:+	ENSP00000373450.3	sperm associated antigen 1	sperm associated antigen 1
SCP	E_20221201_NO30_400nL_HLAc1_4e7_PDAC_Slot2-6_1_3524.25746.220.1	1	1	12.1	2.78	7.74	9.32	82.3	5	8470	LLFDQAYQM	9	b-ion bias	NA	88.9448	NA	NA	1.59139	1128.53	-8.3	3.8	Human|nuORFdb_human	ENSP00000287394.5	ENSP00000287394.5|ENST00000517666.5_1_8:124333376-124408650:-|ENST00000521496.5_1_8:124357024-124408597:-|ENST00000521903.5_1_8:124361561-124413087:-|ENST00000550993.1_1_8:124368627-124369816:-	ATAD2	3' Overlap dORF	3' Overlap dORF	ATAD2	ENSG00000156802.13	ENST00000287394.10	8	chr8:123319850-123321136:-	NA	ATPase family AAA domain containing 2	ATPase family AAA domain containing 2
Eva-50mio-3fr	AL20210827_EV_HLA_PDAC_PANFRO413_2D_50e6_W632_classI_fxn2.32962.32962.2	2	1	10.29	1.42	7.51	8.86	74.6	6	9620000	LLFDQAYQm	9	unbiased	m:Oxidized methionine	60.58	100	0	NA	572.772	1.7	3.8	Human|nuORFdb_human	ENSP00000287394.5	ENSP00000287394.5|ENST00000517666.5_1_8:124333376-124408650:-|ENST00000521496.5_1_8:124357024-124408597:-|ENST00000521903.5_1_8:124361561-124413087:-|ENST00000550993.1_1_8:124368627-124369816:-	ATAD2	3' Overlap dORF	3' Overlap dORF	ATAD2	ENSG00000156802.13	ENST00000287394.10	8	chr8:123319850-123321136:-	NA	ATPase family AAA domain containing 2	ATPase family AAA domain containing 2
SCP	E_20221201_NO30_400nL_HLAc1_4e7_PDAC_Slot2-6_1_3524.21165.223.1	1	2	10.8	NA	5	10.8	68.6	7	7000	LLFDQAYQm	9	dual b/y bias	m:Oxidized methionine	73.117	NA	NA	1.58958	1144.53	-3.8	3.8	Human|nuORFdb_human	ENSP00000287394.5	ENSP00000287394.5|ENST00000517666.5_1_8:124333376-124408650:-|ENST00000521496.5_1_8:124357024-124408597:-|ENST00000521903.5_1_8:124361561-124413087:-|ENST00000550993.1_1_8:124368627-124369816:-	ATAD2	3' Overlap dORF	3' Overlap dORF	ATAD2	ENSG00000156802.13	ENST00000287394.10	8	chr8:123319850-123321136:-	NA	ATPase family AAA domain containing 2	ATPase family AAA domain containing 2
SCP	E_20221201_NO30_400nL_HLAc1_4e7_PDAC_Slot2-6_1_3524.15755.1391.2	2	1	13.17	7.79	5.51	5.38	77.8	8	29700	LPCKFTSQF	9	unbiased	C:Carbamidomethylation,	54.4297	NA	NA	0.882237	564.28	-2.4	8.75	Human	ENSP00000427716.1	ENSP00000427716.1	NA	NA	NA	SPAG1	ENSG00000104450.13	ENST00000520643.5	8	chr8:100194421-100194680:+	ENSP00000428070.1	sperm associated antigen 1	sperm associated antigen 1
SCP	E_20221201_NO30_400nL_HLAc1_4e7_PDAC_Slot2-6_1_3524.12167.1282.2	2	1	12.85	5.04	8.9	7.8	76.9	9	5830	LVYDQQREVY	10	unbiased	NA	42.0328	NA	NA	0.949751	656.828	-3.4	4.37	Human	ENSP00000360540.3	ENSP00000360540.3	NA	NA	NA	CEP55	ENSG00000138180.16	ENST00000371485.8	10	chr10:93528151-93529092:+	NA	centrosomal protein 55	centrosomal protein 55
Exploris	AL20221201_MKP_PDAC_01.25158.25158.3	3	1	10.97	6.22	2.55	4.74	64.3	6	52200000	LYLSKAERF	9	y-ion bias	NA	41.43	35.6	0	NA	376.214	2.5	8.59	Human|nuORFdb_human	ENSP00000251809.3	ENSP00000251809.3|ENST00000519409.1_1_8:101252858-101271281:+	SPAG1	ncRNA Processed Transcript	lncRNA	SPAG1	ENSG00000104450.13	ENST00000251809.4	8	chr8:100241020-100241903:+	ENSP00000373450.3	sperm associated antigen 1	sperm associated antigen 1
SCP	E_20221201_NO30_400nL_HLAc1_4e7_PDAC_Slot2-6_1_3524.11403.1302.2	2	1	11	6.07	2.93	4.93	82.6	7	16300	LYLSKAERF	9	dual b/y bias	NA	39.395	NA	NA	0.937372	563.816	-0.7	8.59	Human|nuORFdb_human	ENSP00000251809.3	ENSP00000251809.3|ENST00000519409.1_1_8:101252858-101271281:+	SPAG1	ncRNA Processed Transcript	lncRNA	SPAG1	ENSG00000104450.13	ENST00000251809.4	8	chr8:100241020-100241903:+	ENSP00000373450.3	sperm associated antigen 1	sperm associated antigen 1
Eva-50mio-3fr	AL20210827_EV_HLA_PDAC_PANFRO413_2D_50e6_W632_classI_fxn2.38764.38764.2	2	3	15.3	6.67	3.64	8.63	95.2	7	63500000	LYPEVFEKF	9	y-ion bias	NA	70.78	24.46	0	NA	586.305	0	4.53	Human|nuORFdb_human	ENSP00000287394.5	ENSP00000287394.5|ENST00000517666.5_1_8:124333376-124408650:-|ENST00000521496.5_1_8:124357024-124408597:-|ENST00000521903.5_1_8:124361561-124413087:-	ATAD2	3' Overlap dORF	3' Overlap dORF	ATAD2	ENSG00000156802.13	ENST00000287394.10	8	chr8:123319850-123321136:-	NA	ATPase family AAA domain containing 2	ATPase family AAA domain containing 2
Exploris	AL20221201_MKP_PDAC_01.52913.53589.2	2	1	14.8	7	2.57	7.8	89.9	7	363000000	LYPEVFEKF	9	y-ion bias	NA	81.1	90.77	0	NA	586.305	-1.3	4.53	Human|nuORFdb_human	ENSP00000287394.5	ENSP00000287394.5|ENST00000517666.5_1_8:124333376-124408650:-|ENST00000521496.5_1_8:124357024-124408597:-|ENST00000521903.5_1_8:124361561-124413087:-	ATAD2	3' Overlap dORF	3' Overlap dORF	ATAD2	ENSG00000156802.13	ENST00000287394.10	8	chr8:123319850-123321136:-	NA	ATPase family AAA domain containing 2	ATPase family AAA domain containing 2
SCP	E_20221201_NO30_400nL_HLAc1_4e7_PDAC_Slot2-6_1_3524.25895.1355.2	2	5	12.38	7.88	2.07	4.5	90.4	8	46300	LYPEVFEKF	9	unbiased	NA	89.4593	NA	NA	0.904374	586.303	-4	4.53	Human|nuORFdb_human	ENSP00000287394.5	ENSP00000287394.5|ENST00000517666.5_1_8:124333376-124408650:-|ENST00000521496.5_1_8:124357024-124408597:-|ENST00000521903.5_1_8:124361561-124413087:-	ATAD2	3' Overlap dORF	3' Overlap dORF	ATAD2	ENSG00000156802.13	ENST00000287394.10	8	chr8:123319850-123321136:-	NA	ATPase family AAA domain containing 2	ATPase family AAA domain containing 2
Exploris_FAIMS	VH20221207_MKP_FAIMS2022E_HLAc1_4e7_PDAC.59422.59422.2	2	1	14.01	6.23	2.89	7.79	84	7	30100000	LYPEVFEKF	9	y-ion bias	NA	103.22	11.37	-50	NA	586.304	-1.9	4.53	Human|nuORFdb_human	ENSP00000287394.5	ENSP00000287394.5|ENST00000517666.5_1_8:124333376-124408650:-|ENST00000521496.5_1_8:124357024-124408597:-|ENST00000521903.5_1_8:124361561-124413087:-	ATAD2	3' Overlap dORF	3' Overlap dORF	ATAD2	ENSG00000156802.13	ENST00000287394.10	8	chr8:123319850-123321136:-	NA	ATPase family AAA domain containing 2	ATPase family AAA domain containing 2
Eva-50mio-3fr	AL20210827_EV_HLA_PDAC_PANFRO413_2D_50e6_W632_classI_fxn1.28663.28663.2	2	1	6.73	NA	6.73	6.73	49.1	7	40400000	MAYETLEQY	9	b-ion bias	NA	52.32	100	0	NA	574.253	0.2	3.79	Human	ENSP00000251809.3	ENSP00000251809.3	NA	NA	NA	SPAG1	ENSG00000104450.13	ENST00000251809.4	8	chr8:100241020-100241903:+	ENSP00000373450.3	sperm associated antigen 1	sperm associated antigen 1
Exploris	AL20221201_MKP_PDAC_01.38405.38541.2	2	1	5.54	NA	5.54	5.54	46.8	7	151000000	MAYETLEQY	9	unbiased	NA	59.83	40.04	0	NA	574.251	-1.6	3.79	Human	ENSP00000251809.3	ENSP00000251809.3	NA	NA	NA	SPAG1	ENSG00000104450.13	ENST00000251809.4	8	chr8:100241020-100241903:+	ENSP00000373450.3	sperm associated antigen 1	sperm associated antigen 1
SCP	E_20221201_NO30_400nL_HLAc1_4e7_PDAC_Slot2-6_1_3524.18264.231.1	1	1	15.95	5.41	10.34	10.54	91.1	7	10100	MAYETLEQY	9	dual b/y bias	NA	63.0962	NA	NA	1.58463	1147.49	-6.6	3.79	Human	ENSP00000251809.3	ENSP00000251809.3	NA	NA	NA	SPAG1	ENSG00000104450.13	ENST00000251809.4	8	chr8:100241020-100241903:+	ENSP00000373450.3	sperm associated antigen 1	sperm associated antigen 1
Exploris_FAIMS	VH20221207_MKP_FAIMS2022E_HLAc1_4e7_PDAC.45553.45553.2	2	2	6.68	NA	4.38	6.68	59.8	7	20800000	MAYETLEQY	9	internal-ion bias	NA	82.3	85.8	-70	NA	574.251	-1.8	3.79	Human	ENSP00000251809.3	ENSP00000251809.3	NA	NA	NA	SPAG1	ENSG00000104450.13	ENST00000251809.4	8	chr8:100241020-100241903:+	ENSP00000373450.3	sperm associated antigen 1	sperm associated antigen 1
Eva-50mio-3fr	AL20210827_EV_HLA_PDAC_PANFRO413_2D_50e6_W632_classI_fxn1.24135.24239.2	2	1	10.83	2.83	8.68	7.99	71.3	7	118000000	mAYETLEQY	9	b-ion bias	m:Oxidized methionine	44.43	100	0	NA	582.25	0.1	3.79	Human	ENSP00000251809.3	ENSP00000251809.3	NA	NA	NA	SPAG1	ENSG00000104450.13	ENST00000251809.4	8	chr8:100241020-100241903:+	ENSP00000373450.3	sperm associated antigen 1	sperm associated antigen 1
Exploris	AL20221201_MKP_PDAC_01.32379.32379.2	2	1	6.56	NA	6.56	6.56	54	7	59500000	mAYETLEQY	9	b-ion bias	m:Oxidized methionine	51.5	73.32	0	NA	582.25	0.4	3.79	Human	ENSP00000251809.3	ENSP00000251809.3	NA	NA	NA	SPAG1	ENSG00000104450.13	ENST00000251809.4	8	chr8:100241020-100241903:+	ENSP00000373450.3	sperm associated antigen 1	sperm associated antigen 1
Exploris_FAIMS	VH20221207_MKP_FAIMS2022E_HLAc1_4e7_PDAC.39633.39774.2	2	1	7.13	NA	7.13	7.13	60.4	6	54100000	mAYETLEQY	9	b-ion bias	m:Oxidized methionine	73.23	8.76	-70	NA	582.248	-2.9	3.79	Human	ENSP00000251809.3	ENSP00000251809.3	NA	NA	NA	SPAG1	ENSG00000104450.13	ENST00000251809.4	8	chr8:100241020-100241903:+	ENSP00000373450.3	sperm associated antigen 1	sperm associated antigen 1
SCP	E_20221201_NO30_400nL_HLAc1_4e7_PDAC_Slot2-6_1_3524.13223.294.1	1	1	11.4	5.22	6.99	6.17	82.5	6	1200	NACYQPmSF	9	dual b/y bias	C:Carbamidomethylation,m:Oxidized methionine	45.6828	NA	NA	1.5476	1133.44	0.8	5.52	Human|nuORFdb_human	ENSP00000287394.5	ENSP00000287394.5|ENSP00000429213.1|ENST00000517666.5_1_8:124333376-124408650:-|ENST00000521496.5_1_8:124357024-124408597:-	ATAD2	3' Overlap dORF	3' Overlap dORF	ATAD2	ENSG00000156802.13	ENST00000287394.10	8	chr8:123319850-123321136:-	NA	ATPase family AAA domain containing 2	ATPase family AAA domain containing 2
Exploris_FAIMS	VH20221207_MKP_FAIMS2022E_HLAc1_4e7_PDAC.28332.28332.2	2	1	10.66	5.06	5.58	5.61	86.2	7	2450000	NASESKLEL	9	y-ion bias	NA	56.27	90.32	-70	NA	495.757	-4.2	4.53	Human	ENSP00000287394.5	ENSP00000287394.5|ENSP00000429213.1	NA	NA	NA	ATAD2	ENSG00000156802.13	ENST00000287394.10	8	chr8:123319850-123321136:-	NA	ATPase family AAA domain containing 2	ATPase family AAA domain containing 2
SCP	E_20221201_NO30_400nL_HLAc1_4e7_PDAC_Slot2-6_1_3524.17612.331.1	1	1	15.7	5.2	10.26	10.51	90.2	8	5860	NMLEAVHTI	9	dual b/y bias	NA	60.8441	NA	NA	1.52591	1027.52	-4	5.24	Human	ENSP00000358813.2	ENSP00000358813.2|ENSP00000230510.3	NA	NA	NA	TTK	ENSG00000112742.10	ENST00000369798.7	6	chr6:80042200-80042527:+	ENSP00000422936.1	TTK protein kinase	TTK protein kinase
Exploris_FAIMS	VH20221207_MKP_FAIMS2022E_HLAc1_4e7_PDAC.44667.44667.2	2	2	12.76	6.12	12.76	6.64	74.5	7	22700000	NMLEAVHTI	9	y-ion bias	NA	80.82	34.3	-70	NA	514.264	-2.2	5.24	Human	ENSP00000358813.2	ENSP00000358813.2|ENSP00000230510.3	NA	NA	NA	TTK	ENSG00000112742.10	ENST00000369798.7	6	chr6:80042200-80042527:+	ENSP00000422936.1	TTK protein kinase	TTK protein kinase
Eva-50mio-3fr	AL20210827_EV_HLA_PDAC_PANFRO413_2D_50e6_W632_classI_fxn1.20526.20526.2	2	1	4.33	NA	4.33	4.33	46.2	6	6140000	NmLEAVHTI	9	y-ion bias	m:Oxidized methionine	38.43	100	0	NA	522.262	-2	5.24	Human	ENSP00000358813.2	ENSP00000358813.2|ENSP00000230510.3	NA	NA	NA	TTK	ENSG00000112742.10	ENST00000369798.7	6	chr6:80042200-80042527:+	ENSP00000422936.1	TTK protein kinase	TTK protein kinase
SCP	E_20221201_NO30_400nL_HLAc1_4e7_PDAC_Slot2-6_1_3524.12010.1448.2	2	1	7.12	NA	7.12	7.12	51.1	7	11100	NmLEAVHTI	9	y-ion bias	m:Oxidized methionine	41.4907	NA	NA	0.846119	522.261	-4.1	5.24	Human	ENSP00000358813.2	ENSP00000358813.2|ENSP00000230510.3	NA	NA	NA	TTK	ENSG00000112742.10	ENST00000369798.7	6	chr6:80042200-80042527:+	ENSP00000422936.1	TTK protein kinase	TTK protein kinase
Exploris_FAIMS	VH20221207_MKP_FAIMS2022E_HLAc1_4e7_PDAC.32239.32239.2	2	2	8.77	NA	6.09	8.77	56.9	6	9430000	NmLEAVHTI	9	y-ion bias	m:Oxidized methionine	62.08	57.33	-70	NA	522.262	-2.6	5.24	Human	ENSP00000358813.2	ENSP00000358813.2|ENSP00000230510.3	NA	NA	NA	TTK	ENSG00000112742.10	ENST00000369798.7	6	chr6:80042200-80042527:+	ENSP00000422936.1	TTK protein kinase	TTK protein kinase
SCP	E_20221201_NO30_400nL_HLAc1_4e7_PDAC_Slot2-6_1_3524.26819.175.1	1	2	10	2.49	5.91	7.5	82.8	5	15100	NYEDYFPEI	9	b-ion bias	NA	92.6531	NA	NA	1.61745	1189.5	-4	3.57	Human|nuORFdb_human	ENSP00000347358.5	ENSP00000347358.5|ENSP00000328177.4|ENST00000518694.1_1_X:148796119-148798433:+	MAGEA11	ncRNA Retained Intron	lncRNA	MAGEA11	ENSG00000185247.15	ENST00000355220.6	X	chrX:149716774-149717268:+	NA	MAGE family member A11	MAGE family member A11
Eva-50mio-3fr	AL20210827_EV_HLA_PDAC_PANFRO413_2D_50e6_W632_classI_fxn1.44065.44167.2	2	1	12.66	6.09	5.6	6.57	85.7	8	8250000	QALQDLLSEY	10	b-ion bias	NA	79.4	100	0	NA	590.299	1	3.67	Human|nuORFdb_human	ENSP00000384638.4	ENSP00000384638.4|ENSP00000304669.7|ENSP00000418191.1|ENSP00000389714.1|ENSP00000486160.1|ENSP00000427821.1|ENSP00000441444.2|ENST00000522730.1_1_5:138160461-138163428:+	CTNNA1	3' Overlap dORF	3' Overlap dORF	CTNNA2	ENSG00000066032.18	ENST00000402739.8	2	chr2:80647870-80648689:+	ENSP00000419295.1	catenin alpha 2	catenin alpha 2
SCP	E_20221201_NO30_400nL_HLAc1_4e7_PDAC_Slot2-6_1_3524.27188.158.1	1	5	14.39	3.76	9.86	10.63	91	7	21800	QALQDLLSEY	10	b-ion bias	NA	93.9303	NA	NA	1.62732	1179.58	-7.8	3.67	Human|nuORFdb_human	ENSP00000384638.4	ENSP00000384638.4|ENSP00000304669.7|ENSP00000418191.1|ENSP00000389714.1|ENSP00000486160.1|ENSP00000427821.1|ENSP00000441444.2|ENST00000522730.1_1_5:138160461-138163428:+	CTNNA1	3' Overlap dORF	3' Overlap dORF	CTNNA2	ENSG00000066032.18	ENST00000402739.8	2	chr2:80647870-80648689:+	ENSP00000419295.1	catenin alpha 2	catenin alpha 2
Exploris_FAIMS	VH20221207_MKP_FAIMS2022E_HLAc1_4e7_PDAC.61465.61465.2	2	1	11.64	4.92	5.64	6.73	81.4	7	109000000	QALQDLLSEY	10	b-ion bias	NA	106.18	6.83	-50	NA	590.297	-2.3	3.67	Human|nuORFdb_human	ENSP00000384638.4	ENSP00000384638.4|ENSP00000304669.7|ENSP00000418191.1|ENSP00000389714.1|ENSP00000486160.1|ENSP00000427821.1|ENSP00000441444.2|ENST00000522730.1_1_5:138160461-138163428:+	CTNNA1	3' Overlap dORF	3' Overlap dORF	CTNNA2	ENSG00000066032.18	ENST00000402739.8	2	chr2:80647870-80648689:+	ENSP00000419295.1	catenin alpha 2	catenin alpha 2
Eva-50mio-3fr	AL20210827_EV_HLA_PDAC_PANFRO413_2D_50e6_W632_classI_fxn1.36573.36573.2	2	1	6.61	1.26	3.72	5.35	63.9	6	55400000	QYLDEIQTL	9	unbiased	NA	64.85	100	0	NA	561.787	-1.4	3.67	Human	ENSP00000308021.7	ENSP00000308021.7|ENSP00000448012.1|ENSP00000380938.4	NA	NA	NA	CEP290	ENSG00000198707.16	ENST00000309041.11	12	chr12:88049014-88049186:-	NA	centrosomal protein 290	centrosomal protein 290
SCP	E_20221201_NO30_400nL_HLAc1_4e7_PDAC_Slot2-6_1_3524.22999.227.1	1	1	12.43	7.32	4.36	5.11	84	7	4780	QYLDEIQTL	9	b-ion bias	NA	79.4564	NA	NA	1.58705	1122.57	2	3.67	Human	ENSP00000308021.7	ENSP00000308021.7|ENSP00000448012.1|ENSP00000380938.4	NA	NA	NA	CEP290	ENSG00000198707.16	ENST00000309041.11	12	chr12:88049014-88049186:-	NA	centrosomal protein 290	centrosomal protein 290
Exploris	AL20221201_MKP_PDAC_01.6022.6022.3	3	1	4.14	NA	4.14	4.14	43.4	5	1340000	RPHHSIRCM	9	unbiased	C:Carbamidomethylation,	11.93	100	0	NA	398.531	0.6	12	Human|nuORFdb_human	ENSP00000262013.7	ENSP00000262013.7|ENSP00000484908.1|ENSP00000426900.1|ENSP00000349636.4|ENSP00000423165.1|ENST00000511312.2_1_17:49054451-49060019:-	SPAG9	3' Overlap dORF	3' Overlap dORF	SPAG9	ENSG00000008294.21	ENST00000262013.12	17	chr17:50962174-50966274:-	NA	sperm associated antigen 9	sperm associated antigen 9
Eva-50mio-3fr	AL20210827_EV_HLA_PDAC_PANFRO413_2D_50e6_W632_classI_fxn3.30013.30013.2	2	1	12.08	7.29	2.99	4.79	84.2	6	5330000	RYSGVNQSMLF	11	b-ion bias	NA	55.25	100	0	NA	651.32	2	8.75	Human|nuORFdb_human	ENSP00000287394.5	ENSP00000287394.5|ENST00000517666.5_1_8:124333376-124408650:-|ENST00000521496.5_1_8:124357024-124408597:-|ENST00000521903.5_1_8:124361561-124413087:-|ENST00000519124.5_1_8:124382257-124392860:-	ATAD2	3' Overlap dORF	3' Overlap dORF	ATAD2	ENSG00000156802.13	ENST00000287394.10	8	chr8:123319850-123321136:-	NA	ATPase family AAA domain containing 2	ATPase family AAA domain containing 2
Exploris	AL20221201_MKP_PDAC_01.39057.39301.2	2	1	17.59	9.08	6.75	8.52	88.9	7	443000000	RYSGVNQSMLF	11	b-ion bias	NA	60.83	78.7	0	NA	651.32	0.9	8.75	Human|nuORFdb_human	ENSP00000287394.5	ENSP00000287394.5|ENST00000517666.5_1_8:124333376-124408650:-|ENST00000521496.5_1_8:124357024-124408597:-|ENST00000521903.5_1_8:124361561-124413087:-|ENST00000519124.5_1_8:124382257-124392860:-	ATAD2	3' Overlap dORF	3' Overlap dORF	ATAD2	ENSG00000156802.13	ENST00000287394.10	8	chr8:123319850-123321136:-	NA	ATPase family AAA domain containing 2	ATPase family AAA domain containing 2
SCP	E_20221201_NO30_400nL_HLAc1_4e7_PDAC_Slot2-6_1_3524.17614.1281.2	2	5	19.63	11.23	5.07	8.4	94.6	6	225000	RYSGVNQSMLF	11	dual b/y bias	NA	60.851	NA	NA	0.950802	651.319	0	8.75	Human|nuORFdb_human	ENSP00000287394.5	ENSP00000287394.5|ENST00000517666.5_1_8:124333376-124408650:-|ENST00000521496.5_1_8:124357024-124408597:-|ENST00000521903.5_1_8:124361561-124413087:-|ENST00000519124.5_1_8:124382257-124392860:-	ATAD2	3' Overlap dORF	3' Overlap dORF	ATAD2	ENSG00000156802.13	ENST00000287394.10	8	chr8:123319850-123321136:-	NA	ATPase family AAA domain containing 2	ATPase family AAA domain containing 2
Eva-50mio-3fr	AL20210827_EV_HLA_PDAC_PANFRO413_2D_50e6_W632_classI_fxn3.24356.24356.2	2	2	16.64	4.89	6.27	11.75	84	7	147000000	RYSGVNQSmLF	11	b-ion bias	m:Oxidized methionine	45.37	17.38	0	NA	659.317	0.1	8.75	Human|nuORFdb_human	ENSP00000287394.5	ENSP00000287394.5|ENST00000517666.5_1_8:124333376-124408650:-|ENST00000521496.5_1_8:124357024-124408597:-|ENST00000521903.5_1_8:124361561-124413087:-|ENST00000519124.5_1_8:124382257-124392860:-	ATAD2	3' Overlap dORF	3' Overlap dORF	ATAD2	ENSG00000156802.13	ENST00000287394.10	8	chr8:123319850-123321136:-	NA	ATPase family AAA domain containing 2	ATPase family AAA domain containing 2
Exploris	AL20221201_MKP_PDAC_01.31693.31960.2	2	1	17.15	7.18	4.72	9.97	83.4	7	674000000	RYSGVNQSmLF	11	b-ion bias	m:Oxidized methionine	50.67	77.38	0	NA	659.317	0.4	8.75	Human|nuORFdb_human	ENSP00000287394.5	ENSP00000287394.5|ENST00000517666.5_1_8:124333376-124408650:-|ENST00000521496.5_1_8:124357024-124408597:-|ENST00000521903.5_1_8:124361561-124413087:-|ENST00000519124.5_1_8:124382257-124392860:-	ATAD2	3' Overlap dORF	3' Overlap dORF	ATAD2	ENSG00000156802.13	ENST00000287394.10	8	chr8:123319850-123321136:-	NA	ATPase family AAA domain containing 2	ATPase family AAA domain containing 2
SCP	E_20221201_NO30_400nL_HLAc1_4e7_PDAC_Slot2-6_1_3524.14324.1271.2	2	3	18.84	11.05	6.45	7.79	88.9	8	486000	RYSGVNQSmLF	11	b-ion bias	m:Oxidized methionine	49.4845	NA	NA	0.956883	659.318	2.4	8.75	Human|nuORFdb_human	ENSP00000287394.5	ENSP00000287394.5|ENST00000517666.5_1_8:124333376-124408650:-|ENST00000521496.5_1_8:124357024-124408597:-|ENST00000521903.5_1_8:124361561-124413087:-|ENST00000519124.5_1_8:124382257-124392860:-	ATAD2	3' Overlap dORF	3' Overlap dORF	ATAD2	ENSG00000156802.13	ENST00000287394.10	8	chr8:123319850-123321136:-	NA	ATPase family AAA domain containing 2	ATPase family AAA domain containing 2
SCP	E_20221201_NO30_400nL_HLAc1_4e7_PDAC_Slot2-6_1_3524.13569.416.1	1	1	11.42	2.87	8.5	8.55	82.5	7	8830	SAKDFEVAM	9	b-ion bias	NA	46.8773	NA	NA	1.47596	997.464	-1.9	4.37	Human|nuORFdb_human	ENSP00000287394.5	ENSP00000287394.5|ENST00000517666.5_1_8:124333376-124408650:-|ENST00000521496.5_1_8:124357024-124408597:-	ATAD2	3' Overlap dORF	3' Overlap dORF	ATAD2	ENSG00000156802.13	ENST00000287394.10	8	chr8:123319850-123321136:-	NA	ATPase family AAA domain containing 2	ATPase family AAA domain containing 2
Exploris_FAIMS	VH20221207_MKP_FAIMS2022E_HLAc1_4e7_PDAC.36486.36486.2	2	1	11.07	5	6.76	6.07	71.4	6	56600000	SAKDFEVAM	9	b-ion bias	NA	68.32	8.74	-50	NA	499.235	-3.4	4.37	Human|nuORFdb_human	ENSP00000287394.5	ENSP00000287394.5|ENST00000517666.5_1_8:124333376-124408650:-|ENST00000521496.5_1_8:124357024-124408597:-	ATAD2	3' Overlap dORF	3' Overlap dORF	ATAD2	ENSG00000156802.13	ENST00000287394.10	8	chr8:123319850-123321136:-	NA	ATPase family AAA domain containing 2	ATPase family AAA domain containing 2
Eva-50mio-3fr	AL20210827_EV_HLA_PDAC_PANFRO413_2D_50e6_W632_classI_fxn1.13834.13935.2	2	1	11.1	7.09	5.83	4.01	70.2	5	12600000	SAKDFEVAm	9	b-ion bias	m:Oxidized methionine	26.98	100	0	NA	507.234	-0.9	4.37	Human|nuORFdb_human	ENSP00000287394.5	ENSP00000287394.5|ENST00000517666.5_1_8:124333376-124408650:-|ENST00000521496.5_1_8:124357024-124408597:-	ATAD2	3' Overlap dORF	3' Overlap dORF	ATAD2	ENSG00000156802.13	ENST00000287394.10	8	chr8:123319850-123321136:-	NA	ATPase family AAA domain containing 2	ATPase family AAA domain containing 2
SCP	E_20221201_NO30_400nL_HLAc1_4e7_PDAC_Slot2-6_1_3524.7955.1499.2	2	5	14.86	8.91	7	5.95	83.2	8	26400	SAKDFEVAm	9	dual b/y bias	m:Oxidized methionine	27.4838	NA	NA	0.814069	507.232	-4	4.37	Human|nuORFdb_human	ENSP00000287394.5	ENSP00000287394.5|ENST00000517666.5_1_8:124333376-124408650:-|ENST00000521496.5_1_8:124357024-124408597:-	ATAD2	3' Overlap dORF	3' Overlap dORF	ATAD2	ENSG00000156802.13	ENST00000287394.10	8	chr8:123319850-123321136:-	NA	ATPase family AAA domain containing 2	ATPase family AAA domain containing 2
Exploris_FAIMS	VH20221207_MKP_FAIMS2022E_HLAc1_4e7_PDAC.22115.22293.2	2	1	12.06	6.25	6.75	5.81	78.8	6	14200000	SAKDFEVAm	9	b-ion bias	m:Oxidized methionine	46.43	71.64	-50	NA	507.233	-2.7	4.37	Human|nuORFdb_human	ENSP00000287394.5	ENSP00000287394.5|ENST00000517666.5_1_8:124333376-124408650:-|ENST00000521496.5_1_8:124357024-124408597:-	ATAD2	3' Overlap dORF	3' Overlap dORF	ATAD2	ENSG00000156802.13	ENST00000287394.10	8	chr8:123319850-123321136:-	NA	ATPase family AAA domain containing 2	ATPase family AAA domain containing 2
Eva-50mio-3fr	AL20210827_EV_HLA_PDAC_PANFRO413_2D_50e6_W632_classI_fxn2.34022.34022.2	2	4	9.28	5.95	4.1	3.33	69.2	6	34400000	SALPTVVAY	9	unbiased	NA	62.52	100	0	NA	460.758	0.5	5.24	Human	ENSP00000251809.3	ENSP00000251809.3|ENSP00000427716.1	NA	NA	NA	SPAG1	ENSG00000104450.13	ENST00000251809.4	8	chr8:100241020-100241903:+	ENSP00000373450.3	sperm associated antigen 1	sperm associated antigen 1
Exploris	AL20221201_MKP_PDAC_01.45361.45361.1	1	2	6.34	4.51	1.43	1.83	73.9	5	231000000	SALPTVVAY	9	unbiased	NA	69.48	22.45	0	NA	920.51	1.2	5.24	Human	ENSP00000251809.3	ENSP00000251809.3|ENSP00000427716.1	NA	NA	NA	SPAG1	ENSG00000104450.13	ENST00000251809.4	8	chr8:100241020-100241903:+	ENSP00000373450.3	sperm associated antigen 1	sperm associated antigen 1
SCP	E_20221201_NO30_400nL_HLAc1_4e7_PDAC_Slot2-6_1_3524.21024.539.1	1	8	12.37	7.14	5.15	5.23	81.4	6	347000	SALPTVVAY	9	b-ion bias	NA	72.6292	NA	NA	1.40257	920.506	-3	5.24	Human	ENSP00000251809.3	ENSP00000251809.3|ENSP00000427716.1	NA	NA	NA	SPAG1	ENSG00000104450.13	ENST00000251809.4	8	chr8:100241020-100241903:+	ENSP00000373450.3	sperm associated antigen 1	sperm associated antigen 1
Exploris_FAIMS	VH20221207_MKP_FAIMS2022E_HLAc1_4e7_PDAC.50729.50877.2	2	1	9.11	6.15	3.21	2.97	74.1	6	24400000	SALPTVVAY	9	unbiased	NA	89.55	16.31	-50	NA	460.757	-2.9	5.24	Human	ENSP00000251809.3	ENSP00000251809.3|ENSP00000427716.1	NA	NA	NA	SPAG1	ENSG00000104450.13	ENST00000251809.4	8	chr8:100241020-100241903:+	ENSP00000373450.3	sperm associated antigen 1	sperm associated antigen 1
SCP	E_20221201_NO30_400nL_HLAc1_4e7_PDAC_Slot2-6_1_3524.9271.1491.2	2	1	6.82	4.99	1.11	1.83	49.6	5	9640	SARAImAQL	9	b-ion bias	m:Oxidized methionine	32.0281	NA	NA	0.819247	488.764	-3.8	9.47	Human|nuORFdb_human	ENSP00000384638.4	ENSP00000384638.4|ENSP00000304669.7|ENSP00000418191.1|ENSP00000486160.1|ENSP00000427821.1|ENSP00000341500.3|ENSP00000355398.5|ENSP00000444675.2|ENSP00000438476.1|ENSP00000441705.2|ENST00000521387.1_1_5:138260218-138266699:+	CTNNA1	3' Overlap dORF	3' Overlap dORF	CTNNA2	ENSG00000066032.18	ENST00000402739.8	2	chr2:80647870-80648689:+	ENSP00000419295.1	catenin alpha 2	catenin alpha 2
Eva-50mio-3fr	AL20210827_EV_HLA_PDAC_PANFRO413_2D_50e6_W632_classI_fxn3.29456.29456.2	2	1	9.89	NA	5.43	9.89	60.1	7	2780000	SPFmQKLGF	9	y-ion bias	m:Oxidized methionine	53.48	100	0	NA	535.771	0.1	8.47	Human	ENSP00000428489.1	ENSP00000428489.1|ENSP00000301905.4	NA	NA	NA	PBK	ENSG00000168078.10	ENST00000522944.5	8	chr8:27810201-27810307:-	NA	PDZ binding kinase	PDZ binding kinase
Exploris_FAIMS	VH20221207_MKP_FAIMS2022E_HLAc1_4e7_PDAC.44972.44972.2	2	1	7.9	NA	2.92	7.9	55.1	7	3490000	SPFmQKLGF	9	y-ion bias	m:Oxidized methionine	81.23	56.61	-70	NA	535.77	-0.3	8.47	Human	ENSP00000428489.1	ENSP00000428489.1|ENSP00000301905.4	NA	NA	NA	PBK	ENSG00000168078.10	ENST00000522944.5	8	chr8:27810201-27810307:-	NA	PDZ binding kinase	PDZ binding kinase
Eva-50mio-3fr	AL20210827_EV_HLA_PDAC_PANFRO413_2D_50e6_W632_classI_fxn1.13990.13990.2	2	1	6.86	4.02	1.2	2.84	46	6	15000000	SPKSPTAAL	9	b-ion bias	NA	27.05	100	0	NA	436.248	-0.6	8.47	Human	ENSP00000360540.3	ENSP00000360540.3	NA	NA	NA	CEP55	ENSG00000138180.16	ENST00000371485.8	10	chr10:93528151-93529092:+	NA	centrosomal protein 55	centrosomal protein 55
Exploris	AL20221201_MKP_PDAC_01.17125.17125.2	2	1	12.86	8.97	3.11	3.89	79.2	6	86000000	SPKSPTAAL	9	b-ion bias	NA	30.27	17.68	0	NA	436.248	1.1	8.47	Human	ENSP00000360540.3	ENSP00000360540.3	NA	NA	NA	CEP55	ENSG00000138180.16	ENST00000371485.8	10	chr10:93528151-93529092:+	NA	centrosomal protein 55	centrosomal protein 55
SCP	E_20221201_NO30_400nL_HLAc1_4e7_PDAC_Slot2-6_1_3524.7271.552.1	1	1	11.67	4.47	4.53	7.2	82.4	7	5810	SPKSPTAAL	9	unbiased	NA	25.123	NA	NA	1.39501	871.481	-8.4	8.47	Human	ENSP00000360540.3	ENSP00000360540.3	NA	NA	NA	CEP55	ENSG00000138180.16	ENST00000371485.8	10	chr10:93528151-93529092:+	NA	centrosomal protein 55	centrosomal protein 55
Exploris_FAIMS	VH20221207_MKP_FAIMS2022E_HLAc1_4e7_PDAC.17886.17886.3	3	1	6.47	NA	6.47	6.47	54.3	5	1080000	SVFAHPRKL	9	y-ion bias	NA	38.15	120	-50	NA	352.209	-2.4	11	Human	ENSP00000333487.2	ENSP00000333487.2|ENSP00000350592.4	NA	NA	NA	MAGEA2B	ENSG00000183305.13	ENST00000331220.6	X	chrX:152718049-152718606:+	ENSP00000359316.2|ENSP00000469919.1|ENSP00000470872.1|ENSP00000480491.1|ENSP00000480738.1|ENSP00000484290.1|ENSP00000485391.1|ENSP00000485541.1	MAGE family member A2B	MAGE family member A2B
SCP	E_20221201_NO30_400nL_HLAc1_4e7_PDAC_Slot2-6_1_3524.17870.1392.2	2	10	10.91	7.09	2.97	3.82	70.8	5	212000	SWVSAEHLW	9	dual b/y bias	NA	61.7357	NA	NA	0.881212	557.769	-0.8	5.22	Human	ENSP00000286149.4	ENSP00000286149.4|ENSP00000373610.3|ENSP00000373608.4	NA	NA	NA	OTOA	ENSG00000155719.18	ENST00000286149.8	16	chr16:21760538-21760548:+	ENSP00000496564.2	otoancorin	otoancorin
Eva-50mio-3fr	AL20210827_EV_HLA_PDAC_PANFRO413_2D_50e6_W632_classI_fxn3.37516.37613.2	2	3	15.66	5.79	8.55	9.87	91.6	7	1000000000	SYQKVIELF	9	b-ion bias	NA	68.42	65.21	0	NA	563.811	1	5.72	Human	ENSP00000428489.1	ENSP00000428489.1|ENSP00000301905.4	NA	NA	NA	PBK	ENSG00000168078.10	ENST00000522944.5	8	chr8:27810201-27810307:-	NA	PDZ binding kinase	PDZ binding kinase
Exploris	AL20221201_MKP_PDAC_01.55851.56643.2	2	3	17.01	6.49	10.01	10.51	96.5	7	10200000000	SYQKVIELF	9	b-ion bias	NA	85.03	2.32	0	NA	563.811	0.8	5.72	Human	ENSP00000428489.1	ENSP00000428489.1|ENSP00000301905.4	NA	NA	NA	PBK	ENSG00000168078.10	ENST00000522944.5	8	chr8:27810201-27810307:-	NA	PDZ binding kinase	PDZ binding kinase
SCP	E_20221201_NO30_400nL_HLAc1_4e7_PDAC_Slot2-6_1_3524.27052.1367.2	2	15	17.72	7.38	10	10.34	86.6	7	824000	SYQKVIELF	9	dual b/y bias	NA	93.4576	NA	NA	0.897269	563.809	-3.2	5.72	Human	ENSP00000428489.1	ENSP00000428489.1|ENSP00000301905.4	NA	NA	NA	PBK	ENSG00000168078.10	ENST00000522944.5	8	chr8:27810201-27810307:-	NA	PDZ binding kinase	PDZ binding kinase
Exploris_FAIMS	VH20221207_MKP_FAIMS2022E_HLAc1_4e7_PDAC.60902.61225.2	2	1	13.42	4.44	7.5	8.98	87.6	7	1710000000	SYQKVIELF	9	b-ion bias	NA	105.42	1.64	-50	NA	563.809	-2.3	5.72	Human	ENSP00000428489.1	ENSP00000428489.1|ENSP00000301905.4	NA	NA	NA	PBK	ENSG00000168078.10	ENST00000522944.5	8	chr8:27810201-27810307:-	NA	PDZ binding kinase	PDZ binding kinase
SCP	E_20221201_NO30_400nL_HLAc1_4e7_PDAC_Slot2-6_1_3524.14942.425.1	1	2	14.75	4.7	8.01	10.05	86.2	8	13600	TPYGQPACF	9	dual b/y bias	C:Carbamidomethylation,	51.6215	NA	NA	1.47035	1040.45	-0.6	5.19	Human	ENSP00000358813.2	ENSP00000358813.2|ENSP00000230510.3	NA	NA	NA	TTK	ENSG00000112742.10	ENST00000369798.7	6	chr6:80042200-80042527:+	ENSP00000422936.1	TTK protein kinase	TTK protein kinase
Exploris	AL20221201_MKP_PDAC_01.60771.60910.2	2	1	11.81	-0.99	10.55	12.79	76.7	7	91500000	VFLALPCKF	9	y-ion bias	C:Carbamidomethylation,	92.05	100	0	NA	547.808	1	8.72	Human	ENSP00000427716.1	ENSP00000427716.1	NA	NA	NA	SPAG1	ENSG00000104450.13	ENST00000520643.5	8	chr8:100194421-100194680:+	ENSP00000428070.1	sperm associated antigen 1	sperm associated antigen 1
SCP	E_20221201_NO30_400nL_HLAc1_4e7_PDAC_Slot2-6_1_3524.16199.324.1	1	1	15.1	5.14	12.75	9.96	90.8	7	5860	VTDPEACYI	9	unbiased	C:Carbamidomethylation,	55.9635	NA	NA	1.53028	1067.47	-1.3	3.67	Human	ENSP00000428489.1	ENSP00000428489.1|ENSP00000301905.4	NA	NA	NA	PBK	ENSG00000168078.10	ENST00000522944.5	8	chr8:27810201-27810307:-	NA	PDZ binding kinase	PDZ binding kinase
SCP	E_20221201_NO30_400nL_HLAc1_4e7_PDAC_Slot2-6_1_3524.25774.1241.2	2	1	9.46	5.52	3.03	3.94	65.6	6	4890	VYAGREHFLF	10	unbiased	NA	89.0415	NA	NA	0.975235	619.817	-4	6.72	Human|nuORFdb_human	ENSP00000347358.5	ENSP00000347358.5|ENSP00000328177.4|ENST00000518694.1_1_X:148796119-148798433:+	MAGEA11	ncRNA Retained Intron	lncRNA	MAGEA11	ENSG00000185247.15	ENST00000355220.6	X	chrX:149716774-149717268:+	NA	MAGE family member A11	MAGE family member A11
Eva-50mio-3fr	AL20210827_EV_HLA_PDAC_PANFRO413_2D_50e6_W632_classI_fxn2.53751.53751.2	2	1	10.74	6.25	5.86	4.49	95.7	6	1530000	VYTLDIPVL	9	unbiased	NA	98.4	100	0	NA	516.804	3.4	3.8	Human|nuORFdb_human	ENSP00000287394.5	ENSP00000287394.5|ENSP00000429213.1|ENST00000517666.5_1_8:124333376-124408650:-|ENST00000521496.5_1_8:124357024-124408597:-	ATAD2	3' Overlap dORF	3' Overlap dORF	ATAD2	ENSG00000156802.13	ENST00000287394.10	8	chr8:123319850-123321136:-	NA	ATPase family AAA domain containing 2	ATPase family AAA domain containing 2
Exploris	AL20221201_MKP_PDAC_01.67342.67342.2	2	1	12.65	6.82	7.65	5.84	87.3	7	344000000	VYTLDIPVL	9	unbiased	NA	100.65	5.38	0	NA	516.803	1.3	3.8	Human|nuORFdb_human	ENSP00000287394.5	ENSP00000287394.5|ENSP00000429213.1|ENST00000517666.5_1_8:124333376-124408650:-|ENST00000521496.5_1_8:124357024-124408597:-	ATAD2	3' Overlap dORF	3' Overlap dORF	ATAD2	ENSG00000156802.13	ENST00000287394.10	8	chr8:123319850-123321136:-	NA	ATPase family AAA domain containing 2	ATPase family AAA domain containing 2
SCP	E_20221201_NO30_400nL_HLAc1_4e7_PDAC_Slot2-6_1_3524.29251.287.1	1	1	10.53	5.02	4.57	5.51	80.6	5	73600	VYTLDIPVL	9	b-ion bias	NA	101.061	NA	NA	1.55191	1032.6	2.3	3.8	Human|nuORFdb_human	ENSP00000287394.5	ENSP00000287394.5|ENSP00000429213.1|ENST00000517666.5_1_8:124333376-124408650:-|ENST00000521496.5_1_8:124357024-124408597:-	ATAD2	3' Overlap dORF	3' Overlap dORF	ATAD2	ENSG00000156802.13	ENST00000287394.10	8	chr8:123319850-123321136:-	NA	ATPase family AAA domain containing 2	ATPase family AAA domain containing 2
Exploris	AL20221201_MKP_PDAC_01.68421.68421.2	2	1	13.56	4.21	8.37	9.34	83.7	6	14900000	VYTLDIPVLF	10	unbiased	NA	102.23	51.97	0	NA	590.337	-0.2	3.8	Human|nuORFdb_human	ENSP00000287394.5	ENSP00000287394.5|ENSP00000429213.1|ENST00000517666.5_1_8:124333376-124408650:-|ENST00000521496.5_1_8:124357024-124408597:-	ATAD2	3' Overlap dORF	3' Overlap dORF	ATAD2	ENSG00000156802.13	ENST00000287394.10	8	chr8:123319850-123321136:-	NA	ATPase family AAA domain containing 2	ATPase family AAA domain containing 2
SCP	E_20221201_NO30_400nL_HLAc1_4e7_PDAC_Slot2-6_1_3524.30276.101.1	1	1	15.27	7.65	7.92	7.62	90.2	7	22100	VYTLDIPVLF	10	b-ion bias	NA	104.602	NA	NA	1.66054	1179.66	-5.1	3.8	Human|nuORFdb_human	ENSP00000287394.5	ENSP00000287394.5|ENSP00000429213.1|ENST00000517666.5_1_8:124333376-124408650:-|ENST00000521496.5_1_8:124357024-124408597:-	ATAD2	3' Overlap dORF	3' Overlap dORF	ATAD2	ENSG00000156802.13	ENST00000287394.10	8	chr8:123319850-123321136:-	NA	ATPase family AAA domain containing 2	ATPase family AAA domain containing 2
Eva-50mio-3fr	AL20210827_EV_HLA_PDAC_PANFRO413_2D_50e6_W632_classI_fxn3.32011.32011.3	3	3	15	NA	15	15	80.5	7	234000000	VYVPHIHVW	9	y-ion bias	NA	58.62	29.16	0	NA	383.879	0.9	6.89	Human|nuORFdb_human	ENSP00000287394.5	ENSP00000287394.5|ENSP00000429213.1|ENST00000517666.5_1_8:124333376-124408650:-|ENST00000521496.5_1_8:124357024-124408597:-	ATAD2	3' Overlap dORF	3' Overlap dORF	ATAD2	ENSG00000156802.13	ENST00000287394.10	8	chr8:123319850-123321136:-	NA	ATPase family AAA domain containing 2	ATPase family AAA domain containing 2
Exploris	AL20221201_MKP_PDAC_01.56376.56514.2	2	2	17.26	5.33	11.93	11.93	90.2	7	1320000000	VYVPHIHVW	9	y-ion bias	NA	85.6	21.09	0	NA	575.314	0.8	6.89	Human|nuORFdb_human	ENSP00000287394.5	ENSP00000287394.5|ENSP00000429213.1|ENST00000517666.5_1_8:124333376-124408650:-|ENST00000521496.5_1_8:124357024-124408597:-	ATAD2	3' Overlap dORF	3' Overlap dORF	ATAD2	ENSG00000156802.13	ENST00000287394.10	8	chr8:123319850-123321136:-	NA	ATPase family AAA domain containing 2	ATPase family AAA domain containing 2
SCP	E_20221201_NO30_400nL_HLAc1_4e7_PDAC_Slot2-6_1_3524.27095.1334.2	2	7	17.88	7.64	9.35	10.24	84.5	7	114000	VYVPHIHVW	9	dual b/y bias	NA	93.6061	NA	NA	0.917466	575.313	-1.4	6.89	Human|nuORFdb_human	ENSP00000287394.5	ENSP00000287394.5|ENSP00000429213.1|ENST00000517666.5_1_8:124333376-124408650:-|ENST00000521496.5_1_8:124357024-124408597:-	ATAD2	3' Overlap dORF	3' Overlap dORF	ATAD2	ENSG00000156802.13	ENST00000287394.10	8	chr8:123319850-123321136:-	NA	ATPase family AAA domain containing 2	ATPase family AAA domain containing 2
Exploris_FAIMS	VH20221207_MKP_FAIMS2022E_HLAc1_4e7_PDAC.60750.60901.2	2	1	9	0.62	5.85	8.37	62.1	7	71200000	VYVPHIHVW	9	y-ion bias	NA	105.08	5.73	-50	NA	575.312	-2.5	6.89	Human|nuORFdb_human	ENSP00000287394.5	ENSP00000287394.5|ENSP00000429213.1|ENST00000517666.5_1_8:124333376-124408650:-|ENST00000521496.5_1_8:124357024-124408597:-	ATAD2	3' Overlap dORF	3' Overlap dORF	ATAD2	ENSG00000156802.13	ENST00000287394.10	8	chr8:123319850-123321136:-	NA	ATPase family AAA domain containing 2	ATPase family AAA domain containing 2
Exploris_FAIMS	VH20221207_MKP_FAIMS2022E_HLAc1_4e7_PDAC.63919.63919.3	3	1	13.05	2.8	10.28	10.24	82	7	1200000	VYVPHIHVWW	10	unbiased	NA	109.25	120	-70	NA	445.904	-2.8	6.89	Human|nuORFdb_human	ENSP00000287394.5	ENSP00000287394.5|ENSP00000429213.1|ENST00000517666.5_1_8:124333376-124408650:-|ENST00000521496.5_1_8:124357024-124408597:-	ATAD2	3' Overlap dORF	3' Overlap dORF	ATAD2	ENSG00000156802.13	ENST00000287394.10	8	chr8:123319850-123321136:-	NA	ATPase family AAA domain containing 2	ATPase family AAA domain containing 2
Eva-50mio-3fr	AL20210827_EV_HLA_PDAC_PANFRO413_2D_50e6_W632_classI_fxn1.28747.28747.2	2	1	12.13	9.17	3.85	2.96	79.1	7	7450000	YAIIKEEL	8	y-ion bias	NA	51.98	100	0	NA	489.778	-1.7	4.53	Human|nuORFdb_human	ENSP00000287394.5	ENSP00000287394.5|ENSP00000429213.1|ENST00000517666.5_1_8:124333376-124408650:-	ATAD2	3' Overlap dORF	3' Overlap dORF	ATAD2	ENSG00000156802.13	ENST00000287394.10	8	chr8:123319850-123321136:-	NA	ATPase family AAA domain containing 2	ATPase family AAA domain containing 2
SCP	E_20221201_NO30_400nL_HLAc1_4e7_PDAC_Slot2-6_1_3524.17130.398.1	1	2	14.57	11.15	3.42	3.42	92.5	6	26500	YAIIKEEL	8	dual b/y bias	NA	59.1791	NA	NA	1.48662	978.548	-2.7	4.53	Human|nuORFdb_human	ENSP00000287394.5	ENSP00000287394.5|ENSP00000429213.1|ENST00000517666.5_1_8:124333376-124408650:-	ATAD2	3' Overlap dORF	3' Overlap dORF	ATAD2	ENSG00000156802.13	ENST00000287394.10	8	chr8:123319850-123321136:-	NA	ATPase family AAA domain containing 2	ATPase family AAA domain containing 2
SCP	E_20221201_NO30_400nL_HLAc1_4e7_PDAC_Slot2-6_1_3524.14250.502.1	1	1	11.53	5.04	7.3	6.49	82.3	6	8700	YSDDDVPSV	9	b-ion bias	NA	49.229	NA	NA	1.42457	996.414	-1.7	3.42	Human|nuORFdb_human	ENSP00000287394.5	ENSP00000287394.5|ENSP00000429213.1|ENST00000517666.5_1_8:124333376-124408650:-|ENST00000521496.5_1_8:124357024-124408597:-	ATAD2	3' Overlap dORF	3' Overlap dORF	ATAD2	ENSG00000156802.13	ENST00000287394.10	8	chr8:123319850-123321136:-	NA	ATPase family AAA domain containing 2	ATPase family AAA domain containing 2
SCP	E_20221201_NO30_400nL_HLAc1_4e7_PDAC_Slot2-6_1_3524.27084.1419.2	2	3	18.99	10.1	10.22	8.89	96	7	168000	YVPHIHVW	8	dual b/y bias	NA	93.5681	NA	NA	0.864436	525.779	-1.2	6.92	Human|nuORFdb_human	ENSP00000287394.5	ENSP00000287394.5|ENSP00000429213.1|ENST00000517666.5_1_8:124333376-124408650:-|ENST00000521496.5_1_8:124357024-124408597:-	ATAD2	3' Overlap dORF	3' Overlap dORF	ATAD2	ENSG00000156802.13	ENST00000287394.10	8	chr8:123319850-123321136:-	NA	ATPase family AAA domain containing 2	ATPase family AAA domain containing 2
