# Supplementary material for: Sensitive, High-Throughput HLA-I and HLA-II Immunopeptidomics Using Parallel Accumulation-Serial Fragmentation Mass Spectrometry
Source: Mol Cell Proteomics. 2023 May 3;22(6):100563. doi: 10.1016/j.mcpro.2023.100563 (PMC10326702; doi:10.1016/j.mcpro.2023.100563)
Supplement: Supplemental Table S8 [file mmc6.txt]

directory	filename	parent_charge	numPSMsObserved	numLCrunsObserved	score	rank2Score	deltaForwardReverseScore	deltaRank1Rank2Score	percent_scored_peak_intensity	backbone_cleavage_score	missedCleavages	numKorR	totalIntensity	variableSites	nterm	StartAA	previous_aa	sequenceLength	sequence	next_aa	sequenceLengthProt	sequenceMulti	rank2Sequence	sequenceMap	recallMstag	numCoveredAAsDB	numNcuts	numCcuts	numNCcuts	numIcuts	fragmentationCategory	cys	modifications	precursorAveragineChiSquared	precursorIsolationPurityPercent	retentionTimeMin	trapFillMsec	faimsCV	IonMobility_1_over_K0	parent_m_over_z	matched_parent_mass	delta_parent_mass	delta_parent_mass_ppm	delta_ppm_norm	peptide_pI	protein_mw	species	accession_number	accession_numbers
40mio-rep1	E_20221201_NO30_400nL_HLAc1_4e7_directIP_titration_rep1_Slot1-04_1_3496.15542.542.1	1	1	1	7.03	5.65	1.88	1.38	68.8	7	0	0	3720.0		Hydrogen	2	(M)	11	AAAAAAAAAWA	(R)	11		AAAAAAAAAAnA	A A A A\A\A\A\A\A\W\A	63.6	7	7	0	0	0	b-ion bias					53.686657			1.400957	915.4632	915.468	-0.0053	-5.8	-2.5999999999999996	5.57	1591.8	smORF_v4|nuORFdb_human	PRELID1_5:176730817-176730870:+	PRELID1_5:176730817-176730870:+|ENST00000510797.1_1_5:176730816-176730870:+
40mio-rep2	E_20221201_NO30_400nL_HLAc1_4e7_directIP_titration_rep2_Slot2-5_1_3520.10995.697.1	1	1	1	10.27	7.72	2.56	2.54	81.9	6	0	0	3920.0		Hydrogen	10	(A)	9	AAAAAAEAW	(L)	9		VNAENVW	A/A/A|A|A A-E\A\W	77.8	7	4	4	2	1	unbiased					37.983074			1.30812	831.3952	831.399	-0.0045	-5.5	-0.5999999999999996	4.0	12249.5	nuORFdb_human	ENST00000451837.5_1_22:24037326-24037671:-	ENST00000451837.5_1_22:24037326-24037671:-
10mio-rep1	E_20221201_NO30_400nL_HLAc1_1e7_directIP_titration_rep1_Slot2-3_1_3512.11186.725.1	1	1	1	10.63	8.38	6.31	2.25	75.5	8	0	0	2640.0		Hydrogen	11	(T)	10	AAAAAGAASW	(A)	10		AAAAQAASW	A A/A/A/A|G\A\A|S\W	80.0	8	5	5	2	0	unbiased					38.648048			1.29139	846.4029	846.41	-0.0074	-8.8	-1.1000000000000005	5.57	6116.0	smORF_v4|nuORFdb_human	URI1_19:30433277-30433438:+	URI1_19:30433277-30433438:+|ENST00000574110.5_1_19:30433210-30433438:+
10mio-rep2	E_20221201_NO30_400nL_HLAc1_1e7_directIP_titration_rep2_Slot2-3_1_3513.11152.722.1	1	2	1	10.24	7.88	5.26	2.36	76.1	8	0	0	4770.0		Hydrogen	11	(T)	10	AAAAAGAASW	(A)	10		AAAAQAASW	A A/A/A/A/G\A\A\S\W	80.0	8	4	4	0	0	unbiased					38.528458			1.293255	846.4011	846.41	-0.0094	-11.2	-4.499999999999999	5.57	6116.0	smORF_v4|nuORFdb_human	URI1_19:30433277-30433438:+	URI1_19:30433277-30433438:+|ENST00000574110.5_1_19:30433210-30433438:+
20mio-rep1	E_20221201_NO30_400nL_HLAc1_2e7_directIP_titration_rep1_Slot2-4_1_3515.11078.725.1	1	1	1	12.18	9.94	5.42	2.24	81.8	8	0	0	1830.0		Hydrogen	11	(T)	10	AAAAAGAASW	(A)	10		AAAAQAASW	A A/A/A|A|G|A\A\S\W	80.0	8	6	5	3	0	unbiased					38.262932			1.290963	846.407	846.41	-0.0034	-4.1	2.1000000000000005	5.57	6116.0	smORF_v4|nuORFdb_human	URI1_19:30433277-30433438:+	URI1_19:30433277-30433438:+|ENST00000574110.5_1_19:30433210-30433438:+
20mio-rep2	E_20221201_NO30_400nL_HLAc1_2e7_directIP_titration_rep3_Slot2-4_1_3518.11243.713.1	1	2	1	14.29	10.89	6.02	3.4	86.3	8	0	0	5790.0		Hydrogen	11	(T)	10	AAAAAGAASW	(A)	10		AAAAQAASW	A A/A/A|A|G\A\A\S\W	80.0	8	6	4	2	0	unbiased					38.834831			1.298412	846.4074	846.41	-0.0034	-4.1	2.2	5.57	6116.0	smORF_v4|nuORFdb_human	URI1_19:30433277-30433438:+	URI1_19:30433277-30433438:+|ENST00000574110.5_1_19:30433210-30433438:+
20mio-rep3	E_20221201_NO30_400nL_HLAc1_2e7_directIP_titration_rep4_Slot2-4_1_3519.11095.713.1	1	1	1	9.9	8.07	3.18	1.83	77.6	6	0	0	3280.0		Hydrogen	11	(T)	10	AAAAAGAASW	(A)	10		AAAAAAQSEG	A A A/A A|G\A\A\S\W	50.0	5	5	2	1	0	b-ion bias					38.328697			1.298478	846.403	846.41	-0.0074	-8.8	-3.000000000000001	5.57	6116.0	smORF_v4|nuORFdb_human	URI1_19:30433277-30433438:+	URI1_19:30433277-30433438:+|ENST00000574110.5_1_19:30433210-30433438:+
40mio-rep1	E_20221201_NO30_400nL_HLAc1_4e7_directIP_titration_rep1_Slot1-04_1_3496.11367.697.1	1	2	1	11.97	9.75	5.01	2.22	77.8	7	0	0	8340.0		Hydrogen	11	(T)	10	AAAAAGAASW	(A)	10		AAAAQAASW	A A A/A|A|G\A\A|S\W	70.0	7	6	4	3	0	unbiased					39.2663			1.30802	846.4064	846.41	-0.0044	-5.2	-2.0	5.57	6116.0	smORF_v4|nuORFdb_human	URI1_19:30433277-30433438:+	URI1_19:30433277-30433438:+|ENST00000574110.5_1_19:30433210-30433438:+
40mio-rep2	E_20221201_NO30_400nL_HLAc1_4e7_directIP_titration_rep2_Slot2-5_1_3520.11073.717.1	1	1	1	12.71	9.73	4.69	2.99	83.9	7	0	0	3470.0		Hydrogen	11	(T)	10	AAAAAGAASW	(A)	10		AAAAQAASW	A A A/A|A|G|A\A\S\W	70.0	7	6	4	3	0	unbiased					38.252323			1.296148	846.4028	846.41	-0.0074	-8.8	-3.9000000000000004	5.57	6116.0	smORF_v4|nuORFdb_human	URI1_19:30433277-30433438:+	URI1_19:30433277-30433438:+|ENST00000574110.5_1_19:30433210-30433438:+
40mio-rep3	E_20221201_NO30_400nL_HLAc1_4e7_directIP_titration_rep3_Slot2-5_1_3521.11067.709.1	1	2	1	12.72	11.06	5.35	1.66	81.4	7	0	0	4960.0		Hydrogen	11	(T)	10	AAAAAGAASW	(A)	10		AAAAQAASW	A A/A A/A\G|A|A|S\W	60.0	6	5	5	3	0	unbiased					38.234219			1.300751	846.4073	846.41	-0.0034	-4.1	0.5	5.57	6116.0	smORF_v4|nuORFdb_human	URI1_19:30433277-30433438:+	URI1_19:30433277-30433438:+|ENST00000574110.5_1_19:30433210-30433438:+
40mio-rep4	E_20221201_NO30_400nL_HLAc1_4e7_directIP_titration_rep4_Slot2-5_1_3522.11082.714.1	1	1	1	11.5	9.2	5.12	2.3	81.4	8	0	0	5160.0		Hydrogen	11	(T)	10	AAAAAGAASW	(A)	10		AAAAQAASW	A A/A/A/A/G\A\A\S\W	80.0	8	4	4	0	0	unbiased					38.271408			1.297776	846.4029	846.41	-0.0074	-8.8	-4.1000000000000005	5.57	6116.0	smORF_v4|nuORFdb_human	URI1_19:30433277-30433438:+	URI1_19:30433277-30433438:+|ENST00000574110.5_1_19:30433210-30433438:+
10mio-rep1	E_20221201_NO30_400nL_HLAc1_1e7_directIP_titration_rep1_Slot2-3_1_3512.10198.774.1	1	1	1	7.72	5.97	4.52	1.75	62.8	7	0	0	1470.0		Hydrogen	12	(A)	9	AAAAGAASW	(A)	9		AAAQAASW	A A/A/A/G\A\A|S\W	77.8	7	4	4	1	0	unbiased					35.234035			1.261502	775.3666	775.373	-0.0063	-8.2	-0.4999999999999991	5.57	6116.0	smORF_v4|nuORFdb_human	URI1_19:30433277-30433438:+	URI1_19:30433277-30433438:+|ENST00000574110.5_1_19:30433210-30433438:+
20mio-rep1	E_20221201_NO30_400nL_HLAc1_2e7_directIP_titration_rep1_Slot2-4_1_3515.10087.778.1	1	1	1	10.81	8.96	5.47	1.85	78.6	7	0	0	2110.0		Hydrogen	12	(A)	9	AAAAGAASW	(A)	9		AAAQAASW	A A/A/A/G\A|A\S\W	77.8	7	4	4	1	0	unbiased					34.841484			1.259323	775.3677	775.373	-0.0053	-6.9	-0.7000000000000002	5.57	6116.0	smORF_v4|nuORFdb_human	URI1_19:30433277-30433438:+	URI1_19:30433277-30433438:+|ENST00000574110.5_1_19:30433210-30433438:+
20mio-rep2	E_20221201_NO30_400nL_HLAc1_2e7_directIP_titration_rep3_Slot2-4_1_3518.10272.772.1	1	1	1	9.85	8.07	3.99	1.78	75.5	7	0	0	2770.0		Hydrogen	12	(A)	9	AAAAGAASW	(A)	9		AAAQAASW	A A/A/A/G|A\A\S\W	77.8	7	4	4	1	0	unbiased					35.48214			1.263061	775.3647	775.373	-0.0083	-10.7	-4.3999999999999995	5.57	6116.0	smORF_v4|nuORFdb_human	URI1_19:30433277-30433438:+	URI1_19:30433277-30433438:+|ENST00000574110.5_1_19:30433210-30433438:+
20mio-rep3	E_20221201_NO30_400nL_HLAc1_2e7_directIP_titration_rep4_Slot2-4_1_3519.10118.769.1	1	1	1	12.06	9.67	5.2	2.39	81.8	7	0	0	3000.0		Hydrogen	12	(A)	9	AAAAGAASW	(A)	9		AAAQAASW	A A/A/A/G\A\A|S\W	77.8	7	4	4	1	0	unbiased					34.952316			1.264518	775.3682	775.373	-0.0053	-6.9	-1.1000000000000005	5.57	6116.0	smORF_v4|nuORFdb_human	URI1_19:30433277-30433438:+	URI1_19:30433277-30433438:+|ENST00000574110.5_1_19:30433210-30433438:+
40mio-rep1	E_20221201_NO30_400nL_HLAc1_4e7_directIP_titration_rep1_Slot1-04_1_3496.10380.754.1	1	1	1	11.21	9.51	6.71	1.7	79.0	7	0	0	3460.0		Hydrogen	12	(A)	9	AAAAGAASW	(A)	9		AAAQAASW	A A/A/A/G|A\A\S\W	77.8	7	4	4	1	0	unbiased					35.858402			1.27364	775.3686	775.373	-0.0043	-5.6	-2.3999999999999995	5.57	6116.0	smORF_v4|nuORFdb_human	URI1_19:30433277-30433438:+	URI1_19:30433277-30433438:+|ENST00000574110.5_1_19:30433210-30433438:+
40mio-rep2	E_20221201_NO30_400nL_HLAc1_4e7_directIP_titration_rep2_Slot2-5_1_3520.10093.765.1	1	1	1	11.53	9.37	5.49	2.16	74.2	7	0	0	4610.0		Hydrogen	12	(A)	9	AAAAGAASW	(A)	9		AAAQAASW	A A/A/A|G\A|A|S\W	77.8	7	5	5	3	0	dual b/y bias					34.866108			1.266776	775.3685	775.373	-0.0043	-5.6	-0.6999999999999993	5.57	6116.0	smORF_v4|nuORFdb_human	URI1_19:30433277-30433438:+	URI1_19:30433277-30433438:+|ENST00000574110.5_1_19:30433210-30433438:+
40mio-rep4	E_20221201_NO30_400nL_HLAc1_4e7_directIP_titration_rep4_Slot2-5_1_3522.10099.764.1	1	2	1	10.76	8.47	5.04	2.29	75.9	7	0	0	8900.0		Hydrogen	12	(A)	9	AAAAGAASW	(A)	9		AAAQAASW	A A/A/A|G\A\A\S\W	77.8	7	5	3	1	0	unbiased					34.878201			1.267366	775.3696	775.373	-0.0033	-4.3	0.40000000000000036	5.57	6116.0	smORF_v4|nuORFdb_human	URI1_19:30433277-30433438:+	URI1_19:30433277-30433438:+|ENST00000574110.5_1_19:30433210-30433438:+
40mio-rep1	E_20221201_NO30_400nL_HLAc1_4e7_directIP_titration_rep1_Slot1-04_1_3496.7063.1515.2	2	1	1	8.8	6.22	4.58	2.59	62.0	6	1	1	5740.0		Hydrogen	32	(R)	9	AAADARNPL	(G)	9		AAAnGRQPL	A/A/A/D|A/R N\P L	55.6	5	2	5	1	0	y-ion bias					24.405468			0.803955	449.7376	898.474	-0.0054	-6.0	-2.8	5.88	5170.8	smORF_v4|nuORFdb_human	PCIF1_20:44563347-44566103:+	PCIF1_20:44563347-44566103:+|ENST00000372409.7_1_20:44563346-44566100:+
20mio-rep1	E_20221201_NO30_400nL_HLAc1_2e7_directIP_titration_rep1_Slot2-4_1_3515.17193.629.1	1	1	1	10.8	4.96	5.94	5.84	81.7	6	0	0	2270.0		Hydrogen	5	(A)	9	AAAGAQLSW	(A)	9		AAAAANLDSA	A A/A/G A|Q\L\S\W	55.6	5	4	3	1	0	unbiased					59.379047			1.34884	874.4394	874.442	-0.0027	-3.1	3.1	5.57	2511.8	nuORFdb_human	ENST00000596974.5_1_19:47249325-47251339:+	ENST00000596974.5_1_19:47249325-47251339:+
20mio-rep3	E_20221201_NO30_400nL_HLAc1_2e7_directIP_titration_rep4_Slot2-4_1_3519.17216.621.1	1	2	1	8.69	5.77	3.83	2.93	72.8	5	0	0	4410.0		Hydrogen	5	(A)	9	AAAGAQLSW	(A)	9		VGNAGLAAMA	A A A G/A|Q\L\S\W	55.6	5	4	2	1	0	b-ion bias					59.463455			1.354002	874.439	874.442	-0.0027	-3.1	2.6999999999999997	5.57	2511.8	nuORFdb_human	ENST00000596974.5_1_19:47249325-47251339:+	ENST00000596974.5_1_19:47249325-47251339:+
40mio-rep1	E_20221201_NO30_400nL_HLAc1_4e7_directIP_titration_rep1_Slot1-04_1_3496.17462.600.1	1	1	1	7.39	3.69	3.71	3.71	69.3	5	0	0	4920.0		Hydrogen	5	(A)	9	AAAGAQLSW	(A)	9		AAGPGKTSW	A A/A G A\Q\L\S\W	44.4	4	4	1	0	0	b-ion bias					60.318077			1.366494	874.4399	874.442	-0.0017	-2.0	1.2000000000000002	5.57	2511.8	nuORFdb_human	ENST00000596974.5_1_19:47249325-47251339:+	ENST00000596974.5_1_19:47249325-47251339:+
40mio-rep2	E_20221201_NO30_400nL_HLAc1_4e7_directIP_titration_rep2_Slot2-5_1_3520.17150.616.1	1	1	1	8.12	4.09	3.0	4.03	70.1	6	0	0	3860.0		Hydrogen	5	(A)	9	AAAGAQLSW	(A)	9		AAAAANLDSA	A A/A G\A\Q\L\S\W	55.6	5	5	1	0	0	b-ion bias					59.241653			1.356796	874.4335	874.442	-0.0077	-8.9	-4.0	5.57	2511.8	nuORFdb_human	ENST00000596974.5_1_19:47249325-47251339:+	ENST00000596974.5_1_19:47249325-47251339:+
40mio-rep3	E_20221201_NO30_400nL_HLAc1_4e7_directIP_titration_rep3_Slot2-5_1_3521.17181.621.1	1	1	1	8.78	3.31	5.98	5.46	71.3	6	0	0	4860.0		Hydrogen	5	(A)	9	AAAGAQLSW	(A)	9		FGSLAGSVH	A A/A G/A|Q\L\S\W	55.6	5	4	3	1	0	unbiased					59.350357			1.353935	874.4392	874.442	-0.0027	-3.1	1.4999999999999996	5.57	2511.8	nuORFdb_human	ENST00000596974.5_1_19:47249325-47251339:+	ENST00000596974.5_1_19:47249325-47251339:+
Exploris_FAIMS	VH20221207_MKP_FAIMS2022E_HLAc1_4e7_PDAC.22638.22638.2	2	1	1	14.69	12.07	4.24	2.62	93.1	8	1	1	1630000.0		Hydrogen	18	(D)	9	AAAGVRAAL	(G)	9		AAAGLGARL	A/A|A|G/V/R\A\A|L	100.0	9	5	6	3	0	dual b/y bias			0.999	100.0	47.05	120.0	-70.0		400.242	799.479	-0.0018	-2.3	0.30000000000000027	9.79	5328.1	nuORFdb_human	ENST00000282382.8_2_5:114961385-114961538:-	ENST00000282382.8_2_5:114961385-114961538:-
10mio-rep1	E_20221201_NO30_400nL_HLAc1_1e7_directIP_titration_rep1_Slot2-3_1_3512.11348.1598.2	2	1	1	13.68	10.11	1.0	3.57	90.6	8	1	1	3480.0		Hydrogen	3	(A)	9	AAALKAAAF	(G)	9		AAKAALAAF	A/A/A/L|K\A\A|A\F	100.0	9	5	5	2	0	unbiased					39.207188			0.75166	417.2437	833.488	-0.0072	-8.7	-0.9999999999999991	8.8	1248.5	nuORFdb_human	ENST00000452825.7_2_X:53254339-53254378:-	ENST00000452825.7_2_X:53254339-53254378:-
10mio-rep2	E_20221201_NO30_400nL_HLAc1_1e7_directIP_titration_rep2_Slot2-3_1_3513.11293.1606.2	2	1	1	9.01	7.95	4.16	1.06	82.6	6	1	1	2290.0		Hydrogen	3	(A)	9	AAALKAAAF	(G)	9		AAALILnF	A A/A/L|K A\A|A\F	55.6	5	4	4	2	0	unbiased					39.015114			0.746548	417.2455	833.488	-0.0052	-6.3	0.40000000000000036	8.8	1248.5	nuORFdb_human	ENST00000452825.7_2_X:53254339-53254378:-	ENST00000452825.7_2_X:53254339-53254378:-
20mio-rep1	E_20221201_NO30_400nL_HLAc1_2e7_directIP_titration_rep1_Slot2-4_1_3515.11247.1597.2	2	2	1	15.23	10.3	2.56	4.93	91.1	8	1	1	11500.0		Hydrogen	3	(A)	9	AAALKAAAF	(G)	9		AAKAALAAF	A/A/A/L|K|A\A|A\F	100.0	9	5	6	3	0	dual b/y bias					38.846687			0.752301	417.2454	833.488	-0.0052	-6.3	-0.09999999999999964	8.8	1248.5	nuORFdb_human	ENST00000452825.7_2_X:53254339-53254378:-	ENST00000452825.7_2_X:53254339-53254378:-
20mio-rep2	E_20221201_NO30_400nL_HLAc1_2e7_directIP_titration_rep3_Slot2-4_1_3518.11379.1594.2	2	1	1	14.01	11.23	1.0	2.79	87.3	8	1	1	5980.0		Hydrogen	3	(A)	9	AAALKAAAF	(G)	9		AAAKGLGVF	A/A/A/L|K\A\A|A\F	100.0	9	5	5	2	0	unbiased					39.304237			0.753815	417.2446	833.488	-0.0052	-6.3	0.0	8.8	1248.5	nuORFdb_human	ENST00000452825.7_2_X:53254339-53254378:-	ENST00000452825.7_2_X:53254339-53254378:-
20mio-rep3	E_20221201_NO30_400nL_HLAc1_2e7_directIP_titration_rep4_Slot2-4_1_3519.11286.1589.2	2	3	1	10.88	6.96	1.4	3.92	80.6	8	1	1	15100.0		Hydrogen	3	(A)	9	AAALKAAAF	(G)	9		AAKAALAAF	A/A/A/L|K\A\A|A\F	100.0	9	5	5	2	0	unbiased					38.98793			0.756978	417.2446	833.488	-0.0052	-6.3	-0.5	8.8	1248.5	nuORFdb_human	ENST00000452825.7_2_X:53254339-53254378:-	ENST00000452825.7_2_X:53254339-53254378:-
40mio-rep1	E_20221201_NO30_400nL_HLAc1_4e7_directIP_titration_rep1_Slot1-04_1_3496.11539.1584.2	2	2	1	11.32	8.59	1.0	2.73	71.6	8	1	1	9340.0		Hydrogen	3	(A)	9	AAALKAAAF	(G)	9		AAAKGLGVF	A/A/A/L|K\A\A\A\F	100.0	9	5	4	1	0	unbiased					39.860085			0.760561	417.2465	833.488	-0.0032	-3.9	-0.6999999999999997	8.8	1248.5	nuORFdb_human	ENST00000452825.7_2_X:53254339-53254378:-	ENST00000452825.7_2_X:53254339-53254378:-
40mio-rep4	E_20221201_NO30_400nL_HLAc1_4e7_directIP_titration_rep4_Slot2-5_1_3522.11263.1600.2	2	3	1	9.07	6.29	1.0	2.78	73.5	8	1	1	9970.0		Hydrogen	3	(A)	9	AAALKAAAF	(G)	9		AAAKGLGVF	A/A/A/L/K\A\A\A\F	100.0	9	4	4	0	0	unbiased					38.896488			0.750303	417.2452	833.488	-0.0052	-6.3	-1.5999999999999996	8.8	1248.5	nuORFdb_human	ENST00000452825.7_2_X:53254339-53254378:-	ENST00000452825.7_2_X:53254339-53254378:-
40mio-rep1	E_20221201_NO30_400nL_HLAc1_4e7_directIP_titration_rep1_Slot1-04_1_3496.19382.600.1	1	1	1	12.31	2.96	7.67	9.35	85.9	8	0	0	5160.0		Hydrogen	2	(M)	10	AAAPAAGAIW	(A)	10		NPGLQAIW	A A/A/P\A|A\G\A\I\W	80.0	8	6	3	1	0	b-ion bias					66.955269			1.366006	898.478	898.478	-0.0001	-0.1	3.1	5.57	3073.4	smORF_v4|nuORFdb_human	USP21_1:161129314-161129418:+	USP21_1:161129314-161129418:+|ENST00000492950.5_3_1:161129274-161129415:+
40mio-rep2	E_20221201_NO30_400nL_HLAc1_4e7_directIP_titration_rep2_Slot2-5_1_3520.19062.619.1	1	1	1	9.31	2.79	6.3	6.52	86.8	7	0	0	2560.0		Hydrogen	2	(M)	10	AAAPAAGAIW	(A)	10		ATLHSAIW	A A/A/P A\A\G\A\I\W	60.0	6	5	2	0	0	b-ion bias					65.850372			1.35472	898.4767	898.478	-0.0011	-1.3	3.6000000000000005	5.57	3073.4	smORF_v4|nuORFdb_human	USP21_1:161129314-161129418:+	USP21_1:161129314-161129418:+|ENST00000492950.5_3_1:161129274-161129415:+
Exploris_FAIMS	VH20221207_MKP_FAIMS2022E_HLAc1_4e7_PDAC.22155.22155.2	2	2	1	10.85	8.63	1.05	2.22	90.5	6	1	1	9680000.0		Hydrogen	29	(P)	9	AAAPRAAPL	(P)	9		AAAPAARLP	A/A|A|P/R A/A-P/L	77.8	7	2	6	2	1	y-ion bias			0.993	94.2	46.25	85.66	-70.0		419.2497	837.494	-0.0019	-2.3	0.30000000000000027	9.79	11822.5	nuORFdb_human	ENST00000263642.2_1_2:163174829-163175141:-	ENST00000263642.2_1_2:163174829-163175141:-
SCP	E_20221201_NO30_400nL_HLAc1_4e7_PDAC_Slot2-6_1_3524.11433.773.1	1	1	1	9.93	3.86	4.43	6.07	74.4	6	0	0	7500.0		Hydrogen	5	(A)	9	AAAPSVGAM	(A)	9		AAGPSLQM	A A/A/P S\V\G\A\M	55.6	5	4	2	0	0	b-ion bias					39.498554			1.262509	774.3777	774.381	-0.0035	-4.5	-2.1	5.57	15351.2	nuORFdb_human	ENST00000490253.1_1_20:39766245-39788406:+	ENST00000490253.1_1_20:39766245-39788406:+
40mio-rep1	E_20221201_NO30_400nL_HLAc1_4e7_directIP_titration_rep1_Slot1-04_1_3496.8921.786.1	1	1	1	12.46	10.25	3.25	2.21	92.4	5	0	0	2190.0		Hydrogen	3	(A)	9	AAASAAPPV	(-)	9		GATAAAPVP	A A A S\A|A|P|P\V	55.6	5	5	3	3	0	dual b/y bias					30.820631			1.254418	754.4093	754.409	-0.0004	-0.5	2.7	5.57	956.1	nuORFdb_human	ENST00000398645.6_1_11:66886757-66886790:+	ENST00000398645.6_1_11:66886757-66886790:+
40mio-rep1	E_20221201_NO30_400nL_HLAc1_4e7_directIP_titration_rep1_Slot1-04_1_3496.7195.1578.2	2	1	1	8.09	6.44	3.6	1.65	70.0	5	0	1	3500.0		Hydrogen	24	(A)	9	AAASPRPAL	(A)	9		AAASAPPIR	A/A/A/S|P/R P A L	55.6	5	1	5	1	0	y-ion bias					24.862057			0.764387	427.2459	853.489	-0.0043	-5.0	-1.7999999999999998	9.79	10607.2	nuORFdb_human	ENST00000438277.5_1_2:128848793-128867211:+	ENST00000438277.5_1_2:128848793-128867211:+
40mio-rep2	E_20221201_NO30_400nL_HLAc1_4e7_directIP_titration_rep2_Slot2-5_1_3520.6941.1577.2	2	1	1	13.36	9.09	5.27	4.26	83.8	7	0	1	3450.0		Hydrogen	24	(A)	9	AAASPRPAL	(A)	9		AAASAPPIR	A/A/A/S|P/R\P A\L	77.8	7	3	5	1	0	unbiased					23.983805			0.765097	427.2448	853.489	-0.0063	-7.4	-2.5	9.79	10607.2	nuORFdb_human	ENST00000438277.5_1_2:128848793-128867211:+	ENST00000438277.5_1_2:128848793-128867211:+
20mio-rep1	E_20221201_NO30_400nL_HLAc1_2e7_directIP_titration_rep1_Slot2-4_1_3515.12926.598.1	1	3	1	9.64	5.53	3.2	4.11	74.3	6	0	0	7770.0		Hydrogen	5	(A)	10	AAATAAAATW	(G)	10		AAAAATAAWT	A A A/T A|A\A\A\T\W	50.0	5	5	2	1	0	b-ion bias					44.646046			1.367653	904.4475	904.452	-0.0053	-5.9	0.2999999999999998	5.57	2630.9	smORF_v4|nuORFdb_human	HS3ST3B1_17:14204635-14204724:+	HS3ST3B1_17:14204635-14204724:+|ENST00000466596.5_1_17:14204427-14204721:+
40mio-rep1	E_20221201_NO30_400nL_HLAc1_4e7_directIP_titration_rep1_Slot1-04_1_3496.13200.577.1	1	2	1	14.2	7.25	4.23	6.96	88.0	6	0	0	10400.0		Hydrogen	5	(A)	10	AAATAAAATW	(G)	10		TNLGAPGAFG	A A A T|A|A\A\A\T\W	60.0	6	6	2	2	0	b-ion bias					45.59734			1.379808	904.4498	904.452	-0.0023	-2.6	0.6000000000000001	5.57	2630.9	smORF_v4|nuORFdb_human	HS3ST3B1_17:14204635-14204724:+	HS3ST3B1_17:14204635-14204724:+|ENST00000466596.5_1_17:14204427-14204721:+
40mio-rep2	E_20221201_NO30_400nL_HLAc1_4e7_directIP_titration_rep2_Slot2-5_1_3520.12899.590.1	1	1	1	13.68	9.08	4.75	4.61	88.8	7	0	0	4180.0		Hydrogen	5	(A)	10	AAATAAAATW	(G)	10		AAAAATAAWT	A A A/T\A\A|A\A|T\W	70.0	7	6	3	2	0	b-ion bias					44.559517			1.372527	904.4482	904.452	-0.0043	-4.8	0.10000000000000053	5.57	2630.9	smORF_v4|nuORFdb_human	HS3ST3B1_17:14204635-14204724:+	HS3ST3B1_17:14204635-14204724:+|ENST00000466596.5_1_17:14204427-14204721:+
40mio-rep3	E_20221201_NO30_400nL_HLAc1_4e7_directIP_titration_rep3_Slot2-5_1_3521.12913.592.1	1	2	1	7.63	3.03	1.05	4.59	71.2	6	0	0	6570.0		Hydrogen	5	(A)	10	AAATAAAATW	(G)	10		AAAAATAAWT	A A A T\A\A\A\A\T\W	60.0	6	6	0	0	0	b-ion bias					44.612206			1.371344	904.4482	904.452	-0.0043	-4.8	-0.20000000000000018	5.57	2630.9	smORF_v4|nuORFdb_human	HS3ST3B1_17:14204635-14204724:+	HS3ST3B1_17:14204635-14204724:+|ENST00000466596.5_1_17:14204427-14204721:+
40mio-rep4	E_20221201_NO30_400nL_HLAc1_4e7_directIP_titration_rep4_Slot2-5_1_3522.12903.589.1	1	2	1	12.85	5.78	7.94	7.07	89.2	7	0	0	8210.0		Hydrogen	5	(A)	10	AAATAAAATW	(G)	10		TNLGAPGAFG	A A/A/T A|A\A\A\T\W	60.0	6	5	3	1	0	unbiased					44.55814			1.372766	904.4511	904.452	-0.0013	-1.4	3.3000000000000003	5.57	2630.9	smORF_v4|nuORFdb_human	HS3ST3B1_17:14204635-14204724:+	HS3ST3B1_17:14204635-14204724:+|ENST00000466596.5_1_17:14204427-14204721:+
10mio-rep1	E_20221201_NO30_400nL_HLAc1_1e7_directIP_titration_rep1_Slot2-3_1_3512.14772.1541.2	2	1	1	10.43	5.6	3.77	4.83	78.1	7	1	1	3920.0		Hydrogen	113	(A)	9	AAGLRTVCF	(R)	9		ALLGGTGVCF	A/A/G/L/R T\V|C\F	77.8	7	3	5	1	0	unbiased	Carbamidomethylation	C:Carbamidomethylation,			51.032631			0.787852	497.7569	994.514	-0.0071	-7.2	0.5	9.79	13659.4	nuORFdb_human	ENST00000292363.9_1_19:651790-663233:-	ENST00000292363.9_1_19:651790-663233:-
10mio-rep2	E_20221201_NO30_400nL_HLAc1_1e7_directIP_titration_rep2_Slot2-3_1_3513.14728.1535.2	2	1	1	9.05	3.73	3.27	5.32	73.3	6	1	1	3580.0		Hydrogen	113	(A)	9	AAGLRTVCF	(R)	9		ALLGGTGVCF	A/A/G L|R T/V|C\F	55.6	5	3	5	2	0	unbiased	Carbamidomethylation	C:Carbamidomethylation,			50.878166			0.791479	497.7574	994.514	-0.0071	-7.2	-0.5	9.79	13659.4	nuORFdb_human	ENST00000292363.9_1_19:651790-663233:-	ENST00000292363.9_1_19:651790-663233:-
10mio-rep3	E_20221201_NO30_400nL_HLAc1_1e7_directIP_titration_rep3_Slot2-3_1_3514.14664.1542.2	2	3	1	11.25	4.76	3.93	6.49	73.0	7	1	1	9880.0		Hydrogen	113	(A)	9	AAGLRTVCF	(R)	9		AKGELLGCF	A/A/G L/R\T\V|C\F	77.8	7	4	4	1	0	unbiased	Carbamidomethylation	C:Carbamidomethylation,			50.659481			0.787245	497.757	994.514	-0.0071	-7.2	-0.9000000000000004	9.79	13659.4	nuORFdb_human	ENST00000292363.9_1_19:651790-663233:-	ENST00000292363.9_1_19:651790-663233:-
20mio-rep1	E_20221201_NO30_400nL_HLAc1_2e7_directIP_titration_rep1_Slot2-4_1_3515.14641.1527.2	2	1	1	7.39	3.11	3.58	4.29	63.1	7	1	1	6610.0		Hydrogen	113	(A)	9	AAGLRTVCF	(R)	9		AKGELLGCF	A/A/G L/R/T\V|C\F	77.8	7	3	5	1	0	unbiased	Carbamidomethylation	C:Carbamidomethylation,			50.566814			0.796358	497.7565	994.514	-0.0091	-9.2	-2.999999999999999	9.79	13659.4	nuORFdb_human	ENST00000292363.9_1_19:651790-663233:-	ENST00000292363.9_1_19:651790-663233:-
20mio-rep2	E_20221201_NO30_400nL_HLAc1_2e7_directIP_titration_rep3_Slot2-4_1_3518.14728.1510.2	2	2	1	10.72	4.36	2.88	6.36	71.6	7	1	1	8780.0		Hydrogen	113	(A)	9	AAGLRTVCF	(R)	9		AAAAAATVMAF	A/A/G/L/R T\V|C\F	77.8	7	3	5	1	0	unbiased	Carbamidomethylation	C:Carbamidomethylation,			50.871956			0.807159	497.7586	994.514	-0.0031	-3.2	3.0999999999999996	9.79	13659.4	nuORFdb_human	ENST00000292363.9_1_19:651790-663233:-	ENST00000292363.9_1_19:651790-663233:-
20mio-rep3	E_20221201_NO30_400nL_HLAc1_2e7_directIP_titration_rep4_Slot2-4_1_3519.14667.1507.2	2	1	1	9.56	4.15	2.31	5.41	77.1	6	1	1	7080.0		Hydrogen	113	(A)	9	AAGLRTVCF	(R)	9		VNVVGLSCF	A/A/G L|R\T V|C\F	55.6	5	4	4	2	0	unbiased	Carbamidomethylation	C:Carbamidomethylation,			50.660629			0.809246	497.7587	994.514	-0.0031	-3.2	2.5999999999999996	9.79	13659.4	nuORFdb_human	ENST00000292363.9_1_19:651790-663233:-	ENST00000292363.9_1_19:651790-663233:-
40mio-rep1	E_20221201_NO30_400nL_HLAc1_4e7_directIP_titration_rep1_Slot1-04_1_3496.14918.1503.2	2	3	1	13.57	5.24	6.69	8.33	88.2	7	1	1	44600.0		Hydrogen	113	(A)	9	AAGLRTVCF	(R)	9		AASGSRLWF	A/A/G L/R|T\V|C\F	77.8	7	4	5	2	0	unbiased	Carbamidomethylation	C:Carbamidomethylation,			51.531307			0.811837	497.7584	994.514	-0.0051	-5.2	-2.0	9.79	13659.4	nuORFdb_human	ENST00000292363.9_1_19:651790-663233:-	ENST00000292363.9_1_19:651790-663233:-
40mio-rep2	E_20221201_NO30_400nL_HLAc1_4e7_directIP_titration_rep2_Slot2-5_1_3520.14610.1511.2	2	1	1	13.74	4.63	7.56	9.11	83.1	8	1	1	13600.0		Hydrogen	113	(A)	9	AAGLRTVCF	(R)	9		VNVVGLSCF	A/A/G/L/R|T\V|C\F	100.0	9	4	6	2	0	unbiased	Carbamidomethylation	C:Carbamidomethylation,			50.469151			0.80638	497.7574	994.514	-0.0071	-7.2	-2.3	9.79	13659.4	nuORFdb_human	ENST00000292363.9_1_19:651790-663233:-	ENST00000292363.9_1_19:651790-663233:-
40mio-rep3	E_20221201_NO30_400nL_HLAc1_4e7_directIP_titration_rep3_Slot2-5_1_3521.14620.1516.2	2	4	1	16.75	7.58	7.85	9.17	91.3	8	1	1	36400.0		Hydrogen	113	(A)	9	AAGLRTVCF	(R)	9		AAAAAATVMAF	A/A/G/L/R|T|V|C\F	100.0	9	4	7	3	0	dual b/y bias	Carbamidomethylation	C:Carbamidomethylation,			50.50584			0.80363	497.7572	994.514	-0.0071	-7.2	-2.6000000000000005	9.79	13659.4	nuORFdb_human	ENST00000292363.9_1_19:651790-663233:-	ENST00000292363.9_1_19:651790-663233:-
40mio-rep4	E_20221201_NO30_400nL_HLAc1_4e7_directIP_titration_rep4_Slot2-5_1_3522.14611.1517.2	2	2	1	13.47	5.45	7.35	8.02	82.3	8	1	1	16200.0		Hydrogen	113	(A)	9	AAGLRTVCF	(R)	9		VNVVGLSCF	A/A/G/L/R|T\V|C\F	100.0	9	4	6	2	0	unbiased	Carbamidomethylation	C:Carbamidomethylation,			50.460808			0.802798	497.7565	994.514	-0.0071	-7.2	-2.5	9.79	13659.4	nuORFdb_human	ENST00000292363.9_1_19:651790-663233:-	ENST00000292363.9_1_19:651790-663233:-
10mio-rep1	E_20221201_NO30_400nL_HLAc1_1e7_directIP_titration_rep1_Slot2-3_1_3512.19933.649.1	1	1	1	7.71	4.91	3.35	2.8	73.0	6	0	0	1680.0		Hydrogen	9	(A)	9	AALPNAAAW	(H)	9		LPGGAAAAAW	A A/L/P N\A\A\A\W	55.6	5	4	2	0	0	b-ion bias					68.856033			1.336935	884.4548	884.462	-0.0075	-8.5	-0.7999999999999998	5.57	4773.4	nuORFdb_human	ENST00000345392.2_1_3:10183791-10191525:+	ENST00000345392.2_1_3:10183791-10191525:+
10mio-rep2	E_20221201_NO30_400nL_HLAc1_1e7_directIP_titration_rep2_Slot2-3_1_3513.19867.638.1	1	1	1	9.33	6.94	3.39	2.39	77.4	6	0	0	1750.0		Hydrogen	9	(A)	9	AALPNAAAW	(H)	9		LPGGAAAAAW	A A/L/P N|A\A\A\W	55.6	5	4	3	1	0	unbiased					68.623283			1.343272	884.4574	884.462	-0.0055	-6.2	0.5	5.57	4773.4	nuORFdb_human	ENST00000345392.2_1_3:10183791-10191525:+	ENST00000345392.2_1_3:10183791-10191525:+
20mio-rep1	E_20221201_NO30_400nL_HLAc1_2e7_directIP_titration_rep1_Slot2-4_1_3515.19810.643.1	1	1	1	8.98	5.73	3.31	3.25	80.7	6	0	0	2490.0		Hydrogen	9	(A)	9	AALPNAAAW	(H)	9		LPGGAAAAAW	A A/L/P N|A\A\A\W	55.6	5	4	3	1	0	unbiased					68.412704			1.340366	884.4584	884.462	-0.0045	-5.1	1.1000000000000005	5.57	4773.4	nuORFdb_human	ENST00000345392.2_1_3:10183791-10191525:+	ENST00000345392.2_1_3:10183791-10191525:+
20mio-rep2	E_20221201_NO30_400nL_HLAc1_2e7_directIP_titration_rep3_Slot2-4_1_3518.19876.628.1	1	1	1	8.93	6.89	3.44	2.04	79.1	6	0	0	2420.0		Hydrogen	9	(A)	9	AALPNAAAW	(H)	9		LPGGAAAAAW	A A/L/P N\A\A\A\W	55.6	5	4	2	0	0	b-ion bias					68.656624			1.349363	884.4576	884.462	-0.0045	-5.1	1.2000000000000002	5.57	4773.4	nuORFdb_human	ENST00000345392.2_1_3:10183791-10191525:+	ENST00000345392.2_1_3:10183791-10191525:+
20mio-rep3	E_20221201_NO30_400nL_HLAc1_2e7_directIP_titration_rep4_Slot2-4_1_3519.19873.633.1	1	2	1	8.82	6.62	3.58	2.2	81.2	6	0	0	6000.0		Hydrogen	9	(A)	9	AALPNAAAW	(H)	9		LPGGAAAAAW	A A/L/P N\A\A\A\W	55.6	5	4	2	0	0	b-ion bias					68.636581			1.346379	884.4606	884.462	-0.0015	-1.7	4.1	5.57	4773.4	nuORFdb_human	ENST00000345392.2_1_3:10183791-10191525:+	ENST00000345392.2_1_3:10183791-10191525:+
40mio-rep1	E_20221201_NO30_400nL_HLAc1_4e7_directIP_titration_rep1_Slot1-04_1_3496.20029.611.1	1	2	1	9.98	7.27	3.21	2.71	84.5	6	0	0	8290.0		Hydrogen	9	(A)	9	AALPNAAAW	(H)	9		LPGGAAAAAW	A A/L/P N\A\A\A\W	55.6	5	4	2	0	0	b-ion bias					69.190727			1.359938	884.4588	884.462	-0.0035	-3.9	-0.6999999999999997	5.57	4773.4	nuORFdb_human	ENST00000345392.2_1_3:10183791-10191525:+	ENST00000345392.2_1_3:10183791-10191525:+
40mio-rep2	E_20221201_NO30_400nL_HLAc1_4e7_directIP_titration_rep2_Slot2-5_1_3520.19746.629.1	1	2	1	9.11	6.64	1.63	2.47	82.5	6	0	0	8300.0		Hydrogen	9	(A)	9	AALPNAAAW	(H)	9		QPGAAALAW	A A/L/P N\A\A\A\W	55.6	5	4	2	0	0	b-ion bias					68.213188			1.349074	884.4587	884.462	-0.0035	-3.9	1.0000000000000004	5.57	4773.4	nuORFdb_human	ENST00000345392.2_1_3:10183791-10191525:+	ENST00000345392.2_1_3:10183791-10191525:+
40mio-rep1	E_20221201_NO30_400nL_HLAc1_4e7_directIP_titration_rep1_Slot1-04_1_3496.27086.345.1	1	2	1	11.19	7.03	4.89	4.17	80.6	5	0	0	10100.0		Hydrogen	16	(A)	10	AALSEPLAVW	(M)	10		LSSLSPPAVEG	A A L S E|P\L\A\V\W	50.0	5	5	1	1	0	b-ion bias					93.574875			1.517999	1056.572	1056.572	-0.0024	-2.3	0.9000000000000004	4.0	4502.1	smORF_v4|nuORFdb_human	HPS1_10:100205057-100202997:-	HPS1_10:100205057-100202997:-|ENST00000361490.8_1_10:100202974-100205153:-
40mio-rep3	E_20221201_NO30_400nL_HLAc1_4e7_directIP_titration_rep3_Slot2-5_1_3521.26874.363.1	1	1	1	7.26		3.91	7.26	63.7	6	0	0	3630.0		Hydrogen	16	(A)	10	AALSEPLAVW	(M)	10			A A/L S/E/P L\A\V\W	40.0	4	3	3	0	0	unbiased					92.830681			1.507404	1056.5687	1056.572	-0.0024	-2.3	2.3	4.0	4502.1	smORF_v4|nuORFdb_human	HPS1_10:100205057-100202997:-	HPS1_10:100205057-100202997:-|ENST00000361490.8_1_10:100202974-100205153:-
40mio-rep2	E_20221201_NO30_400nL_HLAc1_4e7_directIP_titration_rep2_Slot2-5_1_3520.15318.1517.2	2	1	1	10.27	8.22	2.65	2.05	90.7	5	1	1	12100.0		Hydrogen	60	(R)	8	AARDPVLW	(L)	8		VPDRAALW	A/A R D|P\V|L\W	62.5	5	4	3	2	0	unbiased					52.914463			0.80306	464.2537	927.505	-0.004	-4.3	0.6000000000000005	5.88	8441.5	nuORFdb_human	ENST00000429204.5_1_1:226925125-226925356:-	ENST00000429204.5_1_1:226925125-226925356:-
40mio-rep4	E_20221201_NO30_400nL_HLAc1_4e7_directIP_titration_rep4_Slot2-5_1_3522.15317.1513.2	2	1	1	11.54	7.99	4.09	3.56	91.3	6	1	1	9860.0		Hydrogen	60	(R)	8	AARDPVLW	(L)	8		QERVPLW	A/A R/D|P\V|L\W	75.0	6	4	4	2	0	unbiased					52.897789			0.805133	464.2541	927.505	-0.004	-4.3	0.40000000000000036	5.88	8441.5	nuORFdb_human	ENST00000429204.5_1_1:226925125-226925356:-	ENST00000429204.5_1_1:226925125-226925356:-
Exploris_FAIMS	VH20221207_MKP_FAIMS2022E_HLAc1_4e7_PDAC.57393.57393.2	2	2	1	7.97	5.46	0.08	2.51	72.1	6	0	0	25000000.0		Acetyl	2	(M)	9	AASISVPLS	(M)	9		LKnDISPV	A A\S\I\S\V P-L\S	55.6	5	5	0	0	1	b-ion bias			0.994	74.0	99.95	99.57	-70.0		443.7464	886.488	-0.0025	-2.8	-0.19999999999999973	5.57	2126.6	nuORFdb_human	ENST00000411526.5_1_7:154720239-154720296:+	ENST00000411526.5_1_7:154720239-154720296:+
40mio-rep1	E_20221201_NO30_400nL_HLAc1_4e7_directIP_titration_rep1_Slot1-04_1_3496.4046.1730.3	3	1	1	8.53	5.78	1.78	2.75	89.5	6	1	2	3120.0		Hydrogen	4	(P)	8	AASKPRLY	(H)	8		RPLPPPSAA	A/A/S/K/P/R L-Y	75.0	6	0	5	0	1	y-ion bias					13.987168			0.667495	302.5096	905.52	-0.0049	-5.4	-2.2	9.99	3621.1	nuORFdb_human	ENST00000340434.4_1_9:72349131-72356758:-	ENST00000340434.4_1_9:72349131-72356758:-
40mio-rep3	E_20221201_NO30_400nL_HLAc1_4e7_directIP_titration_rep3_Slot2-5_1_3521.3848.1754.3	3	1	1	7.45	3.5	3.09	3.95	88.7	7	1	2	1820.0		Hydrogen	4	(P)	8	AASKPRLY	(H)	8		YAALAVRAA	A/A/S/K/P/R\L-Y	100.0	8	1	5	0	1	y-ion bias					13.300427			0.651961	302.5086	905.52	-0.0079	-8.7	-4.1	9.99	3621.1	nuORFdb_human	ENST00000340434.4_1_9:72349131-72356758:-	ENST00000340434.4_1_9:72349131-72356758:-
SCP	E_20221201_NO30_400nL_HLAc1_4e7_PDAC_Slot2-6_1_3524.24025.430.1	1	2	1	7.45	1.36	4.68	6.1	68.0	6	0	0	8720.0		Hydrogen	69	(F)	9	AASPFPLCY	(S)	9		GPYFSAMVPG	A A/S/P/F/P L|C\Y	55.6	5	2	5	1	0	y-ion bias	Carbamidomethylation	C:Carbamidomethylation,			82.99968			1.46765	1025.4723	1025.476	-0.0061	-5.9	-3.5000000000000004	5.57	9424.3	smORF_v4|nuORFdb_human	ZNF672_1:249138823-249141395:+	ZNF672_1:249138823-249141395:+|ENST00000510904.5_1_1:249138801-249141389:+
10mio-rep1	E_20221201_NO30_400nL_HLAc1_1e7_directIP_titration_rep1_Slot2-3_1_3512.13328.751.1	1	1	1	9.01	6.31	2.26	2.7	83.2	6	0	0	3290.0		Hydrogen	27	(G)	9	AASPVAISA	(Q)	9		AASLAPVSA	A A/S/P V\A\I\S\A	55.6	5	4	2	0	0	b-ion bias					46.045086			1.275559	786.4325	786.436	-0.0026	-3.3	4.4	5.57	5797.5	smORF_v4|nuORFdb_human	ATF5_19:50432653-50434163:+	ATF5_19:50432653-50434163:+|ENST00000423777.6_1_19:50432412-50434160:+|ENST00000597227.5_1_19:50432514-50434160:+|ENST00000596658.1_1_19:50433558-50434160:+
10mio-rep2	E_20221201_NO30_400nL_HLAc1_1e7_directIP_titration_rep2_Slot2-3_1_3513.13286.752.1	1	1	1	9.51	6.98	1.7	2.53	76.8	6	0	0	2680.0		Hydrogen	27	(G)	9	AASPVAISA	(Q)	9		AASLAPVSA	A A/S/P V\A\I\S\A	55.6	5	4	2	0	0	b-ion bias					45.899284			1.275043	786.4285	786.436	-0.0066	-8.4	-1.7000000000000002	5.57	5797.5	smORF_v4|nuORFdb_human	ATF5_19:50432653-50434163:+	ATF5_19:50432653-50434163:+|ENST00000423777.6_1_19:50432412-50434160:+|ENST00000597227.5_1_19:50432514-50434160:+|ENST00000596658.1_1_19:50433558-50434160:+
10mio-rep3	E_20221201_NO30_400nL_HLAc1_1e7_directIP_titration_rep3_Slot2-3_1_3514.13243.751.1	1	1	1	11.14	7.19	3.83	3.94	86.7	6	0	0	2600.0		Hydrogen	27	(G)	9	AASPVAISA	(Q)	9		ASAPGIISA	A A/S/P V\A\I\S\A	55.6	5	4	2	0	0	b-ion bias					45.752579			1.275243	786.4309	786.436	-0.0046	-5.8	0.5	5.57	5797.5	smORF_v4|nuORFdb_human	ATF5_19:50432653-50434163:+	ATF5_19:50432653-50434163:+|ENST00000423777.6_1_19:50432412-50434160:+|ENST00000597227.5_1_19:50432514-50434160:+|ENST00000596658.1_1_19:50433558-50434160:+
20mio-rep1	E_20221201_NO30_400nL_HLAc1_2e7_directIP_titration_rep1_Slot2-4_1_3515.13212.751.1	1	1	1	11.84	9.2	3.28	2.63	85.6	7	0	0	3650.0		Hydrogen	27	(G)	9	AASPVAISA	(Q)	9		ASAPGIISA	A A/S/P\V\A\I\S\A	77.8	7	5	2	0	0	b-ion bias					45.63372			1.275728	786.4318	786.436	-0.0036	-4.6	1.6000000000000005	5.57	5797.5	smORF_v4|nuORFdb_human	ATF5_19:50432653-50434163:+	ATF5_19:50432653-50434163:+|ENST00000423777.6_1_19:50432412-50434160:+|ENST00000597227.5_1_19:50432514-50434160:+|ENST00000596658.1_1_19:50433558-50434160:+
20mio-rep2	E_20221201_NO30_400nL_HLAc1_2e7_directIP_titration_rep3_Slot2-4_1_3518.13315.742.1	1	1	1	10.17	8.56	2.16	1.6	83.8	5	0	0	4800.0		Hydrogen	27	(G)	9	AASPVAISA	(Q)	9		ASVPAALAS	A A S/P V\A\I\S\A	44.4	4	4	1	0	0	b-ion bias					45.990421			1.280699	786.433	786.436	-0.0026	-3.3	3.0	5.57	5797.5	smORF_v4|nuORFdb_human	ATF5_19:50432653-50434163:+	ATF5_19:50432653-50434163:+|ENST00000423777.6_1_19:50432412-50434160:+|ENST00000597227.5_1_19:50432514-50434160:+|ENST00000596658.1_1_19:50433558-50434160:+
20mio-rep3	E_20221201_NO30_400nL_HLAc1_2e7_directIP_titration_rep4_Slot2-4_1_3519.13245.740.1	1	1	1	10.65	9.0	2.53	1.65	87.5	6	0	0	3240.0		Hydrogen	27	(G)	9	AASPVAISA	(Q)	9		ASAPGIISA	A A/S/P V\A\I\S\A	55.6	5	4	2	0	0	b-ion bias					45.752079			1.281941	786.4293	786.436	-0.0066	-8.4	-2.6000000000000005	5.57	5797.5	smORF_v4|nuORFdb_human	ATF5_19:50432653-50434163:+	ATF5_19:50432653-50434163:+|ENST00000423777.6_1_19:50432412-50434160:+|ENST00000597227.5_1_19:50432514-50434160:+|ENST00000596658.1_1_19:50433558-50434160:+
40mio-rep1	E_20221201_NO30_400nL_HLAc1_4e7_directIP_titration_rep1_Slot1-04_1_3496.13503.721.1	1	1	1	12.61	10.13	4.01	2.48	90.3	6	0	0	5420.0		Hydrogen	27	(G)	9	AASPVAISA	(Q)	9		ASAPGIISA	A A/S/P V\A\I\S\A	55.6	5	4	2	0	0	b-ion bias					46.643925			1.293794	786.4331	786.436	-0.0026	-3.3	-0.09999999999999964	5.57	5797.5	smORF_v4|nuORFdb_human	ATF5_19:50432653-50434163:+	ATF5_19:50432653-50434163:+|ENST00000423777.6_1_19:50432412-50434160:+|ENST00000597227.5_1_19:50432514-50434160:+|ENST00000596658.1_1_19:50433558-50434160:+
40mio-rep2	E_20221201_NO30_400nL_HLAc1_4e7_directIP_titration_rep2_Slot2-5_1_3520.13211.741.1	1	1	1	12.1	9.6	2.5	2.5	88.7	6	0	0	4820.0		Hydrogen	27	(G)	9	AASPVAISA	(Q)	9		AASLAPVSA	A A/S/P V\A\I\S\A	55.6	5	4	2	0	0	b-ion bias					45.637234			1.281276	786.4326	786.436	-0.0026	-3.3	1.6000000000000005	5.57	5797.5	smORF_v4|nuORFdb_human	ATF5_19:50432653-50434163:+	ATF5_19:50432653-50434163:+|ENST00000423777.6_1_19:50432412-50434160:+|ENST00000597227.5_1_19:50432514-50434160:+|ENST00000596658.1_1_19:50433558-50434160:+
40mio-rep4	E_20221201_NO30_400nL_HLAc1_4e7_directIP_titration_rep4_Slot2-5_1_3522.13196.733.1	1	1	1	10.49	8.36	1.84	2.14	86.5	6	0	0	3310.0		Hydrogen	27	(G)	9	AASPVAISA	(Q)	9		ASAPGIISA	A A/S/P V\A\I\S\A	55.6	5	4	2	0	0	b-ion bias					45.570889			1.286112	786.4299	786.436	-0.0056	-7.1	-2.3999999999999995	5.57	5797.5	smORF_v4|nuORFdb_human	ATF5_19:50432653-50434163:+	ATF5_19:50432653-50434163:+|ENST00000423777.6_1_19:50432412-50434160:+|ENST00000597227.5_1_19:50432514-50434160:+|ENST00000596658.1_1_19:50433558-50434160:+
5mio-rep1	E_20221201_NO30_400nL_HLAc1_5e6_directIP_titration_rep1_Slot1-37_1_3502.13575.738.1	1	2	1	9.01	5.62	3.43	3.39	74.1	6	0	0	2700.0		Hydrogen	27	(G)	9	AASPVAISA	(Q)	9		AASLAPVSA	A A/S/P V|A\I\S\A	55.6	5	4	3	1	0	unbiased					46.890869			1.283109	786.4268	786.436	-0.0086	-10.9	-3.9000000000000004	5.57	5797.5	smORF_v4|nuORFdb_human	ATF5_19:50432653-50434163:+	ATF5_19:50432653-50434163:+|ENST00000423777.6_1_19:50432412-50434160:+|ENST00000597227.5_1_19:50432514-50434160:+|ENST00000596658.1_1_19:50433558-50434160:+
40mio-rep4	E_20221201_NO30_400nL_HLAc1_4e7_directIP_titration_rep4_Slot2-5_1_3522.5485.1611.2	2	1	1	10.19	7.77	2.08	2.41	84.0	7	1	1	6640.0		Hydrogen	9	(M)	8	AASVRGSF	(G)	8		DPPRAPAA	A/A/S/V/R\G\S\F	100.0	8	3	4	0	0	unbiased					18.949711			0.743494	397.7085	794.415	-0.0048	-6.0	-1.2999999999999998	9.79	1809.0	nuORFdb_human	ENST00000381070.7_1_5:64064760-64064817:+	ENST00000381070.7_1_5:64064760-64064817:+
20mio-rep2	E_20221201_NO30_400nL_HLAc1_2e7_directIP_titration_rep3_Slot2-4_1_3518.11441.1487.2	2	1	1	11.54	3.61	8.95	7.93	73.6	7	1	1	6240.0		Hydrogen	43	(E)	10	AEAAGSRVVW	(R)	10		AEAGVKREDA	A/E/A|A|G S/R V|V\W	60.0	6	4	6	3	0	unbiased					39.518242			0.821438	523.2695	1045.543	-0.0098	-9.4	-3.1000000000000005	6.05	8866.9	nuORFdb_human	ENST00000614443.1_1_17:34891215-34892969:+	ENST00000614443.1_1_17:34891215-34892969:+
40mio-rep1	E_20221201_NO30_400nL_HLAc1_4e7_directIP_titration_rep1_Slot1-04_1_3496.11576.1453.2	2	1	1	11.49	4.56	7.05	6.92	77.9	7	1	1	10100.0		Hydrogen	43	(E)	10	AEAAGSRVVW	(R)	10		AEAAKDERR	A/E/A|A|G/S R V|V\W	70.0	7	4	6	3	0	unbiased					39.988403			0.842969	523.2722	1045.543	-0.0058	-5.5	-2.3	6.05	8866.9	nuORFdb_human	ENST00000614443.1_1_17:34891215-34892969:+	ENST00000614443.1_1_17:34891215-34892969:+
40mio-rep3	E_20221201_NO30_400nL_HLAc1_4e7_directIP_titration_rep3_Slot2-5_1_3521.11279.1478.2	2	1	1	9.75	4.05	6.64	5.71	65.4	7	1	1	11900.0		Hydrogen	43	(E)	10	AEAAGSRVVW	(R)	10		AEAALQRETG	A/E/A|A|G/S R V\V\W	70.0	7	4	5	2	0	unbiased					38.965919			0.827374	523.2729	1045.543	-0.0038	-3.6	0.9999999999999996	6.05	8866.9	nuORFdb_human	ENST00000614443.1_1_17:34891215-34892969:+	ENST00000614443.1_1_17:34891215-34892969:+
40mio-rep4	E_20221201_NO30_400nL_HLAc1_4e7_directIP_titration_rep4_Slot2-5_1_3522.11282.1476.2	2	1	1	11.86	2.45	10.29	9.41	71.3	8	1	1	11500.0		Hydrogen	43	(E)	10	AEAAGSRVVW	(R)	10		EAAAEDKRR	A E/A|A|G/S/R\V|V\W	80.0	8	5	6	3	0	unbiased					38.962063			0.828361	523.2716	1045.543	-0.0058	-5.5	-0.7999999999999998	6.05	8866.9	nuORFdb_human	ENST00000614443.1_1_17:34891215-34892969:+	ENST00000614443.1_1_17:34891215-34892969:+
40mio-rep1	E_20221201_NO30_400nL_HLAc1_4e7_directIP_titration_rep1_Slot1-04_1_3496.20109.531.1	1	1	1	10.68	7.41	4.15	3.28	79.1	7	0	0	5460.0		Hydrogen	30	(K)	9	AEAGVLENL	(A)	9		AQEVLENL	A E/A/G\V|L|E\N\L	77.8	7	5	4	2	0	unbiased					69.466988			1.407549	915.4785	915.478	-0.0002	-0.2	3.0	3.8	13836.3	nuORFdb_human	ENST00000539387.5_1_4:140216240-140223649:-	ENST00000539387.5_1_4:140216240-140223649:-
SCP	E_20221201_NO30_400nL_HLAc1_4e7_PDAC_Slot2-6_1_3524.7870.516.1	1	1	1	8.11	5.84	2.05	2.27	67.6	5	0	0	4470.0		Hydrogen	188	(A)	10	AEAHAVGEAL	(H)	10		EAHATTPGLA	A E/A/H|A-V\G E A\L	50.0	5	3	3	1	1	unbiased					27.190472			1.41648	967.4795	967.484	-0.0053	-5.5	-3.1	4.51	28938.9	nuORFdb_human	ENST00000606788.5_1_20:44518901-44519711:+	ENST00000606788.5_1_20:44518901-44519711:+
40mio-rep1	E_20221201_NO30_400nL_HLAc1_4e7_directIP_titration_rep1_Slot1-04_1_3496.7954.1535.2	2	1	1	9.89	5.88	4.28	4.01	77.1	6	1	1	8030.0		Hydrogen	61	(L)	9	AEAPSAPKM	(S)	9		EAATGPLGW	A E/A|P/S A|P/K-M	55.6	5	2	5	2	1	y-ion bias					27.482042			0.791355	451.2227	901.445	-0.0061	-6.7	-3.5	6.05	9649.9	nuORFdb_human	ENST00000556667.1_1_14:37641590-37641863:+	ENST00000556667.1_1_14:37641590-37641863:+
20mio-rep2	E_20221201_NO30_400nL_HLAc1_2e7_directIP_titration_rep3_Slot2-4_1_3518.3773.1542.2	2	2	1	12.44	7.63	4.81	4.81	85.0	8	1	1	5110.0	M69m	Hydrogen	61	(L)	9	AEAPSAPKm	(S)	9		AEAASPLCV	A/E/A|P|S/A|P-K\m	100.0	9	4	6	3	1	dual b/y bias		m:Oxidized methionine			13.044588			0.786986	459.2203	901.445	15.9879	-7.6	-1.2999999999999998	6.05	9649.9	nuORFdb_human	ENST00000556667.1_1_14:37641590-37641863:+	ENST00000556667.1_1_14:37641590-37641863:+
20mio-rep3	E_20221201_NO30_400nL_HLAc1_2e7_directIP_titration_rep4_Slot2-4_1_3519.3791.1554.2	2	2	1	11.44	7.63	4.28	3.81	84.9	6	1	1	5990.0	M69m	Hydrogen	61	(L)	9	AEAPSAPKm	(S)	9		AEAASPLCV	A/E/A|P|S/A|P K m	66.7	6	3	6	3	0	dual b/y bias		m:Oxidized methionine			13.104083			0.779184	459.2195	901.445	15.9879	-7.6	-1.7999999999999998	6.05	9649.9	nuORFdb_human	ENST00000556667.1_1_14:37641590-37641863:+	ENST00000556667.1_1_14:37641590-37641863:+
40mio-rep2	E_20221201_NO30_400nL_HLAc1_4e7_directIP_titration_rep2_Slot2-5_1_3520.3793.1536.2	2	3	1	13.72	9.45	4.24	4.27	91.7	7	1	1	14900.0	M69m	Hydrogen	61	(L)	9	AEAPSAPKm	(S)	9		AEAASPLCV	A/E/A|P|S/A|P K\m	77.8	7	4	6	3	0	dual b/y bias		m:Oxidized methionine			13.112644			0.790871	459.2203	901.445	15.9879	-7.6	-2.6999999999999993	6.05	9649.9	nuORFdb_human	ENST00000556667.1_1_14:37641590-37641863:+	ENST00000556667.1_1_14:37641590-37641863:+
40mio-rep3	E_20221201_NO30_400nL_HLAc1_4e7_directIP_titration_rep3_Slot2-5_1_3521.3806.1565.2	2	4	1	10.54	7.36	3.18	3.18	86.8	6	1	1	19100.0	M69m	Hydrogen	61	(L)	9	AEAPSAPKm	(S)	9		AEAASPLCV	A E/A|P/S A|P\K\m	55.6	5	4	4	2	0	unbiased		m:Oxidized methionine			13.155466			0.7724	459.2208	901.445	15.9899	-5.4	-0.8000000000000007	6.05	9649.9	nuORFdb_human	ENST00000556667.1_1_14:37641590-37641863:+	ENST00000556667.1_1_14:37641590-37641863:+
40mio-rep4	E_20221201_NO30_400nL_HLAc1_4e7_directIP_titration_rep4_Slot2-5_1_3522.3794.1555.2	2	4	1	12.19	9.49	3.24	2.7	90.1	6	1	1	22500.0	M69m	Hydrogen	61	(L)	9	AEAPSAPKm	(S)	9		AEAASPLCV	A/E/A|P/S/A|P K m	66.7	6	2	6	2	0	y-ion bias		m:Oxidized methionine			13.108636			0.778619	459.2199	901.445	15.9879	-7.6	-2.8999999999999995	6.05	9649.9	nuORFdb_human	ENST00000556667.1_1_14:37641590-37641863:+	ENST00000556667.1_1_14:37641590-37641863:+
20mio-rep3	E_20221201_NO30_400nL_HLAc1_2e7_directIP_titration_rep4_Slot2-4_1_3519.13869.1407.2	2	1	1	8.55	5.88	4.14	2.66	58.7	5	1	1	6290.0		Hydrogen	3	(E)	10	AEARENFGAW	(M)	10		MRGQRmGAW	A E/A R E N|F\G|A\W	40.0	4	4	3	2	0	unbiased					47.9058			0.872271	575.7639	1150.528	-0.0069	-6.0	-0.20000000000000018	4.53	4976.7	smORF_v4|nuORFdb_human	ARHGEF11_1:157015019-157015144:-	ARHGEF11_1:157015019-157015144:-|ENST00000368194.7_1_1:157015019-157015145:-
40mio-rep1	E_20221201_NO30_400nL_HLAc1_4e7_directIP_titration_rep1_Slot1-04_1_3496.14168.1357.2	2	1	1	10.94	8.22	4.84	2.72	68.7	6	1	1	11900.0		Hydrogen	3	(E)	10	AEARENFGAW	(M)	10		TWRSGSTGAW	A E/A R\E N\F|G|A\W	40.0	4	5	3	2	0	unbiased					48.94067			0.903496	575.7669	1150.528	-0.0009	-0.8	2.4000000000000004	4.53	4976.7	smORF_v4|nuORFdb_human	ARHGEF11_1:157015019-157015144:-	ARHGEF11_1:157015019-157015144:-|ENST00000368194.7_1_1:157015019-157015145:-
40mio-rep3	E_20221201_NO30_400nL_HLAc1_4e7_directIP_titration_rep3_Slot2-5_1_3521.13822.1398.2	2	1	1	9.21	5.3	4.82	3.91	62.9	7	1	1	8440.0		Hydrogen	3	(E)	10	AEARENFGAW	(M)	10		AEPTPGHNAAW	A/E/A R\E N|F\G|A\W	60.0	6	5	4	2	0	unbiased					47.750996			0.877682	575.7646	1150.528	-0.0049	-4.2	0.39999999999999947	4.53	4976.7	smORF_v4|nuORFdb_human	ARHGEF11_1:157015019-157015144:-	ARHGEF11_1:157015019-157015144:-|ENST00000368194.7_1_1:157015019-157015145:-
40mio-rep4	E_20221201_NO30_400nL_HLAc1_4e7_directIP_titration_rep4_Slot2-5_1_3522.13822.1392.2	2	1	1	9.08	6.02	2.74	3.05	68.6	5	1	1	11300.0		Hydrogen	3	(E)	10	AEARENFGAW	(M)	10		VmnSRVNGAW	A E/A R E N|F|G\A\W	40.0	4	4	3	2	0	unbiased					47.734364			0.881062	575.7659	1150.528	-0.0029	-2.5	2.2	4.53	4976.7	smORF_v4|nuORFdb_human	ARHGEF11_1:157015019-157015144:-	ARHGEF11_1:157015019-157015144:-|ENST00000368194.7_1_1:157015019-157015145:-
10mio-rep2	E_20221201_NO30_400nL_HLAc1_1e7_directIP_titration_rep2_Slot2-3_1_3513.16401.424.1	1	2	1	12.21	3.39	9.14	8.82	88.3	8	0	0	3520.0		Hydrogen	10	(A)	11	AEASPGGAVAW	(R)	11		SMPPMPVASV	A E/A/S/P\G G\A\V\A\W	63.6	7	5	3	0	0	unbiased					56.655945			1.470874	1015.4762	1015.484	-0.0043	-4.3	2.4000000000000004	4.0	6797.8	smORF_v4|nuORFdb_human	PSMD5-AS1_9:123605559-123607307:+	PSMD5-AS1_9:123605559-123607307:+|ENST00000640066.1_1_9:123605558-123607345:+|ENST00000640391.1_1_9:123605558-123609583:+
10mio-rep3	E_20221201_NO30_400nL_HLAc1_1e7_directIP_titration_rep3_Slot2-3_1_3514.16356.428.1	1	2	1	16.87	5.32	12.85	11.55	94.5	9	0	0	4190.0		Hydrogen	10	(A)	11	AEASPGGAVAW	(R)	11		EAGGKEPAADA	A E/A/S/P\G|G|A\V\A\W	81.8	9	6	5	2	0	unbiased					56.500744			1.469019	1015.4777	1015.484	-0.0043	-4.3	2.0	4.0	6797.8	smORF_v4|nuORFdb_human	PSMD5-AS1_9:123605559-123607307:+	PSMD5-AS1_9:123605559-123607307:+|ENST00000640066.1_1_9:123605558-123607345:+|ENST00000640391.1_1_9:123605558-123609583:+
20mio-rep2	E_20221201_NO30_400nL_HLAc1_2e7_directIP_titration_rep3_Slot2-4_1_3518.16439.416.1	1	4	1	12.63	6.04	7.97	6.59	93.2	7	0	0	13100.0		Hydrogen	10	(A)	11	AEASPGGAVAW	(R)	11		SPGSSPGAVGAE	A E/A/S/P G G\A\V\A\W	54.5	6	4	3	0	0	unbiased					56.779427			1.475773	1015.478	1015.484	-0.0043	-4.3	2.0	4.0	6797.8	smORF_v4|nuORFdb_human	PSMD5-AS1_9:123605559-123607307:+	PSMD5-AS1_9:123605559-123607307:+|ENST00000640066.1_1_9:123605558-123607345:+|ENST00000640391.1_1_9:123605558-123609583:+
20mio-rep3	E_20221201_NO30_400nL_HLAc1_2e7_directIP_titration_rep4_Slot2-4_1_3519.16364.413.1	1	2	1	12.82	5.94	9.35	6.88	92.5	6	0	0	8810.0		Hydrogen	10	(A)	11	AEASPGGAVAW	(R)	11		SPGSSPGAVGAE	A E A/S/P G G\A\V\A\W	45.5	5	4	2	0	0	b-ion bias					56.521568			1.47739	1015.4768	1015.484	-0.0043	-4.3	1.5	4.0	6797.8	smORF_v4|nuORFdb_human	PSMD5-AS1_9:123605559-123607307:+	PSMD5-AS1_9:123605559-123607307:+|ENST00000640066.1_1_9:123605558-123607345:+|ENST00000640391.1_1_9:123605558-123609583:+
40mio-rep1	E_20221201_NO30_400nL_HLAc1_4e7_directIP_titration_rep1_Slot1-04_1_3496.16623.399.1	1	7	1	15.6	6.55	9.76	9.05	95.5	8	0	0	53000.0		Hydrogen	10	(A)	11	AEASPGGAVAW	(R)	11		SPGSSPGAVGAE	A E/A/S|P\G G\A\V\A\W	63.6	7	6	3	1	0	b-ion bias					57.420765			1.485928	1015.4808	1015.484	-0.0043	-4.3	-1.0999999999999996	4.0	6797.8	smORF_v4|nuORFdb_human	PSMD5-AS1_9:123605559-123607307:+	PSMD5-AS1_9:123605559-123607307:+|ENST00000640066.1_1_9:123605558-123607345:+|ENST00000640391.1_1_9:123605558-123609583:+
40mio-rep2	E_20221201_NO30_400nL_HLAc1_4e7_directIP_titration_rep2_Slot2-5_1_3520.16296.418.1	1	2	1	15.01	6.3	10.86	8.71	96.1	8	0	0	8240.0		Hydrogen	10	(A)	11	AEASPGGAVAW	(R)	11		SPGSSPGAVGAE	A E/A/S/P\G\G A\V\A\W	63.6	7	5	3	0	0	unbiased					56.291794			1.474795	1015.4825	1015.484	-0.0043	-4.3	0.6000000000000005	4.0	6797.8	smORF_v4|nuORFdb_human	PSMD5-AS1_9:123605559-123607307:+	PSMD5-AS1_9:123605559-123607307:+|ENST00000640066.1_1_9:123605558-123607345:+|ENST00000640391.1_1_9:123605558-123609583:+
40mio-rep3	E_20221201_NO30_400nL_HLAc1_4e7_directIP_titration_rep3_Slot2-5_1_3521.16306.414.1	1	2	1	12.29	4.85	8.89	7.44	91.2	7	0	0	11300.0		Hydrogen	10	(A)	11	AEASPGGAVAW	(R)	11		SPGSSPGAVGAE	A E/A/S/P G G\A\V\A\W	54.5	6	4	3	0	0	unbiased					56.328045			1.47723	1015.478	1015.484	-0.0043	-4.3	0.2999999999999998	4.0	6797.8	smORF_v4|nuORFdb_human	PSMD5-AS1_9:123605559-123607307:+	PSMD5-AS1_9:123605559-123607307:+|ENST00000640066.1_1_9:123605558-123607345:+|ENST00000640391.1_1_9:123605558-123609583:+
40mio-rep4	E_20221201_NO30_400nL_HLAc1_4e7_directIP_titration_rep4_Slot2-5_1_3522.16295.415.1	1	2	1	13.66	6.69	9.4	6.97	92.4	7	0	0	8240.0		Hydrogen	10	(A)	11	AEASPGGAVAW	(R)	11		SPGSSPGAVGAE	A E/A/S/P G G\A\V\A\W	54.5	6	4	3	0	0	unbiased					56.274456			1.476196	1015.4809	1015.484	-0.0043	-4.3	0.40000000000000036	4.0	6797.8	smORF_v4|nuORFdb_human	PSMD5-AS1_9:123605559-123607307:+	PSMD5-AS1_9:123605559-123607307:+|ENST00000640066.1_1_9:123605558-123607345:+|ENST00000640391.1_1_9:123605558-123609583:+
5mio-rep2	E_20221201_NO30_400nL_HLAc1_5e6_directIP_titration_rep2_Slot2-2_1_3510.16600.425.1	1	3	1	12.09	4.55	8.55	7.54	87.6	7	0	0	4780.0		Hydrogen	10	(A)	11	AEASPGGAVAW	(R)	11		GPGAVAnATGAE	A E/A/S|P G G\A\V\A\W	54.5	6	5	3	1	0	unbiased					57.335007			1.470296	1015.4782	1015.484	-0.0043	-4.3	4.3999999999999995	4.0	6797.8	smORF_v4|nuORFdb_human	PSMD5-AS1_9:123605559-123607307:+	PSMD5-AS1_9:123605559-123607307:+|ENST00000640066.1_1_9:123605558-123607345:+|ENST00000640391.1_1_9:123605558-123609583:+
20mio-rep2	E_20221201_NO30_400nL_HLAc1_2e7_directIP_titration_rep3_Slot2-4_1_3518.11705.652.1	1	1	1	10.48	8.68	1.02	1.8	82.4	5	0	0	2640.0		Hydrogen	54	(G)	8	AEDEAAAW	(R)	8		AAEDEAADA	A E D\E\A\A\A\W	62.5	5	5	0	0	0	b-ion bias					40.432278			1.334955	862.351	862.358	-0.0067	-7.8	-1.5	3.57	8811.4	nuORFdb_human	ENST00000371142.8_1_10:98336578-98346758:-	ENST00000371142.8_1_10:98336578-98346758:-
40mio-rep2	E_20221201_NO30_400nL_HLAc1_4e7_directIP_titration_rep2_Slot2-5_1_3520.11521.649.1	1	2	1	9.95	5.09	2.36	4.86	85.4	5	0	0	7920.0		Hydrogen	54	(G)	8	AEDEAAAW	(R)	8		DAAEAEAW	A E D\E\A\A\A\W	62.5	5	5	0	0	0	b-ion bias					39.798702			1.336718	862.3563	862.358	-0.0017	-2.0	2.9000000000000004	3.57	8811.4	nuORFdb_human	ENST00000371142.8_1_10:98336578-98346758:-	ENST00000371142.8_1_10:98336578-98346758:-
40mio-rep3	E_20221201_NO30_400nL_HLAc1_4e7_directIP_titration_rep3_Slot2-5_1_3521.11515.645.1	1	1	1	11.38	8.65	1.26	2.72	80.5	5	0	0	2740.0		Hydrogen	54	(G)	8	AEDEAAAW	(R)	8		AAEDEAADA	A E D|E\A\A\A\W	62.5	5	5	1	1	0	b-ion bias					39.781109			1.339288	862.3545	862.358	-0.0027	-3.2	1.3999999999999995	3.57	8811.4	nuORFdb_human	ENST00000371142.8_1_10:98336578-98346758:-	ENST00000371142.8_1_10:98336578-98346758:-
1mio-rep1	E_20221201_NO30_400nL_HLAc1_1e6_directIP_titration_rep1_Slot1-06_1_3498.17876.1342.2	2	2	1	18.44	2.85	17.95	15.59	85.7	10	1	1	2710.0		Hydrogen	54	(G)	11	AEDEAAAWRSW	(R)	11		AESSnPATLEGSAG	A/E/D|E|A|A|A|W|R|S\W	100.0	11	8	9	7	0	dual b/y bias					61.738121			0.912717	646.2877	1291.57	-0.0015	-1.1	3.8000000000000003	4.14	8811.4	nuORFdb_human	ENST00000371142.8_1_10:98336578-98346758:-	ENST00000371142.8_1_10:98336578-98346758:-
10mio-rep1	E_20221201_NO30_400nL_HLAc1_1e7_directIP_titration_rep1_Slot2-3_1_3512.17595.1351.2	2	2	1	17.92	4.16	13.96	13.76	91.8	9	1	1	6080.0		Hydrogen	54	(G)	11	AEDEAAAWRSW	(R)	11		AEGEDVGWWRS	A E/D|E|A|A|A|W|R|S\W	81.8	9	8	8	7	0	dual b/y bias					60.77919			0.907148	646.2826	1291.57	-0.0115	-8.9	-1.2000000000000002	4.14	8811.4	nuORFdb_human	ENST00000371142.8_1_10:98336578-98346758:-	ENST00000371142.8_1_10:98336578-98346758:-
10mio-rep2	E_20221201_NO30_400nL_HLAc1_1e7_directIP_titration_rep2_Slot2-3_1_3513.17532.1347.2	2	2	1	16.26	3.19	11.63	13.07	90.8	9	1	1	3940.0		Hydrogen	54	(G)	11	AEDEAAAWRSW	(R)	11		AESSnPATLEGSAG	A E/D\E|A|A|A|W|R\S\W	81.8	9	8	6	5	0	dual b/y bias					60.560566			0.90921	646.2867	1291.57	-0.0035	-2.7	4.0	4.14	8811.4	nuORFdb_human	ENST00000371142.8_1_10:98336578-98346758:-	ENST00000371142.8_1_10:98336578-98346758:-
10mio-rep3	E_20221201_NO30_400nL_HLAc1_1e7_directIP_titration_rep3_Slot2-3_1_3514.17499.1348.2	2	2	1	17.58	2.85	13.84	14.73	89.8	10	1	1	7470.0		Hydrogen	54	(G)	11	AEDEAAAWRSW	(R)	11		AESSnPATLEGSAG	A/E/D|E|A|A|A|W|R/S\W	100.0	11	7	9	6	0	dual b/y bias					60.446308			0.909002	646.2832	1291.57	-0.0115	-8.9	-2.6000000000000005	4.14	8811.4	nuORFdb_human	ENST00000371142.8_1_10:98336578-98346758:-	ENST00000371142.8_1_10:98336578-98346758:-
20mio-rep1	E_20221201_NO30_400nL_HLAc1_2e7_directIP_titration_rep1_Slot2-4_1_3515.17486.1342.2	2	3	1	17.9	3.34	13.42	14.56	92.9	8	1	1	18900.0		Hydrogen	54	(G)	11	AEDEAAAWRSW	(R)	11		AESSnPATLEGSAG	A E/D|E|A|A|A|W|R|S W	63.6	7	7	8	7	0	dual b/y bias					60.390327			0.9127	646.283	1291.57	-0.0115	-8.9	-2.7	4.14	8811.4	nuORFdb_human	ENST00000371142.8_1_10:98336578-98346758:-	ENST00000371142.8_1_10:98336578-98346758:-
20mio-rep2	E_20221201_NO30_400nL_HLAc1_2e7_directIP_titration_rep3_Slot2-4_1_3518.17583.1337.2	2	2	1	17.78	4.58	13.12	13.2	91.1	9	1	1	12300.0		Hydrogen	54	(G)	11	AEDEAAAWRSW	(R)	11		AESSnPATLEGSAG	A/E/D|E|A|A|A|W|R|S W	81.8	9	7	9	7	0	dual b/y bias					60.733681			0.915483	646.285	1291.57	-0.0075	-5.8	0.5	4.14	8811.4	nuORFdb_human	ENST00000371142.8_1_10:98336578-98346758:-	ENST00000371142.8_1_10:98336578-98346758:-
20mio-rep3	E_20221201_NO30_400nL_HLAc1_2e7_directIP_titration_rep4_Slot2-4_1_3519.17513.1345.2	2	3	1	19.7	4.66	15.7	15.04	95.0	8	1	1	15200.0		Hydrogen	54	(G)	11	AEDEAAAWRSW	(R)	11		AESSnPATLEGSAG	A E/D|E|A|A|A|W|R|S W	63.6	7	7	8	7	0	dual b/y bias					60.488838			0.910456	646.2826	1291.57	-0.0115	-8.9	-3.1000000000000005	4.14	8811.4	nuORFdb_human	ENST00000371142.8_1_10:98336578-98346758:-	ENST00000371142.8_1_10:98336578-98346758:-
40mio-rep1	E_20221201_NO30_400nL_HLAc1_4e7_directIP_titration_rep1_Slot1-04_1_3496.17768.1303.2	2	2	1	21.05	4.27	15.1	16.78	94.4	9	1	1	31700.0		Hydrogen	54	(G)	11	AEDEAAAWRSW	(R)	11		AESSnPATLEGSAG	A E/D|E|A|A|A|W|R|S\W	81.8	9	8	8	7	0	dual b/y bias					61.377476			0.936979	646.2864	1291.57	-0.0055	-4.2	-1.0	4.14	8811.4	nuORFdb_human	ENST00000371142.8_1_10:98336578-98346758:-	ENST00000371142.8_1_10:98336578-98346758:-
40mio-rep2	E_20221201_NO30_400nL_HLAc1_4e7_directIP_titration_rep2_Slot2-5_1_3520.17405.1322.2	2	4	1	20.63	4.85	14.13	15.79	94.6	9	1	1	42300.0		Hydrogen	54	(G)	11	AEDEAAAWRSW	(R)	11		AEGEDVGWWRS	A E/D|E|A|A|A|W|R|S\W	81.8	9	8	8	7	0	dual b/y bias					60.124996			0.925281	646.2851	1291.57	-0.0075	-5.8	-0.8999999999999995	4.14	8811.4	nuORFdb_human	ENST00000371142.8_1_10:98336578-98346758:-	ENST00000371142.8_1_10:98336578-98346758:-
40mio-rep3	E_20221201_NO30_400nL_HLAc1_4e7_directIP_titration_rep3_Slot2-5_1_3521.17439.1326.2	2	3	1	19.41	2.08	14.72	17.33	92.4	9	1	1	24900.0		Hydrogen	54	(G)	11	AEDEAAAWRSW	(R)	11		AESSnPATLEGSAG	A E/D|E|A|A|A|W|R|S\W	81.8	9	8	8	7	0	dual b/y bias					60.240891			0.922775	646.2856	1291.57	-0.0055	-4.2	0.39999999999999947	4.14	8811.4	nuORFdb_human	ENST00000371142.8_1_10:98336578-98346758:-	ENST00000371142.8_1_10:98336578-98346758:-
40mio-rep4	E_20221201_NO30_400nL_HLAc1_4e7_directIP_titration_rep4_Slot2-5_1_3522.17407.1327.2	2	3	1	22.35	5.54	16.06	16.81	97.7	10	1	1	23000.0		Hydrogen	54	(G)	11	AEDEAAAWRSW	(R)	11		AESSnPATLEGSAG	A/E/D|E|A|A|A|W|R|S\W	100.0	11	8	9	7	0	dual b/y bias					60.115086			0.922308	646.2861	1291.57	-0.0055	-4.2	0.5	4.14	8811.4	nuORFdb_human	ENST00000371142.8_1_10:98336578-98346758:-	ENST00000371142.8_1_10:98336578-98346758:-
5mio-rep1	E_20221201_NO30_400nL_HLAc1_5e6_directIP_titration_rep1_Slot1-37_1_3502.17854.1339.2	2	5	1	18.62	2.93	13.45	15.69	89.3	10	1	1	16800.0		Hydrogen	54	(G)	11	AEDEAAAWRSW	(R)	11		AESSnPATLEGSAG	A/E/D|E|A|A|A|W|R|S\W	100.0	11	8	9	7	0	dual b/y bias					61.669395			0.914535	646.2829	1291.57	-0.0115	-8.9	-1.9000000000000004	4.14	8811.4	nuORFdb_human	ENST00000371142.8_1_10:98336578-98346758:-	ENST00000371142.8_1_10:98336578-98346758:-
5mio-rep2	E_20221201_NO30_400nL_HLAc1_5e6_directIP_titration_rep2_Slot2-2_1_3510.17733.1343.2	2	3	1	15.25	2.17	15.25	13.09	86.5	8	1	1	5580.0		Hydrogen	54	(G)	11	AEDEAAAWRSW	(R)	11		AEGEDVGWWRS	A E/D\E|A|A|A|W|R|S W	63.6	7	7	7	6	0	dual b/y bias					61.24992			0.912131	646.2799	1291.57	-0.0175	-13.5	-4.800000000000001	4.14	8811.4	nuORFdb_human	ENST00000371142.8_1_10:98336578-98346758:-	ENST00000371142.8_1_10:98336578-98346758:-
5mio-rep3	E_20221201_NO30_400nL_HLAc1_5e6_directIP_titration_rep3_Slot2-2_1_3511.17733.1350.2	2	2	1	13.71	2.04	9.6	11.67	79.5	8	1	1	4310.0		Hydrogen	54	(G)	11	AEDEAAAWRSW	(R)	11		AESSnPATLEGSAG	A E/D\E|A|A|A|W|R-S W	63.6	7	6	6	5	1	dual b/y bias					61.250744			0.907476	646.2814	1291.57	-0.0155	-12.0	-3.8000000000000007	4.14	8811.4	nuORFdb_human	ENST00000371142.8_1_10:98336578-98346758:-	ENST00000371142.8_1_10:98336578-98346758:-
40mio-rep4	E_20221201_NO30_400nL_HLAc1_4e7_directIP_titration_rep4_Slot2-5_1_3522.10742.1480.2	2	1	1	8.34	5.97	3.5	2.37	58.2	7	1	1	9340.0		Hydrogen	4	(R)	9	AEEGGRSLW	(S)	9		AEEGIAAGGVM	A/E/E|G|G R\S\L\W	77.8	7	5	4	2	0	unbiased					37.097916			0.82629	502.741	1004.48	-0.0049	-4.8	-0.09999999999999964	4.53	4071.7	nuORFdb_human	ENST00000204517.10_1_16:4322677-4322779:-	ENST00000204517.10_1_16:4322677-4322779:-
1mio-rep1	E_20221201_NO30_400nL_HLAc1_1e6_directIP_titration_rep1_Slot1-06_1_3498.14118.1404.2	2	2	1	16.48	8.77	9.46	7.71	94.5	8	1	1	10100.0		Hydrogen	55	(A)	10	AEEPLAGRTW	(R)	10		EAEPIELVET	A E/E|P|L|A|G|R/T\W	80.0	8	6	7	5	0	dual b/y bias					48.76387			0.874049	565.2825	1129.564	-0.0069	-6.1	-1.1999999999999993	4.53	8015.0	nuORFdb_human	ENST00000534515.1_1_11:67119307-67119526:-	ENST00000534515.1_1_11:67119307-67119526:-|ENST00000529704.5_1_11:67119307-67120167:-
1mio-rep2	E_20221201_NO30_400nL_HLAc1_1e6_directIP_titration_rep3_Slot2-1_1_3508.14108.1439.2	2	4	1	9.82	6.24	4.77	3.57	78.1	6	1	1	11100.0		Hydrogen	55	(A)	10	AEEPLAGRTW	(R)	10		EAEPIELVET	A E/E|P/L/A|G R T\W	50.0	5	3	5	2	0	unbiased					48.726513			0.851782	565.2818	1129.564	-0.0069	-6.1	2.200000000000001	4.53	8015.0	nuORFdb_human	ENST00000534515.1_1_11:67119307-67119526:-	ENST00000534515.1_1_11:67119307-67119526:-|ENST00000529704.5_1_11:67119307-67120167:-
1mio-rep3	E_20221201_NO30_400nL_HLAc1_1e6_directIP_titration_rep4_Slot2-1_1_3509.13982.1423.2	2	3	1	13.97	8.18	8.58	5.8	89.2	8	1	1	6330.0		Hydrogen	55	(A)	10	AEEPLAGRTW	(R)	10		EAEPIELVET	A E/E|P/L|A|G/R/T\W	80.0	8	4	7	3	0	unbiased					48.288395			0.861964	565.2799	1129.564	-0.0109	-9.7	-1.6999999999999993	4.53	8015.0	nuORFdb_human	ENST00000534515.1_1_11:67119307-67119526:-	ENST00000534515.1_1_11:67119307-67119526:-|ENST00000529704.5_1_11:67119307-67120167:-
10mio-rep1	E_20221201_NO30_400nL_HLAc1_1e7_directIP_titration_rep1_Slot2-3_1_3512.13829.1423.2	2	2	1	16.22	8.39	9.84	7.82	93.6	8	1	1	86000.0		Hydrogen	55	(A)	10	AEEPLAGRTW	(R)	10		EAEPIELVET	A E/E|P/L|A|G/R|T\W	80.0	8	5	7	4	0	dual b/y bias					47.77459			0.861783	565.2814	1129.564	-0.0089	-7.9	-0.20000000000000018	4.53	8015.0	nuORFdb_human	ENST00000534515.1_1_11:67119307-67119526:-	ENST00000534515.1_1_11:67119307-67119526:-|ENST00000529704.5_1_11:67119307-67120167:-
10mio-rep2	E_20221201_NO30_400nL_HLAc1_1e7_directIP_titration_rep2_Slot2-3_1_3513.13752.1421.2	2	2	1	15.05	9.1	8.8	5.95	90.8	7	1	1	25000.0		Hydrogen	55	(A)	10	AEEPLAGRTW	(R)	10		EAEPIELVET	A E/E|P/L|A|G/R|T W	60.0	6	4	7	4	0	dual b/y bias					47.508217			0.863295	565.2817	1129.564	-0.0069	-6.1	0.6000000000000005	4.53	8015.0	nuORFdb_human	ENST00000534515.1_1_11:67119307-67119526:-	ENST00000534515.1_1_11:67119307-67119526:-|ENST00000529704.5_1_11:67119307-67120167:-
10mio-rep3	E_20221201_NO30_400nL_HLAc1_1e7_directIP_titration_rep3_Slot2-3_1_3514.13730.1429.2	2	4	1	16.09	10.32	8.34	5.78	91.9	8	1	1	80300.0		Hydrogen	55	(A)	10	AEEPLAGRTW	(R)	10		EAEPIELVET	A E/E|P|L|A|G/R\T\W	80.0	8	6	6	4	0	dual b/y bias					47.434204			0.858221	565.2815	1129.564	-0.0069	-6.1	0.20000000000000018	4.53	8015.0	nuORFdb_human	ENST00000534515.1_1_11:67119307-67119526:-	ENST00000534515.1_1_11:67119307-67119526:-|ENST00000529704.5_1_11:67119307-67120167:-
20mio-rep1	E_20221201_NO30_400nL_HLAc1_2e7_directIP_titration_rep1_Slot2-4_1_3515.13708.1405.2	2	3	1	19.28	10.44	11.39	8.84	95.5	9	1	1	196000.0		Hydrogen	55	(A)	10	AEEPLAGRTW	(R)	10		EAEPIELVET	A/E/E|P|L|A|G/R|T\W	100.0	10	6	8	5	0	dual b/y bias					47.346317			0.872911	565.2831	1129.564	-0.0049	-4.4	1.7999999999999998	4.53	8015.0	nuORFdb_human	ENST00000534515.1_1_11:67119307-67119526:-	ENST00000534515.1_1_11:67119307-67119526:-|ENST00000529704.5_1_11:67119307-67120167:-
20mio-rep2	E_20221201_NO30_400nL_HLAc1_2e7_directIP_titration_rep3_Slot2-4_1_3518.13818.1402.2	2	3	1	21.23	11.42	11.34	9.81	94.5	9	1	1	139000.0		Hydrogen	55	(A)	10	AEEPLAGRTW	(R)	10		EAEPIELVET	A/E/E|P|L|A|G|R\T\W	100.0	10	7	7	5	0	dual b/y bias					47.727356			0.874799	565.2814	1129.564	-0.0089	-7.9	-1.6000000000000005	4.53	8015.0	nuORFdb_human	ENST00000534515.1_1_11:67119307-67119526:-	ENST00000534515.1_1_11:67119307-67119526:-|ENST00000529704.5_1_11:67119307-67120167:-
20mio-rep3	E_20221201_NO30_400nL_HLAc1_2e7_directIP_titration_rep4_Slot2-4_1_3519.13719.1406.2	2	3	1	18.23	9.26	11.68	8.97	94.6	8	1	1	79200.0		Hydrogen	55	(A)	10	AEEPLAGRTW	(R)	10		EAEPIELVET	A E/E|P|L|A|G\R\T\W	80.0	8	7	5	4	0	dual b/y bias					47.388073			0.872894	565.2818	1129.564	-0.0069	-6.1	-0.2999999999999998	4.53	8015.0	nuORFdb_human	ENST00000534515.1_1_11:67119307-67119526:-	ENST00000534515.1_1_11:67119307-67119526:-|ENST00000529704.5_1_11:67119307-67120167:-
40mio-rep1	E_20221201_NO30_400nL_HLAc1_4e7_directIP_titration_rep1_Slot1-04_1_3496.13984.1375.2	2	3	1	20.93	9.9	11.95	11.03	96.2	9	1	1	302000.0		Hydrogen	55	(A)	10	AEEPLAGRTW	(R)	10		EAEPIELVET	A/E|E|P|L|A|G/R|T\W	100.0	10	7	8	6	0	dual b/y bias					48.305435			0.891963	565.2837	1129.564	-0.0029	-2.6	0.6000000000000001	4.53	8015.0	nuORFdb_human	ENST00000534515.1_1_11:67119307-67119526:-	ENST00000534515.1_1_11:67119307-67119526:-|ENST00000529704.5_1_11:67119307-67120167:-
40mio-rep2	E_20221201_NO30_400nL_HLAc1_4e7_directIP_titration_rep2_Slot2-5_1_3520.13697.1385.2	2	5	1	20.36	11.04	11.31	9.32	96.9	9	1	1	468000.0		Hydrogen	55	(A)	10	AEEPLAGRTW	(R)	10		EAEPIELVET	A/E/E|P|L|A|G|R|T\W	100.0	10	7	8	6	0	dual b/y bias					47.31572			0.886032	565.2839	1129.564	-0.0029	-2.6	2.3000000000000003	4.53	8015.0	nuORFdb_human	ENST00000534515.1_1_11:67119307-67119526:-	ENST00000534515.1_1_11:67119307-67119526:-|ENST00000529704.5_1_11:67119307-67120167:-
40mio-rep3	E_20221201_NO30_400nL_HLAc1_4e7_directIP_titration_rep3_Slot2-5_1_3521.13697.1390.2	2	6	1	20.34	11.57	10.75	8.76	96.4	9	1	1	391000.0		Hydrogen	55	(A)	10	AEEPLAGRTW	(R)	10		EAEPIELVET	A/E/E|P|L|A|G|R|T\W	100.0	10	7	8	6	0	dual b/y bias					47.319118			0.882537	565.2826	1129.564	-0.0049	-4.4	0.1999999999999993	4.53	8015.0	nuORFdb_human	ENST00000534515.1_1_11:67119307-67119526:-	ENST00000534515.1_1_11:67119307-67119526:-|ENST00000529704.5_1_11:67119307-67120167:-
40mio-rep4	E_20221201_NO30_400nL_HLAc1_4e7_directIP_titration_rep4_Slot2-5_1_3522.13676.1391.2	2	5	1	20.34	11.0	11.38	9.33	96.6	9	1	1	206000.0		Hydrogen	55	(A)	10	AEEPLAGRTW	(R)	10		EAEPIELVET	A/E/E|P|L|A|G|R|T\W	100.0	10	7	8	6	0	dual b/y bias					47.230465			0.882152	565.282	1129.564	-0.0069	-6.1	-1.3999999999999995	4.53	8015.0	nuORFdb_human	ENST00000534515.1_1_11:67119307-67119526:-	ENST00000534515.1_1_11:67119307-67119526:-|ENST00000529704.5_1_11:67119307-67120167:-
5mio-rep1	E_20221201_NO30_400nL_HLAc1_5e6_directIP_titration_rep1_Slot1-37_1_3502.14053.1420.2	2	2	1	18.42	11.18	10.86	7.24	95.7	8	1	1	23900.0		Hydrogen	55	(A)	10	AEEPLAGRTW	(R)	10		EAEPIELVET	A E/E|P|L|A|G|R\T\W	80.0	8	7	6	5	0	dual b/y bias					48.541489			0.863743	565.2813	1129.564	-0.0089	-7.9	-0.9000000000000004	4.53	8015.0	nuORFdb_human	ENST00000534515.1_1_11:67119307-67119526:-	ENST00000534515.1_1_11:67119307-67119526:-|ENST00000529704.5_1_11:67119307-67120167:-
5mio-rep3	E_20221201_NO30_400nL_HLAc1_5e6_directIP_titration_rep3_Slot2-2_1_3511.13971.1422.2	2	3	1	18.82	9.4	11.33	9.42	95.7	9	1	1	27800.0		Hydrogen	55	(A)	10	AEEPLAGRTW	(R)	10		EAEPIELVET	A/E/E|P|L|A|G/R|T\W	100.0	10	6	8	5	0	dual b/y bias					48.261555			0.862603	565.2792	1129.564	-0.0129	-11.4	-3.200000000000001	4.53	8015.0	nuORFdb_human	ENST00000534515.1_1_11:67119307-67119526:-	ENST00000534515.1_1_11:67119307-67119526:-|ENST00000529704.5_1_11:67119307-67120167:-
40mio-rep1	E_20221201_NO30_400nL_HLAc1_4e7_directIP_titration_rep1_Slot1-04_1_3496.23959.1463.2	2	1	1	12.73	5.86	5.91	6.87	90.4	7	1	1	5380.0		Hydrogen	21	(S)	9	AEFGLRLGL	(A)	9		AEFLNIRI	A E/F|G/L|R\L\G\L	77.8	7	5	4	2	0	unbiased					82.767616			0.836526	488.2827	975.562	-0.0035	-3.6	-0.3999999999999999	6.05	8869.1	smORF_v4|nuORFdb_human	FBXO5_6:153304369-153296756:-	FBXO5_6:153304369-153296756:-|ENST00000367241.3_1_6:153296752-153304655:-
10mio-rep1	E_20221201_NO30_400nL_HLAc1_1e7_directIP_titration_rep1_Slot2-3_1_3512.10943.799.1	1	1	1	10.5	6.69	3.61	3.81	82.5	7	0	0	3040.0		Hydrogen	2	(L)	9	AEGGPAPGL	(L)	9		qQTAAPLG	A E/G/G/P-A|P\G\L	77.8	7	3	4	1	1	unbiased					37.805988			1.246742	768.3831	768.389	-0.0056	-7.3	0.40000000000000036	4.0	8439.3	nuORFdb_human	ENST00000521825.1_1_8:143353010-143361338:-	ENST00000521825.1_1_8:143353010-143361338:-
10mio-rep2	E_20221201_NO30_400nL_HLAc1_1e7_directIP_titration_rep2_Slot2-3_1_3513.10911.795.1	1	1	1	12.07	8.29	4.51	3.78	85.2	8	0	0	2430.0		Hydrogen	2	(L)	9	AEGGPAPGL	(L)	9		EQGPAGLP	A/E/G/G|P\A|P\G-L	100.0	9	4	5	2	1	unbiased					37.69669			1.248814	768.3817	768.389	-0.0066	-8.6	-1.8999999999999995	4.0	8439.3	nuORFdb_human	ENST00000521825.1_1_8:143353010-143361338:-	ENST00000521825.1_1_8:143353010-143361338:-
10mio-rep3	E_20221201_NO30_400nL_HLAc1_1e7_directIP_titration_rep3_Slot2-3_1_3514.10886.803.1	1	1	1	9.01	5.75	3.4	3.25	80.3	7	0	0	3490.0		Hydrogen	2	(L)	9	AEGGPAPGL	(L)	9		qQTAAPLG	A E/G/G/P\A|P\G\L	77.8	7	4	4	1	0	unbiased					37.610878			1.244224	768.3841	768.389	-0.0046	-6.0	0.2999999999999998	4.0	8439.3	nuORFdb_human	ENST00000521825.1_1_8:143353010-143361338:-	ENST00000521825.1_1_8:143353010-143361338:-
20mio-rep1	E_20221201_NO30_400nL_HLAc1_2e7_directIP_titration_rep1_Slot2-4_1_3515.10812.797.1	1	3	1	11.91	7.61	4.09	4.3	81.8	8	0	0	8360.0		Hydrogen	2	(L)	9	AEGGPAPGL	(L)	9		APGEGAPGL	A/E/G/G/P|A|P\G\L	100.0	9	4	6	2	0	unbiased					37.344845			1.247646	768.3848	768.389	-0.0036	-4.7	1.5	4.0	8439.3	nuORFdb_human	ENST00000521825.1_1_8:143353010-143361338:-	ENST00000521825.1_1_8:143353010-143361338:-
20mio-rep2	E_20221201_NO30_400nL_HLAc1_2e7_directIP_titration_rep3_Slot2-4_1_3518.10974.791.1	1	1	1	10.33	6.64	2.97	3.69	76.9	8	0	0	3390.0		Hydrogen	2	(L)	9	AEGGPAPGL	(L)	9		APGEGAPGL	A/E/G/G/P\A|P\G\L	100.0	9	4	5	1	0	unbiased					37.905518			1.25127	768.3812	768.389	-0.0076	-9.9	-3.6000000000000005	4.0	8439.3	nuORFdb_human	ENST00000521825.1_1_8:143353010-143361338:-	ENST00000521825.1_1_8:143353010-143361338:-
20mio-rep3	E_20221201_NO30_400nL_HLAc1_2e7_directIP_titration_rep4_Slot2-4_1_3519.10851.792.1	1	1	1	11.06	8.32	3.47	2.74	83.1	7	0	0	4510.0		Hydrogen	2	(L)	9	AEGGPAPGL	(L)	9		EQGPAGLP	A E/G/G/P|A|P\G-L	77.8	7	3	5	2	1	unbiased					37.485867			1.250862	768.3852	768.389	-0.0036	-4.7	1.0999999999999996	4.0	8439.3	nuORFdb_human	ENST00000521825.1_1_8:143353010-143361338:-	ENST00000521825.1_1_8:143353010-143361338:-
40mio-rep1	E_20221201_NO30_400nL_HLAc1_4e7_directIP_titration_rep1_Slot1-04_1_3496.11135.775.1	1	2	1	12.98	8.66	4.54	4.32	86.5	7	0	0	15200.0		Hydrogen	2	(L)	9	AEGGPAPGL	(L)	9		GEGAPAGPL	A E/G/G|P|A|P\G\L	77.8	7	5	5	3	0	dual b/y bias					38.4655			1.260928	768.3857	768.389	-0.0026	-3.4	-0.19999999999999973	4.0	8439.3	nuORFdb_human	ENST00000521825.1_1_8:143353010-143361338:-	ENST00000521825.1_1_8:143353010-143361338:-
40mio-rep2	E_20221201_NO30_400nL_HLAc1_4e7_directIP_titration_rep2_Slot2-5_1_3520.10829.783.1	1	2	1	10.33	7.72	3.34	2.62	78.4	7	0	0	8820.0		Hydrogen	2	(L)	9	AEGGPAPGL	(L)	9		GEGAPAGPL	A E/G/G|P\A|P\G\L	77.8	7	5	4	2	0	unbiased					37.410137			1.256385	768.3821	768.389	-0.0066	-8.6	-3.6999999999999993	4.0	8439.3	nuORFdb_human	ENST00000521825.1_1_8:143353010-143361338:-	ENST00000521825.1_1_8:143353010-143361338:-
40mio-rep3	E_20221201_NO30_400nL_HLAc1_4e7_directIP_titration_rep3_Slot2-5_1_3521.10828.788.1	1	2	1	11.8	8.2	4.21	3.6	79.9	8	0	0	9680.0		Hydrogen	2	(L)	9	AEGGPAPGL	(L)	9		GEGAPAGPL	A/E/G/G/P|A|P\G\L	100.0	9	4	6	2	0	unbiased					37.408432			1.253162	768.3856	768.389	-0.0026	-3.4	1.1999999999999997	4.0	8439.3	nuORFdb_human	ENST00000521825.1_1_8:143353010-143361338:-	ENST00000521825.1_1_8:143353010-143361338:-
40mio-rep4	E_20221201_NO30_400nL_HLAc1_4e7_directIP_titration_rep4_Slot2-5_1_3522.10855.819.1	1	3	1	11.48	8.71	3.26	2.76	81.2	7	0	0	8450.0		Hydrogen	2	(L)	9	AEGGPAPGL	(L)	9		EGAPGAPIG	A E/G/G/P|A|P\G\L	77.8	7	4	5	2	0	unbiased					37.487961			1.234459	768.3874	768.389	-0.0016	-2.1	2.6	4.0	8439.3	nuORFdb_human	ENST00000521825.1_1_8:143353010-143361338:-	ENST00000521825.1_1_8:143353010-143361338:-
5mio-rep1	E_20221201_NO30_400nL_HLAc1_5e6_directIP_titration_rep1_Slot1-37_1_3502.11177.793.1	1	1	1	8.83	5.97	2.74	2.86	67.0	7	0	0	2070.0		Hydrogen	2	(L)	9	AEGGPAPGL	(L)	9		GQEPAPGI	A E/G/G/P\A|P\G\L	77.8	7	4	4	1	0	unbiased					38.611076			1.250261	768.3822	768.389	-0.0066	-8.6	-1.5999999999999996	4.0	8439.3	nuORFdb_human	ENST00000521825.1_1_8:143353010-143361338:-	ENST00000521825.1_1_8:143353010-143361338:-
40mio-rep1	E_20221201_NO30_400nL_HLAc1_4e7_directIP_titration_rep1_Slot1-04_1_3496.13704.614.1	1	1	1	11.3	7.73	4.25	3.57	80.7	6	0	0	2850.0		Hydrogen	11	(R)	9	AEGPAGQPW	(R)	9		AGQPEAGPW	A E/G/P A\G\Q|P\W	55.6	5	4	3	1	0	unbiased					47.337891			1.357873	912.4198	912.421	-0.001	-1.1	2.1	4.0	16053.1	nuORFdb_human	ENST00000562767.2_3_15:68486355-68521975:-	ENST00000562767.2_3_15:68486355-68521975:-
20mio-rep1	E_20221201_NO30_400nL_HLAc1_2e7_directIP_titration_rep1_Slot2-4_1_3515.5847.1723.3	3	2	1	7.86	3.26	3.93	4.6	83.6	6	1	1	7620.0		Hydrogen	3	(L)	9	AEIHPKAGL	(Q)	9		APNPAPQKL	A/E/I/H/P/K A G-L	66.7	6	0	5	0	1	y-ion bias					20.203733			0.67223	312.5136	935.531	-0.0034	-3.7	2.5	6.79	9844.3	smORF_v4|nuORFdb_human	CRNDE_16:54952999-54957547:-	CRNDE_16:54952999-54957547:-|ENST00000613942.2_2_16:54927299-54959048:-|ENST00000501177.7_1_16:54953001-54959048:-|TCONS_00024662_16:54954217-54959048:-|ENST00000559598.6_1_16:54954310-54959048:-|ENST00000560912.5_1_16:54954310-54959048:-|ENST00000558952.1_1_16:54957460-54959048:-
40mio-rep1	E_20221201_NO30_400nL_HLAc1_4e7_directIP_titration_rep1_Slot1-04_1_3496.6123.1493.2	2	3	1	10.27	5.41	5.82	4.86	78.1	7	1	1	25900.0		Hydrogen	3	(L)	9	AEIHPKAGL	(Q)	9		AELKAQLY	A/E/I/H/P/K\A-G\L	100.0	9	2	5	0	1	y-ion bias					21.160675			0.818194	468.2656	935.531	-0.0062	-6.6	-3.3999999999999995	6.79	9844.3	smORF_v4|nuORFdb_human	CRNDE_16:54952999-54957547:-	CRNDE_16:54952999-54957547:-|ENST00000613942.2_2_16:54927299-54959048:-|ENST00000501177.7_1_16:54953001-54959048:-|TCONS_00024662_16:54954217-54959048:-|ENST00000559598.6_1_16:54954310-54959048:-|ENST00000560912.5_1_16:54954310-54959048:-|ENST00000558952.1_1_16:54957460-54959048:-
40mio-rep3	E_20221201_NO30_400nL_HLAc1_4e7_directIP_titration_rep3_Slot2-5_1_3521.5869.1700.3	3	2	1	8.6	5.21	2.6	3.39	88.2	6	1	1	16300.0		Hydrogen	3	(L)	9	AEIHPKAGL	(Q)	9		qKLnKHLA	A/E/I/H/P K\A G-L	55.6	5	1	4	0	1	y-ion bias					20.278093			0.686906	312.513	935.531	-0.0064	-6.9	-2.3000000000000007	6.79	9844.3	smORF_v4|nuORFdb_human	CRNDE_16:54952999-54957547:-	CRNDE_16:54952999-54957547:-|ENST00000613942.2_2_16:54927299-54959048:-|ENST00000501177.7_1_16:54953001-54959048:-|TCONS_00024662_16:54954217-54959048:-|ENST00000559598.6_1_16:54954310-54959048:-|ENST00000560912.5_1_16:54954310-54959048:-|ENST00000558952.1_1_16:54957460-54959048:-
40mio-rep4	E_20221201_NO30_400nL_HLAc1_4e7_directIP_titration_rep4_Slot2-5_1_3522.5872.1501.2	2	4	1	11.18	5.32	5.92	5.86	74.3	6	1	1	33000.0		Hydrogen	3	(L)	9	AEIHPKAGL	(Q)	9		EALHPQLK	A E/I|H/P K\A\G\L	55.6	5	4	3	1	0	unbiased					20.285748			0.812642	468.2673	935.531	-0.0042	-4.5	0.20000000000000018	6.79	9844.3	smORF_v4|nuORFdb_human	CRNDE_16:54952999-54957547:-	CRNDE_16:54952999-54957547:-|ENST00000613942.2_2_16:54927299-54959048:-|ENST00000501177.7_1_16:54953001-54959048:-|TCONS_00024662_16:54954217-54959048:-|ENST00000559598.6_1_16:54954310-54959048:-|ENST00000560912.5_1_16:54954310-54959048:-|ENST00000558952.1_1_16:54957460-54959048:-
20mio-rep1	E_20221201_NO30_400nL_HLAc1_2e7_directIP_titration_rep1_Slot2-4_1_3515.12189.1540.2	2	1	1	9.04	6.51	4.53	2.53	67.0	5	1	1	2250.0	M41m	Hydrogen	38	(D)	8	AEImGKLL	(A)	8		AELGKmLL	A E/I/m|G K|L\L	50.0	4	3	4	2	0	unbiased		m:Oxidized methionine			42.1017			0.788068	445.7498	874.507	15.9861	-9.9	-3.7	6.05	5643.4	smORF_v4|nuORFdb_human	SEC31A_4:83821320-83821376:-	SEC31A_4:83821320-83821376:-|THAP9-AS1_4:83821487-83821376:-|ENST00000355196.6_1_4:83821322-83821651:-|ENST00000505028.5_1_4:83821319-83821548:-
40mio-rep2	E_20221201_NO30_400nL_HLAc1_4e7_directIP_titration_rep2_Slot2-5_1_3520.12318.1533.2	2	1	1	10.15	7.76	3.47	2.39	55.2	6	1	1	5840.0	M41m	Hydrogen	38	(D)	8	AEImGKLL	(A)	8		AELGKmLL	A/E/I/m|G K/L\L	75.0	6	2	5	1	0	y-ion bias		m:Oxidized methionine			42.553452			0.792805	445.7539	874.507	15.9941	-0.9	4.0	6.05	5643.4	smORF_v4|nuORFdb_human	SEC31A_4:83821320-83821376:-	SEC31A_4:83821320-83821376:-|THAP9-AS1_4:83821487-83821376:-|ENST00000355196.6_1_4:83821322-83821651:-|ENST00000505028.5_1_4:83821319-83821548:-
40mio-rep3	E_20221201_NO30_400nL_HLAc1_4e7_directIP_titration_rep3_Slot2-5_1_3521.12337.1542.2	2	1	1	7.98	5.65	3.41	2.34	56.7	6	1	1	4330.0	M41m	Hydrogen	38	(D)	8	AEImGKLL	(A)	8		AELGKmLL	A/E/I|m|G K|L\L	75.0	6	4	5	3	0	dual b/y bias		m:Oxidized methionine			42.623253			0.787324	445.7519	874.507	15.9901	-5.4	-0.8000000000000007	6.05	5643.4	smORF_v4|nuORFdb_human	SEC31A_4:83821320-83821376:-	SEC31A_4:83821320-83821376:-|THAP9-AS1_4:83821487-83821376:-|ENST00000355196.6_1_4:83821322-83821651:-|ENST00000505028.5_1_4:83821319-83821548:-
40mio-rep1	E_20221201_NO30_400nL_HLAc1_4e7_directIP_titration_rep1_Slot1-04_1_3496.26098.1340.2	2	1	1	12.99	2.69	8.65	10.3	82.9	8	1	1	4250.0		Hydrogen	38	(D)	10	AEIMGKLLAW	(L)	10		AEISQAARKTG	A E/I|M|G/K\L\L|A\W	80.0	8	6	5	3	0	unbiased					90.159927			0.913624	566.3134	1131.623	-0.0044	-3.8	-0.5999999999999996	6.05	5643.4	smORF_v4|nuORFdb_human	SEC31A_4:83821320-83821376:-	SEC31A_4:83821320-83821376:-|THAP9-AS1_4:83821487-83821376:-|ENST00000355196.6_1_4:83821322-83821651:-|ENST00000505028.5_1_4:83821319-83821548:-
40mio-rep1	E_20221201_NO30_400nL_HLAc1_4e7_directIP_titration_rep1_Slot1-04_1_3496.16732.1311.2	2	2	1	17.81	6.58	10.19	11.23	87.8	9	1	2	8750.0		Hydrogen	12	(L)	10	AELLFSAKKF	(F)	10		EALLKKDHIS	A/E/L|L|F/S/A/K/K\F	100.0	10	3	8	2	0	y-ion bias					57.797112			0.932095	577.3333	1153.662	-0.0028	-2.5	0.7000000000000002	8.64	4239.0	nuORFdb_human	ENST00000564657.1_3_16:75656550-75656655:-	ENST00000564657.1_3_16:75656550-75656655:-
40mio-rep1	E_20221201_NO30_400nL_HLAc1_4e7_directIP_titration_rep1_Slot1-04_1_3496.13465.498.1	1	2	1	13.7	6.51	8.75	7.19	75.3	7	0	0	9720.0		Hydrogen	18	(V)	9	AEQLGTQGL	(N)	9		VSSPAGTQGL	A E/Q|L|G|T|Q\G\L	77.8	7	6	5	4	0	dual b/y bias					46.512756			1.427088	916.4708	916.473	-0.0024	-2.7	0.5	4.0	13833.7	nuORFdb_human	ENST00000278893.11_1_11:62469959-62473679:-	ENST00000278893.11_1_11:62469959-62473679:-
40mio-rep2	E_20221201_NO30_400nL_HLAc1_4e7_directIP_titration_rep2_Slot2-5_1_3520.13178.521.1	1	1	1	11.64	4.73	7.52	6.91	60.2	7	0	0	3410.0		Hydrogen	18	(V)	9	AEQLGTQGL	(N)	9		GAEALSQAVA	A E/Q|L|G|T|Q\G\L	77.8	7	6	5	4	0	dual b/y bias					45.523296			1.413352	916.468	916.473	-0.0054	-5.9	-1.0	4.0	13833.7	nuORFdb_human	ENST00000278893.11_1_11:62469959-62473679:-	ENST00000278893.11_1_11:62469959-62473679:-
10mio-rep2	E_20221201_NO30_400nL_HLAc1_1e7_directIP_titration_rep2_Slot2-3_1_3513.18413.570.1	1	1	1	8.9	5.72	3.18	3.18	70.9	5	0	0	3800.0		Hydrogen	15	(A)	9	AESATALGW	(R)	9		GATETQLW	A E S A/T|A|L\G\W	55.6	5	4	3	2	0	unbiased					63.602859			1.384501	905.4302	905.436	-0.0063	-7.0	-0.2999999999999998	4.0	3827.1	smORF_v4|nuORFdb_human	PPM1B_2:44396153-44396271:+	PPM1B_2:44396153-44396271:+|ENST00000419807.5_3_2:44396152-44396269:+
20mio-rep1	E_20221201_NO30_400nL_HLAc1_2e7_directIP_titration_rep1_Slot2-4_1_3515.18359.565.1	1	2	1	7.45	3.71	5.59	3.73	66.1	6	0	0	16600.0		Hydrogen	15	(A)	9	AESATALGW	(R)	9		GATETQLW	A E/S A/T|A\L\G\W	55.6	5	4	3	1	0	unbiased					63.404018			1.387405	905.4314	905.436	-0.0053	-5.9	0.2999999999999998	4.0	3827.1	smORF_v4|nuORFdb_human	PPM1B_2:44396153-44396271:+	PPM1B_2:44396153-44396271:+|ENST00000419807.5_3_2:44396152-44396269:+
20mio-rep2	E_20221201_NO30_400nL_HLAc1_2e7_directIP_titration_rep3_Slot2-4_1_3518.18445.566.1	1	1	1	9.2	6.06	4.78	3.14	68.3	5	0	0	5110.0		Hydrogen	15	(A)	9	AESATALGW	(R)	9		GATETQLW	A E S A|T|A|L\G\W	55.6	5	5	3	3	0	dual b/y bias					63.71032			1.386841	905.4318	905.436	-0.0043	-4.8	1.5	4.0	3827.1	smORF_v4|nuORFdb_human	PPM1B_2:44396153-44396271:+	PPM1B_2:44396153-44396271:+|ENST00000419807.5_3_2:44396152-44396269:+
20mio-rep3	E_20221201_NO30_400nL_HLAc1_2e7_directIP_titration_rep4_Slot2-4_1_3519.18396.561.1	1	1	1	7.63	4.82	4.16	2.81	66.9	5	0	0	6320.0		Hydrogen	15	(A)	9	AESATALGW	(R)	9		GATETQLW	A E S A|T|A\L\G\W	55.6	5	5	2	2	0	b-ion bias					63.536556			1.389383	905.4333	905.436	-0.0033	-3.7	2.0999999999999996	4.0	3827.1	smORF_v4|nuORFdb_human	PPM1B_2:44396153-44396271:+	PPM1B_2:44396153-44396271:+|ENST00000419807.5_3_2:44396152-44396269:+
40mio-rep1	E_20221201_NO30_400nL_HLAc1_4e7_directIP_titration_rep1_Slot1-04_1_3496.18652.540.1	1	2	1	9.46	5.6	6.17	3.86	73.5	5	0	0	46400.0		Hydrogen	15	(A)	9	AESATALGW	(R)	9		GATETQLW	A E S A|T|A\L\G\W	55.6	5	5	2	2	0	b-ion bias					64.4338			1.402418	905.4326	905.436	-0.0033	-3.7	-0.5	4.0	3827.1	smORF_v4|nuORFdb_human	PPM1B_2:44396153-44396271:+	PPM1B_2:44396153-44396271:+|ENST00000419807.5_3_2:44396152-44396269:+
40mio-rep2	E_20221201_NO30_400nL_HLAc1_4e7_directIP_titration_rep2_Slot2-5_1_3520.18309.558.1	1	1	1	8.85	5.59	4.82	3.26	68.6	5	0	0	5080.0		Hydrogen	15	(A)	9	AESATALGW	(R)	9		GATETQLW	A E S A/T|A|L\G\W	55.6	5	4	3	2	0	unbiased					63.249523			1.391244	905.4308	905.436	-0.0053	-5.9	-1.0	4.0	3827.1	smORF_v4|nuORFdb_human	PPM1B_2:44396153-44396271:+	PPM1B_2:44396153-44396271:+|ENST00000419807.5_3_2:44396152-44396269:+
40mio-rep3	E_20221201_NO30_400nL_HLAc1_4e7_directIP_titration_rep3_Slot2-5_1_3521.18350.560.1	1	2	1	7.43	5.4	3.78	2.03	66.5	5	0	0	27400.0		Hydrogen	15	(A)	9	AESATALGW	(R)	9		TQETALGEG	A E S A/T|A|L\G\W	55.6	5	4	3	2	0	unbiased					63.389301			1.39017	905.4314	905.436	-0.0053	-5.9	-1.3000000000000007	4.0	3827.1	smORF_v4|nuORFdb_human	PPM1B_2:44396153-44396271:+	PPM1B_2:44396153-44396271:+|ENST00000419807.5_3_2:44396152-44396269:+
40mio-rep4	E_20221201_NO30_400nL_HLAc1_4e7_directIP_titration_rep4_Slot2-5_1_3522.18320.558.1	1	2	1	8.63	5.4	4.36	3.23	68.4	5	0	0	31500.0		Hydrogen	15	(A)	9	AESATALGW	(R)	9		GATETQLW	A E S A/T|A|L\G\W	55.6	5	4	3	2	0	unbiased					63.268066			1.391386	905.4315	905.436	-0.0043	-4.8	-0.09999999999999964	4.0	3827.1	smORF_v4|nuORFdb_human	PPM1B_2:44396153-44396271:+	PPM1B_2:44396153-44396271:+|ENST00000419807.5_3_2:44396152-44396269:+
40mio-rep4	E_20221201_NO30_400nL_HLAc1_4e7_directIP_titration_rep4_Slot2-5_1_3522.14262.1397.2	2	1	1	7.51		7.51	7.51	51.5	7	1	1	12400.0		Hydrogen	12	(P)	11	AESDLGVKGWG	(-)	11			A E/S/D|L|G/V|K G W\G	54.5	6	4	6	3	0	unbiased					49.256065			0.878307	559.7751	1118.548	-0.0049	-4.4	0.2999999999999998	4.37	2235.5	nuORFdb_human	ENST00000375499.7_1_1:17380528-17380597:-	ENST00000375499.7_1_1:17380528-17380597:-
10mio-rep1	E_20221201_NO30_400nL_HLAc1_1e7_directIP_titration_rep1_Slot2-3_1_3512.8903.1590.2	2	2	1	12.08	10.02	3.79	2.07	81.9	7	1	1	8370.0		Hydrogen	11	(A)	9	AESGAIRAL	(-)	9		AESAGIALR	A/E/S|G/A|I/R A\L	77.8	7	3	6	2	0	y-ion bias					30.760805			0.756721	444.2472	887.495	-0.0078	-8.8	-1.1000000000000005	6.05	1902.2	nuORFdb_human	ENST00000487431.1_1_9:127624149-127624209:-	ENST00000487431.1_1_9:127624149-127624209:-
10mio-rep2	E_20221201_NO30_400nL_HLAc1_1e7_directIP_titration_rep2_Slot2-3_1_3513.8856.1591.2	2	3	1	9.32	7.18	4.22	2.14	71.0	7	1	1	13100.0		Hydrogen	11	(A)	9	AESGAIRAL	(-)	9		AESAGIALR	A/E/S/G/A/I/R\A-L	100.0	9	1	6	0	1	y-ion bias					30.597784			0.756182	444.2477	887.495	-0.0058	-6.5	0.20000000000000018	6.05	1902.2	nuORFdb_human	ENST00000487431.1_1_9:127624149-127624209:-	ENST00000487431.1_1_9:127624149-127624209:-
10mio-rep3	E_20221201_NO30_400nL_HLAc1_1e7_directIP_titration_rep3_Slot2-3_1_3514.8873.1575.2	2	1	1	8.84	6.77	2.21	2.07	73.2	5	1	1	6900.0		Hydrogen	11	(A)	9	AESGAIRAL	(-)	9		AESAGIALR	A E/S|G/A|I R A\L	44.4	4	3	4	2	0	unbiased					30.658663			0.766231	444.2482	887.495	-0.0058	-6.5	-0.20000000000000018	6.05	1902.2	nuORFdb_human	ENST00000487431.1_1_9:127624149-127624209:-	ENST00000487431.1_1_9:127624149-127624209:-
20mio-rep1	E_20221201_NO30_400nL_HLAc1_2e7_directIP_titration_rep1_Slot2-4_1_3515.8781.1568.2	2	1	1	9.84	7.06	3.77	2.78	73.7	6	1	1	10100.0		Hydrogen	11	(A)	9	AESGAIRAL	(-)	9		AESQLVLQ	A E/S|G/A/I|R\A-L	77.8	7	3	5	2	1	unbiased					30.333231			0.770273	444.2478	887.495	-0.0058	-6.5	-0.2999999999999998	6.05	1902.2	nuORFdb_human	ENST00000487431.1_1_9:127624149-127624209:-	ENST00000487431.1_1_9:127624149-127624209:-
20mio-rep2	E_20221201_NO30_400nL_HLAc1_2e7_directIP_titration_rep3_Slot2-4_1_3518.8961.1554.2	2	3	1	15.22	10.48	5.46	4.74	88.1	7	1	1	24700.0		Hydrogen	11	(A)	9	AESGAIRAL	(-)	9		AESAGIALR	A/E|S|G/A|I|R A\L	77.8	7	5	6	4	0	dual b/y bias					30.955608			0.779527	444.248	887.495	-0.0058	-6.5	-0.20000000000000018	6.05	1902.2	nuORFdb_human	ENST00000487431.1_1_9:127624149-127624209:-	ENST00000487431.1_1_9:127624149-127624209:-
20mio-rep3	E_20221201_NO30_400nL_HLAc1_2e7_directIP_titration_rep4_Slot2-4_1_3519.8815.1565.2	2	1	1	10.12	5.93	3.0	4.18	73.4	8	1	1	6230.0		Hydrogen	11	(A)	9	AESGAIRAL	(-)	9		AESAGIALR	A/E/S/G/A/I\R\A\L	100.0	9	3	5	0	0	unbiased					30.453739			0.772231	444.2466	887.495	-0.0078	-8.8	-3.000000000000001	6.05	1902.2	nuORFdb_human	ENST00000487431.1_1_9:127624149-127624209:-	ENST00000487431.1_1_9:127624149-127624209:-
40mio-rep1	E_20221201_NO30_400nL_HLAc1_4e7_directIP_titration_rep1_Slot1-04_1_3496.9067.1545.2	2	3	1	10.55	7.68	2.92	2.87	82.4	6	1	1	22000.0		Hydrogen	11	(A)	9	AESGAIRAL	(-)	9		EAQSLLRA	A/E/S|G/A|I|R A L	66.7	6	3	6	3	0	dual b/y bias					31.324522			0.784946	444.2495	887.495	-0.0018	-2.0	1.2000000000000002	6.05	1902.2	nuORFdb_human	ENST00000487431.1_1_9:127624149-127624209:-	ENST00000487431.1_1_9:127624149-127624209:-
40mio-rep2	E_20221201_NO30_400nL_HLAc1_4e7_directIP_titration_rep2_Slot2-5_1_3520.8798.1510.2	2	2	1	10.65	9.54	3.3	1.11	83.7	6	1	1	20300.0		Hydrogen	11	(A)	9	AESGAIRAL	(-)	9		AESAGIALR	A/E/S/G/A|I|R A L	66.7	6	2	6	2	0	y-ion bias					30.395269			0.807228	444.2466	887.495	-0.0078	-8.8	-3.9000000000000004	6.05	1902.2	nuORFdb_human	ENST00000487431.1_1_9:127624149-127624209:-	ENST00000487431.1_1_9:127624149-127624209:-
40mio-rep3	E_20221201_NO30_400nL_HLAc1_4e7_directIP_titration_rep3_Slot2-5_1_3521.8782.1555.2	2	2	1	14.13	9.45	5.29	4.68	85.1	8	1	1	14200.0		Hydrogen	11	(A)	9	AESGAIRAL	(-)	9		AEEAKRAI	A/E/S|G/A/I|R\A\L	100.0	9	4	6	2	0	unbiased					30.338659			0.779009	444.2482	887.495	-0.0058	-6.5	-1.9000000000000004	6.05	1902.2	nuORFdb_human	ENST00000487431.1_1_9:127624149-127624209:-	ENST00000487431.1_1_9:127624149-127624209:-
40mio-rep4	E_20221201_NO30_400nL_HLAc1_4e7_directIP_titration_rep4_Slot2-5_1_3522.8803.1550.2	2	3	1	13.17	8.31	4.86	4.87	85.3	8	1	1	30500.0		Hydrogen	11	(A)	9	AESGAIRAL	(-)	9		EAAGSLRAI	A/E/S|G/A/I|R\A\L	100.0	9	4	6	2	0	unbiased					30.404757			0.782058	444.2476	887.495	-0.0058	-6.5	-1.7999999999999998	6.05	1902.2	nuORFdb_human	ENST00000487431.1_1_9:127624149-127624209:-	ENST00000487431.1_1_9:127624149-127624209:-
1mio-rep1	E_20221201_NO30_400nL_HLAc1_1e6_directIP_titration_rep1_Slot1-06_1_3498.23429.490.1	1	1	1	8.21	5.31	2.54	2.89	71.8	5	0	0	2540.0		Hydrogen	3	(M)	9	AESGLLTEL	(-)	9		LQSELTEL	A E/S G L|L\T\E\L	44.4	4	4	2	1	0	b-ion bias					80.910851			1.432114	932.4866	932.494	-0.0065	-7.0	-2.0999999999999996	3.8	1219.4	nuORFdb_human	ENST00000369452.8_1_10:112679388-112723891:+	ENST00000369452.8_1_10:112679388-112723891:+
10mio-rep1	E_20221201_NO30_400nL_HLAc1_1e7_directIP_titration_rep1_Slot2-3_1_3512.23241.1543.2	2	4	1	11.42	8.52	2.07	2.9	81.6	5	0	0	40800.0		Hydrogen	3	(M)	9	AESGLLTEL	(-)	9		KEAELTEI	A E/S G L/L|T\E\L	44.4	4	3	3	1	0	unbiased					80.280052			0.786598	466.7465	932.494	-0.0088	-9.4	-1.7000000000000002	3.8	1219.4	nuORFdb_human	ENST00000369452.8_1_10:112679388-112723891:+	ENST00000369452.8_1_10:112679388-112723891:+
10mio-rep2	E_20221201_NO30_400nL_HLAc1_1e7_directIP_titration_rep2_Slot2-3_1_3513.23179.505.1	1	3	1	11.33	7.53	3.01	3.8	81.2	6	0	0	38000.0		Hydrogen	3	(M)	9	AESGLLTEL	(-)	9		LQSELTEL	A E/S G\L|L|T\E\L	55.6	5	5	3	2	0	unbiased					80.059319			1.422966	932.4882	932.494	-0.0055	-5.9	0.7999999999999998	3.8	1219.4	nuORFdb_human	ENST00000369452.8_1_10:112679388-112723891:+	ENST00000369452.8_1_10:112679388-112723891:+
10mio-rep3	E_20221201_NO30_400nL_HLAc1_1e7_directIP_titration_rep3_Slot2-3_1_3514.23123.1541.2	2	4	1	11.25	7.69	3.09	3.56	84.1	5	0	0	36400.0		Hydrogen	3	(M)	9	AESGLLTEL	(-)	9		KEAELTEI	A E/S G L/L|T\E\L	44.4	4	3	3	1	0	unbiased					79.873863			0.787667	466.7465	932.494	-0.0088	-9.4	-3.1000000000000005	3.8	1219.4	nuORFdb_human	ENST00000369452.8_1_10:112679388-112723891:+	ENST00000369452.8_1_10:112679388-112723891:+
20mio-rep1	E_20221201_NO30_400nL_HLAc1_2e7_directIP_titration_rep1_Slot2-4_1_3515.23122.1534.2	2	8	1	11.46	8.25	3.8	3.21	81.2	6	0	0	73300.0		Hydrogen	3	(M)	9	AESGLLTEL	(-)	9		LQSELTEL	A E/S G/L/L|T|E\L	55.6	5	3	5	2	0	unbiased					79.847305			0.792075	466.7463	932.494	-0.0088	-9.4	-3.2	3.8	1219.4	nuORFdb_human	ENST00000369452.8_1_10:112679388-112723891:+	ENST00000369452.8_1_10:112679388-112723891:+
20mio-rep2	E_20221201_NO30_400nL_HLAc1_2e7_directIP_titration_rep3_Slot2-4_1_3518.23165.567.1	1	6	1	12.94	8.97	3.63	3.97	84.7	5	0	0	71500.0		Hydrogen	3	(M)	9	AESGLLTEL	(-)	9		KEAELTEI	A E/S G L|L|T\E\L	44.4	4	4	3	2	0	unbiased					80.012665			1.386169	932.488	932.494	-0.0055	-5.9	0.39999999999999947	3.8	1219.4	nuORFdb_human	ENST00000369452.8_1_10:112679388-112723891:+	ENST00000369452.8_1_10:112679388-112723891:+
20mio-rep3	E_20221201_NO30_400nL_HLAc1_2e7_directIP_titration_rep4_Slot2-4_1_3519.23179.498.1	1	4	1	11.1	8.57	2.36	2.53	80.7	5	0	0	75600.0		Hydrogen	3	(M)	9	AESGLLTEL	(-)	9		LQSELTEL	A E/S G L|L\T\E\L	44.4	4	4	2	1	0	b-ion bias					80.05233			1.427219	932.4892	932.494	-0.0045	-4.8	1.0	3.8	1219.4	nuORFdb_human	ENST00000369452.8_1_10:112679388-112723891:+	ENST00000369452.8_1_10:112679388-112723891:+
40mio-rep1	E_20221201_NO30_400nL_HLAc1_4e7_directIP_titration_rep1_Slot1-04_1_3496.23355.476.1	1	1	1	10.3	7.68	2.75	2.62	77.6	5	0	0	123000.0		Hydrogen	3	(M)	9	AESGLLTEL	(-)	9		LQSELTEL	A E/S G L|L|T\E\L	44.4	4	4	3	2	0	unbiased					80.681747			1.440181	932.4915	932.494	-0.0015	-1.6	1.6	3.8	1219.4	nuORFdb_human	ENST00000369452.8_1_10:112679388-112723891:+	ENST00000369452.8_1_10:112679388-112723891:+
40mio-rep2	E_20221201_NO30_400nL_HLAc1_4e7_directIP_titration_rep2_Slot2-5_1_3520.23146.494.1	1	3	1	11.87	9.24	2.85	2.63	84.9	5	0	0	86900.0		Hydrogen	3	(M)	9	AESGLLTEL	(-)	9		LQSELTEL	A E/S G L|L|T\E\L	44.4	4	4	3	2	0	unbiased					79.958588			1.429563	932.4906	932.494	-0.0025	-2.7	2.2	3.8	1219.4	nuORFdb_human	ENST00000369452.8_1_10:112679388-112723891:+	ENST00000369452.8_1_10:112679388-112723891:+
40mio-rep3	E_20221201_NO30_400nL_HLAc1_4e7_directIP_titration_rep3_Slot2-5_1_3521.23157.493.1	1	2	1	8.32	5.47	3.5	2.85	72.1	5	0	0	64300.0		Hydrogen	3	(M)	9	AESGLLTEL	(-)	9		LQSELTEL	A E/S G L|L|T\E\L	44.4	4	4	3	2	0	unbiased					79.993935			1.430284	932.4887	932.494	-0.0045	-4.8	-0.20000000000000018	3.8	1219.4	nuORFdb_human	ENST00000369452.8_1_10:112679388-112723891:+	ENST00000369452.8_1_10:112679388-112723891:+
40mio-rep4	E_20221201_NO30_400nL_HLAc1_4e7_directIP_titration_rep4_Slot2-5_1_3522.23091.492.1	1	1	1	7.88	6.37	1.77	1.51	70.9	5	0	0	63300.0		Hydrogen	3	(M)	9	AESGLLTEL	(-)	9		LQSELTEL	A E/S G L|L\T\E\L	44.4	4	4	2	1	0	b-ion bias					79.754929			1.430649	932.4892	932.494	-0.0045	-4.8	-0.09999999999999964	3.8	1219.4	nuORFdb_human	ENST00000369452.8_1_10:112679388-112723891:+	ENST00000369452.8_1_10:112679388-112723891:+
5mio-rep1	E_20221201_NO30_400nL_HLAc1_5e6_directIP_titration_rep1_Slot1-37_1_3502.23423.498.1	1	1	1	9.29	7.53	1.86	1.77	75.8	5	0	0	6020.0		Hydrogen	3	(M)	9	AESGLLTEL	(-)	9		LQSELTEL	A E/S G L\L\T\E\L	44.4	4	4	1	0	0	b-ion bias					80.89859			1.426979	932.4844	932.494	-0.0095	-10.2	-3.1999999999999993	3.8	1219.4	nuORFdb_human	ENST00000369452.8_1_10:112679388-112723891:+	ENST00000369452.8_1_10:112679388-112723891:+
5mio-rep2	E_20221201_NO30_400nL_HLAc1_5e6_directIP_titration_rep2_Slot2-2_1_3510.23299.512.1	1	2	1	8.98	6.65	2.32	2.34	73.8	5	0	0	12500.0		Hydrogen	3	(M)	9	AESGLLTEL	(-)	9		LQSELTEL	A E/S G L|L\T\E\L	44.4	4	4	2	1	0	b-ion bias					80.465408			1.419016	932.4858	932.494	-0.0075	-8.0	0.6999999999999993	3.8	1219.4	nuORFdb_human	ENST00000369452.8_1_10:112679388-112723891:+	ENST00000369452.8_1_10:112679388-112723891:+
5mio-rep3	E_20221201_NO30_400nL_HLAc1_5e6_directIP_titration_rep3_Slot2-2_1_3511.23279.509.1	1	2	1	9.13	7.67	1.77	1.46	70.9	5	0	0	10400.0		Hydrogen	3	(M)	9	AESGLLTEL	(-)	9		LQSELTEL	A E/S G L|L|T\E\L	44.4	4	4	3	2	0	unbiased					80.399933			1.420702	932.484	932.494	-0.0095	-10.2	-2.0	3.8	1219.4	nuORFdb_human	ENST00000369452.8_1_10:112679388-112723891:+	ENST00000369452.8_1_10:112679388-112723891:+
20mio-rep1	E_20221201_NO30_400nL_HLAc1_2e7_directIP_titration_rep1_Slot2-4_1_3515.9623.687.1	1	1	1	10.88	2.41	8.95	8.46	80.6	8	0	0	2960.0		Hydrogen	23	(A)	9	AESGSGPSW	(R)	9		GTEGSGWPS	A/E/S/G/S/G|P\S\W	100.0	9	3	6	1	0	y-ion bias					33.240036			1.314082	877.3618	877.369	-0.0066	-7.6	-1.3999999999999995	4.0	4318.6	smORF_v4|nuORFdb_human	ZNRF2_7:30324548-30324682:+	ZNRF2_7:30324548-30324682:+|ENST00000323037.4_1_7:30324457-30324679:+
20mio-rep2	E_20221201_NO30_400nL_HLAc1_2e7_directIP_titration_rep3_Slot2-4_1_3518.9810.684.1	1	1	1	11.53	5.12	8.67	6.41	78.8	7	0	0	2800.0		Hydrogen	23	(A)	9	AESGSGPSW	(R)	9		GFSGPSPGDG	A E/S/G/S/G|P|S\W	77.8	7	3	6	2	0	y-ion bias					33.887119			1.316147	877.3636	877.369	-0.0046	-5.3	1.0	4.0	4318.6	smORF_v4|nuORFdb_human	ZNRF2_7:30324548-30324682:+	ZNRF2_7:30324548-30324682:+|ENST00000323037.4_1_7:30324457-30324679:+
20mio-rep3	E_20221201_NO30_400nL_HLAc1_2e7_directIP_titration_rep4_Slot2-4_1_3519.9656.679.1	1	1	1	10.47	5.85	6.03	4.61	80.5	8	0	0	2900.0		Hydrogen	23	(A)	9	AESGSGPSW	(R)	9		GFSGPSPGDG	A/E/S/G/S/G/P\S\W	100.0	9	2	6	0	0	y-ion bias					33.35696			1.318788	877.3629	877.369	-0.0056	-6.4	-0.6000000000000005	4.0	4318.6	smORF_v4|nuORFdb_human	ZNRF2_7:30324548-30324682:+	ZNRF2_7:30324548-30324682:+|ENST00000323037.4_1_7:30324457-30324679:+
40mio-rep2	E_20221201_NO30_400nL_HLAc1_4e7_directIP_titration_rep2_Slot2-5_1_3520.9639.677.1	1	1	1	13.18	6.15	8.53	7.03	85.7	7	0	0	10900.0		Hydrogen	23	(A)	9	AESGSGPSW	(R)	9		GFSGPSPGDG	A E/S/G/S|G/P|S\W	77.8	7	3	6	2	0	y-ion bias					33.298916			1.319893	877.3644	877.369	-0.0046	-5.3	-0.39999999999999947	4.0	4318.6	smORF_v4|nuORFdb_human	ZNRF2_7:30324548-30324682:+	ZNRF2_7:30324548-30324682:+|ENST00000323037.4_1_7:30324457-30324679:+
40mio-rep3	E_20221201_NO30_400nL_HLAc1_4e7_directIP_titration_rep3_Slot2-5_1_3521.9640.676.1	1	2	1	12.29	5.55	6.37	6.74	87.3	7	0	0	9740.0		Hydrogen	23	(A)	9	AESGSGPSW	(R)	9		EASGDAAAW	A E/S/G/S|G|P\S\W	77.8	7	4	5	2	0	unbiased					33.304176			1.320562	877.3663	877.369	-0.0026	-3.0	1.5999999999999996	4.0	4318.6	smORF_v4|nuORFdb_human	ZNRF2_7:30324548-30324682:+	ZNRF2_7:30324548-30324682:+|ENST00000323037.4_1_7:30324457-30324679:+
40mio-rep4	E_20221201_NO30_400nL_HLAc1_4e7_directIP_titration_rep4_Slot2-5_1_3522.9671.676.1	1	2	1	7.74	2.09	6.4	5.65	72.1	6	0	0	16900.0		Hydrogen	23	(A)	9	AESGSGPSW	(R)	9		GSSGFPGnPG	A E/S/G/S/G|P S\W	55.6	5	2	5	1	0	y-ion bias					33.400589			1.320628	877.3638	877.369	-0.0046	-5.3	-0.5999999999999996	4.0	4318.6	smORF_v4|nuORFdb_human	ZNRF2_7:30324548-30324682:+	ZNRF2_7:30324548-30324682:+|ENST00000323037.4_1_7:30324457-30324679:+
20mio-rep1	E_20221201_NO30_400nL_HLAc1_2e7_directIP_titration_rep1_Slot2-4_1_3515.12697.1394.2	2	2	1	12.34		12.34	12.34	57.1	10	1	1	16900.0		Hydrogen	104	(D)	11	AESSWRAGQGW	(Q)	11			A/E/S/S/W|R|A\G\Q|G\W	100.0	11	6	7	3	0	unbiased					43.855495			0.880175	617.7807	1234.56	-0.0052	-4.2	2.0	6.05	17729.6	nuORFdb_human	ENST00000357304.8_1_9:134308100-134321860:+	ENST00000357304.8_1_9:134308100-134321860:+
20mio-rep2	E_20221201_NO30_400nL_HLAc1_2e7_directIP_titration_rep3_Slot2-4_1_3518.12843.1388.2	2	1	1	12.68		12.68	12.68	54.5	9	1	1	9220.0		Hydrogen	104	(D)	11	AESSWRAGQGW	(Q)	11			A E/S|S/W|R|A\G\Q|G\W	81.8	9	7	6	4	0	dual b/y bias					44.360737			0.88409	617.781	1234.56	-0.0052	-4.2	2.0999999999999996	6.05	17729.6	nuORFdb_human	ENST00000357304.8_1_9:134308100-134321860:+	ENST00000357304.8_1_9:134308100-134321860:+
20mio-rep3	E_20221201_NO30_400nL_HLAc1_2e7_directIP_titration_rep4_Slot2-4_1_3519.12736.1388.2	2	1	1	11.77		11.77	11.77	51.4	9	1	1	7420.0		Hydrogen	104	(D)	11	AESSWRAGQGW	(Q)	11			A E/S/S|W|R|A|G\Q\G\W	81.8	9	7	6	4	0	dual b/y bias					43.994572			0.883569	617.7798	1234.56	-0.0072	-5.9	-0.10000000000000053	6.05	17729.6	nuORFdb_human	ENST00000357304.8_1_9:134308100-134321860:+	ENST00000357304.8_1_9:134308100-134321860:+
40mio-rep1	E_20221201_NO30_400nL_HLAc1_4e7_directIP_titration_rep1_Slot1-04_1_3496.12973.1357.2	2	1	1	18.28	5.62	14.73	12.66	90.0	10	1	1	9970.0		Hydrogen	104	(D)	11	AESSWRAGQGW	(Q)	11		AnImCPGLTSPG	A/E/S/S|W|R\A|G\Q|G\W	100.0	11	7	7	4	0	dual b/y bias					44.813541			0.903569	617.782	1234.56	-0.0032	-2.6	0.6000000000000001	6.05	17729.6	nuORFdb_human	ENST00000357304.8_1_9:134308100-134321860:+	ENST00000357304.8_1_9:134308100-134321860:+
40mio-rep2	E_20221201_NO30_400nL_HLAc1_4e7_directIP_titration_rep2_Slot2-5_1_3520.12670.1376.2	2	1	1	17.71	4.99	14.24	12.72	86.4	10	1	1	8440.0		Hydrogen	104	(D)	11	AESSWRAGQGW	(Q)	11		AESSnPATLEGSA	A/E/S|S/W|R\A|G/Q|G\W	100.0	11	6	8	4	0	dual b/y bias					43.768875			0.891509	617.7813	1234.56	-0.0052	-4.2	0.7000000000000002	6.05	17729.6	nuORFdb_human	ENST00000357304.8_1_9:134308100-134321860:+	ENST00000357304.8_1_9:134308100-134321860:+
40mio-rep3	E_20221201_NO30_400nL_HLAc1_4e7_directIP_titration_rep3_Slot2-5_1_3521.12681.1382.2	2	2	1	18.36	5.14	13.87	13.22	86.5	10	1	1	20800.0		Hydrogen	104	(D)	11	AESSWRAGQGW	(Q)	11		AESSnPATLEGSA	A/E/S|S|W|R|A|G\Q|G\W	100.0	11	8	8	6	0	dual b/y bias					43.810627			0.887478	617.78	1234.56	-0.0072	-5.9	-1.3000000000000007	6.05	17729.6	nuORFdb_human	ENST00000357304.8_1_9:134308100-134321860:+	ENST00000357304.8_1_9:134308100-134321860:+
40mio-rep4	E_20221201_NO30_400nL_HLAc1_4e7_directIP_titration_rep4_Slot2-5_1_3522.12677.1380.2	2	1	1	15.77	5.1	10.78	10.67	81.3	9	1	1	11200.0		Hydrogen	104	(D)	11	AESSWRAGQGW	(Q)	11		EASSSEEPRnK	A E/S|S/W|R\A|G\Q|G\W	81.8	9	7	6	4	0	dual b/y bias					43.777908			0.888848	617.7817	1234.56	-0.0032	-2.6	2.1	6.05	17729.6	nuORFdb_human	ENST00000357304.8_1_9:134308100-134321860:+	ENST00000357304.8_1_9:134308100-134321860:+
40mio-rep1	E_20221201_NO30_400nL_HLAc1_4e7_directIP_titration_rep1_Slot1-04_1_3496.13933.449.1	1	1	1	11.02	4.0	7.7	7.02	84.3	7	0	0	3180.0		Hydrogen	70	(K)	10	AETGSNAVDW	(-)	10		GQKDSnVGDE	A E/T/G S|N\A\V\D\W	60.0	6	5	3	1	0	unbiased					48.12936			1.456561	1049.4466	1049.453	-0.0034	-3.3	-0.09999999999999964	3.66	8648.8	smORF_v4|nuORFdb_human	RAB17_2:238499156-238499395:-	RAB17_2:238499156-238499395:-|ENST00000392001.6_1_2:238499158-238499395:-
40mio-rep2	E_20221201_NO30_400nL_HLAc1_4e7_directIP_titration_rep2_Slot2-5_1_3520.13630.459.1	1	2	1	8.69	2.67	5.89	6.02	79.5	6	0	0	4740.0		Hydrogen	70	(K)	10	AETGSNAVDW	(-)	10		FGDnIPDRn	A E/T G S/N\A\V\D\W	50.0	5	4	2	0	0	b-ion bias					47.084465			1.450138	1049.4482	1049.453	-0.0034	-3.3	1.6000000000000005	3.66	8648.8	smORF_v4|nuORFdb_human	RAB17_2:238499156-238499395:-	RAB17_2:238499156-238499395:-|ENST00000392001.6_1_2:238499158-238499395:-
40mio-rep1	E_20221201_NO30_400nL_HLAc1_4e7_directIP_titration_rep1_Slot1-04_1_3496.14387.629.1	1	1	1	9.46	5.77	0.45	3.68	76.7	5	0	0	5240.0		Hydrogen	17	(T)	9	AEVAAATPL	(R)	9		TVDGIGALP	A E V\A\A\A|T\P L	44.4	4	5	1	1	0	b-ion bias					49.697403			1.34869	842.4568	842.462	-0.0048	-5.7	-2.5	4.0	4710.2	nuORFdb_human	ENST00000561205.1_1_15:38545125-38545263:+	ENST00000561205.1_1_15:38545125-38545263:+
40mio-rep2	E_20221201_NO30_400nL_HLAc1_4e7_directIP_titration_rep2_Slot2-5_1_3520.14070.639.1	1	1	1	9.1	5.54	1.83	3.56	78.5	5	0	0	3670.0		Hydrogen	17	(T)	9	AEVAAATPL	(R)	9		APSSGITLP	A E V\A\A\A|T\P L	44.4	4	5	1	1	0	b-ion bias					48.604027			1.342644	842.4584	842.462	-0.0038	-4.5	0.40000000000000036	4.0	4710.2	nuORFdb_human	ENST00000561205.1_1_15:38545125-38545263:+	ENST00000561205.1_1_15:38545125-38545263:+
40mio-rep4	E_20221201_NO30_400nL_HLAc1_4e7_directIP_titration_rep4_Slot2-5_1_3522.14065.638.1	1	1	1	9.99	4.53	2.78	5.46	74.9	5	0	0	3460.0		Hydrogen	17	(T)	9	AEVAAATPL	(R)	9		SVPSATALP	A E V|A\A\A|T\P L	44.4	4	5	2	2	0	b-ion bias					48.573112			1.343353	842.4568	842.462	-0.0048	-5.7	-1.0	4.0	4710.2	nuORFdb_human	ENST00000561205.1_1_15:38545125-38545263:+	ENST00000561205.1_1_15:38545125-38545263:+
20mio-rep2	E_20221201_NO30_400nL_HLAc1_2e7_directIP_titration_rep3_Slot2-4_1_3518.21176.1359.2	2	1	1	7.58	5.1	2.67	2.48	72.4	5	1	1	3850.0		Hydrogen	18	(V)	10	AEYPELRGVF	(-)	10		EYAPRDGILF	A E/Y|P/E L R\G V\F	30.0	3	3	3	1	0	unbiased					73.14563			0.901876	590.7982	1180.6	-0.011	-9.3	-3.000000000000001	4.53	2951.4	smORF_v4|nuORFdb_human	GEMIN6_2:39005337-39005419:+	GEMIN6_2:39005337-39005419:+|ENST00000409011.5_2_2:39005336-39005417:+
40mio-rep1	E_20221201_NO30_400nL_HLAc1_4e7_directIP_titration_rep1_Slot1-04_1_3496.21355.1345.2	2	1	1	7.46	5.25	3.38	2.21	65.4	5	1	1	8070.0		Hydrogen	18	(V)	10	AEYPELRGVF	(-)	10		EYAPRDGILF	A E/Y|P/E L R G\V\F	40.0	4	3	3	1	0	unbiased					73.770599			0.910704	590.8019	1180.6	-0.003	-2.5	0.7000000000000002	4.53	2951.4	smORF_v4|nuORFdb_human	GEMIN6_2:39005337-39005419:+	GEMIN6_2:39005337-39005419:+|ENST00000409011.5_2_2:39005336-39005417:+
40mio-rep2	E_20221201_NO30_400nL_HLAc1_4e7_directIP_titration_rep2_Slot2-5_1_3520.21142.1352.2	2	2	1	9.93	7.58	3.89	2.35	71.9	6	1	1	15700.0		Hydrogen	18	(V)	10	AEYPELRGVF	(-)	10		EYAPRDGILF	A E/Y|P|E L/R G\V\F	40.0	4	4	4	2	0	unbiased					73.037613			0.906448	590.798	1180.6	-0.011	-9.3	-4.4	4.53	2951.4	smORF_v4|nuORFdb_human	GEMIN6_2:39005337-39005419:+	GEMIN6_2:39005337-39005419:+|ENST00000409011.5_2_2:39005336-39005417:+
40mio-rep3	E_20221201_NO30_400nL_HLAc1_4e7_directIP_titration_rep3_Slot2-5_1_3521.21229.1340.2	2	3	1	9.1	5.36	4.26	3.74	75.6	6	1	1	13000.0		Hydrogen	18	(V)	10	AEYPELRGVF	(-)	10		EAYFEQLAIP	A E/Y|P/E L/R\G V\F	40.0	4	3	4	1	0	unbiased					73.334457			0.913825	590.8017	1180.6	-0.003	-2.5	2.0999999999999996	4.53	2951.4	smORF_v4|nuORFdb_human	GEMIN6_2:39005337-39005419:+	GEMIN6_2:39005337-39005419:+|ENST00000409011.5_2_2:39005336-39005417:+
40mio-rep4	E_20221201_NO30_400nL_HLAc1_4e7_directIP_titration_rep4_Slot2-5_1_3522.21175.1355.2	2	2	1	9.42	6.89	4.11	2.53	75.7	6	1	1	13500.0		Hydrogen	18	(V)	10	AEYPELRGVF	(-)	10		EYAPRDGILF	A E/Y|P/E L/R\G V\F	40.0	4	3	4	1	0	unbiased					73.130745			0.904327	590.7978	1180.6	-0.011	-9.3	-4.6000000000000005	4.53	2951.4	smORF_v4|nuORFdb_human	GEMIN6_2:39005337-39005419:+	GEMIN6_2:39005337-39005419:+|ENST00000409011.5_2_2:39005336-39005417:+
SCP	E_20221201_NO30_400nL_HLAc1_4e7_PDAC_Slot2-6_1_3524.24464.423.1	1	1	1	9.63	2.01	3.54	7.62	75.8	5	0	0	4300.0		Hydrogen	12	(G)	9	AFLSGQAVF	(H)	9		AGAAFGSLVF	A F L\S\G Q\A\V\F	44.4	4	5	0	0	0	b-ion bias					84.516129			1.471471	939.4949	939.493	0.0016	1.7	4.1	5.57	3653.2	nuORFdb_human	ENST00000523985.5_1_6:100009545-100016464:-	ENST00000523985.5_1_6:100009545-100016464:-|ENST00000369217.8_1_6:100014911-100016464:-|ENST00000520371.5_1_6:100010803-100016494:-
20mio-rep1	E_20221201_NO30_400nL_HLAc1_2e7_directIP_titration_rep1_Slot2-4_1_3515.18448.1447.2	2	1	1	10.73	7.47	2.73	3.26	86.7	7	0	0	6110.0		Hydrogen	31	(S)	9	AILGTLVHA	(V)	9		IAVAHSLLA	A/I/L/G|T L\V/H-A	77.8	7	2	5	1	1	y-ion bias					63.711189			0.84682	447.7703	894.541	-0.008	-8.9	-2.7	6.78	8956.2	nuORFdb_human	ENST00000445399.5_1_2:70683474-70692835:-	ENST00000445399.5_1_2:70683474-70692835:-
20mio-rep3	E_20221201_NO30_400nL_HLAc1_2e7_directIP_titration_rep4_Slot2-4_1_3519.18492.1445.2	2	1	1	7.84	6.23	2.5	1.62	78.8	6	0	0	5340.0		Hydrogen	31	(S)	9	AILGTLVHA	(V)	9		LALHSLGLA	A I/L|G/T L/V/H-A	55.6	5	1	5	1	1	y-ion bias					63.868721			0.84824	447.771	894.541	-0.006	-6.7	-0.9000000000000004	6.78	8956.2	nuORFdb_human	ENST00000445399.5_1_2:70683474-70692835:-	ENST00000445399.5_1_2:70683474-70692835:-
40mio-rep4	E_20221201_NO30_400nL_HLAc1_4e7_directIP_titration_rep4_Slot2-5_1_3522.18415.1439.2	2	1	1	7.75	6.2	1.66	1.54	83.1	6	0	0	3170.0		Hydrogen	31	(S)	9	AILGTLVHA	(V)	9		ALLKHELA	A/I/L|G/T L/V H-A	55.6	5	1	5	1	1	y-ion bias					63.597054			0.851614	447.7719	894.541	-0.004	-4.5	0.20000000000000018	6.78	8956.2	nuORFdb_human	ENST00000445399.5_1_2:70683474-70692835:-	ENST00000445399.5_1_2:70683474-70692835:-
Eva-50mio-3fr	AL20210827_EV_HLA_PDAC_PANFRO413_2D_50e6_W632_classI_fxn1.32789.32789.2	2	2	1	9.33	5.77	3.52	3.55	71.7	7	0	0	24500000.0		Hydrogen	54	(M)	9	ALAAVVTEV	(A)	9		AVLAAVTEV	A L\A\A\V\V-T/E/V	77.8	7	4	2	0	1	b-ion bias			0.989	82.4	58.92	100.0	0.0		436.7577	872.509	-0.0006	-0.7	-0.7999999999999999	4.0	9612.2	nuORFdb_human	ENST00000441189.3_1_X:41200742-41206988:+	ENST00000441189.3_1_X:41200742-41206988:+|ENST00000399959.6_1_X:41200742-41202586:+
Exploris	AL20221201_MKP_PDAC_01.43602.43739.1	1	2	1	9.1	6.45	2.84	2.65	69.9	6	0	0	95300000.0		Hydrogen	54	(M)	9	ALAAVVTEV	(A)	9		VVAAIAISE	A L\A\A\V\V|T E-V	55.6	5	5	1	1	1	b-ion bias			1.0	100.0	67.08	100.0	0.0		872.5091	872.509	0.0003	0.4	-0.4	4.0	9612.2	nuORFdb_human	ENST00000441189.3_1_X:41200742-41206988:+	ENST00000441189.3_1_X:41200742-41206988:+|ENST00000399959.6_1_X:41200742-41202586:+
1mio-rep1	E_20221201_NO30_400nL_HLAc1_1e6_directIP_titration_rep1_Slot1-06_1_3498.20535.537.1	1	1	1	9.21	6.96	0.5	2.24	69.1	6	0	0	2950.0		Hydrogen	54	(M)	9	ALAAVVTEV	(A)	9		VGVAVTVEV	A L A\A|V|V\T\E\V	66.7	6	6	2	2	0	b-ion bias					70.918892			1.403663	872.5069	872.509	-0.0018	-2.0	2.9000000000000004	4.0	9612.2	nuORFdb_human	ENST00000441189.3_1_X:41200742-41206988:+	ENST00000441189.3_1_X:41200742-41206988:+|ENST00000399959.6_1_X:41200742-41202586:+
1mio-rep2	E_20221201_NO30_400nL_HLAc1_1e6_directIP_titration_rep3_Slot2-1_1_3508.20487.569.1	1	1	1	7.37	5.57	1.19	1.79	61.1	6	0	0	4500.0		Hydrogen	54	(M)	9	ALAAVVTEV	(A)	9		AVLAAVTEV	A L A\A\V\V|T\E\V	66.7	6	6	1	1	0	b-ion bias					70.757317			1.384947	872.5031	872.509	-0.0058	-6.6	1.700000000000001	4.0	9612.2	nuORFdb_human	ENST00000441189.3_1_X:41200742-41206988:+	ENST00000441189.3_1_X:41200742-41206988:+|ENST00000399959.6_1_X:41200742-41202586:+
10mio-rep1	E_20221201_NO30_400nL_HLAc1_1e7_directIP_titration_rep1_Slot2-3_1_3512.20296.561.1	1	3	1	11.96	9.44	1.07	2.52	75.7	6	0	0	83800.0		Hydrogen	54	(M)	9	ALAAVVTEV	(A)	9		AVLAAVTEV	A L A\A|V|V|T\E\V	66.7	6	6	3	3	0	dual b/y bias					70.109489			1.389794	872.5023	872.509	-0.0068	-7.7	0.0	4.0	9612.2	nuORFdb_human	ENST00000441189.3_1_X:41200742-41206988:+	ENST00000441189.3_1_X:41200742-41206988:+|ENST00000399959.6_1_X:41200742-41202586:+
10mio-rep2	E_20221201_NO30_400nL_HLAc1_1e7_directIP_titration_rep2_Slot2-3_1_3513.20242.559.1	1	2	1	12.17	9.17	1.65	3.0	76.8	6	0	0	48100.0		Hydrogen	54	(M)	9	ALAAVVTEV	(A)	9		AVLAAVTEV	A L A\A|V|V|T\E\V	66.7	6	6	3	3	0	dual b/y bias					69.917603			1.390895	872.5027	872.509	-0.0058	-6.6	0.10000000000000053	4.0	9612.2	nuORFdb_human	ENST00000441189.3_1_X:41200742-41206988:+	ENST00000441189.3_1_X:41200742-41206988:+|ENST00000399959.6_1_X:41200742-41202586:+
10mio-rep3	E_20221201_NO30_400nL_HLAc1_1e7_directIP_titration_rep3_Slot2-3_1_3514.20209.560.1	1	2	1	11.65	9.16	1.07	2.49	76.7	6	0	0	69600.0		Hydrogen	54	(M)	9	ALAAVVTEV	(A)	9		AVLAAVTEV	A L A\A|V|V|T\E\V	66.7	6	6	3	3	0	dual b/y bias					69.808266			1.390146	872.5034	872.509	-0.0058	-6.6	-0.2999999999999998	4.0	9612.2	nuORFdb_human	ENST00000441189.3_1_X:41200742-41206988:+	ENST00000441189.3_1_X:41200742-41206988:+|ENST00000399959.6_1_X:41200742-41202586:+
20mio-rep1	E_20221201_NO30_400nL_HLAc1_2e7_directIP_titration_rep1_Slot2-4_1_3515.20209.557.1	1	3	1	12.87	9.08	2.9	3.79	77.7	6	0	0	172000.0		Hydrogen	54	(M)	9	ALAAVVTEV	(A)	9		AVLAAVTEV	A L A\A|V|V|T\E\V	66.7	6	6	3	3	0	dual b/y bias					69.790298			1.391927	872.5043	872.509	-0.0048	-5.5	0.7000000000000002	4.0	9612.2	nuORFdb_human	ENST00000441189.3_1_X:41200742-41206988:+	ENST00000441189.3_1_X:41200742-41206988:+|ENST00000399959.6_1_X:41200742-41202586:+
20mio-rep2	E_20221201_NO30_400nL_HLAc1_2e7_directIP_titration_rep3_Slot2-4_1_3518.20242.550.1	1	2	1	12.34	8.66	1.64	3.68	73.9	6	0	0	74100.0		Hydrogen	54	(M)	9	ALAAVVTEV	(A)	9		AVLAAVTEV	A L A\A|V|V|T\E\V	66.7	6	6	3	3	0	dual b/y bias					69.920746			1.396402	872.504	872.509	-0.0048	-5.5	0.7999999999999998	4.0	9612.2	nuORFdb_human	ENST00000441189.3_1_X:41200742-41206988:+	ENST00000441189.3_1_X:41200742-41206988:+|ENST00000399959.6_1_X:41200742-41202586:+
20mio-rep3	E_20221201_NO30_400nL_HLAc1_2e7_directIP_titration_rep4_Slot2-4_1_3519.20242.549.1	1	1	1	11.69	7.94	1.09	3.75	77.7	6	0	0	81500.0		Hydrogen	54	(M)	9	ALAAVVTEV	(A)	9		AVLAAVTEV	A L A\A|V|V\T\E\V	66.7	6	6	2	2	0	b-ion bias					69.910736			1.396594	872.5044	872.509	-0.0048	-5.5	0.2999999999999998	4.0	9612.2	nuORFdb_human	ENST00000441189.3_1_X:41200742-41206988:+	ENST00000441189.3_1_X:41200742-41206988:+|ENST00000399959.6_1_X:41200742-41202586:+
SCP	E_20221201_NO30_400nL_HLAc1_4e7_PDAC_Slot2-6_1_3524.19923.538.1	1	2	1	12.21	8.61	1.09	3.6	75.6	6	0	0	274000.0		Hydrogen	54	(M)	9	ALAAVVTEV	(A)	9		AVLAAVTEV	A L A\A|V|V|T\E\V	66.7	6	6	3	3	0	dual b/y bias					68.82653			1.403175	872.508	872.509	-0.0008	-0.9	1.5	4.0	9612.2	nuORFdb_human	ENST00000441189.3_1_X:41200742-41206988:+	ENST00000441189.3_1_X:41200742-41206988:+|ENST00000399959.6_1_X:41200742-41202586:+
40mio-rep1	E_20221201_NO30_400nL_HLAc1_4e7_directIP_titration_rep1_Slot1-04_1_3496.20418.528.1	1	4	1	12.7	9.03	1.08	3.68	76.8	6	0	0	427000.0		Hydrogen	54	(M)	9	ALAAVVTEV	(A)	9		AVLAAVTEV	A L A\A|V|V|T\E\V	66.7	6	6	3	3	0	dual b/y bias					70.533836			1.409273	872.5083	872.509	-0.0008	-0.9	2.3000000000000003	4.0	9612.2	nuORFdb_human	ENST00000441189.3_1_X:41200742-41206988:+	ENST00000441189.3_1_X:41200742-41206988:+|ENST00000399959.6_1_X:41200742-41202586:+
40mio-rep2	E_20221201_NO30_400nL_HLAc1_4e7_directIP_titration_rep2_Slot2-5_1_3520.20187.545.1	1	3	1	11.81	9.19	1.2	2.62	75.4	6	0	0	189000.0		Hydrogen	54	(M)	9	ALAAVVTEV	(A)	9		AVLAAVTEV	A L A\A|V|V|T\E\V	66.7	6	6	3	3	0	dual b/y bias					69.736412			1.399272	872.5057	872.509	-0.0028	-3.2	1.7000000000000002	4.0	9612.2	nuORFdb_human	ENST00000441189.3_1_X:41200742-41206988:+	ENST00000441189.3_1_X:41200742-41206988:+|ENST00000399959.6_1_X:41200742-41202586:+
40mio-rep3	E_20221201_NO30_400nL_HLAc1_4e7_directIP_titration_rep3_Slot2-5_1_3521.20209.546.1	1	3	1	12.16	9.47	1.68	2.69	75.9	6	0	0	272000.0		Hydrogen	54	(M)	9	ALAAVVTEV	(A)	9		AVLAAVTEV	A L A\A|V|V|T\E\V	66.7	6	6	3	3	0	dual b/y bias					69.8116			1.398645	872.5062	872.509	-0.0028	-3.2	1.3999999999999995	4.0	9612.2	nuORFdb_human	ENST00000441189.3_1_X:41200742-41206988:+	ENST00000441189.3_1_X:41200742-41206988:+|ENST00000399959.6_1_X:41200742-41202586:+
40mio-rep4	E_20221201_NO30_400nL_HLAc1_4e7_directIP_titration_rep4_Slot2-5_1_3522.20132.544.1	1	4	1	12.3	9.58	1.07	2.72	76.8	6	0	0	176000.0		Hydrogen	54	(M)	9	ALAAVVTEV	(A)	9		AVLAAVTEV	A L A\A|V|V|T\E\V	66.7	6	6	3	3	0	dual b/y bias					69.528717			1.400006	872.5056	872.509	-0.0028	-3.2	1.5	4.0	9612.2	nuORFdb_human	ENST00000441189.3_1_X:41200742-41206988:+	ENST00000441189.3_1_X:41200742-41206988:+|ENST00000399959.6_1_X:41200742-41202586:+
5mio-rep1	E_20221201_NO30_400nL_HLAc1_5e6_directIP_titration_rep1_Slot1-37_1_3502.20514.552.1	1	2	1	11.11	7.96	1.6	3.15	75.9	6	0	0	24400.0		Hydrogen	54	(M)	9	ALAAVVTEV	(A)	9		AVLAAVTEV	A L A\A|V|V\T\E\V	66.7	6	6	2	2	0	b-ion bias					70.853386			1.395142	872.5008	872.509	-0.0078	-8.9	-1.9000000000000004	4.0	9612.2	nuORFdb_human	ENST00000441189.3_1_X:41200742-41206988:+	ENST00000441189.3_1_X:41200742-41206988:+|ENST00000399959.6_1_X:41200742-41202586:+
5mio-rep2	E_20221201_NO30_400nL_HLAc1_5e6_directIP_titration_rep2_Slot2-2_1_3510.20387.564.1	1	1	1	11.48	8.43	1.56	3.05	73.5	7	0	0	6240.0		Hydrogen	54	(M)	9	ALAAVVTEV	(A)	9		VGVAVTVEV	A L/A\A|V|V\T\E\V	77.8	7	6	3	2	0	b-ion bias					70.412735			1.387581	872.5029	872.509	-0.0058	-6.6	2.0999999999999996	4.0	9612.2	nuORFdb_human	ENST00000441189.3_1_X:41200742-41206988:+	ENST00000441189.3_1_X:41200742-41206988:+|ENST00000399959.6_1_X:41200742-41202586:+
5mio-rep3	E_20221201_NO30_400nL_HLAc1_5e6_directIP_titration_rep3_Slot2-2_1_3511.20371.564.1	1	2	1	9.71	6.74	1.05	2.97	74.3	6	0	0	22100.0		Hydrogen	54	(M)	9	ALAAVVTEV	(A)	9		AVLAAVTEV	A L A\A|V\V\T\E\V	66.7	6	6	1	1	0	b-ion bias					70.358528			1.387751	872.5026	872.509	-0.0058	-6.6	1.5999999999999996	4.0	9612.2	nuORFdb_human	ENST00000441189.3_1_X:41200742-41206988:+	ENST00000441189.3_1_X:41200742-41206988:+|ENST00000399959.6_1_X:41200742-41202586:+
Eva-50mio-3fr	AL20210827_EV_HLA_PDAC_PANFRO413_2D_50e6_W632_classI_fxn2.33857.33857.2	2	1	1	11.66	4.36	6.33	7.29	63.4	7	0	0	4680000.0		Hydrogen	102	(P)	9	ALAEVFHQL	(H)	9		IAAnGVFHVV	A L|A|E/V/F/H/Q-L	77.8	7	2	6	2	1	y-ion bias			0.978	56.5	62.15	100.0	0.0		514.2817	1027.557	-0.0009	-0.9	-1.2	5.24	14110.9	smORF_v4|nuORFdb_human	RP11-274B21.1_7:128173707-128231913:+	RP11-274B21.1_7:128173707-128231913:+|ENST00000605862.4_1_7:128214806-128231910:+|ENST00000479267.2_3_7:128218036-128231910:+
SCP	E_20221201_NO30_400nL_HLAc1_4e7_PDAC_Slot2-6_1_3524.3676.1683.3	3	2	1	10.32	5.9	6.86	4.42	76.0	6	2	3	42400.0		Hydrogen	2	(M)	9	ALARKLPRC	(-)	9		ALKARPLRC	A/L/A/R K|L|P R\C	55.6	5	3	5	2	0	unbiased	Carbamidomethylation	C:Carbamidomethylation,			12.712			0.697768	362.2164	1084.641	-0.0073	-6.8	-4.4	12.01	1215.5	nuORFdb_human	ENST00000528641.6_2_11:67250523-67250553:+	ENST00000528641.6_2_11:67250523-67250553:+
Exploris_FAIMS	VH20221207_MKP_FAIMS2022E_HLAc1_4e7_PDAC.13186.13186.3	3	2	1	8.63	3.81	3.8	4.82	60.2	7	2	3	19000000.0		Hydrogen	2	(M)	9	ALARKLPRC	(-)	9		ALKARPLRC	A/L|A/R/K|L|P R-C	77.8	7	3	6	3	1	dual b/y bias	Carbamidomethylation	C:Carbamidomethylation,	0.987	74.7	28.6	53.47	-50.0		362.2175	1084.641	-0.0029	-2.7	-0.10000000000000009	12.01	1215.5	nuORFdb_human	ENST00000528641.6_2_11:67250523-67250553:+	ENST00000528641.6_2_11:67250523-67250553:+
40mio-rep2	E_20221201_NO30_400nL_HLAc1_4e7_directIP_titration_rep2_Slot2-5_1_3520.24410.464.1	1	2	1	10.77	8.41	2.11	2.37	73.5	6	0	0	7940.0		Hydrogen	47	(E)	9	ALIEVVEVA	(A)	9		VnLVELALA	A L I\E\V\V\E\V\A	66.7	6	6	0	0	0	b-ion bias					84.324089			1.447381	942.5446	942.551	-0.0056	-6.0	-1.0999999999999996	3.8	11277.2	nuORFdb_human	ENST00000226796.6_1_4:110736862-110737531:+	ENST00000226796.6_1_4:110736862-110737531:+
40mio-rep4	E_20221201_NO30_400nL_HLAc1_4e7_directIP_titration_rep4_Slot2-5_1_3522.24419.465.1	1	1	1	11.37	7.45	2.51	3.92	75.9	6	0	0	3690.0		Hydrogen	47	(E)	9	ALIEVVEVA	(A)	9		VnLVELALA	A L I\E\V\V\E\V\A	66.7	6	6	0	0	0	b-ion bias					84.341377			1.446954	942.5458	942.551	-0.0046	-4.9	-0.20000000000000018	3.8	11277.2	nuORFdb_human	ENST00000226796.6_1_4:110736862-110737531:+	ENST00000226796.6_1_4:110736862-110737531:+
5mio-rep1	E_20221201_NO30_400nL_HLAc1_5e6_directIP_titration_rep1_Slot1-37_1_3502.21201.554.1	1	1	1	7.12	5.74	1.7	1.39	63.6	6	0	0	7790.0		Hydrogen	7	(T)	9	ALISVVTTA	(S)	9		TVGLSLLTA	A L I\S\V\V\T\T\A	66.7	6	6	0	0	0	b-ion bias					73.22496			1.3938	874.5176	874.524	-0.0064	-7.3	-0.2999999999999998	5.57	2277.4	nuORFdb_human	ENST00000616174.1_1_3:113442939-113464857:-	ENST00000616174.1_1_3:113442939-113464857:-|ENST00000493900.5_1_3:113442900-113464857:-
5mio-rep2	E_20221201_NO30_400nL_HLAc1_5e6_directIP_titration_rep2_Slot2-2_1_3510.21074.572.1	1	1	1	8.03	4.4	2.05	3.64	70.6	6	0	0	3030.0		Hydrogen	7	(T)	9	ALISVVTTA	(S)	9		SAVLIVTTA	A L I\S|V\V\T\T\A	66.7	6	6	1	1	0	b-ion bias					72.783958			1.383197	874.5157	874.524	-0.0084	-9.6	-0.9000000000000004	5.57	2277.4	nuORFdb_human	ENST00000616174.1_1_3:113442939-113464857:-	ENST00000616174.1_1_3:113442939-113464857:-|ENST00000493900.5_1_3:113442900-113464857:-
40mio-rep1	E_20221201_NO30_400nL_HLAc1_4e7_directIP_titration_rep1_Slot1-04_1_3496.27773.1355.2	2	1	1	12.84	10.02	0.55	2.81	85.2	6	0	0	5710.0		Hydrogen	36	(H)	11	ALLSSLFPAAN	(-)	11		ALLSSYSIHL	A/L/L|S|S|L|F P A A N	54.5	6	4	6	4	0	dual b/y bias					95.947777			0.904653	552.3066	1103.61	-0.0028	-2.5	0.7000000000000002	5.57	5289.2	nuORFdb_human	T036117_10:4808890-4809028:-	T036117_10:4808890-4809028:-
20mio-rep3	E_20221201_NO30_400nL_HLAc1_2e7_directIP_titration_rep4_Slot2-4_1_3519.19911.621.1	1	3	1	7.58	5.47	3.79	2.11	74.1	8	0	0	3950.0		Hydrogen	16	(P)	9	ALPEPLAAA	(L)	9		ALPLPEAAA	A/L/P\E/P\L-A\A\A	100.0	9	4	3	0	1	unbiased					68.768295			1.353479	852.4755	852.482	-0.0065	-7.7	-1.9000000000000004	4.0	7935.9	nuORFdb_human	ENST00000371564.7_1_20:50139799-50140015:-	ENST00000371564.7_1_20:50139799-50140015:-
40mio-rep1	E_20221201_NO30_400nL_HLAc1_4e7_directIP_titration_rep1_Slot1-04_1_3496.20091.597.1	1	1	1	11.42	7.88	7.41	3.54	86.4	7	0	0	4870.0		Hydrogen	16	(P)	9	ALPEPLAAA	(L)	9		ALPLPEAAA	A L/P\E|P\L\A\A\A	77.8	7	6	2	1	0	b-ion bias					69.4048			1.367829	852.4805	852.482	-0.0025	-3.0	0.20000000000000018	4.0	7935.9	nuORFdb_human	ENST00000371564.7_1_20:50139799-50140015:-	ENST00000371564.7_1_20:50139799-50140015:-
40mio-rep2	E_20221201_NO30_400nL_HLAc1_4e7_directIP_titration_rep2_Slot2-5_1_3520.19809.615.1	1	2	1	11.72	7.73	7.0	3.99	88.9	7	0	0	6530.0		Hydrogen	16	(P)	9	ALPEPLAAA	(L)	9		ALPLPEAAA	A L/P\E|P\L\A\A\A	77.8	7	6	2	1	0	b-ion bias					68.430702			1.357511	852.4792	852.482	-0.0035	-4.2	0.7000000000000002	4.0	7935.9	nuORFdb_human	ENST00000371564.7_1_20:50139799-50140015:-	ENST00000371564.7_1_20:50139799-50140015:-
40mio-rep3	E_20221201_NO30_400nL_HLAc1_4e7_directIP_titration_rep3_Slot2-5_1_3521.19823.613.1	1	2	1	7.79	4.96	2.46	2.83	77.0	7	0	0	5840.0		Hydrogen	16	(P)	9	ALPEPLAAA	(L)	9		ALPLPEAAA	A L/P\E/P\L-A\A\A	77.8	7	4	2	0	1	b-ion bias					68.478226			1.358249	852.4761	852.482	-0.0065	-7.7	-3.1000000000000005	4.0	7935.9	nuORFdb_human	ENST00000371564.7_1_20:50139799-50140015:-	ENST00000371564.7_1_20:50139799-50140015:-
10mio-rep2	E_20221201_NO30_400nL_HLAc1_1e7_directIP_titration_rep2_Slot2-3_1_3513.10715.1505.2	2	1	1	7.86	5.83	2.79	2.03	77.4	6	1	1	3100.0		Hydrogen	19	(L)	9	ALPEVQKQV	(-)	9		LAPEVEVRV	A L/P/E/V Q/K\Q\V	55.6	5	2	4	0	0	y-ion bias					37.019432			0.810106	506.2903	1011.583	-0.0106	-10.5	-3.8	6.05	2869.4	nuORFdb_human	ENST00000405489.7_2_2:27435269-27435350:+	ENST00000405489.7_2_2:27435269-27435350:+
20mio-rep1	E_20221201_NO30_400nL_HLAc1_2e7_directIP_titration_rep1_Slot2-4_1_3515.10630.1502.2	2	1	1	9.03	6.46	2.07	2.56	86.2	7	1	1	6220.0		Hydrogen	19	(L)	9	ALPEVQKQV	(-)	9		LAPEVEVRV	A/L/P/E/V Q/K-Q\V	77.8	7	1	5	0	1	y-ion bias					36.71627			0.812245	506.2934	1011.583	-0.0046	-4.5	1.7000000000000002	6.05	2869.4	nuORFdb_human	ENST00000405489.7_2_2:27435269-27435350:+	ENST00000405489.7_2_2:27435269-27435350:+
20mio-rep2	E_20221201_NO30_400nL_HLAc1_2e7_directIP_titration_rep3_Slot2-4_1_3518.10768.1498.2	2	1	1	8.55	5.95	2.11	2.6	83.8	7	1	1	4940.0		Hydrogen	19	(L)	9	ALPEVQKQV	(-)	9		LAPEVEVRV	A L/P/E/V-Q\K\Q\V	77.8	7	3	3	0	1	unbiased					37.194542			0.814812	506.2934	1011.583	-0.0046	-4.5	1.7999999999999998	6.05	2869.4	nuORFdb_human	ENST00000405489.7_2_2:27435269-27435350:+	ENST00000405489.7_2_2:27435269-27435350:+
20mio-rep3	E_20221201_NO30_400nL_HLAc1_2e7_directIP_titration_rep4_Slot2-4_1_3519.10675.1501.2	2	1	1	7.65	6.07	2.56	1.58	81.0	6	1	1	5240.0		Hydrogen	19	(L)	9	ALPEVQKQV	(-)	9		LAPEVEVRV	A L/P/E/V\Q K\Q\V	55.6	5	3	3	0	0	unbiased					36.878437			0.813166	506.2915	1011.583	-0.0066	-6.5	-0.7000000000000002	6.05	2869.4	nuORFdb_human	ENST00000405489.7_2_2:27435269-27435350:+	ENST00000405489.7_2_2:27435269-27435350:+
40mio-rep1	E_20221201_NO30_400nL_HLAc1_4e7_directIP_titration_rep1_Slot1-04_1_3496.10944.1473.2	2	2	1	15.36	11.25	5.63	4.1	92.0	8	1	1	13000.0		Hydrogen	19	(L)	9	ALPEVQKQV	(-)	9		LAPEVEVRV	A/L/P/E|V\Q/K\Q\V	100.0	9	4	5	1	0	unbiased					37.806053			0.830351	506.2936	1011.583	-0.0026	-2.6	0.6000000000000001	6.05	2869.4	nuORFdb_human	ENST00000405489.7_2_2:27435269-27435350:+	ENST00000405489.7_2_2:27435269-27435350:+
40mio-rep2	E_20221201_NO30_400nL_HLAc1_4e7_directIP_titration_rep2_Slot2-5_1_3520.10643.1492.2	2	1	1	12.04	9.49	2.82	2.55	88.0	7	1	1	9000.0		Hydrogen	19	(L)	9	ALPEVQKQV	(-)	9		LAPEVEVRV	A L/P/E|V-Q|K-Q\V	77.8	7	3	4	2	2	unbiased					36.767349			0.818495	506.2923	1011.583	-0.0066	-6.5	-1.5999999999999996	6.05	2869.4	nuORFdb_human	ENST00000405489.7_2_2:27435269-27435350:+	ENST00000405489.7_2_2:27435269-27435350:+
40mio-rep3	E_20221201_NO30_400nL_HLAc1_4e7_directIP_titration_rep3_Slot2-5_1_3521.10647.1490.2	2	1	1	12.08	7.92	3.32	4.16	90.1	7	1	1	6390.0		Hydrogen	19	(L)	9	ALPEVQKQV	(-)	9		AIPENLLKN	A/L/P/E/V Q|K\Q\V	77.8	7	3	5	1	0	unbiased					36.783707			0.82013	506.2907	1011.583	-0.0086	-8.5	-3.9000000000000004	6.05	2869.4	nuORFdb_human	ENST00000405489.7_2_2:27435269-27435350:+	ENST00000405489.7_2_2:27435269-27435350:+
40mio-rep4	E_20221201_NO30_400nL_HLAc1_4e7_directIP_titration_rep4_Slot2-5_1_3522.10653.1486.2	2	1	1	11.71	8.63	4.1	3.08	91.9	8	1	1	7350.0		Hydrogen	19	(L)	9	ALPEVQKQV	(-)	9		LAPEVEVRV	A/L/P/E/V\Q/K\Q\V	100.0	9	3	5	0	0	unbiased					36.790295			0.822097	506.2916	1011.583	-0.0066	-6.5	-1.7999999999999998	6.05	2869.4	nuORFdb_human	ENST00000405489.7_2_2:27435269-27435350:+	ENST00000405489.7_2_2:27435269-27435350:+
SCP	E_20221201_NO30_400nL_HLAc1_4e7_PDAC_Slot2-6_1_3524.29459.694.1	1	1	1	7.85	6.25	1.6	1.6	70.1	7	0	0	6900.0		Hydrogen	15	(L)	8	ALPPIPSP	(Q)	8		ALPPPSPL	A/L/P/P|I\P-S-P	100.0	8	2	4	1	2	y-ion bias					101.779839			1.309671	791.4626	791.466	-0.0032	-4.0	-1.6	5.57	7362.5	nuORFdb_human	ENST00000640999.1_1_17:61818885-61819092:-	ENST00000640999.1_1_17:61818885-61819092:-
Exploris	AL20221201_MKP_PDAC_01.57732.57732.2	2	2	1	11.65	9.43	3.95	2.22	78.5	6	0	0	7410000.0		Hydrogen	109	(A)	9	ALSWFLNPI	(T)	9		VATALRnMAL	A/L/S/W F\L\N P|I	55.6	5	3	4	1	0	unbiased			-0.063	74.8	87.98	100.0	0.0		530.7933	1060.583	-0.0033	-3.1	-3.9000000000000004	5.57	13394.9	nuORFdb_human	ENST00000609274.5_2_19:15562735-15563116:-	ENST00000609274.5_2_19:15562735-15563116:-
20mio-rep1	E_20221201_NO30_400nL_HLAc1_2e7_directIP_titration_rep1_Slot2-4_1_3515.13883.1546.2	2	1	1	8.66	7.11	2.18	1.55	86.5	6	0	0	3400.0		Hydrogen	27	(M)	9	ALVSGLHGV	(H)	9		ALVSHVLN	A/L/V/S/G L/H-G V	55.6	5	0	5	0	1	y-ion bias					47.950306			0.784441	426.7471	852.494	-0.0071	-8.3	-2.1000000000000005	6.78	5920.8	nuORFdb_human	ENST00000572179.5_1_17:3623679-3627129:-	ENST00000572179.5_1_17:3623679-3627129:-|ENST00000570360.1_1_17:3626633-3627135:-
20mio-rep2	E_20221201_NO30_400nL_HLAc1_2e7_directIP_titration_rep3_Slot2-4_1_3518.28430.374.1	1	1	1	7.2	2.69	3.08	4.51	67.1	6	0	0	4310.0		Hydrogen	8	(Q)	9	ALWELSAAL	(L)	9		LASAQGATAAI	A L W|E\L\S\A\A\L	66.7	6	6	1	1	0	b-ion bias					98.194092			1.500972	973.525	973.535	-0.0103	-10.6	-4.3	4.0	2379.8	nuORFdb_human	ENST00000571146.1_3_17:7160220-7160283:+	ENST00000571146.1_3_17:7160220-7160283:+
20mio-rep3	E_20221201_NO30_400nL_HLAc1_2e7_directIP_titration_rep4_Slot2-4_1_3519.28440.370.1	1	1	1	7.48	3.82	3.67	3.66	68.4	6	0	0	5090.0		Hydrogen	8	(Q)	9	ALWELSAAL	(L)	9		AASLAWELL	A L W\E\L\S\A\A\L	66.7	6	6	0	0	0	b-ion bias					98.225777			1.503051	973.5286	973.535	-0.0063	-6.5	-0.7000000000000002	4.0	2379.8	nuORFdb_human	ENST00000571146.1_3_17:7160220-7160283:+	ENST00000571146.1_3_17:7160220-7160283:+
40mio-rep1	E_20221201_NO30_400nL_HLAc1_4e7_directIP_titration_rep1_Slot1-04_1_3496.28515.347.1	1	1	1	7.67	4.63	2.57	3.05	69.2	6	0	0	28400.0		Hydrogen	8	(Q)	9	ALWELSAAL	(L)	9		ALGGTVNASAL	A L W\E\L\S\A\A\L	66.7	6	6	0	0	0	b-ion bias					98.511215			1.516552	973.5317	973.535	-0.0033	-3.4	-0.19999999999999973	4.0	2379.8	nuORFdb_human	ENST00000571146.1_3_17:7160220-7160283:+	ENST00000571146.1_3_17:7160220-7160283:+
40mio-rep2	E_20221201_NO30_400nL_HLAc1_4e7_directIP_titration_rep2_Slot2-5_1_3520.28438.364.1	1	1	1	8.88	6.11	3.69	2.77	75.7	6	0	0	20800.0		Hydrogen	8	(Q)	9	ALWELSAAL	(L)	9		AASLAWELL	A L W\E\L\S\A\A\L	66.7	6	6	0	0	0	b-ion bias					98.240685			1.506372	973.5317	973.535	-0.0033	-3.4	1.5000000000000004	4.0	2379.8	nuORFdb_human	ENST00000571146.1_3_17:7160220-7160283:+	ENST00000571146.1_3_17:7160220-7160283:+
40mio-rep3	E_20221201_NO30_400nL_HLAc1_4e7_directIP_titration_rep3_Slot2-5_1_3521.28437.364.1	1	1	1	8.14	5.3	2.28	2.84	68.6	6	0	0	21300.0		Hydrogen	8	(Q)	9	ALWELSAAL	(L)	9		AASLAWELL	A L W\E\L\S\A\A\L	66.7	6	6	0	0	0	b-ion bias					98.230003			1.506537	973.5304	973.535	-0.0053	-5.5	-0.9000000000000004	4.0	2379.8	nuORFdb_human	ENST00000571146.1_3_17:7160220-7160283:+	ENST00000571146.1_3_17:7160220-7160283:+
20mio-rep1	E_20221201_NO30_400nL_HLAc1_2e7_directIP_titration_rep1_Slot2-4_1_3515.21957.563.1	1	1	1	7.01	2.03	2.62	4.98	59.1	7	0	0	2060.0		Hydrogen	16	(P)	9	ALWSGSLTA	(-)	9		LSWASGITA	A L/W|S/G\S\L\T\A	77.8	7	5	3	1	0	unbiased					75.824661			1.388331	905.4698	905.473	-0.0027	-3.0	3.2	5.57	2543.0	nuORFdb_human	ENST00000546701.5_1_12:49062937-49063012:-	ENST00000546701.5_1_12:49062937-49063012:-
20mio-rep1	E_20221201_NO30_400nL_HLAc1_2e7_directIP_titration_rep1_Slot2-4_1_3515.18545.445.1	1	2	1	8.65	2.91	6.54	5.73	54.9	5	0	0	3550.0	M5m M6m	Hydrogen	4	(S)	9	AmmTSGFLV	(-)	9		mnATnHAIV	A m m|T\S\G F\L\V	44.4	4	5	1	1	0	b-ion bias		m:Oxidized methionine			64.045998			1.45875	988.4437	956.458	31.986	-3.9	2.3000000000000003	5.57	1275.5	nuORFdb_human	ENST00000547170.1_1_12:109094997-109095036:-	ENST00000547170.1_1_12:109094997-109095036:-
20mio-rep2	E_20221201_NO30_400nL_HLAc1_2e7_directIP_titration_rep3_Slot2-4_1_3518.18634.435.1	1	2	1	10.2	2.52	7.68	7.68	60.5	7	0	0	4070.0	M5m M6m	Hydrogen	4	(S)	9	AmmTSGFLV	(-)	9		LFGSmFGnV	A m/m\T\S\G\F\L\V	77.8	7	6	1	0	0	b-ion bias		m:Oxidized methionine			64.363312			1.464853	988.4453	956.458	31.987	-2.8	3.5	5.57	1275.5	nuORFdb_human	ENST00000547170.1_1_12:109094997-109095036:-	ENST00000547170.1_1_12:109094997-109095036:-
40mio-rep1	E_20221201_NO30_400nL_HLAc1_4e7_directIP_titration_rep1_Slot1-04_1_3496.18842.421.1	1	2	1	11.77	2.5	9.18	9.28	68.7	7	0	0	9880.0	M5m M6m	Hydrogen	4	(S)	9	AmmTSGFLV	(-)	9		HmAATnnLV	A m/m|T\S\G\F\L\V	77.8	7	6	2	1	0	b-ion bias		m:Oxidized methionine			65.089783			1.472884	988.4447	956.458	31.987	-2.8	0.40000000000000036	5.57	1275.5	nuORFdb_human	ENST00000547170.1_1_12:109094997-109095036:-	ENST00000547170.1_1_12:109094997-109095036:-
40mio-rep2	E_20221201_NO30_400nL_HLAc1_4e7_directIP_titration_rep2_Slot2-5_1_3520.18489.437.1	1	1	1	11.07	3.26	7.81	7.81	56.4	6	0	0	3680.0	M5m M6m	Hydrogen	4	(S)	9	AmmTSGFLV	(-)	9		LFGSmFGnV	A m/m|T\S G\F\L\V	55.6	5	5	2	1	0	b-ion bias		m:Oxidized methionine			63.870945			1.46319	988.4451	956.458	31.987	-2.8	2.1000000000000005	5.57	1275.5	nuORFdb_human	ENST00000547170.1_1_12:109094997-109095036:-	ENST00000547170.1_1_12:109094997-109095036:-
40mio-rep3	E_20221201_NO30_400nL_HLAc1_4e7_directIP_titration_rep3_Slot2-5_1_3521.18523.434.1	1	1	1	10.76	3.93	6.61	6.82	61.4	7	0	0	2990.0	M5m M6m	Hydrogen	4	(S)	9	AmmTSGFLV	(-)	9		LFGSmFGnV	A m/m\T\S\G\F\L\V	77.8	7	6	1	0	0	b-ion bias		m:Oxidized methionine			63.986866			1.465048	988.445	956.458	31.987	-2.8	1.7999999999999998	5.57	1275.5	nuORFdb_human	ENST00000547170.1_1_12:109094997-109095036:-	ENST00000547170.1_1_12:109094997-109095036:-
40mio-rep4	E_20221201_NO30_400nL_HLAc1_4e7_directIP_titration_rep4_Slot2-5_1_3522.18519.431.1	1	1	1	9.27	2.35	6.92	6.92	56.5	7	0	0	5270.0	M5m M6m	Hydrogen	4	(S)	9	AmmTSGFLV	(-)	9		LFGSmFGnV	A m/m\T\S\G\F\L\V	77.8	7	6	1	0	0	b-ion bias		m:Oxidized methionine			63.956059			1.466755	988.4422	956.458	31.984	-5.9	-1.2000000000000002	5.57	1275.5	nuORFdb_human	ENST00000547170.1_1_12:109094997-109095036:-	ENST00000547170.1_1_12:109094997-109095036:-
SCP	E_20221201_NO30_400nL_HLAc1_4e7_PDAC_Slot2-6_1_3524.9525.857.1	1	1	1	10.97	8.85	2.03	2.11	86.2	7	0	0	4430.0		Hydrogen	13	(A)	9	APAAAGAAL	(H)	9		AAAPAAGAI	A/P A/A|A\G\A\A\L	77.8	7	5	3	1	0	unbiased					32.907814			1.211296	712.3958	712.399	-0.0028	-4.0	-1.6	5.57	22186.6	nuORFdb_human	ENST00000461415.5_1_3:183962900-183966669:-	ENST00000461415.5_1_3:183962900-183966669:-|ENST00000414845.5_1_3:183961725-183966669:-|ENST00000397676.7_1_3:183963587-183966660:-
Exploris_FAIMS	VH20221207_MKP_FAIMS2022E_HLAc1_4e7_PDAC.27104.27104.2	2	1	1	12.57	10.24	1.2	2.33	84.0	6	1	1	6420000.0		Hydrogen	49	(A)	8	APAARCLL	(R)	8		ACRIPAAL	A/P|A/A/R\C L|L	75.0	6	3	5	2	0	unbiased	Carbamidomethylation	C:Carbamidomethylation,	0.997	97.1	54.45	57.97	-70.0		436.2434	871.482	-0.0024	-2.8	-0.19999999999999973	9.79	14222.0	nuORFdb_human	ENST00000513185.1_1_5:98109449-98109824:+	ENST00000513185.1_1_5:98109449-98109824:+
Exploris_FAIMS	VH20221207_MKP_FAIMS2022E_HLAc1_4e7_PDAC.37235.37355.2	2	1	1	13.17	4.84	7.13	8.33	81.8	8	1	1	28700000.0		Hydrogen	28	(M)	9	APACAKLVL	(L)	9		APFLPWVL	A/P|A/C\A-K\L|V/L	100.0	9	4	5	2	1	unbiased	Carbamidomethylation	C:Carbamidomethylation,	0.999	100.0	69.52	13.86	-70.0		471.7743	942.544	-0.0027	-2.9	-0.2999999999999998	8.8	9092.4	nuORFdb_human	ENST00000570382.1_1_17:79479095-79479797:-	ENST00000570382.1_1_17:79479095-79479797:-
SCP	E_20221201_NO30_400nL_HLAc1_4e7_PDAC_Slot2-6_1_3524.19218.1387.2	2	4	1	11.42	6.81	6.25	4.62	74.2	9	1	1	18000.0		Hydrogen	28	(M)	10	APACAKLVLL	(G)	10		APALmITPII	A/P/A/C/A\K\L\V\L\L	100.0	10	5	4	0	0	unbiased	Carbamidomethylation	C:Carbamidomethylation,			66.391502			0.884449	528.3181	1055.628	0.0006	0.5	2.9	8.8	9092.4	nuORFdb_human	ENST00000570382.1_1_17:79479095-79479797:-	ENST00000570382.1_1_17:79479095-79479797:-
Exploris_FAIMS	VH20221207_MKP_FAIMS2022E_HLAc1_4e7_PDAC.48751.48751.2	2	1	1	9.74	2.19	9.05	7.56	68.2	8	1	1	12800000.0		Hydrogen	28	(M)	10	APACAKLVLL	(G)	10		APGTAKERLL	A/P\A-C-A\K\L\V|L/L	100.0	10	5	3	1	2	unbiased	Carbamidomethylation	C:Carbamidomethylation,	0.998	92.2	86.72	20.86	-70.0		528.3162	1055.628	-0.0031	-2.9	-0.2999999999999998	8.8	9092.4	nuORFdb_human	ENST00000570382.1_1_17:79479095-79479797:-	ENST00000570382.1_1_17:79479095-79479797:-
SCP	E_20221201_NO30_400nL_HLAc1_4e7_PDAC_Slot2-6_1_3524.17865.711.1	1	2	1	10.69	6.09	4.43	4.6	81.0	7	0	0	10400.0		Hydrogen	75	(R)	9	APAGPVGVL	(C)	9		APQPGVVL	A/P/A/G/P V\G\V\L	77.8	7	3	4	0	0	unbiased					61.718483			1.299817	780.4575	780.461	-0.0044	-5.7	-3.3000000000000003	5.57	11272.8	nuORFdb_human	ENST00000343666.5_1_9:140099699-140100026:-	ENST00000343666.5_1_9:140099699-140100026:-
Exploris_FAIMS	VH20221207_MKP_FAIMS2022E_HLAc1_4e7_PDAC.38784.38784.2	2	2	1	12.11	8.88	2.12	3.23	78.5	7	1	1	13400000.0		Hydrogen	129	(A)	9	APAPLRQVL	(R)	9		APAGPRLALV	A/P|A|P/L/R Q\V/L	77.8	7	3	6	2	0	y-ion bias			0.998	70.2	71.8	120.0	-50.0		482.7987	964.594	-0.0036	-3.8	-1.1999999999999997	9.79	19133.5	nuORFdb_human	ENST00000496720.1_1_22:50722364-50724624:-	ENST00000496720.1_1_22:50722364-50724624:-
Eva-50mio-3fr	AL20210827_EV_HLA_PDAC_PANFRO413_2D_50e6_W632_classI_fxn2.27640.27751.2	2	1	1	14.43	7.13	7.54	7.3	91.1	7	1	1	42700000.0		Hydrogen	8	(R)	10	APFPGRDFQY	(L)	10		APFcLQKKSG	A/P|F|P/G R D-F\Q|Y	70.0	7	4	5	3	1	unbiased			0.957	95.7	51.17	73.99	0.0		599.288	1197.569	0.0	0.0	-0.3	5.88	2477.9	nuORFdb_human	ENST00000561743.5_2_16:58033574-58036432:+	ENST00000561743.5_2_16:58033574-58036432:+|ENST00000219281.7_1_16:58035433-58036432:+|ENST00000561568.5_1_16:58035485-58036432:+
Exploris	AL20221201_MKP_PDAC_01.36279.36415.2	2	1	1	16.98	9.83	7.58	7.15	92.9	6	1	1	370000000.0		Hydrogen	8	(R)	10	APFPGRDFQY	(L)	10		APFPTSTTSTST	A/P|F|P/G R D F\Q|Y	60.0	6	4	5	3	0	unbiased			0.999	100.0	56.65	73.71	0.0		599.2888	1197.569	0.0017	1.4	0.5999999999999999	5.88	2477.9	nuORFdb_human	ENST00000561743.5_2_16:58033574-58036432:+	ENST00000561743.5_2_16:58033574-58036432:+|ENST00000219281.7_1_16:58035433-58036432:+|ENST00000561568.5_1_16:58035485-58036432:+
SCP	E_20221201_NO30_400nL_HLAc1_4e7_PDAC_Slot2-6_1_3524.17065.1347.2	2	3	1	16.11	6.43	10.71	9.68	91.5	8	1	1	55100.0		Hydrogen	8	(R)	10	APFPGRDFQY	(L)	10		APFPTSTTSTST	A/P/F|P|G\R D|F\Q\Y	80.0	8	6	5	3	0	unbiased					58.954685			0.909725	599.2864	1197.569	-0.004	-3.3	-0.8999999999999999	5.88	2477.9	nuORFdb_human	ENST00000561743.5_2_16:58033574-58036432:+	ENST00000561743.5_2_16:58033574-58036432:+|ENST00000219281.7_1_16:58035433-58036432:+|ENST00000561568.5_1_16:58035485-58036432:+
Exploris_FAIMS	VH20221207_MKP_FAIMS2022E_HLAc1_4e7_PDAC.42942.43335.2	2	1	1	16.46	8.68	7.16	7.78	93.0	7	1	1	114000000.0		Hydrogen	8	(R)	10	APFPGRDFQY	(L)	10		APFPTSTTSTST	A/P|F|P/G R D-F\Q|Y	70.0	7	4	5	3	1	unbiased			0.986	95.1	78.37	24.34	-50.0		599.2856	1197.569	-0.0048	-4.0	-1.4	5.88	2477.9	nuORFdb_human	ENST00000561743.5_2_16:58033574-58036432:+	ENST00000561743.5_2_16:58033574-58036432:+|ENST00000219281.7_1_16:58035433-58036432:+|ENST00000561568.5_1_16:58035485-58036432:+
Exploris	AL20221201_MKP_PDAC_01.17087.17199.3	3	2	1	13.59	9.55	5.27	4.04	86.2	6	2	2	280000000.0		Hydrogen	23	(M)	9	APFPKSRCL	(-)	9		APFLRNMIN	A/P|F/P/K/S/R C L	66.7	6	1	6	1	0	y-ion bias	Carbamidomethylation	C:Carbamidomethylation,	0.999	89.4	30.4	22.38	0.0		359.196	1075.572	0.0018	1.7	0.8999999999999999	11.0	3513.2	nuORFdb_human	ENST00000489573.5_1_3:160117521-160118495:+	ENST00000489573.5_1_3:160117521-160118495:+
SCP	E_20221201_NO30_400nL_HLAc1_4e7_PDAC_Slot2-6_1_3524.7534.1360.2	2	4	1	13.96	8.17	7.07	5.8	92.6	8	2	2	85200.0		Hydrogen	23	(M)	9	APFPKSRCL	(-)	9		APFLRNMIN	A/P/F|P|K\S\R-C\L	100.0	9	5	4	2	1	unbiased	Carbamidomethylation	C:Carbamidomethylation,			26.030725			0.901218	538.2889	1075.572	-0.001	-0.9	1.5	11.0	3513.2	nuORFdb_human	ENST00000489573.5_1_3:160117521-160118495:+	ENST00000489573.5_1_3:160117521-160118495:+
Eva-50mio-3fr	AL20210827_EV_HLA_PDAC_PANFRO413_2D_50e6_W632_classI_fxn3.40724.40724.2	2	1	1	10.84	6.09	4.42	4.75	71.4	7	1	1	3660000.0		Hydrogen	92	(G)	9	APGLRLLQL	(G)	9		APGAKKPKAI	A/P|G/L/R L\L\Q|L	77.8	7	4	5	2	0	unbiased			0.966	94.2	73.87	100.0	0.0		490.8162	980.625	-0.0	-0.0	-0.5	9.79	49147.7	nuORFdb_human	ENST00000477647.1_1_3:122514002-122598222:+	ENST00000477647.1_1_3:122514002-122598222:+|ENST00000261038.5_1_3:122514002-122525788:+
SCP	E_20221201_NO30_400nL_HLAc1_4e7_PDAC_Slot2-6_1_3524.7505.1424.2	2	1	1	13.92	7.67	6.24	6.24	83.3	7	0	0	18800.0		Hydrogen	20	(A)	10	APISSSCHSL	(L)	10		APLSnGLQEE	A/P/I|S|S|S C H\S\L	70.0	7	5	5	3	0	unbiased	Carbamidomethylation	C:Carbamidomethylation,			25.930592			0.861218	529.749	1058.494	-0.0028	-2.6	-0.20000000000000018	6.78	3618.1	nuORFdb_human	ENST00000304778.11_1_X:118108604-118108709:+	ENST00000304778.11_1_X:118108604-118108709:+
SCP	E_20221201_NO30_400nL_HLAc1_4e7_PDAC_Slot2-6_1_3524.10606.1468.2	2	5	1	18.7	14.25	5.39	4.46	93.4	8	1	1	184000.0		Hydrogen	22	(R)	10	APKSSSGFSL	(-)	10		APDAAPAPASI	A/P/K/S/S S\G|F|S\L	80.0	8	4	6	2	0	unbiased					36.641872			0.833644	490.7544	980.505	-0.004	-4.1	-1.6999999999999997	8.8	3409.0	nuORFdb_human	ENST00000565420.5_1_16:18800314-18800410:-	ENST00000565420.5_1_16:18800314-18800410:-
Exploris_FAIMS	VH20221207_MKP_FAIMS2022E_HLAc1_4e7_PDAC.31100.31230.2	2	1	1	15.41	8.55	6.41	6.86	87.2	6	1	1	75000000.0		Hydrogen	22	(R)	10	APKSSSGFSL	(-)	10		APDAAPAPASI	A P|K\S\S S G\F|S|L	50.0	5	6	3	3	0	b-ion bias			1.0	97.2	60.5	19.24	-50.0		490.7548	980.505	-0.0024	-2.5	0.10000000000000009	8.8	3409.0	nuORFdb_human	ENST00000565420.5_1_16:18800314-18800410:-	ENST00000565420.5_1_16:18800314-18800410:-
SCP	E_20221201_NO30_400nL_HLAc1_4e7_PDAC_Slot2-6_1_3524.8414.1455.2	2	1	1	10.11	7.11	2.27	2.99	78.9	7	1	1	9540.0		Hydrogen	29	(A)	10	APQAPAARAL	(P)	10		GAPAAPAALRA	A/P/Q|A|P/A/A R\A L	60.0	6	3	6	2	0	y-ion bias					29.068884			0.842137	483.2794	965.553	-0.002	-2.0	0.3999999999999999	9.79	12379.9	nuORFdb_human	ENST00000164227.9_1_19:45252055-45254595:+	ENST00000164227.9_1_19:45252055-45254595:+
Exploris_FAIMS	VH20221207_MKP_FAIMS2022E_HLAc1_4e7_PDAC.23049.23049.2	2	1	1	12.04	10.04	-0.13	1.99	89.3	6	1	1	5270000.0		Hydrogen	29	(A)	10	APQAPAARAL	(P)	10		APAQLRAAPA	A/P|Q|A|P/A-A R-A L	60.0	6	3	5	3	2	unbiased			0.999	87.4	47.8	64.91	-70.0		483.2784	965.553	-0.0032	-3.3	-0.6999999999999997	9.79	12379.9	nuORFdb_human	ENST00000164227.9_1_19:45252055-45254595:+	ENST00000164227.9_1_19:45252055-45254595:+
Eva-50mio-3fr	AL20210827_EV_HLA_PDAC_PANFRO413_2D_50e6_W632_classI_fxn3.9495.9495.2	2	1	1	12.49	9.44	3.06	3.06	88.8	6	1	2	25100000.0		Hydrogen	17	(A)	9	APRASRPSL	(-)	9		APRAAREAL	A/P/R|A/S R|P S|L	55.6	5	3	6	3	0	dual b/y bias			0.998	99.4	18.73	26.65	0.0		477.7775	954.548	-0.0002	-0.2	-0.7	12.0	2896.3	nuORFdb_human	ENST00000310441.11_1_X:153236587-153236665:-	ENST00000310441.11_1_X:153236587-153236665:-
Exploris	AL20221201_MKP_PDAC_01.10645.10758.2	2	1	1	10.66	7.6	3.05	3.05	84.8	6	1	2	670000000.0		Hydrogen	17	(A)	9	APRASRPSL	(-)	9		APRAAREAL	A/P\R|A/S R|P S\L	55.6	5	4	4	2	0	unbiased			0.999	94.4	20.17	55.8	0.0		477.7778	954.548	0.0003	0.4	-0.4	12.0	2896.3	nuORFdb_human	ENST00000310441.11_1_X:153236587-153236665:-	ENST00000310441.11_1_X:153236587-153236665:-
SCP	E_20221201_NO30_400nL_HLAc1_4e7_PDAC_Slot2-6_1_3524.4314.1482.2	2	2	1	10.6	6.55	3.97	4.05	72.3	7	1	2	446000.0		Hydrogen	17	(A)	9	APRASRPSL	(-)	9		ARTPGRPSL	A/P/R/A/S\R|P S\L	77.8	7	3	5	1	0	unbiased					14.91402			0.825098	477.7765	954.548	-0.0012	-1.3	1.0999999999999999	12.0	2896.3	nuORFdb_human	ENST00000310441.11_1_X:153236587-153236665:-	ENST00000310441.11_1_X:153236587-153236665:-
SCP	E_20221201_NO30_400nL_HLAc1_4e7_PDAC_Slot2-6_1_3524.12212.790.1	1	3	1	10.51	6.8	3.23	3.71	80.6	7	0	0	37700.0		Hydrogen	3	(A)	9	APSGVGAAL	(G)	9		TAAPAGAAI	A/P/S/G V\G\A\A\L	77.8	7	4	3	0	0	unbiased					42.188175			1.251746	742.4067	742.409	-0.0024	-3.2	-0.8000000000000003	5.57	1260.5	nuORFdb_human	ENST00000311413.4_1_11:119205243-119205285:+	ENST00000311413.4_1_11:119205243-119205285:+
SCP	E_20221201_NO30_400nL_HLAc1_4e7_PDAC_Slot2-6_1_3524.11676.744.1	1	1	1	11.67	9.49	2.64	2.18	90.1	6	0	0	10200.0		Hydrogen	36	(C)	9	APSSGAVAL	(K)	9		AEGAAAVAL	A/P/S S G\A\V\A\L	66.7	6	4	2	0	0	b-ion bias					40.337585			1.279531	772.4171	772.42	-0.0029	-3.8	-1.4	5.57	5487.2	nuORFdb_human	ENST00000262878.4_1_20:35579850-35580000:-	ENST00000262878.4_1_20:35579850-35580000:-
Exploris	AL20221201_MKP_PDAC_01.22009.22009.3	3	1	1	9.14	7.35	2.85	1.79	68.1	6	1	1	136000000.0		Hydrogen	3	(A)	10	APVRSHGLVL	(-)	10		ARGTYRLVI	A/P/V R S H\G\L\V/L	60.0	6	3	3	0	0	unbiased			0.996	62.9	37.6	26.25	0.0		350.214	1048.626	0.0014	1.3	0.5	9.8	1250.5	nuORFdb_human	ENST00000236980.10_1_2:207630338-207630374:+	ENST00000236980.10_1_2:207630338-207630374:+
SCP	E_20221201_NO30_400nL_HLAc1_4e7_PDAC_Slot2-6_1_3524.9035.1381.2	2	1	1	19.94	13.14	5.72	6.8	98.2	8	1	1	17100.0		Hydrogen	3	(A)	10	APVRSHGLVL	(-)	10		ARGTYRLVI	A/P/V/R/S H|G\L|V\L	80.0	8	4	6	2	0	unbiased					31.213451			0.888478	524.8164	1048.626	-0.0015	-1.4	1.0	9.8	1250.5	nuORFdb_human	ENST00000236980.10_1_2:207630338-207630374:+	ENST00000236980.10_1_2:207630338-207630374:+
Exploris_FAIMS	VH20221207_MKP_FAIMS2022E_HLAc1_4e7_PDAC.25731.25731.2	2	1	1	8.13	1.01	5.49	7.13	65.5	7	1	1	488000.0		Hydrogen	12	(S)	9	APVVQKVQY	(I)	9		APVKLFNKD	A/P|V|V/Q/K V-Q-Y	77.8	7	2	5	2	2	y-ion bias			0.886	61.5	52.3	120.0	-70.0		516.2966	1031.588	-0.0025	-2.5	0.10000000000000009	8.63	2506.8	nuORFdb_human	ENST00000324366.12_2_14:23390027-23390099:-	ENST00000324366.12_2_14:23390027-23390099:-
SCP	E_20221201_NO30_400nL_HLAc1_4e7_PDAC_Slot2-6_1_3524.7838.1403.2	2	2	1	14.26	7.91	6.92	6.35	91.9	7	1	1	18000.0		Hydrogen	69	(G)	9	APWSCRATC	(C)	9		APGTAQSDTTC	A/P/W|S|C/R A|T\C	77.8	7	4	6	3	0	dual b/y bias	Carbamidomethylation	C:Carbamidomethylation,			27.080015			0.874481	554.7364	1108.466	-0.0015	-1.4	1.0	9.79	10718.2	nuORFdb_human	ENST00000252485.8_1_19:45349720-45368644:+	ENST00000252485.8_1_19:45349720-45368644:+
Eva-50mio-3fr	AL20210827_EV_HLA_PDAC_PANFRO413_2D_50e6_W632_classI_fxn1.29850.29850.2	2	1	1	7.92		7.92	7.92	50.0	6	0	0	24800000.0		Hydrogen	26	(C)	9	APYSPPITY	(Q)	9			A P\Y S\P\P\I|T/Y	55.6	5	5	2	1	0	b-ion bias			0.988	93.9	53.88	67.72	0.0		504.7576	1008.504	0.0042	4.2	4.1000000000000005	5.57	10393.8	nuORFdb_human	TCONS_00020925_12:112279188-112279449:-	TCONS_00020925_12:112279188-112279449:-
SCP	E_20221201_NO30_400nL_HLAc1_4e7_PDAC_Slot2-6_1_3524.18628.398.1	1	7	1	15.7	4.72	8.31	10.98	95.0	8	0	0	57300.0		Hydrogen	26	(C)	9	APYSPPITY	(Q)	9		GPYTPDVLF	A/P/Y/S|P|P\I\T\Y	100.0	9	5	5	2	0	unbiased					64.353004			1.486257	1008.5014	1008.504	-0.0037	-3.6	-1.2000000000000002	5.57	10393.8	nuORFdb_human	TCONS_00020925_12:112279188-112279449:-	TCONS_00020925_12:112279188-112279449:-
Exploris_FAIMS	VH20221207_MKP_FAIMS2022E_HLAc1_4e7_PDAC.45528.45652.2	2	2	1	12.74	6.68	8.37	6.06	75.9	7	0	0	130000000.0		Hydrogen	26	(C)	9	APYSPPITY	(Q)	9		PPSPFSLTY	A P\Y-S\P\P\I|T/Y	77.8	7	5	2	1	1	b-ion bias			0.998	81.9	82.33	102.39	-70.0		504.7545	1008.504	-0.002	-2.0	0.6000000000000001	5.57	10393.8	nuORFdb_human	TCONS_00020925_12:112279188-112279449:-	TCONS_00020925_12:112279188-112279449:-
10mio-rep1	E_20221201_NO30_400nL_HLAc1_1e7_directIP_titration_rep1_Slot2-3_1_3512.9095.1557.2	2	2	1	16.89	7.53	6.98	9.36	90.3	8	1	1	10600.0		Hydrogen	21	(S)	9	ASAAVRVAY	(R)	9		ASAGGRLIY	A/S/A|A|V|R\V\A\Y	100.0	9	6	5	3	0	dual b/y bias					31.423471			0.777814	454.2487	907.5	-0.0089	-9.8	-2.1000000000000005	8.79	3260.6	nuORFdb_human	ENST00000427191.6_1_4:87515508-87515601:+	ENST00000427191.6_1_4:87515508-87515601:+
10mio-rep2	E_20221201_NO30_400nL_HLAc1_1e7_directIP_titration_rep2_Slot2-3_1_3513.9043.1558.2	2	3	1	14.42	6.63	7.02	7.78	90.8	8	1	1	10300.0		Hydrogen	21	(S)	9	ASAAVRVAY	(R)	9		ASAGGRLIY	A/S/A/A|V|R\V\A\Y	100.0	9	5	5	2	0	unbiased					31.243217			0.77677	454.2501	907.5	-0.0069	-7.6	-0.8999999999999995	8.79	3260.6	nuORFdb_human	ENST00000427191.6_1_4:87515508-87515601:+	ENST00000427191.6_1_4:87515508-87515601:+
10mio-rep3	E_20221201_NO30_400nL_HLAc1_1e7_directIP_titration_rep3_Slot2-3_1_3514.9053.1589.2	2	3	1	16.66	7.6	7.16	9.07	91.8	8	1	1	14700.0		Hydrogen	21	(S)	9	ASAAVRVAY	(R)	9		ASAGGRLIY	A/S/A/A|V|R\V\A\Y	100.0	9	5	5	2	0	unbiased					31.280876			0.75757	454.2514	907.5	-0.0049	-5.4	0.8999999999999995	8.79	3260.6	nuORFdb_human	ENST00000427191.6_1_4:87515508-87515601:+	ENST00000427191.6_1_4:87515508-87515601:+
20mio-rep2	E_20221201_NO30_400nL_HLAc1_2e7_directIP_titration_rep3_Slot2-4_1_3518.9136.1560.2	2	2	1	18.7	8.52	5.86	10.18	94.7	8	1	1	17500.0		Hydrogen	21	(S)	9	ASAAVRVAY	(R)	9		ASAGGRLIY	A/S/A/A|V|R|V|A\Y	100.0	9	5	7	4	0	dual b/y bias					31.560482			0.775642	454.2501	907.5	-0.0069	-7.6	-1.2999999999999998	8.79	3260.6	nuORFdb_human	ENST00000427191.6_1_4:87515508-87515601:+	ENST00000427191.6_1_4:87515508-87515601:+
20mio-rep3	E_20221201_NO30_400nL_HLAc1_2e7_directIP_titration_rep4_Slot2-4_1_3519.9014.1554.2	2	2	1	14.29	7.3	6.07	6.99	86.9	8	1	1	9680.0		Hydrogen	21	(S)	9	ASAAVRVAY	(R)	9		ASAGGRLIY	A/S/A/A/V|R\V\A\Y	100.0	9	4	5	1	0	unbiased					31.140568			0.779546	454.2503	907.5	-0.0069	-7.6	-1.7999999999999998	8.79	3260.6	nuORFdb_human	ENST00000427191.6_1_4:87515508-87515601:+	ENST00000427191.6_1_4:87515508-87515601:+
40mio-rep1	E_20221201_NO30_400nL_HLAc1_4e7_directIP_titration_rep1_Slot1-04_1_3496.9264.1542.2	2	2	1	21.38	9.5	8.12	11.88	98.1	8	1	1	55700.0		Hydrogen	21	(S)	9	ASAAVRVAY	(R)	9		ASAGGRLIY	A/S/A|A|V|R|V|A\Y	100.0	9	6	7	5	0	dual b/y bias					32.005291			0.78732	454.2523	907.5	-0.0029	-3.2	0.0	8.79	3260.6	nuORFdb_human	ENST00000427191.6_1_4:87515508-87515601:+	ENST00000427191.6_1_4:87515508-87515601:+
40mio-rep2	E_20221201_NO30_400nL_HLAc1_4e7_directIP_titration_rep2_Slot2-5_1_3520.8989.1557.2	2	1	1	18.14	7.91	7.43	10.23	94.0	8	1	1	18600.0		Hydrogen	21	(S)	9	ASAAVRVAY	(R)	9		ASAGGRLIY	A/S/A/A|V|R|V|A\Y	100.0	9	5	7	4	0	dual b/y bias					31.054499			0.777408	454.2514	907.5	-0.0049	-5.4	-0.5	8.79	3260.6	nuORFdb_human	ENST00000427191.6_1_4:87515508-87515601:+	ENST00000427191.6_1_4:87515508-87515601:+
40mio-rep3	E_20221201_NO30_400nL_HLAc1_4e7_directIP_titration_rep3_Slot2-5_1_3521.8989.1557.2	2	1	1	16.87	7.2	6.97	9.67	90.1	8	1	1	17800.0		Hydrogen	21	(S)	9	ASAAVRVAY	(R)	9		ASAGGRLIY	A/S/A/A|V|R|V|A\Y	100.0	9	5	7	4	0	dual b/y bias					31.056414			0.777738	454.2515	907.5	-0.0049	-5.4	-0.8000000000000007	8.79	3260.6	nuORFdb_human	ENST00000427191.6_1_4:87515508-87515601:+	ENST00000427191.6_1_4:87515508-87515601:+
40mio-rep4	E_20221201_NO30_400nL_HLAc1_4e7_directIP_titration_rep4_Slot2-5_1_3522.9002.1556.2	2	3	1	19.81	8.64	6.49	11.17	89.6	8	1	1	55700.0		Hydrogen	21	(S)	9	ASAAVRVAY	(R)	9		ASAGGRLIY	A/S/A|A|V|R|V|A\Y	100.0	9	6	7	5	0	dual b/y bias					31.091602			0.777933	454.2508	907.5	-0.0049	-5.4	-0.7000000000000002	8.79	3260.6	nuORFdb_human	ENST00000427191.6_1_4:87515508-87515601:+	ENST00000427191.6_1_4:87515508-87515601:+
5mio-rep1	E_20221201_NO30_400nL_HLAc1_5e6_directIP_titration_rep1_Slot1-37_1_3502.9301.1578.2	2	3	1	11.96		3.78	11.96	73.9	7	1	1	11200.0		Hydrogen	21	(S)	9	ASAAVRVAY	(R)	9			A S/A/A|V|R\V|A\Y	77.8	7	5	5	3	0	dual b/y bias					32.132042			0.764306	454.25	907.5	-0.0069	-7.6	-0.5999999999999996	8.79	3260.6	nuORFdb_human	ENST00000427191.6_1_4:87515508-87515601:+	ENST00000427191.6_1_4:87515508-87515601:+
5mio-rep2	E_20221201_NO30_400nL_HLAc1_5e6_directIP_titration_rep2_Slot2-2_1_3510.9271.1570.2	2	1	1	12.15	4.87	4.74	7.28	72.1	8	1	1	3480.0		Hydrogen	21	(S)	9	ASAAVRVAY	(R)	9		ASAGGRLIY	A/S/A/A/V/R\V|A\Y	100.0	9	3	6	1	0	y-ion bias					32.020645			0.769034	454.2483	907.5	-0.0109	-12.0	-3.3000000000000007	8.79	3260.6	nuORFdb_human	ENST00000427191.6_1_4:87515508-87515601:+	ENST00000427191.6_1_4:87515508-87515601:+
10mio-rep1	E_20221201_NO30_400nL_HLAc1_1e7_directIP_titration_rep1_Slot2-3_1_3512.25488.542.1	1	1	1	10.64	4.86	4.5	5.78	86.4	5	0	0	1830.0		Hydrogen	33	(Q)	9	ASAPLVAVW	(-)	9		AVPALSGLAD	A S A/P L\V\A\V\W	44.4	4	4	1	0	0	b-ion bias					88.038727			1.401035	913.5056	913.514	-0.0082	-9.0	-1.2999999999999998	5.57	4530.1	nuORFdb_human	ENST00000367137.3_1_1:205779798-205779921:-	ENST00000367137.3_1_1:205779798-205779921:-
10mio-rep2	E_20221201_NO30_400nL_HLAc1_1e7_directIP_titration_rep2_Slot2-3_1_3513.25411.543.1	1	2	1	11.78	4.68	6.29	7.1	86.2	6	0	0	3500.0		Hydrogen	33	(Q)	9	ASAPLVAVW	(-)	9		AIPASIGVW	A S/A/P L|V\A\V\W	55.6	5	4	3	1	0	unbiased					87.765305			1.400531	913.5068	913.514	-0.0072	-7.9	-1.2000000000000002	5.57	4530.1	nuORFdb_human	ENST00000367137.3_1_1:205779798-205779921:-	ENST00000367137.3_1_1:205779798-205779921:-
20mio-rep1	E_20221201_NO30_400nL_HLAc1_2e7_directIP_titration_rep1_Slot2-4_1_3515.25372.544.1	1	1	1	10.38	4.01	4.35	6.38	86.2	5	0	0	3820.0		Hydrogen	33	(Q)	9	ASAPLVAVW	(-)	9		AVPALSGLAD	A S A/P L\V\A\V\W	44.4	4	4	1	0	0	b-ion bias					87.614601			1.399757	913.5071	913.514	-0.0072	-7.9	-1.7000000000000002	5.57	4530.1	nuORFdb_human	ENST00000367137.3_1_1:205779798-205779921:-	ENST00000367137.3_1_1:205779798-205779921:-
20mio-rep2	E_20221201_NO30_400nL_HLAc1_2e7_directIP_titration_rep3_Slot2-4_1_3518.25406.533.1	1	1	1	10.47	4.7	5.53	5.76	88.6	5	0	0	3180.0		Hydrogen	33	(Q)	9	ASAPLVAVW	(-)	9		AAVTPAVGLD	A S A/P L\V\A\V\W	44.4	4	4	1	0	0	b-ion bias					87.751495			1.406085	913.5092	913.514	-0.0052	-5.7	0.5999999999999996	5.57	4530.1	nuORFdb_human	ENST00000367137.3_1_1:205779798-205779921:-	ENST00000367137.3_1_1:205779798-205779921:-
20mio-rep3	E_20221201_NO30_400nL_HLAc1_2e7_directIP_titration_rep4_Slot2-4_1_3519.25433.540.1	1	3	1	13.24	4.63	6.01	8.61	92.7	6	0	0	7030.0		Hydrogen	33	(Q)	9	ASAPLVAVW	(-)	9		GLVPATAVEG	A S/A/P L|V\A\V\W	55.6	5	4	3	1	0	unbiased					87.838387			1.402123	913.507	913.514	-0.0072	-7.9	-2.1000000000000005	5.57	4530.1	nuORFdb_human	ENST00000367137.3_1_1:205779798-205779921:-	ENST00000367137.3_1_1:205779798-205779921:-
40mio-rep1	E_20221201_NO30_400nL_HLAc1_4e7_directIP_titration_rep1_Slot1-04_1_3496.25607.513.1	1	2	1	12.72	5.75	6.0	6.97	94.1	5	0	0	22500.0		Hydrogen	33	(Q)	9	ASAPLVAVW	(-)	9		AVPALSGLAD	A S A/P L\V\A\V\W	44.4	4	4	1	0	0	b-ion bias					88.461739			1.418278	913.5088	913.514	-0.0052	-5.7	-2.5	5.57	4530.1	nuORFdb_human	ENST00000367137.3_1_1:205779798-205779921:-	ENST00000367137.3_1_1:205779798-205779921:-
40mio-rep3	E_20221201_NO30_400nL_HLAc1_4e7_directIP_titration_rep3_Slot2-5_1_3521.25393.530.1	1	1	1	11.71	3.83	5.89	7.88	88.2	7	0	0	5160.0		Hydrogen	33	(Q)	9	ASAPLVAVW	(-)	9		GLVPATAVEG	A S/A/P\L\V\A\V\W	77.8	7	5	2	0	0	b-ion bias					87.717064			1.407902	913.5077	913.514	-0.0062	-6.8	-2.2	5.57	4530.1	nuORFdb_human	ENST00000367137.3_1_1:205779798-205779921:-	ENST00000367137.3_1_1:205779798-205779921:-
40mio-rep4	E_20221201_NO30_400nL_HLAc1_4e7_directIP_titration_rep4_Slot2-5_1_3522.25403.527.1	1	2	1	14.98	5.86	7.61	9.12	93.0	6	0	0	9160.0		Hydrogen	33	(Q)	9	ASAPLVAVW	(-)	9		AIPASIGVW	A S/A/P L|V\A|V\W	55.6	5	4	4	2	0	unbiased					87.741951			1.409909	913.5105	913.514	-0.0042	-4.6	0.10000000000000053	5.57	4530.1	nuORFdb_human	ENST00000367137.3_1_1:205779798-205779921:-	ENST00000367137.3_1_1:205779798-205779921:-
40mio-rep1	E_20221201_NO30_400nL_HLAc1_4e7_directIP_titration_rep1_Slot1-04_1_3496.20186.469.1	1	3	1	13.47	4.4	5.72	9.06	85.6	7	0	0	11100.0	M15m	Hydrogen	13	(S)	9	ASmEPAGFW	(C)	9		DMTSERSW	A S/m/E|P\A\G\F\W	77.8	7	5	3	1	0	unbiased		m:Oxidized methionine			69.732826			1.444614	1011.4231	995.429	15.9909	-4.0	-0.7999999999999998	4.0	8956.2	nuORFdb_human	ENST00000445399.5_1_2:70683474-70692835:-	ENST00000445399.5_1_2:70683474-70692835:-
40mio-rep2	E_20221201_NO30_400nL_HLAc1_4e7_directIP_titration_rep2_Slot2-5_1_3520.19883.482.1	1	2	1	12.26	4.78	5.16	7.48	84.4	6	0	0	7580.0	M15m	Hydrogen	13	(S)	9	ASmEPAGFW	(C)	9		mATRSSDW	A S m/E|P\A\G\F\W	66.7	6	5	2	1	0	b-ion bias		m:Oxidized methionine			68.686203			1.436427	1011.4191	995.429	15.9909	-4.0	0.9000000000000004	4.0	8956.2	nuORFdb_human	ENST00000445399.5_1_2:70683474-70692835:-	ENST00000445399.5_1_2:70683474-70692835:-
40mio-rep3	E_20221201_NO30_400nL_HLAc1_4e7_directIP_titration_rep3_Slot2-5_1_3521.19933.484.1	1	4	1	12.11	3.78	5.25	8.33	82.6	7	0	0	11600.0	M15m	Hydrogen	13	(S)	9	ASmEPAGFW	(C)	9		MSSEEDKSV	A S/m/E/P\A\G\F\W	77.8	7	4	3	0	0	unbiased		m:Oxidized methionine			68.858795			1.435595	1011.419	995.429	15.9909	-4.0	0.5999999999999996	4.0	8956.2	nuORFdb_human	ENST00000445399.5_1_2:70683474-70692835:-	ENST00000445399.5_1_2:70683474-70692835:-
40mio-rep4	E_20221201_NO30_400nL_HLAc1_4e7_directIP_titration_rep4_Slot2-5_1_3522.19910.486.1	1	2	1	11.97	3.66	5.22	8.3	80.3	7	0	0	6330.0	M15m	Hydrogen	13	(S)	9	ASmEPAGFW	(C)	9		mPFDGnKW	A S/m/E|P\A\G\F\W	77.8	7	5	3	1	0	unbiased		m:Oxidized methionine			68.762306			1.434505	1011.4211	995.429	15.9909	-4.0	0.7000000000000002	4.0	8956.2	nuORFdb_human	ENST00000445399.5_1_2:70683474-70692835:-	ENST00000445399.5_1_2:70683474-70692835:-
10mio-rep1	E_20221201_NO30_400nL_HLAc1_1e7_directIP_titration_rep1_Slot2-3_1_3512.14348.1486.2	2	3	1	12.14	5.41	6.33	6.73	78.8	8	1	1	18900.0		Hydrogen	65	(T)	9	ASSTAFRIY	(-)	9		EAGLRAGSPSA	A/S/S/T/A|F/R|I\Y	100.0	9	3	7	2	0	y-ion bias					49.566349			0.822078	508.2599	1015.521	-0.008	-7.9	-0.20000000000000018	8.79	8754.0	nuORFdb_human	ENST00000507606.2_1_7:135347283-135358947:+	ENST00000507606.2_1_7:135347283-135358947:+
10mio-rep2	E_20221201_NO30_400nL_HLAc1_1e7_directIP_titration_rep2_Slot2-3_1_3513.14305.1486.2	2	4	1	13.63	8.6	5.45	5.03	85.4	8	1	1	23300.0		Hydrogen	65	(T)	9	ASSTAFRIY	(-)	9		EAGLRAGSPSA	A/S/S/T/A|F/R|I\Y	100.0	9	3	7	2	0	y-ion bias					49.417667			0.82253	508.261	1015.521	-0.006	-5.9	0.7999999999999998	8.79	8754.0	nuORFdb_human	ENST00000507606.2_1_7:135347283-135358947:+	ENST00000507606.2_1_7:135347283-135358947:+
10mio-rep3	E_20221201_NO30_400nL_HLAc1_1e7_directIP_titration_rep3_Slot2-3_1_3514.14260.1515.2	2	2	1	14.54	7.29	7.55	7.25	84.5	8	1	1	14400.0		Hydrogen	65	(T)	9	ASSTAFRIY	(-)	9		EAGLRAGSPSA	A/S/S/T|A|F/R|I\Y	100.0	9	4	7	3	0	dual b/y bias					49.264378			0.80428	508.2601	1015.521	-0.008	-7.9	-1.6000000000000005	8.79	8754.0	nuORFdb_human	ENST00000507606.2_1_7:135347283-135358947:+	ENST00000507606.2_1_7:135347283-135358947:+
20mio-rep1	E_20221201_NO30_400nL_HLAc1_2e7_directIP_titration_rep1_Slot2-4_1_3515.14249.1482.2	2	4	1	17.83	10.31	8.85	7.51	88.0	8	1	1	25800.0		Hydrogen	65	(T)	9	ASSTAFRIY	(-)	9		EAGLRAGSPSA	A/S/S/T|A|F/R|I\Y	100.0	9	4	7	3	0	dual b/y bias					49.213829			0.824827	508.2616	1015.521	-0.004	-3.9	2.3000000000000003	8.79	8754.0	nuORFdb_human	ENST00000507606.2_1_7:135347283-135358947:+	ENST00000507606.2_1_7:135347283-135358947:+
20mio-rep2	E_20221201_NO30_400nL_HLAc1_2e7_directIP_titration_rep3_Slot2-4_1_3518.14369.1480.2	2	4	1	16.06	6.84	10.72	9.22	85.6	7	1	1	43900.0		Hydrogen	65	(T)	9	ASSTAFRIY	(-)	9		EAGLRAGSPSA	A S/S/T/A|F|R|I\Y	77.8	7	4	6	3	0	dual b/y bias					49.632694			0.826067	508.261	1015.521	-0.006	-5.9	0.39999999999999947	8.79	8754.0	nuORFdb_human	ENST00000507606.2_1_7:135347283-135358947:+	ENST00000507606.2_1_7:135347283-135358947:+
20mio-rep3	E_20221201_NO30_400nL_HLAc1_2e7_directIP_titration_rep4_Slot2-4_1_3519.14281.1480.2	2	3	1	14.26	7.58	8.38	6.68	80.7	8	1	1	38300.0		Hydrogen	65	(T)	9	ASSTAFRIY	(-)	9		EAGLRAGSPSA	A/S/S/T|A|F/R\I\Y	100.0	9	4	6	2	0	unbiased					49.327827			0.826169	508.2612	1015.521	-0.006	-5.9	-0.10000000000000053	8.79	8754.0	nuORFdb_human	ENST00000507606.2_1_7:135347283-135358947:+	ENST00000507606.2_1_7:135347283-135358947:+
40mio-rep1	E_20221201_NO30_400nL_HLAc1_4e7_directIP_titration_rep1_Slot1-04_1_3496.14541.1459.2	2	2	1	16.56	6.99	11.26	9.57	85.8	8	1	1	58100.0		Hydrogen	65	(T)	9	ASSTAFRIY	(-)	9		EAGLRAGSPSA	A/S/S/T|A|F/R|I\Y	100.0	9	4	7	3	0	dual b/y bias					50.229099			0.839606	508.2617	1015.521	-0.004	-3.9	-0.6999999999999997	8.79	8754.0	nuORFdb_human	ENST00000507606.2_1_7:135347283-135358947:+	ENST00000507606.2_1_7:135347283-135358947:+
40mio-rep2	E_20221201_NO30_400nL_HLAc1_4e7_directIP_titration_rep2_Slot2-5_1_3520.14225.1470.2	2	1	1	15.48	8.35	6.79	7.13	85.1	8	1	1	36400.0		Hydrogen	65	(T)	9	ASSTAFRIY	(-)	9		EAGLRAGSPSA	A/S/S/T|A|F/R|I\Y	100.0	9	4	7	3	0	dual b/y bias					49.139145			0.832494	508.2612	1015.521	-0.006	-5.9	-1.0	8.79	8754.0	nuORFdb_human	ENST00000507606.2_1_7:135347283-135358947:+	ENST00000507606.2_1_7:135347283-135358947:+
40mio-rep3	E_20221201_NO30_400nL_HLAc1_4e7_directIP_titration_rep3_Slot2-5_1_3521.14246.1506.2	2	3	1	14.47	8.43	7.78	6.04	85.0	8	1	1	39400.0		Hydrogen	65	(T)	9	ASSTAFRIY	(-)	9		EAGLRAGSPSA	A/S/S/T/A|F|R|I\Y	100.0	9	4	7	3	0	dual b/y bias					49.214916			0.809639	508.2618	1015.521	-0.004	-3.9	0.6999999999999997	8.79	8754.0	nuORFdb_human	ENST00000507606.2_1_7:135347283-135358947:+	ENST00000507606.2_1_7:135347283-135358947:+
40mio-rep4	E_20221201_NO30_400nL_HLAc1_4e7_directIP_titration_rep4_Slot2-5_1_3522.14214.1472.2	2	1	1	13.8	7.25	6.98	6.55	79.9	8	1	1	17400.0		Hydrogen	65	(T)	9	ASSTAFRIY	(-)	9		EAGLRAGSPSA	A/S/S/T|A|F/R\I\Y	100.0	9	4	6	2	0	unbiased					49.090393			0.831239	508.2615	1015.521	-0.004	-3.9	0.8000000000000003	8.79	8754.0	nuORFdb_human	ENST00000507606.2_1_7:135347283-135358947:+	ENST00000507606.2_1_7:135347283-135358947:+
5mio-rep1	E_20221201_NO30_400nL_HLAc1_5e6_directIP_titration_rep1_Slot1-37_1_3502.14612.1477.2	2	3	1	14.92	7.66	8.3	7.26	79.1	8	1	1	12900.0		Hydrogen	65	(T)	9	ASSTAFRIY	(-)	9		SnAVPKAEAGA	A/S/S/T|A|F/R|I\Y	100.0	9	4	7	3	0	dual b/y bias					50.473713			0.828307	508.2609	1015.521	-0.006	-5.9	1.0999999999999996	8.79	8754.0	nuORFdb_human	ENST00000507606.2_1_7:135347283-135358947:+	ENST00000507606.2_1_7:135347283-135358947:+
5mio-rep2	E_20221201_NO30_400nL_HLAc1_5e6_directIP_titration_rep2_Slot2-2_1_3510.14496.1486.2	2	3	1	13.97	7.35	7.06	6.63	81.8	8	1	1	9410.0		Hydrogen	65	(T)	9	ASSTAFRIY	(-)	9		EAGLRAGSPSA	A/S/S/T/A|F/R|I\Y	100.0	9	3	7	2	0	y-ion bias					50.068787			0.82248	508.2594	1015.521	-0.01	-9.8	-1.1000000000000014	8.79	8754.0	nuORFdb_human	ENST00000507606.2_1_7:135347283-135358947:+	ENST00000507606.2_1_7:135347283-135358947:+
5mio-rep3	E_20221201_NO30_400nL_HLAc1_5e6_directIP_titration_rep3_Slot2-2_1_3511.14526.1499.2	2	3	1	13.35	6.72	8.15	6.63	81.5	8	1	1	11100.0		Hydrogen	65	(T)	9	ASSTAFRIY	(-)	9		EAGLRAGSPSA	A/S/S/T|A/F/R|I\Y	100.0	9	3	7	2	0	y-ion bias					50.177784			0.814136	508.2593	1015.521	-0.01	-9.8	-1.6000000000000014	8.79	8754.0	nuORFdb_human	ENST00000507606.2_1_7:135347283-135358947:+	ENST00000507606.2_1_7:135347283-135358947:+
40mio-rep2	E_20221201_NO30_400nL_HLAc1_4e7_directIP_titration_rep2_Slot2-5_1_3520.20873.587.1	1	1	1	11.18	9.13	1.02	2.05	83.1	6	0	0	5580.0		Hydrogen	8	(V)	8	ASVIPQSW	(A)	8		SVALPSQW	A S/V/I|P|Q\S\W	75.0	6	4	4	2	0	unbiased					72.108154			1.374193	887.4563	887.462	-0.0061	-6.9	-2.0	5.57	8543.6	smORF_v4|nuORFdb_human	ZNF790-AS1_19:37288446-37288670:+	ZNF790-AS1_19:37288446-37288670:+|ENST00000587413.5_1_19:37288433-37288667:+|ENST00000589218.5_1_19:37808810-37809047:+
40mio-rep4	E_20221201_NO30_400nL_HLAc1_4e7_directIP_titration_rep4_Slot2-5_1_3522.20894.584.1	1	1	1	11.53	7.89	1.01	3.64	86.9	6	0	0	5060.0		Hydrogen	8	(V)	8	ASVIPQSW	(A)	8		VSLAPQSW	A S/V|I/P/Q|S\W	75.0	6	3	5	2	0	unbiased					72.160652			1.3758	887.4592	887.462	-0.0031	-3.5	1.2000000000000002	5.57	8543.6	smORF_v4|nuORFdb_human	ZNF790-AS1_19:37288446-37288670:+	ZNF790-AS1_19:37288446-37288670:+|ENST00000587413.5_1_19:37288433-37288667:+|ENST00000589218.5_1_19:37808810-37809047:+
10mio-rep1	E_20221201_NO30_400nL_HLAc1_1e7_directIP_titration_rep1_Slot2-3_1_3512.18976.1376.2	2	1	1	15.37	5.97	9.4	9.4	84.1	9	1	1	3660.0		Hydrogen	26	(A)	11	ASVLLAGARNW	(W)	11		ISVAIAHGVFSG	A S/V/L|L/A|G/A|R|N-W	81.8	9	4	8	4	1	dual b/y bias					65.552422			0.891094	579.3195	1157.643	-0.0118	-10.2	-2.499999999999999	9.79	13779.6	smORF_v4|nuORFdb_human	LINC00888_3:183165411-183170082:+	LINC00888_3:183165411-183170082:+|ENST00000471496.5_1_3:183165407-183170079:+|ENST00000468380.1_1_3:183165467-183165554:+
10mio-rep3	E_20221201_NO30_400nL_HLAc1_1e7_directIP_titration_rep3_Slot2-3_1_3514.18866.1376.2	2	1	1	13.11	4.96	7.98	8.14	79.4	9	1	1	2870.0		Hydrogen	26	(A)	11	ASVLLAGARNW	(W)	11		mAKQAQIPLAA	A S/V/L|L|A/G/A\R/N-W	81.8	9	3	7	2	1	y-ion bias					65.169121			0.891206	579.323	1157.643	-0.0038	-3.3	3.0	9.79	13779.6	smORF_v4|nuORFdb_human	LINC00888_3:183165411-183170082:+	LINC00888_3:183165411-183170082:+|ENST00000471496.5_1_3:183165407-183170079:+|ENST00000468380.1_1_3:183165467-183165554:+
20mio-rep1	E_20221201_NO30_400nL_HLAc1_2e7_directIP_titration_rep1_Slot2-4_1_3515.18907.1370.2	2	1	1	17.97	7.95	8.8	10.02	92.9	8	1	1	5180.0		Hydrogen	26	(A)	11	ASVLLAGARNW	(W)	11		GLSLILQnGLE	A S V|L|L|A|G|A/R|N\W	72.7	8	7	7	6	0	dual b/y bias					65.295738			0.89505	579.3208	1157.643	-0.0078	-6.8	-0.5999999999999996	9.79	13779.6	smORF_v4|nuORFdb_human	LINC00888_3:183165411-183170082:+	LINC00888_3:183165411-183170082:+|ENST00000471496.5_1_3:183165407-183170079:+|ENST00000468380.1_1_3:183165467-183165554:+
20mio-rep2	E_20221201_NO30_400nL_HLAc1_2e7_directIP_titration_rep3_Slot2-4_1_3518.18969.1374.2	2	1	1	17.01	7.93	8.1	9.08	89.8	8	1	1	5570.0		Hydrogen	26	(A)	11	ASVLLAGARNW	(W)	11		ISVAIAHGVFSG	A S/V|L|L|A|G/A R|N\W	63.6	7	6	7	5	0	dual b/y bias					65.519608			0.892356	579.3211	1157.643	-0.0078	-6.8	-0.5	9.79	13779.6	smORF_v4|nuORFdb_human	LINC00888_3:183165411-183170082:+	LINC00888_3:183165411-183170082:+|ENST00000471496.5_1_3:183165407-183170079:+|ENST00000468380.1_1_3:183165467-183165554:+
20mio-rep3	E_20221201_NO30_400nL_HLAc1_2e7_directIP_titration_rep4_Slot2-4_1_3519.18975.1374.2	2	2	1	14.07	6.32	7.75	7.75	83.4	7	1	1	9170.0		Hydrogen	26	(A)	11	ASVLLAGARNW	(W)	11		ISVAIAHGVFSG	A S V/L|L|A|G/A|R\N W	54.5	6	5	6	4	0	dual b/y bias					65.536415			0.892468	579.3215	1157.643	-0.0078	-6.8	-1.0	9.79	13779.6	smORF_v4|nuORFdb_human	LINC00888_3:183165411-183170082:+	LINC00888_3:183165411-183170082:+|ENST00000471496.5_1_3:183165407-183170079:+|ENST00000468380.1_1_3:183165467-183165554:+
40mio-rep1	E_20221201_NO30_400nL_HLAc1_4e7_directIP_titration_rep1_Slot1-04_1_3496.19058.1345.2	2	1	1	7.05	2.26	4.79	4.79	55.9	7	1	1	9560.0		Hydrogen	26	(A)	11	ASVLLAGARNW	(W)	11		ISVAIAHGVFSG	A S V/L/L|A|G/A R\N\W	54.5	6	4	5	2	0	unbiased					65.836533			0.910785	579.3254	1157.643	0.0002	0.1	3.3000000000000003	9.79	13779.6	smORF_v4|nuORFdb_human	LINC00888_3:183165411-183170082:+	LINC00888_3:183165411-183170082:+|ENST00000471496.5_1_3:183165407-183170079:+|ENST00000468380.1_1_3:183165467-183165554:+
40mio-rep4	E_20221201_NO30_400nL_HLAc1_4e7_directIP_titration_rep4_Slot2-5_1_3522.6472.1668.3	3	1	1	10.11	8.58	1.53	1.52	92.9	5	2	2	91500.0		Hydrogen	23	(K)	9	ASWKVFRFL	(Y)	9		VSWAKRFFI	A S W K\V\F\R|F\L	55.6	5	5	1	1	0	b-ion bias					22.356596			0.70736	385.219	1153.652	-0.0092	-8.0	-3.3	11.0	13145.7	nuORFdb_human	ENST00000429289.5_1_7:143216320-143216668:+	ENST00000429289.5_1_7:143216320-143216668:+
20mio-rep3	E_20221201_NO30_400nL_HLAc1_2e7_directIP_titration_rep4_Slot2-4_1_3519.14773.1503.2	2	1	1	7.94	3.85	2.42	4.09	59.2	6	1	1	3840.0		Hydrogen	15	(A)	9	ATAFNKAVW	(F)	9		KnELFAVW	A/T/A/F/N K A|V\W	66.7	6	2	5	1	0	y-ion bias					51.026474			0.811597	504.264	1007.531	-0.0102	-10.1	-4.3	8.8	4387.9	smORF_v4|nuORFdb_human	IKZF5_10:124768210-124766692:+	IKZF5_10:124768210-124766692:+|ENST00000469821.1_1_10:124758154-124768281:-|ENST00000368886.9_1_10:124766662-124768305:-
40mio-rep1	E_20221201_NO30_400nL_HLAc1_4e7_directIP_titration_rep1_Slot1-04_1_3496.14997.1465.2	2	1	1	7.39	2.73	2.83	4.66	57.0	5	1	1	16200.0		Hydrogen	15	(A)	9	ATAFNKAVW	(F)	9		GFALSTAMLP	A T/A/F/N K A\V\W	44.4	4	2	3	0	0	unbiased					51.804066			0.835691	504.2674	1007.531	-0.0042	-4.1	-0.8999999999999995	8.8	4387.9	smORF_v4|nuORFdb_human	IKZF5_10:124768210-124766692:+	IKZF5_10:124768210-124766692:+|ENST00000469821.1_1_10:124758154-124768281:-|ENST00000368886.9_1_10:124766662-124768305:-
20mio-rep2	E_20221201_NO30_400nL_HLAc1_2e7_directIP_titration_rep3_Slot2-4_1_3518.6115.1525.2	2	1	1	7.62	5.42	2.05	2.2	69.1	6	1	1	2620.0		Hydrogen	27	(R)	9	ATARGSPSW	(A)	9		nSHGILSGF	A/T/A/R G/S|P S\W	55.6	5	2	5	1	0	y-ion bias					21.130253			0.79779	466.7292	932.458	-0.0077	-8.3	-2.000000000000001	9.79	9562.7	nuORFdb_human	ENST00000393655.3_1_6:50786629-50791321:+	ENST00000393655.3_1_6:50786629-50791321:+
40mio-rep4	E_20221201_NO30_400nL_HLAc1_4e7_directIP_titration_rep4_Slot2-5_1_3522.6026.1513.2	2	1	1	12.56	8.27	1.83	4.28	84.5	7	1	1	6250.0		Hydrogen	27	(R)	9	ATARGSPSW	(A)	9		KDGKnPSW	A/T/A/R\G S|P|S\W	77.8	7	4	5	2	0	unbiased					20.817263			0.805254	466.7294	932.458	-0.0077	-8.3	-3.6000000000000005	9.79	9562.7	nuORFdb_human	ENST00000393655.3_1_6:50786629-50791321:+	ENST00000393655.3_1_6:50786629-50791321:+
20mio-rep2	E_20221201_NO30_400nL_HLAc1_2e7_directIP_titration_rep3_Slot2-4_1_3518.23023.411.1	1	1	1	10.6	8.49	2.62	2.11	85.6	6	0	0	2210.0		Hydrogen	37	(K)	9	ATDLIPVSY	(T)	9		TAnIIVmSL	A T D\L|I|P\V\S-Y	66.7	6	5	2	2	1	b-ion bias					79.522049			1.478735	978.5115	978.514	-0.0032	-3.3	3.0	3.8	7957.9	nuORFdb_human	ENST00000466470.5_1_1:203764858-203765578:+	ENST00000466470.5_1_1:203764858-203765578:+
40mio-rep2	E_20221201_NO30_400nL_HLAc1_4e7_directIP_titration_rep2_Slot2-5_1_3520.22964.407.1	1	2	1	12.05	7.51	4.9	4.54	85.5	6	0	0	8660.0		Hydrogen	37	(K)	9	ATDLIPVSY	(T)	9		LISAEVPSY	A T D\L|I|P|V\S\Y	66.7	6	6	3	3	0	dual b/y bias					79.330208			1.481367	978.5101	978.514	-0.0042	-4.3	0.6000000000000005	3.8	7957.9	nuORFdb_human	ENST00000466470.5_1_1:203764858-203765578:+	ENST00000466470.5_1_1:203764858-203765578:+
40mio-rep3	E_20221201_NO30_400nL_HLAc1_4e7_directIP_titration_rep3_Slot2-5_1_3521.22973.406.1	1	1	1	10.6	6.76	5.21	3.84	85.7	6	0	0	5450.0		Hydrogen	37	(K)	9	ATDLIPVSY	(T)	9		LISAEVPSY	A T D\L\I|P|V\S\Y	66.7	6	6	2	2	0	b-ion bias					79.358711			1.481556	978.5129	978.514	-0.0012	-1.3	3.3	3.8	7957.9	nuORFdb_human	ENST00000466470.5_1_1:203764858-203765578:+	ENST00000466470.5_1_1:203764858-203765578:+
40mio-rep4	E_20221201_NO30_400nL_HLAc1_4e7_directIP_titration_rep4_Slot2-5_1_3522.22973.402.1	1	1	1	11.12	8.27	4.69	2.85	87.3	6	0	0	4600.0		Hydrogen	37	(K)	9	ATDLIPVSY	(T)	9		LISAEVPSY	A T D\L\I|P\V|S\Y	66.7	6	6	2	2	0	b-ion bias					79.346535			1.483878	978.5055	978.514	-0.0092	-9.4	-4.7	3.8	7957.9	nuORFdb_human	ENST00000466470.5_1_1:203764858-203765578:+	ENST00000466470.5_1_1:203764858-203765578:+
40mio-rep1	E_20221201_NO30_400nL_HLAc1_4e7_directIP_titration_rep1_Slot1-04_1_3496.12177.1469.2	2	1	1	12.56	9.21	5.15	3.35	77.6	8	1	1	7980.0		Hydrogen	63	(M)	10	ATGGGGWRSW	(A)	10		ATGGGQEQSSL	A/T/G/G/G/G/W/R\S W	80.0	8	1	7	0	0	y-ion bias					42.063869			0.832849	517.7428	1034.48	-0.0015	-1.5	1.7000000000000002	9.79	8445.5	nuORFdb_human	ENST00000356166.10_3_16:30669855-30670089:+	ENST00000356166.10_3_16:30669855-30670089:+
40mio-rep2	E_20221201_NO30_400nL_HLAc1_4e7_directIP_titration_rep2_Slot2-5_1_3520.11881.1498.2	2	1	1	9.89	4.73	5.69	5.15	56.0	8	1	1	6650.0		Hydrogen	63	(M)	10	ATGGGGWRSW	(A)	10		ATGGQQKEnT	A/T/G/G|G/G/W|R|S W	80.0	8	3	8	3	0	y-ion bias					41.042141			0.814723	517.7391	1034.48	-0.0095	-9.2	-4.299999999999999	9.79	8445.5	nuORFdb_human	ENST00000356166.10_3_16:30669855-30670089:+	ENST00000356166.10_3_16:30669855-30670089:+
10mio-rep2	E_20221201_NO30_400nL_HLAc1_1e7_directIP_titration_rep2_Slot2-3_1_3513.12000.821.1	1	1	1	7.96	3.65	3.26	4.31	79.1	6	0	0	2350.0		Hydrogen	10	(L)	8	ATGPGNVL	(L)	8		AASNPGVL	A/T/G/P G\N\V\L	75.0	6	3	3	0	0	unbiased					41.459038			1.232911	728.3855	728.394	-0.0077	-10.6	-3.8999999999999995	5.57	2472.7	nuORFdb_human	ENST00000507573.1_1_3:128890512-128890590:-	ENST00000507573.1_1_3:128890512-128890590:-
10mio-rep3	E_20221201_NO30_400nL_HLAc1_1e7_directIP_titration_rep3_Slot2-3_1_3514.11978.828.1	1	1	1	8.02	3.92	4.65	4.1	77.6	6	0	0	2520.0		Hydrogen	10	(L)	8	ATGPGNVL	(L)	8		AASNPGVL	A/T/G/P G\N\V\L	75.0	6	3	3	0	0	unbiased					41.383305			1.229216	728.3924	728.394	-0.0017	-2.4	3.9	5.57	2472.7	nuORFdb_human	ENST00000507573.1_1_3:128890512-128890590:-	ENST00000507573.1_1_3:128890512-128890590:-
20mio-rep3	E_20221201_NO30_400nL_HLAc1_2e7_directIP_titration_rep4_Slot2-4_1_3519.11944.814.1	1	1	1	7.67	3.55	4.88	4.12	77.3	6	0	0	2770.0		Hydrogen	10	(L)	8	ATGPGNVL	(L)	8		ATGAPAQL	A/T/G/P G\N\V\L	75.0	6	3	3	0	0	unbiased					41.260296			1.237278	728.3884	728.394	-0.0057	-7.9	-2.1000000000000005	5.57	2472.7	nuORFdb_human	ENST00000507573.1_1_3:128890512-128890590:-	ENST00000507573.1_1_3:128890512-128890590:-
40mio-rep1	E_20221201_NO30_400nL_HLAc1_4e7_directIP_titration_rep1_Slot1-04_1_3496.12222.805.1	1	1	1	7.11	3.83	3.55	3.28	74.5	6	0	0	3030.0		Hydrogen	10	(L)	8	ATGPGNVL	(L)	8		AASNPGVL	A/T/G/P G-N\V\L	75.0	6	2	3	0	1	unbiased					42.219238			1.243035	728.3913	728.394	-0.0027	-3.7	-0.5	5.57	2472.7	nuORFdb_human	ENST00000507573.1_1_3:128890512-128890590:-	ENST00000507573.1_1_3:128890512-128890590:-
20mio-rep2	E_20221201_NO30_400nL_HLAc1_2e7_directIP_titration_rep3_Slot2-4_1_3518.14871.1318.2	2	1	1	9.38	6.07	6.02	3.31	66.3	5	1	1	3490.0		Hydrogen	6	(F)	11	ATNPSTTRVIW	(K)	11		ATNRPLVGVnGF	A T/N|P S T\T R V|I\W	27.3	3	4	3	2	0	unbiased					51.365505			0.927564	623.3299	1245.659	-0.0059	-4.7	1.5999999999999996	9.79	2770.3	nuORFdb_human	ENST00000552408.1_1_12:57144862-57144931:-	ENST00000552408.1_1_12:57144862-57144931:-
40mio-rep1	E_20221201_NO30_400nL_HLAc1_4e7_directIP_titration_rep1_Slot1-04_1_3496.15014.1291.2	2	1	1	19.43	8.9	12.74	10.53	90.1	9	1	1	7920.0		Hydrogen	6	(F)	11	ATNPSTTRVIW	(K)	11		ATGGTPRSLSAID	A/T/N|P|S/T/T R\V|I\W	81.8	9	5	7	3	0	unbiased					51.862774			0.944425	623.332	1245.659	-0.0019	-1.5	1.7000000000000002	9.79	2770.3	nuORFdb_human	ENST00000552408.1_1_12:57144862-57144931:-	ENST00000552408.1_1_12:57144862-57144931:-
40mio-rep2	E_20221201_NO30_400nL_HLAc1_4e7_directIP_titration_rep2_Slot2-5_1_3520.14727.1296.2	2	1	1	13.8	6.55	9.06	7.25	78.8	8	1	1	7720.0		Hydrogen	6	(F)	11	ATNPSTTRVIW	(K)	11		ATGGTPRSLSAID	A/T/N|P/S/T T/R V|I\W	63.6	7	3	7	2	0	y-ion bias					50.873085			0.941296	623.3308	1245.659	-0.0039	-3.1	1.8000000000000003	9.79	2770.3	nuORFdb_human	ENST00000552408.1_1_12:57144862-57144931:-	ENST00000552408.1_1_12:57144862-57144931:-
40mio-rep3	E_20221201_NO30_400nL_HLAc1_4e7_directIP_titration_rep3_Slot2-5_1_3521.14739.1306.2	2	1	1	12.23	5.9	8.59	6.33	73.8	7	1	1	4910.0		Hydrogen	6	(F)	11	ATNPSTTRVIW	(K)	11		ATGGTPRSLSAID	A T/N|P/S/T/T R V|I\W	54.5	6	3	6	2	0	y-ion bias					50.917			0.935192	623.332	1245.659	-0.0019	-1.5	3.0999999999999996	9.79	2770.3	nuORFdb_human	ENST00000552408.1_1_12:57144862-57144931:-	ENST00000552408.1_1_12:57144862-57144931:-
40mio-rep4	E_20221201_NO30_400nL_HLAc1_4e7_directIP_titration_rep4_Slot2-5_1_3522.14730.1304.2	2	1	1	11.83	4.33	8.05	7.5	75.3	7	1	1	5460.0		Hydrogen	6	(F)	11	ATNPSTTRVIW	(K)	11		ATNITALGLEGW	A T/N/P/S|T/T R V|I\W	54.5	6	3	6	2	0	y-ion bias					50.871574			0.936613	623.3314	1245.659	-0.0039	-3.1	1.6	9.79	2770.3	nuORFdb_human	ENST00000552408.1_1_12:57144862-57144931:-	ENST00000552408.1_1_12:57144862-57144931:-
SCP	E_20221201_NO30_400nL_HLAc1_4e7_PDAC_Slot2-6_1_3524.5843.1494.2	2	1	1	12.39	10.8	2.42	1.59	82.9	5	1	1	15900.0		Hydrogen	19	(S)	9	ATRTCGAVL	(-)	9		VGMTSNGVAL	A T R/T C\G\A|V\L	44.4	4	4	2	1	0	b-ion bias	Carbamidomethylation	C:Carbamidomethylation,			20.19277			0.817075	474.7467	948.493	-0.0064	-6.8	-4.4	9.79	2813.1	nuORFdb_human	ENST00000262510.10_2_16:57051083-57054679:+	ENST00000262510.10_2_16:57051083-57054679:+
Exploris_FAIMS	VH20221207_MKP_FAIMS2022E_HLAc1_4e7_PDAC.19401.19401.2	2	1	1	12.47	10.1	1.84	2.37	90.3	5	1	1	9250000.0		Hydrogen	19	(S)	9	ATRTCGAVL	(-)	9		KSRDCAVL	A T R\T C\G\A|V|L	44.4	4	5	2	2	0	b-ion bias	Carbamidomethylation	C:Carbamidomethylation,	0.992	94.2	41.08	31.93	-50.0		474.7484	948.493	-0.0036	-3.8	-1.1999999999999997	9.79	2813.1	nuORFdb_human	ENST00000262510.10_2_16:57051083-57054679:+	ENST00000262510.10_2_16:57051083-57054679:+
20mio-rep1	E_20221201_NO30_400nL_HLAc1_2e7_directIP_titration_rep1_Slot2-4_1_3515.17863.1443.2	2	1	1	9.12	4.69	4.86	4.42	61.7	7	0	0	5840.0		Hydrogen	9	(D)	9	ATVLIQHPF	(-)	9		ASLLLTRHn	A/T/V|L|I|Q/H-P F	77.8	7	3	6	3	1	dual b/y bias					61.691971			0.849081	513.2897	1025.578	-0.0051	-5.0	1.2000000000000002	6.78	1910.2	nuORFdb_human	ENST00000467337.6_1_17:28808244-28811254:+	ENST00000467337.6_1_17:28808244-28811254:+
40mio-rep1	E_20221201_NO30_400nL_HLAc1_4e7_directIP_titration_rep1_Slot1-04_1_3496.18052.1410.2	2	2	1	12.2	5.56	6.64	6.64	76.9	7	0	0	14800.0		Hydrogen	9	(D)	9	ATVLIQHPF	(-)	9		ALSLIHLCV	A/T/V|L|I|Q/H|P F	77.8	7	4	7	4	0	dual b/y bias					62.358082			0.870122	513.2901	1025.578	-0.0051	-5.0	-1.7999999999999998	6.78	1910.2	nuORFdb_human	ENST00000467337.6_1_17:28808244-28811254:+	ENST00000467337.6_1_17:28808244-28811254:+
40mio-rep4	E_20221201_NO30_400nL_HLAc1_4e7_directIP_titration_rep4_Slot2-5_1_3522.17799.1431.2	2	1	1	7.6	3.73	3.87	3.87	57.2	6	0	0	6420.0		Hydrogen	9	(D)	9	ATVLIQHPF	(-)	9		LQNRELVPG	A T/V|L|I|Q/H-P F	55.6	5	3	5	3	1	dual b/y bias					61.468441			0.857112	513.2897	1025.578	-0.0051	-5.0	-0.2999999999999998	6.78	1910.2	nuORFdb_human	ENST00000467337.6_1_17:28808244-28811254:+	ENST00000467337.6_1_17:28808244-28811254:+
1mio-rep1	E_20221201_NO30_400nL_HLAc1_1e6_directIP_titration_rep1_Slot1-06_1_3498.14718.1508.2	2	1	1	8.74	3.49	4.11	5.25	76.9	6	1	1	2310.0		Hydrogen	10	(S)	9	AVAQLASRW	(-)	9		GLVAAAAAGGIM	A V/A/Q/L/A|S R\W	55.6	5	2	5	1	0	y-ion bias					50.835758			0.80871	501.2789	1001.553	-0.002	-2.0	2.9000000000000004	9.79	2117.3	nuORFdb_human	ENST00000449733.7_1_9:124044725-124044779:+	ENST00000449733.7_1_9:124044725-124044779:+
10mio-rep1	E_20221201_NO30_400nL_HLAc1_1e7_directIP_titration_rep1_Slot2-3_1_3512.14433.1556.2	2	5	1	11.32	6.45	6.0	4.87	82.4	7	1	1	16100.0		Hydrogen	10	(S)	9	AVAQLASRW	(-)	9		QQLLASRW	A V/A/Q|L/A|S/R\W	77.8	7	3	6	2	0	y-ion bias					49.859718			0.777923	501.2783	1001.553	-0.004	-4.0	3.7	9.79	2117.3	nuORFdb_human	ENST00000449733.7_1_9:124044725-124044779:+	ENST00000449733.7_1_9:124044725-124044779:+
10mio-rep2	E_20221201_NO30_400nL_HLAc1_1e7_directIP_titration_rep2_Slot2-3_1_3513.14384.1505.2	2	5	1	11.98	5.57	4.79	6.41	82.4	6	1	1	19400.0		Hydrogen	10	(S)	9	AVAQLASRW	(-)	9		AVAAGWVAVAS	A V/A/Q|L/A|S R\W	55.6	5	3	5	2	0	unbiased					49.690334			0.810346	501.2779	1001.553	-0.004	-4.0	2.7	9.79	2117.3	nuORFdb_human	ENST00000449733.7_1_9:124044725-124044779:+	ENST00000449733.7_1_9:124044725-124044779:+
10mio-rep3	E_20221201_NO30_400nL_HLAc1_1e7_directIP_titration_rep3_Slot2-3_1_3514.14349.1512.2	2	5	1	14.2	6.17	7.06	8.04	86.4	8	1	1	20500.0		Hydrogen	10	(S)	9	AVAQLASRW	(-)	9		AVAAGWVAVAS	A/V/A|Q/L/A|S/R\W	100.0	9	3	7	2	0	y-ion bias					49.572273			0.805903	501.2761	1001.553	-0.008	-8.0	-1.7000000000000002	9.79	2117.3	nuORFdb_human	ENST00000449733.7_1_9:124044725-124044779:+	ENST00000449733.7_1_9:124044725-124044779:+
20mio-rep1	E_20221201_NO30_400nL_HLAc1_2e7_directIP_titration_rep1_Slot2-4_1_3515.14315.1508.2	2	3	1	13.28	5.6	6.34	7.69	85.8	8	1	1	22100.0		Hydrogen	10	(S)	9	AVAQLASRW	(-)	9		QQLLASRW	A/V/A/Q|L/A|S/R\W	100.0	9	3	7	2	0	y-ion bias					49.441628			0.808302	501.277	1001.553	-0.006	-6.0	0.20000000000000018	9.79	2117.3	nuORFdb_human	ENST00000449733.7_1_9:124044725-124044779:+	ENST00000449733.7_1_9:124044725-124044779:+
20mio-rep2	E_20221201_NO30_400nL_HLAc1_2e7_directIP_titration_rep3_Slot2-4_1_3518.14416.1498.2	2	5	1	13.36	7.06	4.87	6.3	76.1	7	1	1	26500.0		Hydrogen	10	(S)	9	AVAQLASRW	(-)	9		QLAGLALGVC	A/V/A|Q|L/A|S|R W	77.8	7	4	7	4	0	dual b/y bias					49.794914			0.814785	501.2769	1001.553	-0.006	-6.0	0.2999999999999998	9.79	2117.3	nuORFdb_human	ENST00000449733.7_1_9:124044725-124044779:+	ENST00000449733.7_1_9:124044725-124044779:+
20mio-rep3	E_20221201_NO30_400nL_HLAc1_2e7_directIP_titration_rep4_Slot2-4_1_3519.14347.1504.2	2	3	1	15.06	6.79	8.01	8.27	86.4	8	1	1	24100.0		Hydrogen	10	(S)	9	AVAQLASRW	(-)	9		QQLLASRW	A/V/A/Q|L/A|S|R\W	100.0	9	4	7	3	0	dual b/y bias					49.555622			0.811079	501.2768	1001.553	-0.006	-6.0	-0.20000000000000018	9.79	2117.3	nuORFdb_human	ENST00000449733.7_1_9:124044725-124044779:+	ENST00000449733.7_1_9:124044725-124044779:+
40mio-rep1	E_20221201_NO30_400nL_HLAc1_4e7_directIP_titration_rep1_Slot1-04_1_3496.14590.1481.2	2	1	1	16.94	7.77	8.85	9.17	91.1	8	1	1	40400.0		Hydrogen	10	(S)	9	AVAQLASRW	(-)	9		AVAAGWVAVAS	A/V/A/Q|L/A|S|R\W	100.0	9	4	7	3	0	dual b/y bias					50.398243			0.825652	501.2784	1001.553	-0.004	-4.0	-0.7999999999999998	9.79	2117.3	nuORFdb_human	ENST00000449733.7_1_9:124044725-124044779:+	ENST00000449733.7_1_9:124044725-124044779:+
40mio-rep2	E_20221201_NO30_400nL_HLAc1_4e7_directIP_titration_rep2_Slot2-5_1_3520.14291.1490.2	2	1	1	15.39	8.22	7.48	7.17	91.1	8	1	1	43300.0		Hydrogen	10	(S)	9	AVAQLASRW	(-)	9		AVAAGWVAVAS	A/V/A/Q|L/A|S/R\W	100.0	9	3	7	2	0	y-ion bias					49.367012			0.819825	501.2775	1001.553	-0.006	-6.0	-1.0999999999999996	9.79	2117.3	nuORFdb_human	ENST00000449733.7_1_9:124044725-124044779:+	ENST00000449733.7_1_9:124044725-124044779:+
40mio-rep3	E_20221201_NO30_400nL_HLAc1_4e7_directIP_titration_rep3_Slot2-5_1_3521.14304.1495.2	2	2	1	15.34	6.64	7.79	8.7	93.3	7	1	1	40100.0		Hydrogen	10	(S)	9	AVAQLASRW	(-)	9		QQLLASRW	A V/A/Q|L/A|S/R\W	77.8	7	3	6	2	0	y-ion bias					49.415104			0.816495	501.278	1001.553	-0.004	-4.0	0.5999999999999996	9.79	2117.3	nuORFdb_human	ENST00000449733.7_1_9:124044725-124044779:+	ENST00000449733.7_1_9:124044725-124044779:+
40mio-rep4	E_20221201_NO30_400nL_HLAc1_4e7_directIP_titration_rep4_Slot2-5_1_3522.14291.1492.2	2	1	1	14.05	6.9	6.77	7.16	85.5	8	1	1	19500.0		Hydrogen	10	(S)	9	AVAQLASRW	(-)	9		AVAAGWVAVAS	A/V/A|Q|L/A|S/R\W	100.0	9	4	7	3	0	dual b/y bias					49.356144			0.818407	501.2774	1001.553	-0.006	-6.0	-1.2999999999999998	9.79	2117.3	nuORFdb_human	ENST00000449733.7_1_9:124044725-124044779:+	ENST00000449733.7_1_9:124044725-124044779:+
5mio-rep1	E_20221201_NO30_400nL_HLAc1_5e6_directIP_titration_rep1_Slot1-37_1_3502.14678.1505.2	2	4	1	11.06	5.07	5.57	5.99	86.3	8	1	1	13500.0		Hydrogen	10	(S)	9	AVAQLASRW	(-)	9		QQLLASRW	A/V/A/Q|L/A/S|R\W	100.0	9	3	7	2	0	y-ion bias					50.701519			0.81063	501.276	1001.553	-0.008	-8.0	-1.0	9.79	2117.3	nuORFdb_human	ENST00000449733.7_1_9:124044725-124044779:+	ENST00000449733.7_1_9:124044725-124044779:+
5mio-rep2	E_20221201_NO30_400nL_HLAc1_5e6_directIP_titration_rep2_Slot2-2_1_3510.14586.1518.2	2	1	1	8.46	3.03	5.16	5.43	72.3	6	1	1	3470.0		Hydrogen	10	(S)	9	AVAQLASRW	(-)	9		QQLLASRW	A V/A/Q|L/A|S R\W	55.6	5	3	5	2	0	unbiased					50.37941			0.802434	501.2745	1001.553	-0.012	-11.9	-3.200000000000001	9.79	2117.3	nuORFdb_human	ENST00000449733.7_1_9:124044725-124044779:+	ENST00000449733.7_1_9:124044725-124044779:+
5mio-rep3	E_20221201_NO30_400nL_HLAc1_5e6_directIP_titration_rep3_Slot2-2_1_3511.14609.1514.2	2	2	1	9.41	3.47	4.22	5.94	79.7	6	1	1	6270.0		Hydrogen	10	(S)	9	AVAQLASRW	(-)	9		QQLLASRW	A V/A/Q/L/A/S R\W	55.6	5	1	5	0	0	y-ion bias					50.464268			0.804907	501.2763	1001.553	-0.008	-8.0	0.1999999999999993	9.79	2117.3	nuORFdb_human	ENST00000449733.7_1_9:124044725-124044779:+	ENST00000449733.7_1_9:124044725-124044779:+
20mio-rep1	E_20221201_NO30_400nL_HLAc1_2e7_directIP_titration_rep1_Slot2-4_1_3515.20711.661.1	1	2	1	8.71	4.94	2.32	3.77	87.6	7	0	0	4870.0		Hydrogen	14	(A)	9	AVPFPGPGV	(A)	9		IGSALPWP	A/V/P/F/P|G|P-G V	77.8	7	2	6	2	1	y-ion bias					71.5233			1.329524	840.4578	840.461	-0.0034	-4.1	2.1000000000000005	5.57	10996.3	nuORFdb_human	ENST00000378827.4_1_20:6748921-6749233:+	ENST00000378827.4_1_20:6748921-6749233:+
20mio-rep2	E_20221201_NO30_400nL_HLAc1_2e7_directIP_titration_rep3_Slot2-4_1_3518.20755.652.1	1	1	1	12.74	5.87	4.72	6.87	89.4	7	0	0	2730.0		Hydrogen	14	(A)	9	AVPFPGPGV	(A)	9		FLPGGPPVG	A V/P|F|P|G|P\G-V	77.8	7	5	5	4	1	dual b/y bias					71.692131			1.335386	840.4567	840.461	-0.0044	-5.3	1.0	5.57	10996.3	nuORFdb_human	ENST00000378827.4_1_20:6748921-6749233:+	ENST00000378827.4_1_20:6748921-6749233:+
40mio-rep1	E_20221201_NO30_400nL_HLAc1_4e7_directIP_titration_rep1_Slot1-04_1_3496.20890.634.1	1	4	1	9.73	5.53	2.77	4.21	85.1	7	0	0	16000.0		Hydrogen	14	(A)	9	AVPFPGPGV	(A)	9		IGSALPWP	A V/P/F/P|G|P\G-V	77.8	7	3	5	2	1	unbiased					72.164436			1.346058	840.4607	840.461	-0.0004	-0.5	2.7	5.57	10996.3	nuORFdb_human	ENST00000378827.4_1_20:6748921-6749233:+	ENST00000378827.4_1_20:6748921-6749233:+
40mio-rep3	E_20221201_NO30_400nL_HLAc1_4e7_directIP_titration_rep3_Slot2-5_1_3521.18465.659.1	1	1	1	8.91	7.46	1.64	1.45	76.7	5	0	0	4140.0		Hydrogen	37	(F)	9	AVPSTLPGV	(-)	9		TISPGIPGV	A V/P S\T|L|P\G-V	55.6	5	4	3	2	1	unbiased					63.786251			1.330801	840.4815	840.482	-0.0005	-0.6	3.9999999999999996	5.57	4834.4	nuORFdb_human	ENST00000230771.7_1_5:140071037-140071172:+	ENST00000230771.7_1_5:140071037-140071172:+
1mio-rep1	E_20221201_NO30_400nL_HLAc1_1e6_directIP_titration_rep1_Slot1-06_1_3498.17381.1397.2	2	1	1	9.09	4.18	5.47	4.91	68.6	8	1	1	1290.0		Hydrogen	12	(T)	10	AVSNLVSRAW	(-)	10		KDGALVQPKm	A V/S/N/L|V|S/R\A\W	80.0	8	4	6	2	0	unbiased					60.029133			0.878538	551.7985	1102.6	-0.0096	-8.7	-3.799999999999999	9.79	2415.9	nuORFdb_human	ENST00000343677.3_1_6:26056391-26056457:-	ENST00000343677.3_1_6:26056391-26056457:-
10mio-rep1	E_20221201_NO30_400nL_HLAc1_1e7_directIP_titration_rep1_Slot2-3_1_3512.17159.1417.2	2	1	1	17.52	6.96	10.5	10.56	86.6	9	1	1	5660.0		Hydrogen	12	(T)	10	AVSNLVSRAW	(-)	10		KDGALVQPKm	A/V/S|N|L|V|S/R|A\W	100.0	10	6	8	5	0	dual b/y bias					59.273846			0.865433	551.7996	1102.6	-0.0076	-6.9	0.7999999999999998	9.79	2415.9	nuORFdb_human	ENST00000343677.3_1_6:26056391-26056457:-	ENST00000343677.3_1_6:26056391-26056457:-
10mio-rep2	E_20221201_NO30_400nL_HLAc1_1e7_directIP_titration_rep2_Slot2-3_1_3513.17104.1413.2	2	2	1	16.63	8.52	8.51	8.11	89.3	9	1	1	11700.0		Hydrogen	12	(T)	10	AVSNLVSRAW	(-)	10		KnQITALGAW	A/V/S/N|L|V|S/R\A\W	100.0	10	5	7	3	0	unbiased					59.082699			0.868238	551.8005	1102.6	-0.0056	-5.1	1.6000000000000005	9.79	2415.9	nuORFdb_human	ENST00000343677.3_1_6:26056391-26056457:-	ENST00000343677.3_1_6:26056391-26056457:-
10mio-rep3	E_20221201_NO30_400nL_HLAc1_1e7_directIP_titration_rep3_Slot2-3_1_3514.17060.1416.2	2	1	1	14.71	7.57	5.99	7.14	82.6	8	1	1	5160.0		Hydrogen	12	(T)	10	AVSNLVSRAW	(-)	10		KDGALVQPKm	A V/S/N|L|V|S|R\A\W	80.0	8	6	6	4	0	dual b/y bias					58.931129			0.866436	551.8011	1102.6	-0.0056	-5.1	1.2000000000000002	9.79	2415.9	nuORFdb_human	ENST00000343677.3_1_6:26056391-26056457:-	ENST00000343677.3_1_6:26056391-26056457:-
20mio-rep1	E_20221201_NO30_400nL_HLAc1_2e7_directIP_titration_rep1_Slot2-4_1_3515.17077.1401.2	2	2	1	13.72	5.48	8.24	8.24	80.5	8	1	1	19200.0		Hydrogen	12	(T)	10	AVSNLVSRAW	(-)	10		KDGALVQPKm	A V/S/N/L|V|S|R|A\W	80.0	8	5	7	4	0	dual b/y bias					58.975945			0.875754	551.7999	1102.6	-0.0076	-6.9	-0.7000000000000002	9.79	2415.9	nuORFdb_human	ENST00000343677.3_1_6:26056391-26056457:-	ENST00000343677.3_1_6:26056391-26056457:-
20mio-rep2	E_20221201_NO30_400nL_HLAc1_2e7_directIP_titration_rep3_Slot2-4_1_3518.17160.1399.2	2	1	1	15.63	7.61	8.44	8.02	86.7	8	1	1	5150.0		Hydrogen	12	(T)	10	AVSNLVSRAW	(-)	10		KDGALVQPKm	A V/S/N|L|V|S/R|A\W	80.0	8	5	7	4	0	dual b/y bias					59.273724			0.877267	551.7984	1102.6	-0.0116	-10.6	-4.3	9.79	2415.9	nuORFdb_human	ENST00000343677.3_1_6:26056391-26056457:-	ENST00000343677.3_1_6:26056391-26056457:-
20mio-rep3	E_20221201_NO30_400nL_HLAc1_2e7_directIP_titration_rep4_Slot2-4_1_3519.17128.1400.2	2	2	1	15.83	6.14	7.79	9.68	87.4	9	1	1	14900.0		Hydrogen	12	(T)	10	AVSNLVSRAW	(-)	10		KDGALVQPKm	A/V/S/N|L|V|S/R|A\W	100.0	10	5	8	4	0	dual b/y bias					59.159725			0.876174	551.8022	1102.6	-0.0036	-3.3	2.5	9.79	2415.9	nuORFdb_human	ENST00000343677.3_1_6:26056391-26056457:-	ENST00000343677.3_1_6:26056391-26056457:-
40mio-rep1	E_20221201_NO30_400nL_HLAc1_4e7_directIP_titration_rep1_Slot1-04_1_3496.17251.1374.2	2	5	1	17.07	6.98	12.03	10.08	87.1	8	1	1	32200.0		Hydrogen	12	(T)	10	AVSNLVSRAW	(-)	10		KDGALVQPKm	A V/S/N|L|V|S|R\A\W	80.0	8	6	6	4	0	dual b/y bias					59.589619			0.892371	551.804	1102.6	0.0004	0.3	3.5	9.79	2415.9	nuORFdb_human	ENST00000343677.3_1_6:26056391-26056457:-	ENST00000343677.3_1_6:26056391-26056457:-
40mio-rep2	E_20221201_NO30_400nL_HLAc1_4e7_directIP_titration_rep2_Slot2-5_1_3520.17187.1385.2	2	1	1	15.23	7.32	9.17	7.91	84.9	8	1	1	6970.0		Hydrogen	12	(T)	10	AVSNLVSRAW	(-)	10		KDGALVQPKm	A V/S/N|L|V|S/R|A\W	80.0	8	5	7	4	0	dual b/y bias					59.36937			0.885903	551.8012	1102.6	-0.0056	-5.1	-0.1999999999999993	9.79	2415.9	nuORFdb_human	ENST00000343677.3_1_6:26056391-26056457:-	ENST00000343677.3_1_6:26056391-26056457:-
40mio-rep3	E_20221201_NO30_400nL_HLAc1_4e7_directIP_titration_rep3_Slot2-5_1_3521.17043.1387.2	2	3	1	15.55	5.32	10.6	10.23	83.2	8	1	1	30300.0		Hydrogen	12	(T)	10	AVSNLVSRAW	(-)	10		KnQITALGAW	A V/S/N|L|V|S/R|A\W	80.0	8	5	7	4	0	dual b/y bias					58.873043			0.884478	551.8012	1102.6	-0.0056	-5.1	-0.5	9.79	2415.9	nuORFdb_human	ENST00000343677.3_1_6:26056391-26056457:-	ENST00000343677.3_1_6:26056391-26056457:-
40mio-rep4	E_20221201_NO30_400nL_HLAc1_4e7_directIP_titration_rep4_Slot2-5_1_3522.17210.1384.2	2	2	1	14.04	6.76	9.36	7.28	81.4	9	1	1	25600.0		Hydrogen	12	(T)	10	AVSNLVSRAW	(-)	10		KnQITALGAW	A/V/S/N/L|V|S/R\A\W	100.0	10	4	7	2	0	unbiased					59.434322			0.886524	551.8018	1102.6	-0.0036	-3.3	1.4000000000000004	9.79	2415.9	nuORFdb_human	ENST00000343677.3_1_6:26056391-26056457:-	ENST00000343677.3_1_6:26056391-26056457:-
5mio-rep1	E_20221201_NO30_400nL_HLAc1_5e6_directIP_titration_rep1_Slot1-37_1_3502.17398.1409.2	2	2	1	13.79	6.46	7.22	7.34	85.3	8	1	1	10300.0		Hydrogen	12	(T)	10	AVSNLVSRAW	(-)	10		INSVAVICGGI	A V/S/N/L|V|S/R|A\W	80.0	8	4	7	3	0	unbiased					60.095108			0.87087	551.7983	1102.6	-0.0116	-10.6	-3.5999999999999996	9.79	2415.9	nuORFdb_human	ENST00000343677.3_1_6:26056391-26056457:-	ENST00000343677.3_1_6:26056391-26056457:-
5mio-rep3	E_20221201_NO30_400nL_HLAc1_5e6_directIP_titration_rep3_Slot2-2_1_3511.17260.1420.2	2	1	1	9.93	3.86	7.49	6.07	60.9	9	1	1	1900.0		Hydrogen	12	(T)	10	AVSNLVSRAW	(-)	10		KDGALVQPKm	A/V/S/N|L|V/S|R\A\W	100.0	10	5	7	3	0	unbiased					59.61821			0.864059	551.8002	1102.6	-0.0076	-6.9	1.299999999999999	9.79	2415.9	nuORFdb_human	ENST00000343677.3_1_6:26056391-26056457:-	ENST00000343677.3_1_6:26056391-26056457:-
SCP	E_20221201_NO30_400nL_HLAc1_4e7_PDAC_Slot2-6_1_3524.30197.1247.2	2	1	1	20.02	4.88	13.53	15.14	94.2	9	0	0	22300.0		Hydrogen	60	(K)	11	AWFDPLTLHLF	(L)	11		AKNATQILnEKE	A W|F|D|P|L|T/L|H/L\F	81.8	9	7	8	6	0	dual b/y bias					104.328728			0.971945	680.3574	1359.71	-0.0029	-2.1	0.2999999999999998	5.08	8698.6	nuORFdb_human	TCONS_00006403_3:5735188-5735416:-	TCONS_00006403_3:5735188-5735416:-
SCP	E_20221201_NO30_400nL_HLAc1_4e7_PDAC_Slot2-6_1_3524.6477.1347.2	2	1	1	8.88	3.26	6.33	5.62	59.5	8	1	1	5280.0		Hydrogen	76	(R)	10	AYCGQCSERI	(W)	10		AYCnLcLPGL	A/Y/C|G/Q|C/S/E R\I	80.0	8	3	7	2	0	y-ion bias	Carbamidomethylation	C:Carbamidomethylation,			22.381023			0.909369	622.2609	1243.519	-0.0047	-3.8	-1.4	6.04	15158.4	nuORFdb_human	ENST00000486681.5_3_1:2036198-2076794:+	ENST00000486681.5_3_1:2036198-2076794:+|ENST00000497183.5_3_1:2066738-2076851:+
SCP	E_20221201_NO30_400nL_HLAc1_4e7_PDAC_Slot2-6_1_3524.9024.1612.3	3	1	1	7.91	2.07	5.74	5.84	57.2	6	1	1	17600.0		Hydrogen	2	(M)	9	AYHHYAFKI	(-)	9		IKNPDSNKYA	A/Y/H H/Y|A\F\K I	55.6	5	3	4	1	0	unbiased					31.175474			0.742743	383.8639	1149.584	-0.0065	-5.7	-3.3000000000000003	8.55	1280.5	nuORFdb_human	ENST00000448876.5_1_3:185009426-185009459:+	ENST00000448876.5_1_3:185009426-185009459:+
SCP	E_20221201_NO30_400nL_HLAc1_4e7_PDAC_Slot2-6_1_3524.24869.192.1	1	1	1	8.17	1.06	6.73	7.11	63.1	5	0	0	7210.0		Hydrogen	58	(G)	9	AYTDCVLYL	(L)	9		LASLDCYIY	A Y T D|C\V\L\Y\L	55.6	5	5	1	1	0	b-ion bias	Carbamidomethylation	C:Carbamidomethylation,			85.915352			1.607538	1117.5212	1117.523	-0.0034	-3.1	-0.7000000000000002	3.8	10202.5	nuORFdb_human	ENST00000468046.1_1_9:136245909-136249825:+	ENST00000468046.1_1_9:136245909-136249825:+
SCP	E_20221201_NO30_400nL_HLAc1_4e7_PDAC_Slot2-6_1_3524.30011.195.1	1	1	1	15.34	5.34	10.12	10.0	93.7	7	0	0	23600.0		Hydrogen	68	(L)	9	CLYPFPAFL	(G)	9		SVLFFPVMMG	C L|Y|P|F|P-A|F\L	77.8	7	6	5	5	1	dual b/y bias	Carbamidomethylation	C:Carbamidomethylation,			103.686478			1.605947	1127.5587	1127.559	0.0006	0.5	2.9	5.52	10445.9	nuORFdb_human	T098878_13:109918233-109918512:+	T098878_13:109918233-109918512:+
Exploris_FAIMS	VH20221207_MKP_FAIMS2022E_HLAc1_4e7_PDAC.37912.37912.2	2	1	1	10.89	7.4	3.3	3.48	68.2	7	0	0	3330000.0		Hydrogen	15	(M)	9	CPFEGGSSL	(A)	9		SEPFCGGSI	C P\F\E\G\G\S|S/L	77.8	7	6	2	1	0	b-ion bias	Carbamidomethylation	C:Carbamidomethylation,	1.0	85.5	70.57	79.72	-70.0		477.2038	953.403	-0.003	-3.2	-0.6000000000000001	4.0	2719.1	nuORFdb_human	ENST00000270625.6_1_19:50000783-50001182:+	ENST00000270625.6_1_19:50000783-50001182:+
Exploris_FAIMS	VH20221207_MKP_FAIMS2022E_HLAc1_4e7_PDAC.56971.56971.2	2	1	1	9.59	5.09	4.94	4.5	57.0	6	0	0	3210000.0		Hydrogen	15	(M)	11	CPFEGGSSLAW	(-)	11		LPSSnCKSMW	C P F\E\G G\S S\L/A/W	36.4	4	4	2	0	0	b-ion bias	Carbamidomethylation	C:Carbamidomethylation,	0.974	100.0	99.48	120.0	-70.0		605.7617	1210.52	-0.0036	-3.0	-0.3999999999999999	4.0	2719.1	nuORFdb_human	ENST00000270625.6_1_19:50000783-50001182:+	ENST00000270625.6_1_19:50000783-50001182:+
SCP	E_20221201_NO30_400nL_HLAc1_4e7_PDAC_Slot2-6_1_3524.6406.1559.2	2	3	1	11.87	7.92	3.91	3.95	93.2	5	0	0	21000.0		Hydrogen	33	(S)	9	CPHGGGVAL	(A)	9		CGTKAmAL	C P/H\G G G\V\A\L	44.4	4	4	1	0	0	b-ion bias	Carbamidomethylation	C:Carbamidomethylation,			22.135952			0.776377	434.2086	867.414	-0.0034	-3.9	-1.5	6.74	6052.8	nuORFdb_human	ENST00000619697.1_1_17:38804565-38804739:+	ENST00000619697.1_1_17:38804565-38804739:+
Exploris_FAIMS	VH20221207_MKP_FAIMS2022E_HLAc1_4e7_PDAC.20570.20570.2	2	1	1	13.08	6.94	6.71	6.13	87.3	5	0	0	14200000.0		Hydrogen	33	(S)	9	CPHGGGVAL	(A)	9		AHPCGAAAI	C P H\G-G G\V|A|L	44.4	4	4	2	2	1	b-ion bias	Carbamidomethylation	C:Carbamidomethylation,	0.986	100.0	43.27	21.58	-50.0		434.2095	867.414	-0.0025	-2.8	-0.19999999999999973	6.74	6052.8	nuORFdb_human	ENST00000619697.1_1_17:38804565-38804739:+	ENST00000619697.1_1_17:38804565-38804739:+
SCP	E_20221201_NO30_400nL_HLAc1_4e7_PDAC_Slot2-6_1_3524.7306.1416.2	2	1	1	15.73	3.39	13.41	12.34	85.7	8	1	1	61700.0		Hydrogen	21	(V)	9	DALKMSHGY	(-)	9		GELDTPINY	D/A/L/K/M|S|H\G\Y	100.0	9	4	6	2	0	unbiased					25.243755			0.866132	511.2411	1021.477	-0.0024	-2.4	0.0	6.74	2968.5	nuORFdb_human	ENST00000619012.4_1_7:142560906-142560996:+	ENST00000619012.4_1_7:142560906-142560996:+
Exploris_FAIMS	VH20221207_MKP_FAIMS2022E_HLAc1_4e7_PDAC.21600.21600.2	2	2	1	11.15	2.3	11.15	8.85	67.5	7	1	1	6840000.0		Hydrogen	21	(V)	9	DALKMSHGY	(-)	9		DAIKQYmH	D A|L/K/M/S/H|G/Y	77.8	7	2	7	2	0	y-ion bias			0.938	100.0	45.08	120.0	-50.0		511.2394	1021.477	-0.0056	-5.5	-2.9	6.74	2968.5	nuORFdb_human	ENST00000619012.4_1_7:142560906-142560996:+	ENST00000619012.4_1_7:142560906-142560996:+
SCP	E_20221201_NO30_400nL_HLAc1_4e7_PDAC_Slot2-6_1_3524.4086.1439.2	2	2	1	11.02		8.21	11.02	69.0	6	1	1	15800.0	M25m	Hydrogen	21	(V)	9	DALKmSHGY	(-)	9			D A/L/K/m S|H\G\Y	55.6	5	3	4	1	0	unbiased		m:Oxidized methionine			14.127112			0.851705	519.2379	1021.477	15.9916	-3.2	-0.8000000000000003	6.74	2968.5	nuORFdb_human	ENST00000619012.4_1_7:142560906-142560996:+	ENST00000619012.4_1_7:142560906-142560996:+
Exploris_FAIMS	VH20221207_MKP_FAIMS2022E_HLAc1_4e7_PDAC.14314.14314.2	2	2	1	17.69	3.68	12.09	14.01	86.8	7	1	1	8620000.0	M25m	Hydrogen	21	(V)	9	DALKmSHGY	(-)	9		HVKnATmGY	D A|L/K/m/S/H|G|Y	77.8	7	3	7	3	0	dual b/y bias		m:Oxidized methionine	0.997	93.3	30.8	120.0	-50.0		519.2387	1021.477	15.993	-1.8	0.8	6.74	2968.5	nuORFdb_human	ENST00000619012.4_1_7:142560906-142560996:+	ENST00000619012.4_1_7:142560906-142560996:+
SCP	E_20221201_NO30_400nL_HLAc1_4e7_PDAC_Slot2-6_1_3524.16723.275.1	1	2	1	13.51	11.67	5.41	1.84	91.4	7	1	1	16900.0		Hydrogen	2	(M)	9	DASKLTYIY	(I)	9		DASLKTYLY	D A/S/K\L\T\Y\I\Y	77.8	7	5	2	0	0	b-ion bias					57.77282			1.558843	1073.549	1073.551	-0.0014	-1.3	1.0999999999999999	5.83	2053.4	nuORFdb_human	ENST00000383746.7_2_3:44396236-44396287:+	ENST00000383746.7_2_3:44396236-44396287:+
20mio-rep3	E_20221201_NO30_400nL_HLAc1_2e7_directIP_titration_rep4_Slot2-4_1_3519.17909.1465.2	2	1	1	8.0	3.2	5.94	4.8	62.8	6	1	1	2380.0		Hydrogen	56	(E)	9	DEAAAWRSW	(R)	9		EEGAAASISQE	D E|A|A|A|W/R S\W	55.6	5	5	5	4	0	dual b/y bias					61.85564			0.835369	546.2435	1091.491	-0.0098	-8.9	-3.1000000000000005	4.37	8811.4	nuORFdb_human	ENST00000371142.8_1_10:98336578-98346758:-	ENST00000371142.8_1_10:98336578-98346758:-
40mio-rep1	E_20221201_NO30_400nL_HLAc1_4e7_directIP_titration_rep1_Slot1-04_1_3496.18156.1436.2	2	1	1	17.17	10.55	10.24	6.62	93.9	8	1	1	9360.0		Hydrogen	56	(E)	9	DEAAAWRSW	(R)	9		DEAAAAEMQR	D/E|A|A|A|W|R|S\W	100.0	9	7	7	6	0	dual b/y bias					62.717556			0.853467	546.2461	1091.491	-0.0058	-5.3	-2.0999999999999996	4.37	8811.4	nuORFdb_human	ENST00000371142.8_1_10:98336578-98346758:-	ENST00000371142.8_1_10:98336578-98346758:-
40mio-rep2	E_20221201_NO30_400nL_HLAc1_4e7_directIP_titration_rep2_Slot2-5_1_3520.17785.1450.2	2	1	1	17.22	10.52	10.4	6.7	95.0	8	1	1	8750.0		Hydrogen	56	(E)	9	DEAAAWRSW	(R)	9		DEAAAAEMQR	D/E|A|A|A|W|R|S\W	100.0	9	7	7	6	0	dual b/y bias					61.437603			0.844836	546.2467	1091.491	-0.0038	-3.4	1.5000000000000004	4.37	8811.4	nuORFdb_human	ENST00000371142.8_1_10:98336578-98346758:-	ENST00000371142.8_1_10:98336578-98346758:-
40mio-rep3	E_20221201_NO30_400nL_HLAc1_4e7_directIP_titration_rep3_Slot2-5_1_3521.17830.1454.2	2	2	1	13.58	7.04	8.13	6.54	84.5	6	1	1	17400.0		Hydrogen	56	(E)	9	DEAAAWRSW	(R)	9		DEAAAAEMQR	D E|A|A|A|W|R|S W	55.6	5	6	6	6	0	dual b/y bias					61.59354			0.842652	546.2471	1091.491	-0.0038	-3.4	1.1999999999999997	4.37	8811.4	nuORFdb_human	ENST00000371142.8_1_10:98336578-98346758:-	ENST00000371142.8_1_10:98336578-98346758:-
40mio-rep4	E_20221201_NO30_400nL_HLAc1_4e7_directIP_titration_rep4_Slot2-5_1_3522.17781.1451.2	2	1	1	15.53	9.34	9.79	6.19	92.0	7	1	1	6840.0		Hydrogen	56	(E)	9	DEAAAWRSW	(R)	9		DEAAAAEMQR	D E|A|A|A|W|R|S\W	77.8	7	7	6	6	0	dual b/y bias					61.406292			0.844048	546.2452	1091.491	-0.0078	-7.1	-2.3999999999999995	4.37	8811.4	nuORFdb_human	ENST00000371142.8_1_10:98336578-98346758:-	ENST00000371142.8_1_10:98336578-98346758:-
40mio-rep4	E_20221201_NO30_400nL_HLAc1_4e7_directIP_titration_rep4_Slot2-5_1_3522.7636.1643.3	3	1	1	7.26	4.14	3.5	3.12	64.4	5	2	3	70800.0		Hydrogen	8	(R)	10	DEFGDSRRRW	(R)	10		nEnGNFKIVTDA	D/E/F/G D|S R R R\W	40.0	4	2	4	1	0	y-ion bias					26.375484			0.723167	441.8751	1323.619	-0.0084	-6.4	-1.7000000000000002	6.12	4482.2	nuORFdb_human	ENST00000375457.2_2_13:113862417-113862534:-	ENST00000375457.2_2_13:113862417-113862534:-
20mio-rep1	E_20221201_NO30_400nL_HLAc1_2e7_directIP_titration_rep1_Slot2-4_1_3515.19218.1403.2	2	2	1	11.22	2.29	9.14	8.93	78.7	6	1	1	6340.0		Hydrogen	12	(L)	9	DEFQLVSRY	(I)	9		DEFQEVKYV	D E/F|Q|L|V|S R\Y	55.6	5	5	5	4	0	dual b/y bias					66.369133			0.874617	578.7827	1156.563	-0.0046	-4.0	2.2	4.37	3102.7	nuORFdb_human	ENST00000613993.1_2_6:106764001-106764076:-	ENST00000613993.1_2_6:106764001-106764076:-
40mio-rep1	E_20221201_NO30_400nL_HLAc1_4e7_directIP_titration_rep1_Slot1-04_1_3496.21291.1325.2	2	1	1	12.28	1.82	8.09	10.47	71.0	8	1	1	7300.0		Hydrogen	196	(S)	10	DLDYMGNLKY	(G)	10		DLnYDTPFVF	D/L|D|Y|M\G N/L|K-Y	80.0	8	5	6	4	1	dual b/y bias					73.549606			0.923009	616.283	1231.566	-0.0076	-6.2	-3.0	4.21	26630.8	nuORFdb_human	ENST00000554084.5_1_14:100819360-100828234:-	ENST00000554084.5_1_14:100819360-100828234:-
20mio-rep2	E_20221201_NO30_400nL_HLAc1_2e7_directIP_titration_rep3_Slot2-4_1_3518.16608.1362.2	2	3	1	10.8	3.02	10.8	7.78	69.9	7	1	1	13900.0	M200m	Hydrogen	196	(S)	10	DLDYmGNLKY	(G)	10		VEDmYLVDFT	D L/D|Y/m\G N/L|K\Y	60.0	6	4	5	2	0	unbiased		m:Oxidized methionine			57.362724			0.900227	624.2812	1231.566	15.9884	-5.2	1.0999999999999996	4.21	26630.8	nuORFdb_human	ENST00000554084.5_1_14:100819360-100828234:-	ENST00000554084.5_1_14:100819360-100828234:-
20mio-rep3	E_20221201_NO30_400nL_HLAc1_2e7_directIP_titration_rep4_Slot2-4_1_3519.16567.1357.2	2	2	1	14.56	7.04	11.18	7.53	80.4	7	1	1	7500.0	M200m	Hydrogen	196	(S)	10	DLDYmGNLKY	(G)	10		InnDHENVKY	D L/D|Y/m|G N|L|K\Y	60.0	6	5	6	4	0	dual b/y bias		m:Oxidized methionine			57.223118			0.903034	624.2796	1231.566	15.9864	-6.8	-1.0	4.21	26630.8	nuORFdb_human	ENST00000554084.5_1_14:100819360-100828234:-	ENST00000554084.5_1_14:100819360-100828234:-
40mio-rep1	E_20221201_NO30_400nL_HLAc1_4e7_directIP_titration_rep1_Slot1-04_1_3496.16754.1320.2	2	2	1	14.8	6.08	9.6	8.72	76.3	7	1	1	6680.0	M200m	Hydrogen	196	(S)	10	DLDYmGNLKY	(G)	10		InnDHENVKY	D/L|D|Y|m|G N L|K\Y	70.0	7	6	6	5	0	dual b/y bias		m:Oxidized methionine			57.873074			0.926298	624.2826	1231.566	15.9924	-2.0	1.2000000000000002	4.21	26630.8	nuORFdb_human	ENST00000554084.5_1_14:100819360-100828234:-	ENST00000554084.5_1_14:100819360-100828234:-
40mio-rep2	E_20221201_NO30_400nL_HLAc1_4e7_directIP_titration_rep2_Slot2-5_1_3520.16419.1344.2	2	2	1	15.39	4.56	15.39	10.83	77.8	7	1	1	17000.0	M200m	Hydrogen	196	(S)	10	DLDYmGNLKY	(G)	10		InnDHENVKY	D L/D|Y|m|G N|L|K\Y	60.0	6	6	6	5	0	dual b/y bias		m:Oxidized methionine			56.717434			0.911362	624.2804	1231.566	15.9864	-6.8	-1.8999999999999995	4.21	26630.8	nuORFdb_human	ENST00000554084.5_1_14:100819360-100828234:-	ENST00000554084.5_1_14:100819360-100828234:-
40mio-rep3	E_20221201_NO30_400nL_HLAc1_4e7_directIP_titration_rep3_Slot2-5_1_3521.16430.1349.2	2	3	1	13.34	2.9	13.34	10.45	66.7	7	1	1	20700.0	M200m	Hydrogen	196	(S)	10	DLDYmGNLKY	(G)	10		InnDHENVKY	D L|D|Y|m|G N|L\K\Y	60.0	6	7	5	5	0	dual b/y bias		m:Oxidized methionine			56.756092			0.908029	624.2795	1231.566	15.9844	-8.5	-3.9000000000000004	4.21	26630.8	nuORFdb_human	ENST00000554084.5_1_14:100819360-100828234:-	ENST00000554084.5_1_14:100819360-100828234:-
40mio-rep4	E_20221201_NO30_400nL_HLAc1_4e7_directIP_titration_rep4_Slot2-5_1_3522.16471.1343.2	2	2	1	12.46	3.43	11.74	9.03	71.2	8	1	1	13500.0	M200m	Hydrogen	196	(S)	10	DLDYmGNLKY	(G)	10		InnDHENVKY	D/L/D|Y/m/G N|L|K\Y	80.0	8	4	7	3	0	unbiased		m:Oxidized methionine			56.882889			0.912217	624.2816	1231.566	15.9904	-3.6	1.1	4.21	26630.8	nuORFdb_human	ENST00000554084.5_1_14:100819360-100828234:-	ENST00000554084.5_1_14:100819360-100828234:-
Exploris	AL20221201_MKP_PDAC_01.66316.66316.2	2	1	1	13.57		13.57	13.57	73.5	9	0	0	56300000.0		Hydrogen	2	(M)	11	DPEEALCWLSY	(-)	11			D P\E-E\A\L\C\W\L/S/Y	81.8	9	6	2	0	1	b-ion bias	Carbamidomethylation	C:Carbamidomethylation,	0.987	100.0	99.5	46.23	0.0		691.8015	1382.593	0.0024	1.8	1.0	3.57	1513.7	nuORFdb_human	ENST00000538962.7_1_9:114359649-114359685:-	ENST00000538962.7_1_9:114359649-114359685:-
Exploris_FAIMS	VH20221207_MKP_FAIMS2022E_HLAc1_4e7_PDAC.64298.64298.2	2	1	1	16.98	2.55	11.21	14.44	87.1	9	0	0	15900000.0		Hydrogen	2	(M)	11	DPEEALCWLSY	(-)	11		DKEnALMPnWY	D P\E\E\A\L\C\W\L/S/Y	81.8	9	7	2	0	0	b-ion bias	Carbamidomethylation	C:Carbamidomethylation,	0.939	89.8	109.83	15.06	-50.0		691.7999	1382.593	-0.0008	-0.6	2.0	3.57	1513.7	nuORFdb_human	ENST00000538962.7_1_9:114359649-114359685:-	ENST00000538962.7_1_9:114359649-114359685:-
SCP	E_20221201_NO30_400nL_HLAc1_4e7_PDAC_Slot2-6_1_3524.25778.1338.2	2	6	1	15.5	3.11	11.31	12.39	82.5	8	1	1	56900.0		Hydrogen	5	(M)	9	DPWFNKYEF	(C)	9		FSSGGQVKCEF	D/P/W|F|N|K\Y\E\F	100.0	9	6	5	3	0	dual b/y bias					89.055275			0.914903	623.2807	1245.557	-0.0028	-2.2	0.19999999999999973	4.37	3624.0	nuORFdb_human	ENST00000472152.5_1_1:79120733-79120823:+	ENST00000472152.5_1_1:79120733-79120823:+
Exploris_FAIMS	VH20221207_MKP_FAIMS2022E_HLAc1_4e7_PDAC.60398.60398.2	2	1	1	12.67		12.67	12.67	74.3	7	1	1	17600000.0		Hydrogen	5	(M)	9	DPWFNKYEF	(C)	9			D P\W|F/N/K-Y-E/F	77.8	7	2	4	1	2	y-ion bias			0.974	92.2	104.62	120.0	-50.0		623.2805	1245.557	-0.0038	-3.0	-0.3999999999999999	4.37	3624.0	nuORFdb_human	ENST00000472152.5_1_1:79120733-79120823:+	ENST00000472152.5_1_1:79120733-79120823:+
SCP	E_20221201_NO30_400nL_HLAc1_4e7_PDAC_Slot2-6_1_3524.28722.81.1	1	1	1	16.16	7.28	9.19	8.88	93.2	7	0	0	4140.0		Hydrogen	3	(E)	9	DYCLILHYL	(-)	9		YPAAFDLWNL	D Y/C|L|I|L|H\Y\L	77.8	7	6	5	4	0	dual b/y bias	Carbamidomethylation	C:Carbamidomethylation,			99.231415			1.672619	1209.5917	1209.597	-0.0073	-6.0	-3.6	5.08	1469.7	nuORFdb_human	ENST00000302513.6_1_2:99767395-99767428:+	ENST00000302513.6_1_2:99767395-99767428:+
Eva-50mio-3fr	AL20210827_EV_HLA_PDAC_PANFRO413_2D_50e6_W632_classI_fxn3.52813.52910.2	2	1	1	13.86	4.21	9.64	9.64	88.2	7	0	1	55400000.0		Hydrogen	19	(A)	9	DYFFKPVLF	(-)	9		YnFKKTFNL	D Y\F|F|K/P\V/L/F	77.8	7	4	5	2	0	unbiased			0.982	97.7	95.12	63.84	0.0		588.3115	1175.614	0.0022	1.8	1.3	5.83	3297.9	nuORFdb_human	ENST00000369452.8_1_10:112723943-112724024:+	ENST00000369452.8_1_10:112723943-112724024:+
Exploris	AL20221201_MKP_PDAC_01.66809.66809.2	2	1	1	14.84	3.9	10.5	10.94	88.5	7	0	1	311000000.0		Hydrogen	19	(A)	9	DYFFKPVLF	(-)	9		YnFKKTFNL	D Y\F|F|K/P\V/L/F	77.8	7	4	5	2	0	unbiased			0.986	92.3	100.05	3.06	0.0		588.3106	1175.614	0.0004	0.3	-0.5	5.83	3297.9	nuORFdb_human	ENST00000369452.8_1_10:112723943-112724024:+	ENST00000369452.8_1_10:112723943-112724024:+
SCP	E_20221201_NO30_400nL_HLAc1_4e7_PDAC_Slot2-6_1_3524.29104.88.1	1	1	1	9.21	-0.61	9.33	9.82	77.3	6	0	1	3260.0		Hydrogen	19	(A)	9	DYFFKPVLF	(-)	9		FFKLLTmLm	D Y/F\F|K|P V\L\F	55.6	5	5	3	2	0	unbiased					100.553452			1.66809	1175.6113	1175.614	-0.0036	-3.0	-0.6000000000000001	5.83	3297.9	nuORFdb_human	ENST00000369452.8_1_10:112723943-112724024:+	ENST00000369452.8_1_10:112723943-112724024:+
Exploris	AL20221201_MKP_PDAC_01.13390.13496.2	2	1	1	12.34	6.47	4.8	5.87	85.7	7	1	1	32500000.0		Hydrogen	15	(A)	9	EAAGEVRAM	(-)	9		EAAGRDMLA	E/A|A/G/E/V/R A/M	77.8	7	1	7	1	0	y-ion bias			0.977	100.0	24.15	100.0	0.0		467.2259	933.446	-0.0013	-1.4	-2.2	4.53	2447.7	smORF_v4|nuORFdb_human	BTG1_12:92539535-92539603:-	BTG1_12:92539535-92539603:-|ENST00000256015.4_1_12:92539535-92539610:-
Exploris_FAIMS	VH20221207_MKP_FAIMS2022E_HLAc1_4e7_PDAC.17685.17782.2	2	1	1	14.45	7.1	6.24	7.35	90.3	8	1	1	8540000.0		Hydrogen	15	(A)	9	EAAGEVRAM	(-)	9		EAAGRDMLA	E/A|A/G/E/V/R-A/M	100.0	9	1	7	1	1	y-ion bias			0.995	97.8	37.93	120.0	-70.0		467.2249	933.446	-0.0034	-3.6	-1.0	4.53	2447.7	smORF_v4|nuORFdb_human	BTG1_12:92539535-92539603:-	BTG1_12:92539535-92539603:-|ENST00000256015.4_1_12:92539535-92539610:-
Exploris	AL20221201_MKP_PDAC_01.7810.7810.2	2	1	1	8.65	2.86	6.49	5.79	65.7	6	1	1	6180000.0	M23m	Hydrogen	15	(A)	9	EAAGEVRAm	(-)	9		AEAGPVCVF	E A|A/G/E/V/R A/m	55.6	5	1	6	1	0	y-ion bias		m:Oxidized methionine	0.739	78.7	15.27	100.0	0.0		475.2258	933.446	15.9985	3.8	3.0	4.53	2447.7	smORF_v4|nuORFdb_human	BTG1_12:92539535-92539603:-	BTG1_12:92539535-92539603:-|ENST00000256015.4_1_12:92539535-92539610:-
SCP	E_20221201_NO30_400nL_HLAc1_4e7_PDAC_Slot2-6_1_3524.2816.1530.2	2	1	1	9.55	2.88	9.55	6.67	74.6	7	1	1	4050.0	M23m	Hydrogen	15	(A)	9	EAAGEVRAm	(-)	9		NDVEVRAm	E/A/A|G/E/V/R\A m	77.8	7	2	6	1	0	y-ion bias		m:Oxidized methionine			9.73702			0.794705	475.2214	933.446	15.9889	-6.4	-4.0	4.53	2447.7	smORF_v4|nuORFdb_human	BTG1_12:92539535-92539603:-	BTG1_12:92539535-92539603:-|ENST00000256015.4_1_12:92539535-92539610:-
20mio-rep1	E_20221201_NO30_400nL_HLAc1_2e7_directIP_titration_rep1_Slot2-4_1_3515.22952.442.1	1	1	1	7.76	5.96	-0.27	1.79	56.5	6	0	0	4290.0		Hydrogen	29	(Q)	10	EAALLPLPSA	(Q)	10		LPSPLLSPSA	E A A L\L|P\L|P\S\A	60.0	6	6	2	2	0	b-ion bias					79.259789			1.460296	981.5568	981.562	-0.0045	-4.6	1.6000000000000005	4.0	4605.3	nuORFdb_human	ENST00000311597.9_1_22:50523869-50523992:-	ENST00000311597.9_1_22:50523869-50523992:-
SCP	E_20221201_NO30_400nL_HLAc1_4e7_PDAC_Slot2-6_1_3524.24005.342.1	1	1	1	11.27	8.71	5.14	2.56	77.4	6	0	0	11200.0		Hydrogen	248	(P)	9	EAIVLDVDY	(K)	9		LDLAIDVnY	E A I|V\L\D\V\D\Y	66.7	6	6	1	1	0	b-ion bias					82.930634			1.519834	1036.5173	1036.52	0.0003	0.3	2.6999999999999997	3.49	67856.0	nuORFdb_human	ENST00000360806.9_2_22:21827645-21842641:-	ENST00000360806.9_2_22:21827645-21842641:-|ENST00000450651.5_1_22:21830386-21841179:-|ENST00000463608.5_1_22:21830433-21838406:-|ENST00000462560.6_1_22:21830876-21842641:-|ENST00000467443.5_1_22:21831964-21846319:-|ENST00000486209.5_1_22:21832732-21838406:-|ENST00000618794.4_1_22:20390444-20398270:-
Exploris	AL20221201_MKP_PDAC_01.18334.18590.2	2	1	1	12.27	10.8	2.28	1.48	84.6	6	1	1	1330000000.0		Hydrogen	5	(W)	9	EAVARAEQL	(R)	9		AVAREAGAEL	E A|V A-R\A\E\Q|L	55.6	5	5	2	2	1	b-ion bias			0.993	79.0	32.38	11.06	0.0		493.7673	986.527	0.0009	0.9	0.09999999999999998	4.53	3096.3	nuORFdb_human	ENST00000505073.5_1_4:91048743-91048815:+	ENST00000505073.5_1_4:91048743-91048815:+
SCP	E_20221201_NO30_400nL_HLAc1_4e7_PDAC_Slot2-6_1_3524.19653.407.1	1	1	1	11.2	6.37	6.8	4.83	77.2	6	0	0	4680.0		Hydrogen	101	(L)	9	ECSGVILAY	(C)	9		CEKnIALY	E C/S G\V|I\L\A\Y	55.6	5	5	2	1	0	b-ion bias	Carbamidomethylation	C:Carbamidomethylation,			67.893509			1.481424	1011.4809	1011.482	-0.0016	-1.5	0.8999999999999999	4.0	14673.5	nuORFdb_human	ENST00000578730.1_1_4:1245335-1281818:+	ENST00000578730.1_1_4:1245335-1281818:+|ENST00000526421.5_1_11:102188266-102190718:+
10mio-rep1	E_20221201_NO30_400nL_HLAc1_1e7_directIP_titration_rep1_Slot2-3_1_3512.9362.1468.2	2	1	1	9.29	2.83	6.45	6.45	73.4	5	1	1	3260.0		Hydrogen	5	(E)	11	EEAAAAKGGVW	(G)	11		EEAASPMLQI	E E|A|A/A/A K G G V-W	36.4	4	2	4	2	1	y-ion bias					32.345047			0.83361	544.7668	1088.537	-0.0104	-9.5	-1.7999999999999998	4.53	2640.9	smORF_v4|nuORFdb_human	CREBL2_12:12764856-12764932:+	CREBL2_12:12764856-12764932:+|ENST00000540224.1_1_12:12764783-12764930:+
10mio-rep2	E_20221201_NO30_400nL_HLAc1_1e7_directIP_titration_rep2_Slot2-3_1_3513.9318.1461.2	2	1	1	10.28	0.95	7.76	9.33	77.5	6	1	1	3170.0		Hydrogen	5	(E)	11	EEAAAAKGGVW	(G)	11		qEAAIQAFLD	E E/A|A/A|A K G G/V\W	45.5	5	3	5	2	0	unbiased					32.193012			0.838378	544.7679	1088.537	-0.0084	-7.7	-1.0	4.53	2640.9	smORF_v4|nuORFdb_human	CREBL2_12:12764856-12764932:+	CREBL2_12:12764856-12764932:+|ENST00000540224.1_1_12:12764783-12764930:+
20mio-rep1	E_20221201_NO30_400nL_HLAc1_2e7_directIP_titration_rep1_Slot2-4_1_3515.9241.1459.2	2	1	1	14.06	9.45	8.02	4.6	87.1	6	1	1	6210.0		Hydrogen	5	(E)	11	EEAAAAKGGVW	(G)	11		EAEAAKNALnG	E E/A|A|A|A K G G\V\W	45.5	5	5	4	3	0	unbiased					31.921259			0.839242	544.7679	1088.537	-0.0084	-7.7	-1.5	4.53	2640.9	smORF_v4|nuORFdb_human	CREBL2_12:12764856-12764932:+	CREBL2_12:12764856-12764932:+|ENST00000540224.1_1_12:12764783-12764930:+
20mio-rep3	E_20221201_NO30_400nL_HLAc1_2e7_directIP_titration_rep4_Slot2-4_1_3519.9274.1457.2	2	2	1	16.37	6.03	9.92	10.34	91.3	7	1	1	10500.0		Hydrogen	5	(E)	11	EEAAAAKGGVW	(G)	11		EEAERGVLW	E/E|A|A|A|A K/G G V\W	54.5	6	5	6	4	0	dual b/y bias					32.038521			0.840499	544.769	1088.537	-0.0064	-5.9	-0.10000000000000053	4.53	2640.9	smORF_v4|nuORFdb_human	CREBL2_12:12764856-12764932:+	CREBL2_12:12764856-12764932:+|ENST00000540224.1_1_12:12764783-12764930:+
40mio-rep1	E_20221201_NO30_400nL_HLAc1_4e7_directIP_titration_rep1_Slot1-04_1_3496.9565.1431.2	2	1	1	15.45	5.61	9.27	9.84	90.8	6	1	1	14800.0		Hydrogen	5	(E)	11	EEAAAAKGGVW	(G)	11		EEAASPMLQI	E E/A|A|A|A K G G-V\W	45.5	5	4	4	3	1	unbiased					33.044144			0.856773	544.7711	1088.537	-0.0024	-2.2	1.0	4.53	2640.9	smORF_v4|nuORFdb_human	CREBL2_12:12764856-12764932:+	CREBL2_12:12764856-12764932:+|ENST00000540224.1_1_12:12764783-12764930:+
40mio-rep2	E_20221201_NO30_400nL_HLAc1_4e7_directIP_titration_rep2_Slot2-5_1_3520.9240.1444.2	2	1	1	16.34	5.02	10.7	11.31	91.2	6	1	1	4350.0		Hydrogen	5	(E)	11	EEAAAAKGGVW	(G)	11		EEAASPMLQI	E E|A|A|A|A K/G G V\W	36.4	4	5	5	4	0	dual b/y bias					31.921816			0.848912	544.7703	1088.537	-0.0044	-4.0	0.9000000000000004	4.53	2640.9	smORF_v4|nuORFdb_human	CREBL2_12:12764856-12764932:+	CREBL2_12:12764856-12764932:+|ENST00000540224.1_1_12:12764783-12764930:+
40mio-rep3	E_20221201_NO30_400nL_HLAc1_4e7_directIP_titration_rep3_Slot2-5_1_3521.9245.1447.2	2	1	1	17.02	5.35	11.67	11.67	92.5	7	1	1	9680.0		Hydrogen	5	(E)	11	EEAAAAKGGVW	(G)	11		EEAASPMLQI	E E|A|A|A|A K/G G/V\W	45.5	5	5	6	4	0	dual b/y bias					31.93997			0.846909	544.77	1088.537	-0.0044	-4.0	0.5999999999999996	4.53	2640.9	smORF_v4|nuORFdb_human	CREBL2_12:12764856-12764932:+	CREBL2_12:12764856-12764932:+|ENST00000540224.1_1_12:12764783-12764930:+
40mio-rep4	E_20221201_NO30_400nL_HLAc1_4e7_directIP_titration_rep4_Slot2-5_1_3522.9255.1443.2	2	1	1	14.87	3.58	11.0	11.3	85.7	6	1	1	11000.0		Hydrogen	5	(E)	11	EEAAAAKGGVW	(G)	11		EAEAAKNALnG	E E/A|A|A|A K G G\V\W	45.5	5	5	4	3	0	unbiased					31.964802			0.849506	544.769	1088.537	-0.0064	-5.9	-1.2000000000000002	4.53	2640.9	smORF_v4|nuORFdb_human	CREBL2_12:12764856-12764932:+	CREBL2_12:12764856-12764932:+|ENST00000540224.1_1_12:12764783-12764930:+
1mio-rep1	E_20221201_NO30_400nL_HLAc1_1e6_directIP_titration_rep1_Slot1-06_1_3498.17873.1484.2	2	3	1	14.17	8.09	10.49	6.08	78.5	7	1	1	6460.0		Hydrogen	42	(V)	9	EEAVVLRGL	(-)	9		EAEVLVRGL	E/E|A|V|V|L/R\G L	77.8	7	5	6	4	0	dual b/y bias					61.727776			0.823657	493.2848	985.568	-0.0049	-5.0	-0.09999999999999964	4.53	4975.7	nuORFdb_human	ENST00000233615.6_2_2:74685568-74685718:+	ENST00000233615.6_2_2:74685568-74685718:+
10mio-rep1	E_20221201_NO30_400nL_HLAc1_1e7_directIP_titration_rep1_Slot2-3_1_3512.17613.1487.2	2	7	1	14.53	6.98	8.34	7.55	87.6	7	1	1	59100.0		Hydrogen	42	(V)	9	EEAVVLRGL	(-)	9		EEAVILQAL	E E/A|V|V|L/R-G\L	77.8	7	4	5	3	1	dual b/y bias					60.841312			0.821651	493.2836	985.568	-0.0069	-7.0	0.7000000000000002	4.53	4975.7	nuORFdb_human	ENST00000233615.6_2_2:74685568-74685718:+	ENST00000233615.6_2_2:74685568-74685718:+
10mio-rep2	E_20221201_NO30_400nL_HLAc1_1e7_directIP_titration_rep2_Slot2-3_1_3513.17535.1487.2	2	6	1	13.93	8.4	8.21	5.53	84.4	6	1	1	52500.0		Hydrogen	42	(V)	9	EEAVVLRGL	(-)	9		EAEVLVRGL	E E/A|V|V|L/R\G L	55.6	5	4	5	3	0	dual b/y bias					60.570934			0.821983	493.2846	985.568	-0.0049	-5.0	1.7000000000000002	4.53	4975.7	nuORFdb_human	ENST00000233615.6_2_2:74685568-74685718:+	ENST00000233615.6_2_2:74685568-74685718:+
10mio-rep3	E_20221201_NO30_400nL_HLAc1_1e7_directIP_titration_rep3_Slot2-3_1_3514.17503.1499.2	2	8	1	13.51	7.75	8.95	5.76	87.1	7	1	1	61800.0		Hydrogen	42	(V)	9	EEAVVLRGL	(-)	9		EAEVLVRGL	E/E|A|V|V/L/R G-L	77.8	7	3	6	3	1	dual b/y bias					60.460121			0.81397	493.2842	985.568	-0.0069	-7.0	-0.7000000000000002	4.53	4975.7	nuORFdb_human	ENST00000233615.6_2_2:74685568-74685718:+	ENST00000233615.6_2_2:74685568-74685718:+
20mio-rep1	E_20221201_NO30_400nL_HLAc1_2e7_directIP_titration_rep1_Slot2-4_1_3515.17469.1483.2	2	9	1	15.08	8.16	7.72	6.92	88.3	6	1	1	77700.0		Hydrogen	42	(V)	9	EEAVVLRGL	(-)	9		EEAVILQAL	E E|A|V|V|L|R G-L	55.6	5	5	5	5	1	dual b/y bias					60.331631			0.824086	493.2863	985.568	-0.0029	-3.0	3.2	4.53	4975.7	nuORFdb_human	ENST00000233615.6_2_2:74685568-74685718:+	ENST00000233615.6_2_2:74685568-74685718:+
20mio-rep2	E_20221201_NO30_400nL_HLAc1_2e7_directIP_titration_rep3_Slot2-4_1_3518.17539.1481.2	2	3	1	14.42	7.97	8.46	6.46	85.6	7	1	1	42800.0		Hydrogen	42	(V)	9	EEAVVLRGL	(-)	9		EEAVILQAL	E E|A|V|V|L|R-G-L	77.8	7	5	5	5	2	dual b/y bias					60.581806			0.82568	493.2851	985.568	-0.0049	-5.0	1.2999999999999998	4.53	4975.7	nuORFdb_human	ENST00000233615.6_2_2:74685568-74685718:+	ENST00000233615.6_2_2:74685568-74685718:+
20mio-rep3	E_20221201_NO30_400nL_HLAc1_2e7_directIP_titration_rep4_Slot2-4_1_3519.17525.1489.2	2	6	1	16.61	8.75	12.08	7.86	90.0	8	1	1	67900.0		Hydrogen	42	(V)	9	EEAVVLRGL	(-)	9		EAEVLVRGL	E/E|A|V|V|L/R\G\L	100.0	9	6	6	4	0	dual b/y bias					60.530262			0.820731	493.2836	985.568	-0.0069	-7.0	-1.2000000000000002	4.53	4975.7	nuORFdb_human	ENST00000233615.6_2_2:74685568-74685718:+	ENST00000233615.6_2_2:74685568-74685718:+
40mio-rep1	E_20221201_NO30_400nL_HLAc1_4e7_directIP_titration_rep1_Slot1-04_1_3496.17778.1456.2	2	5	1	17.77	9.05	11.92	8.72	90.4	6	1	1	149000.0		Hydrogen	42	(V)	9	EEAVVLRGL	(-)	9		EAEVLVRGL	E E|A|V|V|L|R\G L	55.6	5	6	5	5	0	dual b/y bias					61.412003			0.841206	493.286	985.568	-0.0029	-3.0	0.20000000000000018	4.53	4975.7	nuORFdb_human	ENST00000233615.6_2_2:74685568-74685718:+	ENST00000233615.6_2_2:74685568-74685718:+
40mio-rep2	E_20221201_NO30_400nL_HLAc1_4e7_directIP_titration_rep2_Slot2-5_1_3520.17426.1476.2	2	3	1	14.3	8.23	11.12	6.07	81.5	7	1	1	134000.0		Hydrogen	42	(V)	9	EEAVVLRGL	(-)	9		EAEVLVRGL	E E|A|V|V|L/R\G\L	77.8	7	6	5	4	0	dual b/y bias					60.197491			0.828728	493.2853	985.568	-0.0049	-5.0	-0.09999999999999964	4.53	4975.7	nuORFdb_human	ENST00000233615.6_2_2:74685568-74685718:+	ENST00000233615.6_2_2:74685568-74685718:+
40mio-rep3	E_20221201_NO30_400nL_HLAc1_4e7_directIP_titration_rep3_Slot2-5_1_3521.17459.1480.2	2	3	1	12.5	6.94	9.05	5.57	80.6	6	1	1	96900.0		Hydrogen	42	(V)	9	EEAVVLRGL	(-)	9		EAEVLVRGL	E/E|A|V|V|L/R G L	66.7	6	4	6	4	0	dual b/y bias					60.309948			0.826347	493.2845	985.568	-0.0049	-5.0	-0.40000000000000036	4.53	4975.7	nuORFdb_human	ENST00000233615.6_2_2:74685568-74685718:+	ENST00000233615.6_2_2:74685568-74685718:+
40mio-rep4	E_20221201_NO30_400nL_HLAc1_4e7_directIP_titration_rep4_Slot2-5_1_3522.17437.1478.2	2	4	1	12.12	6.77	7.73	5.35	78.5	6	1	1	100000.0		Hydrogen	42	(V)	9	EEAVVLRGL	(-)	9		EEAVILQAL	E/E|A|V|V|L/R G L	66.7	6	4	6	4	0	dual b/y bias					60.218655			0.827386	493.2834	985.568	-0.0089	-9.1	-4.3999999999999995	4.53	4975.7	nuORFdb_human	ENST00000233615.6_2_2:74685568-74685718:+	ENST00000233615.6_2_2:74685568-74685718:+
5mio-rep1	E_20221201_NO30_400nL_HLAc1_5e6_directIP_titration_rep1_Slot1-37_1_3502.17865.1476.2	2	6	1	12.4	6.26	8.09	6.14	83.0	6	1	1	29400.0		Hydrogen	42	(V)	9	EEAVVLRGL	(-)	9		EAEVLVRGL	E E/A|V|V|L/R-G L	55.6	5	3	5	3	1	dual b/y bias					61.707359			0.828326	493.2841	985.568	-0.0069	-7.0	0.0	4.53	4975.7	nuORFdb_human	ENST00000233615.6_2_2:74685568-74685718:+	ENST00000233615.6_2_2:74685568-74685718:+
5mio-rep2	E_20221201_NO30_400nL_HLAc1_5e6_directIP_titration_rep2_Slot2-2_1_3510.17704.1492.2	2	1	1	11.3	8.58	5.52	2.72	81.6	6	1	1	5570.0		Hydrogen	42	(V)	9	EEAVVLRGL	(-)	9		EEAVILQAL	E/E|A|V|V/L/R G L	66.7	6	3	6	3	0	dual b/y bias					61.149826			0.81853	493.2825	985.568	-0.0109	-11.1	-2.4000000000000004	4.53	4975.7	nuORFdb_human	ENST00000233615.6_2_2:74685568-74685718:+	ENST00000233615.6_2_2:74685568-74685718:+
5mio-rep3	E_20221201_NO30_400nL_HLAc1_5e6_directIP_titration_rep3_Slot2-2_1_3511.17717.1491.2	2	4	1	13.39	7.78	8.56	5.61	84.5	6	1	1	13700.0		Hydrogen	42	(V)	9	EEAVVLRGL	(-)	9		EEGLVLQVV	E E|A|V|V|L|R-G L	55.6	5	5	5	5	1	dual b/y bias					61.195518			0.818919	493.281	985.568	-0.0129	-13.1	-4.9	4.53	4975.7	nuORFdb_human	ENST00000233615.6_2_2:74685568-74685718:+	ENST00000233615.6_2_2:74685568-74685718:+
20mio-rep1	E_20221201_NO30_400nL_HLAc1_2e7_directIP_titration_rep1_Slot2-4_1_3515.13436.1441.2	2	1	1	12.83	5.76	10.39	7.07	79.2	8	1	1	7600.0		Hydrogen	9	(R)	10	EEDGLKAASW	(G)	10		EETVAAAAASW	E E/D/G/L/K|A/A|S\W	80.0	8	3	7	2	0	y-ion bias					46.406834			0.850833	553.2586	1105.516	-0.0053	-4.8	1.4000000000000004	4.14	5794.5	smORF_v4|nuORFdb_human	SLMAP_3:57743090-57743250:+	SLMAP_3:57743090-57743250:+|ENST00000295951.7_1_3:57742468-57743248:+
20mio-rep2	E_20221201_NO30_400nL_HLAc1_2e7_directIP_titration_rep3_Slot2-4_1_3518.13557.1436.2	2	1	1	13.07	6.61	12.01	6.46	82.9	7	1	1	5540.0		Hydrogen	9	(R)	10	EEDGLKAASW	(G)	10		EETVAAAAASW	E E|D/G/L/K|A A|S\W	60.0	6	4	6	3	0	unbiased					46.825665			0.853871	553.2582	1105.516	-0.0073	-6.6	-0.2999999999999998	4.14	5794.5	smORF_v4|nuORFdb_human	SLMAP_3:57743090-57743250:+	SLMAP_3:57743090-57743250:+|ENST00000295951.7_1_3:57742468-57743248:+
20mio-rep3	E_20221201_NO30_400nL_HLAc1_2e7_directIP_titration_rep4_Slot2-4_1_3519.13459.1436.2	2	1	1	8.95	1.87	9.92	7.07	68.4	7	1	1	8100.0		Hydrogen	9	(R)	10	EEDGLKAASW	(G)	10		AFSGARHSSW	E E/D|G/L/K/A A|S\W	60.0	6	3	6	2	0	y-ion bias					46.490711			0.85355	553.2583	1105.516	-0.0073	-6.6	-0.7999999999999998	4.14	5794.5	smORF_v4|nuORFdb_human	SLMAP_3:57743090-57743250:+	SLMAP_3:57743090-57743250:+|ENST00000295951.7_1_3:57742468-57743248:+
40mio-rep1	E_20221201_NO30_400nL_HLAc1_4e7_directIP_titration_rep1_Slot1-04_1_3496.13770.1417.2	2	1	1	9.56	2.41	9.56	7.15	73.4	8	1	1	8360.0		Hydrogen	9	(R)	10	EEDGLKAASW	(G)	10		EETVAAAAASW	E E/D/G/L/K/A-A|S\W	80.0	8	2	6	1	1	y-ion bias					47.565758			0.865404	553.2578	1105.516	-0.0073	-6.6	-3.3999999999999995	4.14	5794.5	smORF_v4|nuORFdb_human	SLMAP_3:57743090-57743250:+	SLMAP_3:57743090-57743250:+|ENST00000295951.7_1_3:57742468-57743248:+
40mio-rep2	E_20221201_NO30_400nL_HLAc1_4e7_directIP_titration_rep2_Slot2-5_1_3520.13430.1428.2	2	1	1	10.58	3.2	9.71	7.37	77.3	7	1	1	9570.0		Hydrogen	9	(R)	10	EEDGLKAASW	(G)	10		EETVAAAAASW	E E/D/G/L/K\A A|S\W	60.0	6	3	5	1	0	unbiased					46.393181			0.858934	553.2585	1105.516	-0.0053	-4.8	0.10000000000000053	4.14	5794.5	smORF_v4|nuORFdb_human	SLMAP_3:57743090-57743250:+	SLMAP_3:57743090-57743250:+|ENST00000295951.7_1_3:57742468-57743248:+
40mio-rep3	E_20221201_NO30_400nL_HLAc1_4e7_directIP_titration_rep3_Slot2-5_1_3521.13416.1428.2	2	1	1	13.17	6.67	11.37	6.5	82.3	8	1	1	8500.0		Hydrogen	9	(R)	10	EEDGLKAASW	(G)	10		EETVAAAAASW	E E|D/G/L/K|A/A|S\W	80.0	8	4	7	3	0	unbiased					46.349228			0.859085	553.2592	1105.516	-0.0053	-4.8	-0.20000000000000018	4.14	5794.5	smORF_v4|nuORFdb_human	SLMAP_3:57743090-57743250:+	SLMAP_3:57743090-57743250:+|ENST00000295951.7_1_3:57742468-57743248:+
40mio-rep4	E_20221201_NO30_400nL_HLAc1_4e7_directIP_titration_rep4_Slot2-5_1_3522.13415.1425.2	2	1	1	12.93	7.15	12.3	5.78	82.8	7	1	1	8810.0		Hydrogen	9	(R)	10	EEDGLKAASW	(G)	10		EETVAAAAASW	E E|D/G L/K|A\A|S\W	60.0	6	5	5	3	0	unbiased					46.326748			0.86079	553.2586	1105.516	-0.0053	-4.8	-0.09999999999999964	4.14	5794.5	smORF_v4|nuORFdb_human	SLMAP_3:57743090-57743250:+	SLMAP_3:57743090-57743250:+|ENST00000295951.7_1_3:57742468-57743248:+
40mio-rep1	E_20221201_NO30_400nL_HLAc1_4e7_directIP_titration_rep1_Slot1-04_1_3496.12283.1213.2	2	3	1	12.37	6.25	5.01	6.12	74.3	8	1	2	72900.0		Hydrogen	32	(Q)	11	EEFLGGKKTNW	(W)	11		NGVFLTTGISNW	E/E|F\L|G|G K-K/T N\W	63.6	7	5	5	3	1	unbiased					42.429802			0.993154	654.8316	1308.658	-0.0016	-1.2	2.0	6.24	5381.1	nuORFdb_human	ENST00000396667.7_2_7:12254545-12258110:+	ENST00000396667.7_2_7:12254545-12258110:+
5mio-rep1	E_20221201_NO30_400nL_HLAc1_5e6_directIP_titration_rep1_Slot1-37_1_3502.12332.1356.2	2	1	1	7.44		7.44	7.44	54.0	7	1	2	1410.0		Hydrogen	32	(Q)	11	EEFLGGKKTNW	(W)	11			E/E|F\L|G G K/K\T N\W	54.5	6	5	4	2	0	unbiased					42.599308			0.903596	654.8313	1308.658	-0.0036	-2.7	4.3	6.24	5381.1	nuORFdb_human	ENST00000396667.7_2_7:12254545-12258110:+	ENST00000396667.7_2_7:12254545-12258110:+
10mio-rep2	E_20221201_NO30_400nL_HLAc1_1e7_directIP_titration_rep2_Slot2-3_1_3513.11045.1389.2	2	3	1	8.23	4.21	2.94	4.02	66.8	6	2	2	17400.0		Hydrogen	7	(K)	9	EEGRIITKW	(-)	9		QNKVLDTKW	E E/G R\I\I|T\K\W	55.6	5	5	2	1	0	b-ion bias					38.159161			0.883557	566.308	1131.616	-0.007	-6.2	0.5	6.24	1921.2	nuORFdb_human	ENST00000230480.10_1_6:43742087-43745211:+	ENST00000230480.10_1_6:43742087-43745211:+
10mio-rep3	E_20221201_NO30_400nL_HLAc1_1e7_directIP_titration_rep3_Slot2-3_1_3514.11021.1599.3	3	3	1	11.32	5.73	6.09	5.59	84.7	7	2	2	14200.0		Hydrogen	7	(K)	9	EEGRIITKW	(-)	9		HCRIIFSKA	E/E/G/R I/I/T/K-W	77.8	7	0	6	0	1	y-ion bias					38.076832			0.751142	377.8748	1131.616	-0.0052	-4.6	1.7000000000000002	6.24	1921.2	nuORFdb_human	ENST00000230480.10_1_6:43742087-43745211:+	ENST00000230480.10_1_6:43742087-43745211:+
20mio-rep1	E_20221201_NO30_400nL_HLAc1_2e7_directIP_titration_rep1_Slot2-4_1_3515.10939.1626.3	3	4	1	10.46	5.65	5.36	4.81	82.7	8	2	2	36300.0		Hydrogen	7	(K)	9	EEGRIITKW	(-)	9		HCRIIFSKA	E/E/G/R/I/I/T/K-W	100.0	9	0	7	0	1	y-ion bias					37.783165			0.734122	377.8745	1131.616	-0.0052	-4.6	1.6000000000000005	6.24	1921.2	nuORFdb_human	ENST00000230480.10_1_6:43742087-43745211:+	ENST00000230480.10_1_6:43742087-43745211:+
20mio-rep2	E_20221201_NO30_400nL_HLAc1_2e7_directIP_titration_rep3_Slot2-4_1_3518.11081.1587.3	3	6	1	11.59	4.11	7.24	7.48	85.7	7	2	2	45300.0		Hydrogen	7	(K)	9	EEGRIITKW	(-)	9		HCRIIFSKA	E/E/G R/I/I|T/K-W	77.8	7	1	6	1	1	y-ion bias					38.27483			0.758375	377.8739	1131.616	-0.0082	-7.3	-1.0	6.24	1921.2	nuORFdb_human	ENST00000230480.10_1_6:43742087-43745211:+	ENST00000230480.10_1_6:43742087-43745211:+
20mio-rep3	E_20221201_NO30_400nL_HLAc1_2e7_directIP_titration_rep4_Slot2-4_1_3519.10959.1588.3	3	4	1	9.56	3.91	6.25	5.65	85.5	8	2	2	29900.0		Hydrogen	7	(K)	9	EEGRIITKW	(-)	9		HCRIIFSKA	E/E/G/R/I/I/T/K-W	100.0	9	0	7	0	1	y-ion bias					37.859322			0.758169	377.8747	1131.616	-0.0052	-4.6	1.2000000000000002	6.24	1921.2	nuORFdb_human	ENST00000230480.10_1_6:43742087-43745211:+	ENST00000230480.10_1_6:43742087-43745211:+
40mio-rep1	E_20221201_NO30_400nL_HLAc1_4e7_directIP_titration_rep1_Slot1-04_1_3496.11277.1357.2	2	4	1	15.6	7.42	7.48	8.18	88.9	7	2	2	150000.0		Hydrogen	7	(K)	9	EEGRIITKW	(-)	9		QNKVLDTKW	E/E/G R\I\I|T|K\W	77.8	7	5	4	2	0	unbiased					38.955662			0.903309	566.3106	1131.616	-0.001	-0.8	2.4000000000000004	6.24	1921.2	nuORFdb_human	ENST00000230480.10_1_6:43742087-43745211:+	ENST00000230480.10_1_6:43742087-43745211:+
40mio-rep2	E_20221201_NO30_400nL_HLAc1_4e7_directIP_titration_rep2_Slot2-5_1_3520.10924.1592.3	3	3	1	13.47	4.36	7.87	9.11	89.9	8	2	2	54300.0		Hydrogen	7	(K)	9	EEGRIITKW	(-)	9		HCRIIFSKA	E/E/G/R/I/I/T/K\W	100.0	9	1	7	0	0	y-ion bias					37.738022			0.755237	377.8751	1131.616	-0.0052	-4.6	0.3000000000000007	6.24	1921.2	nuORFdb_human	ENST00000230480.10_1_6:43742087-43745211:+	ENST00000230480.10_1_6:43742087-43745211:+
40mio-rep3	E_20221201_NO30_400nL_HLAc1_4e7_directIP_titration_rep3_Slot2-5_1_3521.10927.1585.3	3	3	1	13.88	7.48	6.99	6.4	88.7	8	2	2	25700.0		Hydrogen	7	(K)	9	EEGRIITKW	(-)	9		HCRIIFSKA	E/E/G/R/I/I/T/K-W	100.0	9	0	7	0	1	y-ion bias					37.751019			0.759739	377.8747	1131.616	-0.0052	-4.6	0.0	6.24	1921.2	nuORFdb_human	ENST00000230480.10_1_6:43742087-43745211:+	ENST00000230480.10_1_6:43742087-43745211:+
40mio-rep3	E_20221201_NO30_400nL_HLAc1_4e7_directIP_titration_rep3_Slot2-5_1_3521.23605.280.1	1	1	1	9.01	4.25	5.85	4.76	72.2	6	0	0	3540.0		Hydrogen	44	(K)	9	EEIDDSIFY	(-)	9		FEEVEDSLY	E E I\D\D\S\I\F\Y	66.7	6	6	0	0	0	b-ion bias					81.541534			1.556047	1130.4849	1130.489	-0.0088	-7.8	-3.2	3.44	6384.0	nuORFdb_human	ENST00000469754.2_1_13:50657287-50678952:+	ENST00000469754.2_1_13:50657287-50678952:+
20mio-rep1	E_20221201_NO30_400nL_HLAc1_2e7_directIP_titration_rep1_Slot2-4_1_3515.22507.1348.2	2	1	1	8.33	2.93	8.33	5.4	66.0	5	1	1	2600.0		Hydrogen	37	(M)	10	EEIGNIITKL	(S)	10		EEINGTILKL	E E/I/G N/I|I/T K L	30.0	3	1	5	1	0	y-ion bias					77.723305			0.908909	565.3218	1129.646	-0.0096	-8.5	-2.3	4.53	6292.9	nuORFdb_human	ENST00000269205.5_1_18:29340660-29340837:-	ENST00000269205.5_1_18:29340660-29340837:-|ENST00000377716.6_1_9:37888584-37899892:-|ENST00000496760.5_1_9:37881530-37899922:-
40mio-rep1	E_20221201_NO30_400nL_HLAc1_4e7_directIP_titration_rep1_Slot1-04_1_3496.22780.1323.2	2	1	1	17.42	7.81	12.2	9.61	91.5	8	1	1	7580.0		Hydrogen	37	(M)	10	EEIGNIITKL	(S)	10		EEINGTILKL	E E|I|G|N/I|I/T/K-L	80.0	8	4	7	4	1	dual b/y bias					78.695023			0.924706	565.3234	1129.646	-0.0076	-6.7	-3.5	4.53	6292.9	nuORFdb_human	ENST00000269205.5_1_18:29340660-29340837:-	ENST00000269205.5_1_18:29340660-29340837:-|ENST00000377716.6_1_9:37888584-37899892:-|ENST00000496760.5_1_9:37881530-37899922:-
40mio-rep2	E_20221201_NO30_400nL_HLAc1_4e7_directIP_titration_rep2_Slot2-5_1_3520.22561.1342.2	2	2	1	13.05	4.56	8.48	8.48	80.2	7	1	1	8790.0		Hydrogen	37	(M)	10	EEIGNIITKL	(S)	10		GELQDILTKI	E E/I/G/N/I|I|T K\L	60.0	6	3	6	2	0	y-ion bias					77.938736			0.912638	565.3243	1129.646	-0.0056	-5.0	-0.09999999999999964	4.53	6292.9	nuORFdb_human	ENST00000269205.5_1_18:29340660-29340837:-	ENST00000269205.5_1_18:29340660-29340837:-|ENST00000377716.6_1_9:37888584-37899892:-|ENST00000496760.5_1_9:37881530-37899922:-
40mio-rep4	E_20221201_NO30_400nL_HLAc1_4e7_directIP_titration_rep4_Slot2-5_1_3522.22593.1342.2	2	1	1	16.77	9.41	10.82	7.36	91.1	8	1	1	3700.0		Hydrogen	37	(M)	10	EEIGNIITKL	(S)	10		EEINGTILKL	E E|I|G/N/I|I/T|K-L	80.0	8	4	7	4	1	dual b/y bias					78.031647			0.912448	565.3227	1129.646	-0.0076	-6.7	-2.0	4.53	6292.9	nuORFdb_human	ENST00000269205.5_1_18:29340660-29340837:-	ENST00000269205.5_1_18:29340660-29340837:-|ENST00000377716.6_1_9:37888584-37899892:-|ENST00000496760.5_1_9:37881530-37899922:-
40mio-rep4	E_20221201_NO30_400nL_HLAc1_4e7_directIP_titration_rep4_Slot2-5_1_3522.9356.1595.3	3	1	1	7.8	2.07	5.58	5.73	73.1	7	2	2	7270.0		Hydrogen	27	(L)	9	EEIRITKAY	(W)	9		EELKSLFGSI	E/E/I R/I/T/K-A-Y	77.8	7	0	5	0	2	y-ion bias					32.3134			0.753661	374.8731	1122.615	-0.0109	-9.7	-4.999999999999999	6.24	10153.6	nuORFdb_human	ENST00000505744.5_1_4:38792706-38805958:-	ENST00000505744.5_1_4:38792706-38805958:-|ENST00000308979.6_1_4:38800499-38805961:-|ENST00000509754.5_1_4:38802433-38805961:-
40mio-rep1	E_20221201_NO30_400nL_HLAc1_4e7_directIP_titration_rep1_Slot1-04_1_3496.13639.1451.2	2	1	1	10.78	5.74	4.96	5.04	71.8	6	1	1	7240.0		Hydrogen	37	(K)	8	EEKNGFAW	(L)	8		GFEEKNAW	E/E/K/N G\F|A\W	75.0	6	3	4	1	0	unbiased					47.113449			0.844566	490.7269	980.447	-0.0005	-0.5	2.7	4.53	7678.9	nuORFdb_human	ENST00000308086.2_1_12:72058272-72068101:+	ENST00000308086.2_1_12:72058272-72068101:+
40mio-rep1	E_20221201_NO30_400nL_HLAc1_4e7_directIP_titration_rep1_Slot1-04_1_3496.28744.236.1	1	1	1	8.1	0.02	7.64	8.08	70.2	6	0	0	5800.0		Hydrogen	16	(R)	9	EELLLNVEF	(F)	9		ELELDAVIGF	E E L\L|L\N\V\E-F	66.7	6	5	1	1	1	b-ion bias					99.301689			1.581835	1105.5724	1105.578	-0.0076	-6.8	-3.5999999999999996	3.67	3917.8	nuORFdb_human	ENST00000367511.3_1_1:184859295-184863243:-	ENST00000367511.3_1_1:184859295-184863243:-
20mio-rep1	E_20221201_NO30_400nL_HLAc1_2e7_directIP_titration_rep1_Slot2-4_1_3515.12728.1360.2	2	2	1	12.16	4.06	10.9	8.1	78.7	6	1	1	13400.0		Hydrogen	87	(R)	9	EENCVKEWY	(-)	9		CEEGGnKLWY	E E|N/C/V\K E|W\Y	55.6	5	4	4	2	0	unbiased	Carbamidomethylation	C:Carbamidomethylation,			43.962502			0.901329	628.7624	1256.525	-0.0085	-6.8	-0.5999999999999996	4.25	10174.4	nuORFdb_human	ENST00000264896.7_2_4:77116994-77134841:-	ENST00000264896.7_2_4:77116994-77134841:-
40mio-rep1	E_20221201_NO30_400nL_HLAc1_4e7_directIP_titration_rep1_Slot1-04_1_3496.13051.1323.2	2	2	1	12.56	3.8	10.83	8.76	78.2	7	1	1	15700.0		Hydrogen	87	(R)	9	EENCVKEWY	(-)	9		CEEGGnKLWY	E E/N/C|V\K/E|W\Y	77.8	7	4	5	2	0	unbiased	Carbamidomethylation	C:Carbamidomethylation,			45.082859			0.924551	628.7644	1256.525	-0.0045	-3.6	-0.3999999999999999	4.25	10174.4	nuORFdb_human	ENST00000264896.7_2_4:77116994-77134841:-	ENST00000264896.7_2_4:77116994-77134841:-
40mio-rep2	E_20221201_NO30_400nL_HLAc1_4e7_directIP_titration_rep2_Slot2-5_1_3520.12704.1337.2	2	1	1	10.6	0.89	12.2	9.71	74.4	7	1	1	6380.0		Hydrogen	87	(R)	9	EENCVKEWY	(-)	9		CEEGGnKLWY	E E/N/C/V\K/E|W\Y	77.8	7	3	5	1	0	unbiased	Carbamidomethylation	C:Carbamidomethylation,			43.88628			0.915762	628.765	1256.525	-0.0025	-2.0	2.9000000000000004	4.25	10174.4	nuORFdb_human	ENST00000264896.7_2_4:77116994-77134841:-	ENST00000264896.7_2_4:77116994-77134841:-
40mio-rep3	E_20221201_NO30_400nL_HLAc1_4e7_directIP_titration_rep3_Slot2-5_1_3521.12719.1333.2	2	2	1	11.72	2.53	12.82	9.19	76.3	6	1	1	16600.0		Hydrogen	87	(R)	9	EENCVKEWY	(-)	9		CEEGGnKLWY	E E|N/C|V K/E|W\Y	55.6	5	4	5	3	0	dual b/y bias	Carbamidomethylation	C:Carbamidomethylation,			43.941833			0.918461	628.7632	1256.525	-0.0065	-5.2	-0.6000000000000005	4.25	10174.4	nuORFdb_human	ENST00000264896.7_2_4:77116994-77134841:-	ENST00000264896.7_2_4:77116994-77134841:-
40mio-rep4	E_20221201_NO30_400nL_HLAc1_4e7_directIP_titration_rep4_Slot2-5_1_3522.12715.1346.2	2	2	1	11.94	2.94	11.85	9.0	77.4	7	1	1	15000.0		Hydrogen	87	(R)	9	EENCVKEWY	(-)	9		CEEGGnKLWY	E E/N/C|V\K/E|W\Y	77.8	7	4	5	2	0	unbiased	Carbamidomethylation	C:Carbamidomethylation,			43.909092			0.909973	628.7632	1256.525	-0.0065	-5.2	-0.5	4.25	10174.4	nuORFdb_human	ENST00000264896.7_2_4:77116994-77134841:-	ENST00000264896.7_2_4:77116994-77134841:-
40mio-rep1	E_20221201_NO30_400nL_HLAc1_4e7_directIP_titration_rep1_Slot1-04_1_3496.11757.1302.2	2	1	1	9.44	1.58	8.62	7.86	72.7	6	1	1	7330.0	C90c	Hydrogen	87	(R)	9	EENcVKEWY	(-)	9		cEEGGnKLWY	E E/N/c/V|K E|W\Y	55.6	5	3	5	2	0	unbiased		c:Cysteinylation			40.613277			0.9374	659.7552	1256.525	61.9775	-3.9	-0.6999999999999997	4.25	10174.4	nuORFdb_human	ENST00000264896.7_2_4:77116994-77134841:-	ENST00000264896.7_2_4:77116994-77134841:-
40mio-rep2	E_20221201_NO30_400nL_HLAc1_4e7_directIP_titration_rep2_Slot2-5_1_3520.11423.1328.2	2	2	1	9.05	2.98	7.73	6.07	66.1	6	1	1	11600.0	C90c	Hydrogen	87	(R)	9	EENcVKEWY	(-)	9		cEEGGnKLWY	E E/N\c/V/K E|W\Y	55.6	5	3	4	1	0	unbiased		c:Cysteinylation			39.460392			0.921366	659.7545	1256.525	61.9775	-3.9	1.0000000000000004	4.25	10174.4	nuORFdb_human	ENST00000264896.7_2_4:77116994-77134841:-	ENST00000264896.7_2_4:77116994-77134841:-
10mio-rep1	E_20221201_NO30_400nL_HLAc1_1e7_directIP_titration_rep1_Slot2-3_1_3512.18886.1436.2	2	1	1	12.22	7.79	2.59	4.43	88.3	5	0	0	5680.0		Hydrogen	41	(M)	9	EEPISLHTW	(F)	9		EEPHLSLASE	E E|P|I|S L/H\T W	33.3	3	4	4	3	0	dual b/y bias					65.238739			0.854006	556.2696	1111.542	-0.0091	-8.2	-0.4999999999999991	4.51	6961.0	nuORFdb_human	ENST00000318410.11_1_8:126096196-126103965:-	ENST00000318410.11_1_8:126096196-126103965:-
10mio-rep2	E_20221201_NO30_400nL_HLAc1_1e7_directIP_titration_rep2_Slot2-3_1_3513.18849.1418.2	2	1	1	8.97	3.87	3.55	5.1	75.0	5	0	0	4710.0		Hydrogen	41	(M)	9	EEPISLHTW	(F)	9		EERQQIPPD	E E|P/I/S L/H/T W	33.3	3	1	5	1	0	y-ion bias					65.108711			0.865279	556.2715	1111.542	-0.0071	-6.4	0.2999999999999998	4.51	6961.0	nuORFdb_human	ENST00000318410.11_1_8:126096196-126103965:-	ENST00000318410.11_1_8:126096196-126103965:-
10mio-rep3	E_20221201_NO30_400nL_HLAc1_1e7_directIP_titration_rep3_Slot2-3_1_3514.18766.1440.2	2	1	1	10.77	6.01	3.29	4.76	88.5	6	0	0	5170.0		Hydrogen	41	(M)	9	EEPISLHTW	(F)	9		EEPRHLTTE	E E|P/I/S L/H-T-W	55.6	5	1	4	1	2	y-ion bias					64.823936			0.851538	556.2716	1111.542	-0.0051	-4.6	1.7000000000000002	4.51	6961.0	nuORFdb_human	ENST00000318410.11_1_8:126096196-126103965:-	ENST00000318410.11_1_8:126096196-126103965:-
20mio-rep1	E_20221201_NO30_400nL_HLAc1_2e7_directIP_titration_rep1_Slot2-4_1_3515.18771.1427.2	2	1	1	13.81	7.61	4.76	6.2	88.4	7	0	0	9900.0		Hydrogen	41	(M)	9	EEPISLHTW	(F)	9		EHVLAVAnEE	E/E|P/I|S L/H|T-W	77.8	7	3	6	3	1	dual b/y bias					64.826241			0.859323	556.2712	1111.542	-0.0071	-6.4	-0.20000000000000018	4.51	6961.0	nuORFdb_human	ENST00000318410.11_1_8:126096196-126103965:-	ENST00000318410.11_1_8:126096196-126103965:-
20mio-rep2	E_20221201_NO30_400nL_HLAc1_2e7_directIP_titration_rep3_Slot2-4_1_3518.18837.1430.2	2	2	1	14.29	7.12	5.17	7.17	91.7	7	0	0	15900.0		Hydrogen	41	(M)	9	EEPISLHTW	(F)	9		EEPGYVLFSA	E E|P/I|S-L/H/T\W	77.8	7	3	5	2	1	unbiased					65.06398			0.857304	556.2708	1111.542	-0.0071	-6.4	-0.10000000000000053	4.51	6961.0	nuORFdb_human	ENST00000318410.11_1_8:126096196-126103965:-	ENST00000318410.11_1_8:126096196-126103965:-
20mio-rep3	E_20221201_NO30_400nL_HLAc1_2e7_directIP_titration_rep4_Slot2-4_1_3519.18815.1427.2	2	1	1	13.19	6.9	5.24	6.28	89.4	7	0	0	8760.0		Hydrogen	41	(M)	9	EEPISLHTW	(F)	9		EEPFHSVGLP	E E|P/I/S-L|H/T-W	77.8	7	2	5	2	2	y-ion bias					64.983543			0.859696	556.2718	1111.542	-0.0051	-4.6	1.2000000000000002	4.51	6961.0	nuORFdb_human	ENST00000318410.11_1_8:126096196-126103965:-	ENST00000318410.11_1_8:126096196-126103965:-
40mio-rep1	E_20221201_NO30_400nL_HLAc1_4e7_directIP_titration_rep1_Slot1-04_1_3496.19022.1399.2	2	2	1	11.72	6.26	4.69	5.46	88.6	7	0	0	26400.0		Hydrogen	41	(M)	9	EEPISLHTW	(F)	9		EEPRHLTTE	E E|P/I/S-L/H/T-W	77.8	7	1	5	1	2	y-ion bias					65.711273			0.876863	556.2751	1111.542	0.0009	0.8	4.0	4.51	6961.0	nuORFdb_human	ENST00000318410.11_1_8:126096196-126103965:-	ENST00000318410.11_1_8:126096196-126103965:-
40mio-rep2	E_20221201_NO30_400nL_HLAc1_4e7_directIP_titration_rep2_Slot2-5_1_3520.18712.1421.2	2	5	1	14.24	6.9	5.2	7.34	90.7	7	0	0	53300.0		Hydrogen	41	(M)	9	EEPISLHTW	(F)	9		EEPHLSLASE	E E|P/I|S-L/H|T-W	77.8	7	3	5	3	2	dual b/y bias					64.6409			0.863287	556.2719	1111.542	-0.0051	-4.6	0.3000000000000007	4.51	6961.0	nuORFdb_human	ENST00000318410.11_1_8:126096196-126103965:-	ENST00000318410.11_1_8:126096196-126103965:-
40mio-rep3	E_20221201_NO30_400nL_HLAc1_4e7_directIP_titration_rep3_Slot2-5_1_3521.18744.1427.2	2	4	1	15.0	8.67	3.87	6.33	92.4	6	0	0	30900.0		Hydrogen	41	(M)	9	EEPISLHTW	(F)	9		EEPHLSLASE	E E|P|I|S L/H/T-W	55.6	5	3	5	3	1	dual b/y bias					64.749733			0.859448	556.2717	1111.542	-0.0051	-4.6	0.0	4.51	6961.0	nuORFdb_human	ENST00000318410.11_1_8:126096196-126103965:-	ENST00000318410.11_1_8:126096196-126103965:-
40mio-rep4	E_20221201_NO30_400nL_HLAc1_4e7_directIP_titration_rep4_Slot2-5_1_3522.18737.1427.2	2	4	1	13.8	7.1	4.71	6.7	92.7	7	0	0	37200.0		Hydrogen	41	(M)	9	EEPISLHTW	(F)	9		EEPRHLTTE	E E|P/I|S-L/H/T-W	77.8	7	2	5	2	2	y-ion bias					64.708626			0.859384	556.2716	1111.542	-0.0051	-4.6	0.10000000000000053	4.51	6961.0	nuORFdb_human	ENST00000318410.11_1_8:126096196-126103965:-	ENST00000318410.11_1_8:126096196-126103965:-
5mio-rep1	E_20221201_NO30_400nL_HLAc1_5e6_directIP_titration_rep1_Slot1-37_1_3502.19133.1425.2	2	1	1	8.51	6.36	1.59	2.15	82.2	5	0	0	9470.0		Hydrogen	41	(M)	9	EEPISLHTW	(F)	9		EERQQIPPD	E E|P/I/S L/H T-W	33.3	3	1	4	1	1	y-ion bias					66.085701			0.860908	556.2715	1111.542	-0.0051	-4.6	2.4000000000000004	4.51	6961.0	nuORFdb_human	ENST00000318410.11_1_8:126096196-126103965:-	ENST00000318410.11_1_8:126096196-126103965:-
40mio-rep1	E_20221201_NO30_400nL_HLAc1_4e7_directIP_titration_rep1_Slot1-04_1_3496.13500.1420.2	2	1	1	9.78	4.99	3.82	4.79	77.2	6	1	1	15200.0		Hydrogen	56	(A)	9	EEPLAGRTW	(R)	9		PFRLGNPEE	E E|P/L/A|G/R/T W	55.6	5	2	6	2	0	y-ion bias					46.63356			0.863936	529.7646	1058.526	-0.0038	-3.6	-0.3999999999999999	4.53	8015.0	nuORFdb_human	ENST00000534515.1_1_11:67119307-67119526:-	ENST00000534515.1_1_11:67119307-67119526:-|ENST00000529704.5_1_11:67119307-67120167:-
40mio-rep3	E_20221201_NO30_400nL_HLAc1_4e7_directIP_titration_rep3_Slot2-5_1_3521.19564.1413.2	2	1	1	8.89		8.89	8.89	65.9	7	0	0	7880.0	C22c	Hydrogen	15	(A)	9	EESAGFLcY	(S)	9			E E/S/A/G/F/L|c-Y	77.8	7	1	6	1	1	y-ion bias		c:Cysteinylation			67.584			0.868177	569.2122	1075.44	61.9766	-5.3	-0.7000000000000002	3.8	2739.9	nuORFdb_human	ENST00000302313.9_1_3:39093509-39104563:+	ENST00000302313.9_1_3:39093509-39104563:+
20mio-rep3	E_20221201_NO30_400nL_HLAc1_2e7_directIP_titration_rep4_Slot2-4_1_3519.19427.592.1	1	1	1	9.7	4.15	4.84	5.55	70.7	6	0	0	1510.0		Hydrogen	22	(K)	8	EESPVVSW	(R)	8		PDTVEVSW	E E/S|P\V|V\S\W	75.0	6	5	3	2	0	unbiased					67.097107			1.371038	932.4302	932.436	-0.006	-6.4	-0.6000000000000005	3.8	6212.1	nuORFdb_human	ENST00000474011.5_1_21:11060978-11098717:-	ENST00000474011.5_1_21:11060978-11098717:-|ENST00000624155.2_1_GL000237.1:901-2487:-|ENST00000412295.2_1_5:180710378-180710423:+
40mio-rep1	E_20221201_NO30_400nL_HLAc1_4e7_directIP_titration_rep1_Slot1-04_1_3496.19686.564.1	1	2	1	12.16	6.0	4.02	6.16	84.9	5	0	0	10300.0		Hydrogen	22	(K)	8	EESPVVSW	(R)	8		ETnVPVCL	E E/S|P V|V|S\W	50.0	4	4	4	3	0	dual b/y bias					68.005463			1.387532	932.4333	932.436	-0.003	-3.2	0.0	3.8	6212.1	nuORFdb_human	ENST00000474011.5_1_21:11060978-11098717:-	ENST00000474011.5_1_21:11060978-11098717:-|ENST00000624155.2_1_GL000237.1:901-2487:-|ENST00000412295.2_1_5:180710378-180710423:+
40mio-rep2	E_20221201_NO30_400nL_HLAc1_4e7_directIP_titration_rep2_Slot2-5_1_3520.19369.581.1	1	1	1	11.38	6.61	2.64	4.77	84.5	5	0	0	5440.0		Hydrogen	22	(K)	8	EESPVVSW	(R)	8		ETnVPVCL	E E/S|P V|V\S\W	50.0	4	4	3	2	0	unbiased					66.910736			1.377668	932.4321	932.436	-0.004	-4.3	0.6000000000000005	3.8	6212.1	nuORFdb_human	ENST00000474011.5_1_21:11060978-11098717:-	ENST00000474011.5_1_21:11060978-11098717:-|ENST00000624155.2_1_GL000237.1:901-2487:-|ENST00000412295.2_1_5:180710378-180710423:+
40mio-rep3	E_20221201_NO30_400nL_HLAc1_4e7_directIP_titration_rep3_Slot2-5_1_3521.19394.578.1	1	1	1	10.99	5.22	5.77	5.77	86.9	5	0	0	3880.0		Hydrogen	22	(K)	8	EESPVVSW	(R)	8		ETnVPVCL	E E/S/P V|V\S\W	50.0	4	3	3	1	0	unbiased					66.994125			1.37956	932.4333	932.436	-0.003	-3.2	1.3999999999999995	3.8	6212.1	nuORFdb_human	ENST00000474011.5_1_21:11060978-11098717:-	ENST00000474011.5_1_21:11060978-11098717:-|ENST00000624155.2_1_GL000237.1:901-2487:-|ENST00000412295.2_1_5:180710378-180710423:+
40mio-rep4	E_20221201_NO30_400nL_HLAc1_4e7_directIP_titration_rep4_Slot2-5_1_3522.19372.582.1	1	2	1	11.23	5.29	6.44	5.94	80.7	6	0	0	7340.0		Hydrogen	22	(K)	8	EESPVVSW	(R)	8		VSPDLESW	E E/S/P\V\V|S\W	75.0	6	4	3	1	0	unbiased					66.90197			1.376994	932.4285	932.436	-0.008	-8.6	-3.8999999999999995	3.8	6212.1	nuORFdb_human	ENST00000474011.5_1_21:11060978-11098717:-	ENST00000474011.5_1_21:11060978-11098717:-|ENST00000624155.2_1_GL000237.1:901-2487:-|ENST00000412295.2_1_5:180710378-180710423:+
10mio-rep1	E_20221201_NO30_400nL_HLAc1_1e7_directIP_titration_rep1_Slot2-3_1_3512.14394.1387.2	2	1	1	9.35	4.75	6.65	4.6	66.1	6	1	1	5330.0		Hydrogen	12	(H)	9	EETEVWKDY	(Y)	9		ENGNVPVEnPE	E E/T|E-V/W|K\D-Y	77.8	7	3	4	2	2	unbiased					49.725113			0.884522	599.7613	1198.526	-0.0115	-9.6	-1.8999999999999995	4.0	4447.8	nuORFdb_human	ENST00000504811.5_1_5:118813142-118814588:+	ENST00000504811.5_1_5:118813142-118814588:+
10mio-rep2	E_20221201_NO30_400nL_HLAc1_1e7_directIP_titration_rep2_Slot2-3_1_3513.14365.1391.2	2	2	1	14.32	6.68	11.19	7.64	84.2	7	1	1	7920.0		Hydrogen	12	(H)	9	EETEVWKDY	(Y)	9		PPFDMWKDY	E E|T/E|V|W|K/D\Y	77.8	7	5	6	4	0	dual b/y bias					49.624752			0.882032	599.7622	1198.526	-0.0095	-8.0	-1.2999999999999998	4.0	4447.8	nuORFdb_human	ENST00000504811.5_1_5:118813142-118814588:+	ENST00000504811.5_1_5:118813142-118814588:+
10mio-rep3	E_20221201_NO30_400nL_HLAc1_1e7_directIP_titration_rep3_Slot2-3_1_3514.14310.1396.2	2	1	1	13.62	5.46	10.81	8.17	75.9	7	1	1	4200.0		Hydrogen	12	(H)	9	EETEVWKDY	(Y)	9		PPFDMWKDY	E E|T/E|V|W|K/D\Y	77.8	7	5	6	4	0	dual b/y bias					49.436947			0.87868	599.7634	1198.526	-0.0075	-6.3	0.0	4.0	4447.8	nuORFdb_human	ENST00000504811.5_1_5:118813142-118814588:+	ENST00000504811.5_1_5:118813142-118814588:+
20mio-rep1	E_20221201_NO30_400nL_HLAc1_2e7_directIP_titration_rep1_Slot2-4_1_3515.14294.1382.2	2	1	1	12.52	4.93	8.06	7.59	79.2	6	1	1	8420.0		Hydrogen	12	(H)	9	EETEVWKDY	(Y)	9		ENGNVPVEnPE	E E|T/E|V|W|K D\Y	55.6	5	5	5	4	0	dual b/y bias					49.369133			0.887493	599.762	1198.526	-0.0095	-8.0	-1.7999999999999998	4.0	4447.8	nuORFdb_human	ENST00000504811.5_1_5:118813142-118814588:+	ENST00000504811.5_1_5:118813142-118814588:+
20mio-rep2	E_20221201_NO30_400nL_HLAc1_2e7_directIP_titration_rep3_Slot2-4_1_3518.14393.1382.2	2	1	1	14.75	5.96	10.01	8.79	85.5	7	1	1	7430.0		Hydrogen	12	(H)	9	EETEVWKDY	(Y)	9		PPFDMWKDY	E E/T/E|V|W|K/D\Y	77.8	7	4	6	3	0	dual b/y bias					49.715523			0.887635	599.7632	1198.526	-0.0075	-6.3	0.0	4.0	4447.8	nuORFdb_human	ENST00000504811.5_1_5:118813142-118814588:+	ENST00000504811.5_1_5:118813142-118814588:+
20mio-rep3	E_20221201_NO30_400nL_HLAc1_2e7_directIP_titration_rep4_Slot2-4_1_3519.14305.1380.2	2	1	1	13.59	5.08	10.71	8.51	82.5	7	1	1	7740.0		Hydrogen	12	(H)	9	EETEVWKDY	(Y)	9		PPFDMWKDY	E E/T|E|V|W|K/D\Y	77.8	7	5	6	4	0	dual b/y bias					49.410664			0.888866	599.7644	1198.526	-0.0055	-4.6	1.2000000000000002	4.0	4447.8	nuORFdb_human	ENST00000504811.5_1_5:118813142-118814588:+	ENST00000504811.5_1_5:118813142-118814588:+
40mio-rep1	E_20221201_NO30_400nL_HLAc1_4e7_directIP_titration_rep1_Slot1-04_1_3496.14611.1341.2	2	2	1	17.04	6.4	12.12	10.64	83.2	7	1	1	19200.0		Hydrogen	12	(H)	9	EETEVWKDY	(Y)	9		EEESLKDWY	E E|T/E|V|W/K/D\Y	77.8	7	4	6	3	0	dual b/y bias					50.470753			0.912992	599.7649	1198.526	-0.0035	-3.0	0.20000000000000018	4.0	4447.8	nuORFdb_human	ENST00000504811.5_1_5:118813142-118814588:+	ENST00000504811.5_1_5:118813142-118814588:+
40mio-rep2	E_20221201_NO30_400nL_HLAc1_4e7_directIP_titration_rep2_Slot2-5_1_3520.14258.1359.2	2	1	1	15.95	6.8	13.86	9.15	80.8	7	1	1	13700.0		Hydrogen	12	(H)	9	EETEVWKDY	(Y)	9		PPFDMWKDY	E E|T/E|V|W|K|D\Y	77.8	7	6	6	5	0	dual b/y bias					49.253086			0.901767	599.7643	1198.526	-0.0055	-4.6	0.3000000000000007	4.0	4447.8	nuORFdb_human	ENST00000504811.5_1_5:118813142-118814588:+	ENST00000504811.5_1_5:118813142-118814588:+
40mio-rep3	E_20221201_NO30_400nL_HLAc1_4e7_directIP_titration_rep3_Slot2-5_1_3521.14270.1366.2	2	1	1	10.72	5.07	6.61	5.65	75.7	6	1	1	14700.0		Hydrogen	12	(H)	9	EETEVWKDY	(Y)	9		ENGNVPVEnPE	E E/T E|V|W/K/D\Y	55.6	5	3	5	2	0	unbiased					49.297752			0.897925	599.7645	1198.526	-0.0055	-4.6	0.0	4.0	4447.8	nuORFdb_human	ENST00000504811.5_1_5:118813142-118814588:+	ENST00000504811.5_1_5:118813142-118814588:+
40mio-rep4	E_20221201_NO30_400nL_HLAc1_4e7_directIP_titration_rep4_Slot2-5_1_3522.14252.1366.2	2	2	1	15.23	6.63	11.29	8.6	84.2	7	1	1	21800.0		Hydrogen	12	(H)	9	EETEVWKDY	(Y)	9		PPFDMWKDY	E E/T/E|V|W|K|D\Y	77.8	7	5	6	4	0	dual b/y bias					49.221539			0.897822	599.765	1198.526	-0.0035	-3.0	1.7000000000000002	4.0	4447.8	nuORFdb_human	ENST00000504811.5_1_5:118813142-118814588:+	ENST00000504811.5_1_5:118813142-118814588:+
10mio-rep1	E_20221201_NO30_400nL_HLAc1_1e7_directIP_titration_rep1_Slot2-3_1_3512.16421.1378.2	2	1	1	12.33	0.25	10.4	12.08	72.8	7	1	1	2790.0		Hydrogen	13	(M)	9	EEVCEKLTW	(-)	9		LSDSQEDITW	E E|V|C/E/K/L/T\W	77.8	7	3	6	2	0	y-ion bias	Carbamidomethylation	C:Carbamidomethylation,			56.725773			0.890365	597.2766	1193.551	-0.004	-3.3	4.4	4.25	2485.8	nuORFdb_human	ENST00000367808.7_1_1:169337452-169337518:+	ENST00000367808.7_1_1:169337452-169337518:+
10mio-rep2	E_20221201_NO30_400nL_HLAc1_1e7_directIP_titration_rep2_Slot2-3_1_3513.16385.1381.2	2	2	1	9.71	2.29	7.01	7.42	71.8	6	1	1	5960.0		Hydrogen	13	(M)	9	EEVCEKLTW	(-)	9		GNSQGKTSQTW	E E|V/C|E/K L|T\W	55.6	5	4	5	3	0	dual b/y bias	Carbamidomethylation	C:Carbamidomethylation,			56.600716			0.888029	597.2764	1193.551	-0.006	-5.0	1.7000000000000002	4.25	2485.8	nuORFdb_human	ENST00000367808.7_1_1:169337452-169337518:+	ENST00000367808.7_1_1:169337452-169337518:+
10mio-rep3	E_20221201_NO30_400nL_HLAc1_1e7_directIP_titration_rep3_Slot2-3_1_3514.16324.1383.2	2	1	1	10.36		9.67	10.36	73.6	7	1	1	3740.0		Hydrogen	13	(M)	9	EEVCEKLTW	(-)	9			E E/V|C/E/K-L|T\W	77.8	7	3	5	2	1	unbiased	Carbamidomethylation	C:Carbamidomethylation,			56.390301			0.88705	597.2742	1193.551	-0.01	-8.4	-2.1000000000000005	4.25	2485.8	nuORFdb_human	ENST00000367808.7_1_1:169337452-169337518:+	ENST00000367808.7_1_1:169337452-169337518:+
20mio-rep1	E_20221201_NO30_400nL_HLAc1_2e7_directIP_titration_rep1_Slot2-4_1_3515.16317.1363.2	2	3	1	15.03	3.05	10.37	11.98	87.7	6	1	1	16600.0		Hydrogen	13	(M)	9	EEVCEKLTW	(-)	9		IEnCKEEIAS	E E|V|C|E/K L|T\W	55.6	5	5	5	4	0	dual b/y bias	Carbamidomethylation	C:Carbamidomethylation,			56.352787			0.899483	597.2766	1193.551	-0.004	-3.3	2.9000000000000004	4.25	2485.8	nuORFdb_human	ENST00000367808.7_1_1:169337452-169337518:+	ENST00000367808.7_1_1:169337452-169337518:+
20mio-rep2	E_20221201_NO30_400nL_HLAc1_2e7_directIP_titration_rep3_Slot2-4_1_3518.16415.1359.2	2	3	1	13.56	1.17	11.88	12.39	80.2	6	1	1	21900.0		Hydrogen	13	(M)	9	EEVCEKLTW	(-)	9		GNSQGKTSQTW	E E|V|C|E/K L|T\W	55.6	5	5	5	4	0	dual b/y bias	Carbamidomethylation	C:Carbamidomethylation,			56.696613			0.902213	597.2758	1193.551	-0.006	-5.0	1.2999999999999998	4.25	2485.8	nuORFdb_human	ENST00000367808.7_1_1:169337452-169337518:+	ENST00000367808.7_1_1:169337452-169337518:+
20mio-rep3	E_20221201_NO30_400nL_HLAc1_2e7_directIP_titration_rep4_Slot2-4_1_3519.16363.1364.2	2	1	1	14.73	3.73	10.27	11.0	84.6	6	1	1	7180.0		Hydrogen	13	(M)	9	EEVCEKLTW	(-)	9		GNSQGKTSQTW	E E|V/C|E/K L|T\W	55.6	5	4	5	3	0	dual b/y bias	Carbamidomethylation	C:Carbamidomethylation,			56.518112			0.898637	597.2765	1193.551	-0.004	-3.3	2.5	4.25	2485.8	nuORFdb_human	ENST00000367808.7_1_1:169337452-169337518:+	ENST00000367808.7_1_1:169337452-169337518:+
40mio-rep1	E_20221201_NO30_400nL_HLAc1_4e7_directIP_titration_rep1_Slot1-04_1_3496.16603.1325.2	2	1	1	15.22		11.21	15.22	84.7	7	1	1	15500.0		Hydrogen	13	(M)	9	EEVCEKLTW	(-)	9			E E|V|C|E/K\L|T\W	77.8	7	6	5	4	0	dual b/y bias	Carbamidomethylation	C:Carbamidomethylation,			57.351711			0.92302	597.2781	1193.551	-0.002	-1.7	1.5000000000000002	4.25	2485.8	nuORFdb_human	ENST00000367808.7_1_1:169337452-169337518:+	ENST00000367808.7_1_1:169337452-169337518:+
40mio-rep2	E_20221201_NO30_400nL_HLAc1_4e7_directIP_titration_rep2_Slot2-5_1_3520.16272.1355.2	2	3	1	15.04		11.61	15.04	81.3	6	1	1	38100.0		Hydrogen	13	(M)	9	EEVCEKLTW	(-)	9			E E|V|C|E/K L|T\W	55.6	5	5	5	4	0	dual b/y bias	Carbamidomethylation	C:Carbamidomethylation,			56.208939			0.904391	597.2777	1193.551	-0.002	-1.7	3.2	4.25	2485.8	nuORFdb_human	ENST00000367808.7_1_1:169337452-169337518:+	ENST00000367808.7_1_1:169337452-169337518:+
40mio-rep3	E_20221201_NO30_400nL_HLAc1_4e7_directIP_titration_rep3_Slot2-5_1_3521.16316.1341.2	2	2	1	10.88		10.88	10.88	70.3	6	1	1	20000.0		Hydrogen	13	(M)	9	EEVCEKLTW	(-)	9			E E/V|C|E/K L|T\W	55.6	5	4	5	3	0	dual b/y bias	Carbamidomethylation	C:Carbamidomethylation,			56.362576			0.913531	597.2765	1193.551	-0.004	-3.3	1.2999999999999998	4.25	2485.8	nuORFdb_human	ENST00000367808.7_1_1:169337452-169337518:+	ENST00000367808.7_1_1:169337452-169337518:+
40mio-rep4	E_20221201_NO30_400nL_HLAc1_4e7_directIP_titration_rep4_Slot2-5_1_3522.16272.1340.2	2	2	1	13.46	-0.39	10.81	13.85	81.0	7	1	1	16700.0		Hydrogen	13	(M)	9	EEVCEKLTW	(-)	9		GNSQGKTSQTW	E E|V|C/E/K-L|T\W	77.8	7	4	5	3	1	dual b/y bias	Carbamidomethylation	C:Carbamidomethylation,			56.195068			0.914074	597.2787	1193.551	0.0	0.0	4.7	4.25	2485.8	nuORFdb_human	ENST00000367808.7_1_1:169337452-169337518:+	ENST00000367808.7_1_1:169337452-169337518:+
10mio-rep1	E_20221201_NO30_400nL_HLAc1_1e7_directIP_titration_rep1_Slot2-3_1_3512.15246.1348.2	2	2	1	7.79		4.76	7.79	57.9	6	1	1	7610.0	C16c	Hydrogen	13	(M)	9	EEVcEKLTW	(-)	9			E E|V|c/E/K L|T\W	55.6	5	4	5	3	0	dual b/y bias		c:Cysteinylation			52.668598			0.908826	628.2654	1193.551	61.972	-8.5	-0.7999999999999998	4.25	2485.8	nuORFdb_human	ENST00000367808.7_1_1:169337452-169337518:+	ENST00000367808.7_1_1:169337452-169337518:+
10mio-rep3	E_20221201_NO30_400nL_HLAc1_1e7_directIP_titration_rep3_Slot2-3_1_3514.15137.1346.2	2	1	1	8.01		8.01	8.01	58.0	6	1	1	3840.0	C16c	Hydrogen	13	(M)	9	EEVcEKLTW	(-)	9			E E|V|c/E/K L|T\W	55.6	5	4	5	3	0	dual b/y bias		c:Cysteinylation			52.292473			0.910338	628.2642	1193.551	61.97	-10.0	-3.7	4.25	2485.8	nuORFdb_human	ENST00000367808.7_1_1:169337452-169337518:+	ENST00000367808.7_1_1:169337452-169337518:+
20mio-rep2	E_20221201_NO30_400nL_HLAc1_2e7_directIP_titration_rep3_Slot2-4_1_3518.15201.1337.2	2	1	1	7.44		5.12	7.44	56.6	6	1	1	4470.0	C16c	Hydrogen	13	(M)	9	EEVcEKLTW	(-)	9			E E/V/c E\K-L|T\W	55.6	5	3	3	1	1	unbiased		c:Cysteinylation			52.505112			0.916011	628.268	1193.551	61.978	-3.7	2.5999999999999996	4.25	2485.8	nuORFdb_human	ENST00000367808.7_1_1:169337452-169337518:+	ENST00000367808.7_1_1:169337452-169337518:+
20mio-rep3	E_20221201_NO30_400nL_HLAc1_2e7_directIP_titration_rep4_Slot2-4_1_3519.15142.1334.2	2	1	1	10.22	-2.99	10.87	13.21	73.3	7	1	1	6950.0	C16c	Hydrogen	13	(M)	9	EEVcEKLTW	(-)	9		GHVFNmPHDDA	E E/V|c/E/K-L|T\W	77.8	7	3	5	2	1	unbiased		c:Cysteinylation			52.303074			0.91735	628.267	1193.551	61.976	-5.3	0.5	4.25	2485.8	nuORFdb_human	ENST00000367808.7_1_1:169337452-169337518:+	ENST00000367808.7_1_1:169337452-169337518:+
40mio-rep1	E_20221201_NO30_400nL_HLAc1_4e7_directIP_titration_rep1_Slot1-04_1_3496.15411.1304.2	2	2	1	16.92	3.37	13.34	13.55	89.0	7	1	1	47300.0	C16c	Hydrogen	13	(M)	9	EEVcEKLTW	(-)	9		EEVTDDSSFLGG	E/E|V|c/E/K L|T\W	77.8	7	4	6	3	0	dual b/y bias		c:Cysteinylation			53.234371			0.936299	628.2689	1193.551	61.98	-2.1	1.1	4.25	2485.8	nuORFdb_human	ENST00000367808.7_1_1:169337452-169337518:+	ENST00000367808.7_1_1:169337452-169337518:+
40mio-rep2	E_20221201_NO30_400nL_HLAc1_4e7_directIP_titration_rep2_Slot2-5_1_3520.15080.1320.2	2	1	1	14.97	-0.43	12.85	15.41	81.9	6	1	1	6800.0	C16c	Hydrogen	13	(M)	9	EEVcEKLTW	(-)	9		DLCEEVFGTAD	E E|V|c/E|K L|T\W	55.6	5	5	5	4	0	dual b/y bias		c:Cysteinylation			52.092793			0.926156	628.2684	1193.551	61.978	-3.7	1.2000000000000002	4.25	2485.8	nuORFdb_human	ENST00000367808.7_1_1:169337452-169337518:+	ENST00000367808.7_1_1:169337452-169337518:+
40mio-rep3	E_20221201_NO30_400nL_HLAc1_4e7_directIP_titration_rep3_Slot2-5_1_3521.15086.1323.2	2	1	1	11.42		8.66	11.42	69.6	7	1	1	6780.0	C16c	Hydrogen	13	(M)	9	EEVcEKLTW	(-)	9			E E/V|c/E/K/L|T\W	77.8	7	3	6	2	0	y-ion bias		c:Cysteinylation			52.114841			0.924449	628.2683	1193.551	61.978	-3.7	0.8999999999999995	4.25	2485.8	nuORFdb_human	ENST00000367808.7_1_1:169337452-169337518:+	ENST00000367808.7_1_1:169337452-169337518:+
40mio-rep4	E_20221201_NO30_400nL_HLAc1_4e7_directIP_titration_rep4_Slot2-5_1_3522.15074.1323.2	2	1	1	7.86	0.29	8.27	7.57	67.7	5	1	1	10700.0	C16c	Hydrogen	13	(M)	9	EEVcEKLTW	(-)	9		EEKLEcSLW	E E|V/c/E K L|T\W	44.4	4	3	4	2	0	unbiased		c:Cysteinylation			52.058975			0.924741	628.2679	1193.551	61.978	-3.7	1.0	4.25	2485.8	nuORFdb_human	ENST00000367808.7_1_1:169337452-169337518:+	ENST00000367808.7_1_1:169337452-169337518:+
5mio-rep1	E_20221201_NO30_400nL_HLAc1_5e6_directIP_titration_rep1_Slot1-37_1_3502.15478.1340.2	2	2	1	13.41		10.82	13.41	73.1	6	1	1	5880.0	C16c	Hydrogen	13	(M)	9	EEVcEKLTW	(-)	9			E E|V|c/E|K L|T\W	55.6	5	5	5	4	0	dual b/y bias		c:Cysteinylation			53.466671			0.914008	628.263	1193.551	61.968	-11.6	-4.6	4.25	2485.8	nuORFdb_human	ENST00000367808.7_1_1:169337452-169337518:+	ENST00000367808.7_1_1:169337452-169337518:+
20mio-rep1	E_20221201_NO30_400nL_HLAc1_2e7_directIP_titration_rep1_Slot2-4_1_3515.11249.1618.3	3	1	1	7.88	4.61	2.22	3.27	73.5	7	2	2	6080.0		Hydrogen	42	(E)	10	EEVLRDTRGW	(T)	10		EEVLQnQRML	E/E/V/L/R/D-T R\G W	60.0	6	1	5	0	1	y-ion bias					38.853584			0.73894	420.8818	1260.633	-0.0017	-1.3	4.9	4.68	8756.5	nuORFdb_human	ENST00000369788.7_1_10:105209770-105211975:-	ENST00000369788.7_1_10:105209770-105211975:-|ENST00000461631.1_1_10:105210516-105210915:-
40mio-rep4	E_20221201_NO30_400nL_HLAc1_4e7_directIP_titration_rep4_Slot2-5_1_3522.11249.1612.3	3	1	1	9.8	6.09	3.71	3.71	80.8	6	2	2	6310.0		Hydrogen	42	(E)	10	EEVLRDTRGW	(T)	10		IEnLQKEKEE	E/E/V/L/R/D/T R G W	60.0	6	0	6	0	0	y-ion bias					38.848167			0.742441	420.881	1260.633	-0.0047	-3.7	1.0	4.68	8756.5	nuORFdb_human	ENST00000369788.7_1_10:105209770-105211975:-	ENST00000369788.7_1_10:105209770-105211975:-|ENST00000461631.1_1_10:105210516-105210915:-
40mio-rep1	E_20221201_NO30_400nL_HLAc1_4e7_directIP_titration_rep1_Slot1-04_1_3496.21011.364.1	1	1	1	11.18	1.79	10.13	9.39	77.2	6	0	0	3050.0		Hydrogen	12	(R)	9	EEWQGPTAF	(L)	9		EEWQESRT	E E/W|Q|G|P T\A\F	55.6	5	5	4	3	0	dual b/y bias					72.582832			1.506703	1064.464	1064.468	-0.0084	-7.8	-4.6	3.8	7331.1	nuORFdb_human	ENST00000375370.9_1_13:114286047-114288212:+	ENST00000375370.9_1_13:114286047-114288212:+
1mio-rep1	E_20221201_NO30_400nL_HLAc1_1e6_directIP_titration_rep1_Slot1-06_1_3498.7459.1465.2	2	1	1	8.27	3.1	3.49	5.17	55.7	6	1	1	2680.0		Hydrogen	11	(R)	9	EEYRGGNNW	(-)	9		FGNnLDVnTE	E E/Y/R/G G/N|N\W	55.6	5	2	5	1	0	y-ion bias					25.771338			0.835421	562.7378	1124.476	-0.0068	-6.1	-1.1999999999999993	4.53	2255.4	nuORFdb_human	ENST00000358746.6_1_5:94886290-94886347:-	ENST00000358746.6_1_5:94886290-94886347:-
10mio-rep1	E_20221201_NO30_400nL_HLAc1_1e7_directIP_titration_rep1_Slot2-3_1_3512.7129.1476.2	2	2	1	8.46	3.43	5.16	5.03	60.4	6	1	1	30400.0		Hydrogen	11	(R)	9	EEYRGGNNW	(-)	9		GAmATDKNDW	E E/Y/R|G G/N\N\W	55.6	5	3	4	1	0	unbiased					24.63632			0.828771	562.738	1124.476	-0.0068	-6.1	1.6000000000000005	4.53	2255.4	nuORFdb_human	ENST00000358746.6_1_5:94886290-94886347:-	ENST00000358746.6_1_5:94886290-94886347:-
10mio-rep2	E_20221201_NO30_400nL_HLAc1_1e7_directIP_titration_rep2_Slot2-3_1_3513.7079.1471.2	2	1	1	8.71	3.3	4.8	5.42	63.9	5	1	1	8810.0		Hydrogen	11	(R)	9	EEYRGGNNW	(-)	9		GVEmLMENEG	E E|Y R|G G\N|N\W	33.3	3	5	3	3	0	dual b/y bias					24.461826			0.831882	562.7371	1124.476	-0.0088	-7.9	-1.2000000000000002	4.53	2255.4	nuORFdb_human	ENST00000358746.6_1_5:94886290-94886347:-	ENST00000358746.6_1_5:94886290-94886347:-
10mio-rep3	E_20221201_NO30_400nL_HLAc1_1e7_directIP_titration_rep3_Slot2-3_1_3514.7074.1477.2	2	3	1	9.78	3.41	5.68	6.36	66.5	7	1	1	22200.0		Hydrogen	11	(R)	9	EEYRGGNNW	(-)	9		HMCTYLNW	E E/Y/R\G/G\N|N\W	77.8	7	4	4	1	0	unbiased					24.445183			0.828026	562.7386	1124.476	-0.0048	-4.3	2.0	4.53	2255.4	nuORFdb_human	ENST00000358746.6_1_5:94886290-94886347:-	ENST00000358746.6_1_5:94886290-94886347:-
20mio-rep1	E_20221201_NO30_400nL_HLAc1_2e7_directIP_titration_rep1_Slot2-4_1_3515.7031.1463.2	2	1	1	11.24	3.22	7.72	8.02	63.3	6	1	1	63500.0		Hydrogen	11	(R)	9	EEYRGGNNW	(-)	9		GFGGPTCETAQ	E E|Y/R|G G\N|N\W	55.6	5	5	4	3	0	dual b/y bias					24.291691			0.836558	562.7384	1124.476	-0.0068	-6.1	0.10000000000000053	4.53	2255.4	nuORFdb_human	ENST00000358746.6_1_5:94886290-94886347:-	ENST00000358746.6_1_5:94886290-94886347:-
20mio-rep2	E_20221201_NO30_400nL_HLAc1_2e7_directIP_titration_rep3_Slot2-4_1_3518.7162.1473.2	2	2	1	7.99	0.73	6.36	7.26	60.9	5	1	1	17900.0		Hydrogen	11	(R)	9	EEYRGGNNW	(-)	9		GVEmLMENEG	E E|Y/R|G G N|N\W	44.4	4	4	4	3	0	dual b/y bias					24.744867			0.830331	562.7385	1124.476	-0.0048	-4.3	2.0	4.53	2255.4	nuORFdb_human	ENST00000358746.6_1_5:94886290-94886347:-	ENST00000358746.6_1_5:94886290-94886347:-
20mio-rep3	E_20221201_NO30_400nL_HLAc1_2e7_directIP_titration_rep4_Slot2-4_1_3519.7064.1459.2	2	2	1	10.77	4.32	5.59	6.44	61.6	6	1	1	77200.0		Hydrogen	11	(R)	9	EEYRGGNNW	(-)	9		GVEmLMENEG	E E/Y/R|G G|N|N\W	55.6	5	4	5	3	0	dual b/y bias					24.403864			0.839283	562.7384	1124.476	-0.0068	-6.1	-0.2999999999999998	4.53	2255.4	nuORFdb_human	ENST00000358746.6_1_5:94886290-94886347:-	ENST00000358746.6_1_5:94886290-94886347:-
40mio-rep1	E_20221201_NO30_400nL_HLAc1_4e7_directIP_titration_rep1_Slot1-04_1_3496.7317.1435.2	2	2	1	11.12	3.92	7.26	7.2	64.4	6	1	1	139000.0		Hydrogen	11	(R)	9	EEYRGGNNW	(-)	9		FGNDNFGPQE	E E|Y/R|G G\N|N\W	55.6	5	5	4	3	0	dual b/y bias					25.283131			0.854565	562.7394	1124.476	-0.0048	-4.3	-1.0999999999999996	4.53	2255.4	nuORFdb_human	ENST00000358746.6_1_5:94886290-94886347:-	ENST00000358746.6_1_5:94886290-94886347:-
40mio-rep2	E_20221201_NO30_400nL_HLAc1_4e7_directIP_titration_rep2_Slot2-5_1_3520.7042.1442.2	2	2	1	12.83	4.05	8.3	8.78	66.9	7	1	1	166000.0		Hydrogen	11	(R)	9	EEYRGGNNW	(-)	9		FGNDNFGPQE	E/E|Y/R|G G\N|N\W	77.8	7	5	5	3	0	dual b/y bias					24.33239			0.850168	562.7385	1124.476	-0.0048	-4.3	0.6000000000000005	4.53	2255.4	nuORFdb_human	ENST00000358746.6_1_5:94886290-94886347:-	ENST00000358746.6_1_5:94886290-94886347:-
40mio-rep3	E_20221201_NO30_400nL_HLAc1_4e7_directIP_titration_rep3_Slot2-5_1_3521.7038.1461.2	2	2	1	11.42	4.18	7.03	7.24	66.8	7	1	1	57900.0		Hydrogen	11	(R)	9	EEYRGGNNW	(-)	9		FGNDNFGPQE	E/E/Y/R|G G\N|N\W	77.8	7	4	5	2	0	unbiased					24.314915			0.838119	562.7376	1124.476	-0.0068	-6.1	-1.5	4.53	2255.4	nuORFdb_human	ENST00000358746.6_1_5:94886290-94886347:-	ENST00000358746.6_1_5:94886290-94886347:-
40mio-rep4	E_20221201_NO30_400nL_HLAc1_4e7_directIP_titration_rep4_Slot2-5_1_3522.7021.1462.2	2	2	1	9.91	2.07	7.1	7.84	62.3	6	1	1	83900.0		Hydrogen	11	(R)	9	EEYRGGNNW	(-)	9		YSPYGTHGGW	E E/Y/R|G G\N|N\W	55.6	5	4	4	2	0	unbiased					24.251978			0.837396	562.7388	1124.476	-0.0048	-4.3	0.40000000000000036	4.53	2255.4	nuORFdb_human	ENST00000358746.6_1_5:94886290-94886347:-	ENST00000358746.6_1_5:94886290-94886347:-
5mio-rep1	E_20221201_NO30_400nL_HLAc1_5e6_directIP_titration_rep1_Slot1-37_1_3502.7297.1467.2	2	2	1	8.99	3.87	5.01	5.12	60.7	6	1	1	13500.0		Hydrogen	11	(R)	9	EEYRGGNNW	(-)	9		YSPYGTHGGW	E E/Y/R|G\G N|N\W	55.6	5	4	4	2	0	unbiased					25.210962			0.834424	562.7386	1124.476	-0.0048	-4.3	2.7	4.53	2255.4	nuORFdb_human	ENST00000358746.6_1_5:94886290-94886347:-	ENST00000358746.6_1_5:94886290-94886347:-
5mio-rep3	E_20221201_NO30_400nL_HLAc1_5e6_directIP_titration_rep3_Slot2-2_1_3511.7303.1473.2	2	1	1	8.15	4.86	4.2	3.29	61.2	6	1	1	4160.0		Hydrogen	11	(R)	9	EEYRGGNNW	(-)	9		FGNDNFGPQE	E E/Y/R|G\G N\N\W	55.6	5	4	3	1	0	unbiased					25.233471			0.830274	562.7364	1124.476	-0.0108	-9.6	-1.4000000000000004	4.53	2255.4	nuORFdb_human	ENST00000358746.6_1_5:94886290-94886347:-	ENST00000358746.6_1_5:94886290-94886347:-
SCP	E_20221201_NO30_400nL_HLAc1_4e7_PDAC_Slot2-6_1_3524.12555.384.1	1	3	1	13.36	7.76	5.95	5.6	85.7	8	1	1	24100.0		Hydrogen	17	(M)	9	EGLKETISY	(C)	9		ETAVKELSY	E/G/L/K|E\T\I\S\Y	100.0	9	5	4	1	0	unbiased					43.372974			1.494744	1039.5287	1039.531	-0.0006	-0.6	1.7999999999999998	4.53	4034.7	nuORFdb_human	ENST00000403890.7_1_6:150067086-150067191:-	ENST00000403890.7_1_6:150067086-150067191:-
SCP	E_20221201_NO30_400nL_HLAc1_4e7_PDAC_Slot2-6_1_3524.17604.1268.2	2	1	1	11.97	5.05	5.95	6.92	77.7	5	1	1	6320.0		Hydrogen	69	(Q)	11	EPFRDLSNNEF	(S)	11		LSGNGPmPGLnFF	E P F R D L|S\N|N\E\F	45.5	5	5	2	2	0	b-ion bias					60.816448			0.959001	684.3124	1367.623	-0.0059	-4.3	-1.9	4.14	9820.0	nuORFdb_human	ENST00000588221.5_1_19:9545835-9546183:-	ENST00000588221.5_1_19:9545835-9546183:-
Exploris_FAIMS	VH20221207_MKP_FAIMS2022E_HLAc1_4e7_PDAC.43195.43195.2	2	1	1	10.51	4.41	7.39	6.1	74.0	6	1	1	1440000.0		Hydrogen	45	(G)	9	EPVTLRAAF	(G)	9		EPVFVVTGR	E P/V/T/L/R-A A/F	55.6	5	0	5	0	1	y-ion bias			0.958	89.4	78.58	120.0	-70.0		502.2811	1003.557	-0.0023	-2.3	0.30000000000000027	6.1	6863.9	nuORFdb_human	ENST00000302513.6_1_2:99758144-99758336:+	ENST00000302513.6_1_2:99758144-99758336:+
20mio-rep3	E_20221201_NO30_400nL_HLAc1_2e7_directIP_titration_rep4_Slot2-4_1_3519.29113.307.1	1	1	1	7.76	6.28	0.35	1.47	64.6	6	0	0	3200.0		Hydrogen	6	(L)	9	EQVILGLLL	(L)	9		LGLTPTGILI	E Q V\I\L\G\L\L\L	66.7	6	6	0	0	0	b-ion bias					100.552971			1.540497	997.6275	997.629	-0.0012	-1.2	4.6	4.0	2408.1	nuORFdb_human	T331461_7:113948927-113957058:-	T331461_7:113948927-113957058:-
1mio-rep1	E_20221201_NO30_400nL_HLAc1_1e6_directIP_titration_rep1_Slot1-06_1_3498.15938.388.1	1	2	1	10.3	2.51	2.64	7.79	76.5	6	0	0	3730.0		Hydrogen	41	(D)	10	ESDVSSALSY	(I)	10		LnITGSnSSY	E S D V|S/S\A\L\S\Y	60.0	6	5	2	1	0	b-ion bias					55.048164			1.492256	1057.4558	1057.468	-0.0084	-8.0	-3.0999999999999996	3.67	28843.8	smORF_v4	LRRC37BP1_17:28958817-28961287:+	LRRC37BP1_17:28958817-28961287:+
1mio-rep2	E_20221201_NO30_400nL_HLAc1_1e6_directIP_titration_rep3_Slot2-1_1_3508.15885.417.1	1	1	1	7.69	2.98	1.87	4.71	68.0	6	0	0	2080.0		Hydrogen	41	(D)	10	ESDVSSALSY	(I)	10		NGCDKTISY	E S D V|S/S\A\L\S\Y	60.0	6	5	2	1	0	b-ion bias					54.865074			1.475119	1057.4589	1057.468	-0.0084	-8.0	0.3000000000000007	3.67	28843.8	smORF_v4	LRRC37BP1_17:28958817-28961287:+	LRRC37BP1_17:28958817-28961287:+
1mio-rep3	E_20221201_NO30_400nL_HLAc1_1e6_directIP_titration_rep4_Slot2-1_1_3509.15808.412.1	1	1	1	9.41	2.32	1.5	7.09	72.3	6	0	0	1940.0		Hydrogen	41	(D)	10	ESDVSSALSY	(I)	10		KDTEDSLSY	E S D V|S\S\A\L\S\Y	60.0	6	6	1	1	0	b-ion bias					54.592922			1.478487	1057.4584	1057.468	-0.0084	-8.0	0.0	3.67	28843.8	smORF_v4	LRRC37BP1_17:28958817-28961287:+	LRRC37BP1_17:28958817-28961287:+
10mio-rep1	E_20221201_NO30_400nL_HLAc1_1e7_directIP_titration_rep1_Slot2-3_1_3512.15602.402.1	1	3	1	11.32	2.76	2.7	8.56	74.9	7	0	0	11900.0		Hydrogen	41	(D)	10	ESDVSSALSY	(I)	10		NGCDKTISY	E S D/V|S|S\A\L\S\Y	70.0	7	6	3	2	0	b-ion bias					53.898151			1.484413	1057.4622	1057.468	-0.0084	-8.0	-0.2999999999999998	3.67	28843.8	smORF_v4	LRRC37BP1_17:28958817-28961287:+	LRRC37BP1_17:28958817-28961287:+
10mio-rep2	E_20221201_NO30_400nL_HLAc1_1e7_directIP_titration_rep2_Slot2-3_1_3513.15547.404.1	1	1	1	9.48	3.45	0.89	6.03	73.7	6	0	0	5770.0		Hydrogen	41	(D)	10	ESDVSSALSY	(I)	10		KDTEDSLSY	E S D V|S\S\A\L\S\Y	60.0	6	6	1	1	0	b-ion bias					53.705257			1.482965	1057.4612	1057.468	-0.0084	-8.0	-1.2999999999999998	3.67	28843.8	smORF_v4	LRRC37BP1_17:28958817-28961287:+	LRRC37BP1_17:28958817-28961287:+
10mio-rep3	E_20221201_NO30_400nL_HLAc1_1e7_directIP_titration_rep3_Slot2-3_1_3514.15503.412.1	1	3	1	10.6	4.32	2.97	6.28	77.4	7	0	0	19800.0		Hydrogen	41	(D)	10	ESDVSSALSY	(I)	10		LKSEEDSSY	E S D\V|S\S\A\L\S\Y	70.0	7	7	1	1	0	b-ion bias					53.556129			1.47825	1057.4623	1057.468	-0.0084	-8.0	-1.7000000000000002	3.67	28843.8	smORF_v4	LRRC37BP1_17:28958817-28961287:+	LRRC37BP1_17:28958817-28961287:+
20mio-rep1	E_20221201_NO30_400nL_HLAc1_2e7_directIP_titration_rep1_Slot2-4_1_3515.15490.405.1	1	5	1	12.57	4.01	1.78	8.55	77.6	6	0	0	87000.0		Hydrogen	41	(D)	10	ESDVSSALSY	(I)	10		KDTEDSLSY	E S D V|S|S\A\L\S\Y	60.0	6	6	2	2	0	b-ion bias					53.497795			1.482384	1057.4637	1057.468	-0.0084	-8.0	-1.7999999999999998	3.67	28843.8	smORF_v4	LRRC37BP1_17:28958817-28961287:+	LRRC37BP1_17:28958817-28961287:+
20mio-rep2	E_20221201_NO30_400nL_HLAc1_2e7_directIP_titration_rep3_Slot2-4_1_3518.15569.401.1	1	4	1	11.14	2.6	2.16	8.54	76.7	6	0	0	11900.0		Hydrogen	41	(D)	10	ESDVSSALSY	(I)	10		VSSCQNLSY	E S D V|S|S\A\L\S\Y	60.0	6	6	2	2	0	b-ion bias					53.775215			1.484436	1057.4628	1057.468	-0.0084	-8.0	-1.7000000000000002	3.67	28843.8	smORF_v4	LRRC37BP1_17:28958817-28961287:+	LRRC37BP1_17:28958817-28961287:+
20mio-rep3	E_20221201_NO30_400nL_HLAc1_2e7_directIP_titration_rep4_Slot2-4_1_3519.15512.1482.2	2	4	1	12.3	4.38	1.09	7.93	68.5	6	0	0	48000.0		Hydrogen	41	(D)	10	ESDVSSALSY	(I)	10		KDTEDSLSY	E S D V|S|S\A|L|S\Y	60.0	6	6	4	4	0	dual b/y bias					53.580128			0.824555	529.2345	1057.468	-0.0057	-5.4	0.39999999999999947	3.67	28843.8	smORF_v4	LRRC37BP1_17:28958817-28961287:+	LRRC37BP1_17:28958817-28961287:+
40mio-rep1	E_20221201_NO30_400nL_HLAc1_4e7_directIP_titration_rep1_Slot1-04_1_3496.15787.377.1	1	4	1	12.97	3.24	2.09	9.72	82.1	6	0	0	177000.0		Hydrogen	41	(D)	10	ESDVSSALSY	(I)	10		KDTEDSLSY	E S D V|S|S\A\L\S\Y	60.0	6	6	2	2	0	b-ion bias					54.533344			1.499019	1057.4651	1057.468	0.0016	1.5	4.7	3.67	28843.8	smORF_v4	LRRC37BP1_17:28958817-28961287:+	LRRC37BP1_17:28958817-28961287:+
40mio-rep2	E_20221201_NO30_400nL_HLAc1_4e7_directIP_titration_rep2_Slot2-5_1_3520.15457.1475.2	2	3	1	14.45	6.33	2.28	8.12	82.1	6	0	0	62200.0		Hydrogen	41	(D)	10	ESDVSSALSY	(I)	10		KDTEDSLSY	E S D V/S|S|A|L|S\Y	60.0	6	5	5	4	0	dual b/y bias					53.395126			0.829135	529.2358	1057.468	-0.0037	-3.5	1.4000000000000004	3.67	28843.8	smORF_v4	LRRC37BP1_17:28958817-28961287:+	LRRC37BP1_17:28958817-28961287:+
40mio-rep3	E_20221201_NO30_400nL_HLAc1_4e7_directIP_titration_rep3_Slot2-5_1_3521.15457.1479.2	2	3	1	16.96	7.72	2.05	9.24	87.2	6	0	0	47000.0		Hydrogen	41	(D)	10	ESDVSSALSY	(I)	10		KDTEDSLSY	E S D V|S|S|A|L|S\Y	60.0	6	6	5	5	0	dual b/y bias					53.395592			0.826515	529.2353	1057.468	-0.0057	-5.4	-0.8000000000000007	3.67	28843.8	smORF_v4	LRRC37BP1_17:28958817-28961287:+	LRRC37BP1_17:28958817-28961287:+
40mio-rep4	E_20221201_NO30_400nL_HLAc1_4e7_directIP_titration_rep4_Slot2-5_1_3522.15458.1478.2	2	4	1	16.79	7.23	2.85	9.56	85.6	6	0	0	114000.0		Hydrogen	41	(D)	10	ESDVSSALSY	(I)	10		VSSCQNLSY	E S D V|S|S|A|L|S\Y	60.0	6	6	5	5	0	dual b/y bias					53.384537			0.827439	529.2357	1057.468	-0.0037	-3.5	1.2000000000000002	3.67	28843.8	smORF_v4	LRRC37BP1_17:28958817-28961287:+	LRRC37BP1_17:28958817-28961287:+
5mio-rep2	E_20221201_NO30_400nL_HLAc1_5e6_directIP_titration_rep2_Slot2-2_1_3510.15767.416.1	1	2	1	10.89	3.67	1.68	7.22	75.0	6	0	0	7390.0		Hydrogen	41	(D)	10	ESDVSSALSY	(I)	10		VSSCQNLSY	E S D V/S|S\A\L\S\Y	60.0	6	5	2	1	0	b-ion bias					54.45937			1.475994	1057.4565	1057.468	-0.0084	-8.0	0.6999999999999993	3.67	28843.8	smORF_v4	LRRC37BP1_17:28958817-28961287:+	LRRC37BP1_17:28958817-28961287:+
5mio-rep3	E_20221201_NO30_400nL_HLAc1_5e6_directIP_titration_rep3_Slot2-2_1_3511.15762.413.1	1	1	1	10.63	3.39	0.74	7.25	74.9	6	0	0	2400.0		Hydrogen	41	(D)	10	ESDVSSALSY	(I)	10		VSSCQNLSY	E S D V|S|S\A\L\S\Y	60.0	6	6	2	2	0	b-ion bias					54.444389			1.477809	1057.4585	1057.468	-0.0084	-8.0	0.1999999999999993	3.67	28843.8	smORF_v4	LRRC37BP1_17:28958817-28961287:+	LRRC37BP1_17:28958817-28961287:+
40mio-rep1	E_20221201_NO30_400nL_HLAc1_4e7_directIP_titration_rep1_Slot1-04_1_3496.21053.1305.2	2	1	1	12.78	6.91	6.8	5.86	78.2	6	1	1	4100.0		Hydrogen	5	(H)	9	ESLQVYRYW	(Y)	9		nTIQVHTFPEG	E S/L/Q|V|Y|R|Y W	55.6	5	4	6	4	0	dual b/y bias					72.727859			0.935474	622.3088	1243.611	0.0001	0.1	3.3000000000000003	6.1	2274.5	nuORFdb_human	ENST00000630259.1_2_8:125535224-125551297:-	ENST00000630259.1_2_8:125535224-125551297:-
40mio-rep4	E_20221201_NO30_400nL_HLAc1_4e7_directIP_titration_rep4_Slot2-5_1_3522.5765.1447.2	2	1	1	10.76	3.58	3.0	7.17	75.3	7	1	1	4050.0		Hydrogen	36	(K)	10	ETDGAQVGRY	(A)	10		ETDQNIRYG	E T/D/G/A/Q|V|G\R Y	60.0	6	3	6	2	0	y-ion bias					19.916445			0.846906	548.2546	1095.506	-0.0038	-3.5	1.2000000000000002	4.37	8093.1	nuORFdb_human	ENST00000484445.5_1_1:40915787-40916492:+	ENST00000484445.5_1_1:40915787-40916492:+|ENST00000469416.1_1_1:40916330-40916492:+
40mio-rep1	E_20221201_NO30_400nL_HLAc1_4e7_directIP_titration_rep1_Slot1-04_1_3496.13091.1284.2	2	1	1	9.07	6.56	4.51	2.5	67.5	7	1	1	7230.0		Hydrogen	8	(L)	10	ETDIEMETRY	(K)	10		MHLTSEELnPn	E T/D/I|E|M/E/T/R Y	60.0	6	2	7	2	0	y-ion bias					45.220985			0.948542	643.7801	1286.557	-0.0042	-3.3	-0.09999999999999964	4.0	2466.8	nuORFdb_human	ENST00000524003.1_1_8:92081945-92082008:-	ENST00000524003.1_1_8:92081945-92082008:-
20mio-rep1	E_20221201_NO30_400nL_HLAc1_2e7_directIP_titration_rep1_Slot2-4_1_3515.9624.1343.2	2	2	1	11.42	6.08	8.41	5.34	68.8	8	1	1	6820.0	M13m	Hydrogen	8	(L)	10	ETDIEmETRY	(K)	10		mHLTSEELnPn	E T/D\I/E/m/E/T/R\Y	80.0	8	2	6	0	0	y-ion bias		m:Oxidized methionine			33.243462			0.911721	651.7749	1286.557	15.9858	-7.0	-0.7999999999999998	4.0	2466.8	nuORFdb_human	ENST00000524003.1_1_8:92081945-92082008:-	ENST00000524003.1_1_8:92081945-92082008:-
40mio-rep2	E_20221201_NO30_400nL_HLAc1_4e7_directIP_titration_rep2_Slot2-5_1_3520.9621.1330.2	2	2	1	14.94	8.53	7.46	6.41	74.8	8	1	1	9060.0	M13m	Hydrogen	8	(L)	10	ETDIEmETRY	(K)	10		mHLTSEELnPn	E T/D|I|E/m/E|T/R\Y	80.0	8	4	7	3	0	unbiased		m:Oxidized methionine			33.236794			0.92043	651.776	1286.557	15.9878	-5.5	-0.5999999999999996	4.0	2466.8	nuORFdb_human	ENST00000524003.1_1_8:92081945-92082008:-	ENST00000524003.1_1_8:92081945-92082008:-
40mio-rep3	E_20221201_NO30_400nL_HLAc1_4e7_directIP_titration_rep3_Slot2-5_1_3521.9615.1329.2	2	3	1	11.59	5.91	7.51	5.68	71.8	8	1	1	11200.0	M13m	Hydrogen	8	(L)	10	ETDIEmETRY	(K)	10		mHLTSEELnPn	E T/D|I|E/m/E/T/R\Y	80.0	8	3	7	2	0	y-ion bias		m:Oxidized methionine			33.217876			0.920909	651.7768	1286.557	15.9898	-3.9	0.6999999999999997	4.0	2466.8	nuORFdb_human	ENST00000524003.1_1_8:92081945-92082008:-	ENST00000524003.1_1_8:92081945-92082008:-
20mio-rep2	E_20221201_NO30_400nL_HLAc1_2e7_directIP_titration_rep3_Slot2-4_1_3518.9656.1682.3	3	2	1	7.92	3.1	3.36	4.82	67.2	6	2	2	7760.0		Hydrogen	43	(E)	9	EVLRDTRGW	(T)	9		LDLRSTGICP	E V/L/R/D/T/R/G W	55.6	5	0	6	0	0	y-ion bias					33.355587			0.698304	377.865	1131.591	-0.0101	-8.9	-2.6000000000000005	6.17	8756.5	nuORFdb_human	ENST00000369788.7_1_10:105209770-105211975:-	ENST00000369788.7_1_10:105209770-105211975:-|ENST00000461631.1_1_10:105210516-105210915:-
40mio-rep1	E_20221201_NO30_400nL_HLAc1_4e7_directIP_titration_rep1_Slot1-04_1_3496.9825.1362.2	2	1	1	8.09	5.18	3.33	2.91	78.9	5	2	2	74200.0		Hydrogen	43	(E)	9	EVLRDTRGW	(T)	9		GGIGGGTITRGW	E/V L R/D|T R\G\W	44.4	4	3	3	1	0	unbiased					33.942307			0.900312	566.2968	1131.591	-0.0038	-3.4	-0.19999999999999973	6.17	8756.5	nuORFdb_human	ENST00000369788.7_1_10:105209770-105211975:-	ENST00000369788.7_1_10:105209770-105211975:-|ENST00000461631.1_1_10:105210516-105210915:-
Eva-50mio-3fr	AL20210827_EV_HLA_PDAC_PANFRO413_2D_50e6_W632_classI_fxn2.42285.42398.2	2	2	2	7.23	2.45	3.2	4.79	58.8	6	0	0	3180000.0		Hydrogen	177	(T)	8	EVPAPLAP	(-)	8		qPVIPASV	E/V|P|A-P-L A-P	75.0	6	2	3	2	3	internal-ion bias			0.946	88.0	77.32	100.0	0.0		397.2261	793.445	-0.0006	-0.8	-1.1	4.0	19427.2	nuORFdb_human	ENST00000370220.1_1_10:102759899-102760451:+	ENST00000370220.1_1_10:102759899-102760451:+
SCP	E_20221201_NO30_400nL_HLAc1_4e7_PDAC_Slot2-6_1_3524.24375.1229.2	2	2	1	9.8		9.8	9.8	51.3	6	1	1	16200.0		Hydrogen	20	(A)	11	EYLCQMKGLTF	(F)	11			E Y|L|C/Q M/K G L|T\F	36.4	4	4	5	3	0	unbiased	Carbamidomethylation	C:Carbamidomethylation,			84.208839			0.982758	695.3279	1389.654	-0.0054	-3.9	-1.5	6.1	5206.1	nuORFdb_human	ENST00000428402.6_1_2:175087868-175094150:-	ENST00000428402.6_1_2:175087868-175094150:-
SCP	E_20221201_NO30_400nL_HLAc1_4e7_PDAC_Slot2-6_1_3524.17823.1215.2	2	3	1	15.8	7.25	10.93	8.55	85.6	7	1	1	25300.0	M25m	Hydrogen	20	(A)	11	EYLCQmKGLTF	(F)	11		YLEcIERITF	E Y|L|C/Q/m/K G L|T\F	54.5	6	4	6	3	0	unbiased	Carbamidomethylation	C:Carbamidomethylation,m:Oxidized methionine			61.573452			0.991873	703.3253	1389.654	15.9886	-4.5	-2.1	6.1	5206.1	nuORFdb_human	ENST00000428402.6_1_2:175087868-175094150:-	ENST00000428402.6_1_2:175087868-175094150:-
SCP	E_20221201_NO30_400nL_HLAc1_4e7_PDAC_Slot2-6_1_3524.24867.317.1	1	2	1	9.82	2.51	9.1	7.31	73.1	6	0	0	17600.0		Hydrogen	44	(T)	9	EYLSLTNGF	(R)	9		LYELSASNF	E Y/L|S|L|T\N G\F	55.6	5	5	4	3	0	dual b/y bias					85.908432			1.534312	1043.5042	1043.504	-0.0044	-4.2	-1.8000000000000003	4.0	8669.0	nuORFdb_human	ENST00000361198.9_1_10:103870664-103871239:-	ENST00000361198.9_1_10:103870664-103871239:-
Eva-50mio-3fr	AL20210827_EV_HLA_PDAC_PANFRO413_2D_50e6_W632_classI_fxn2.34745.34745.2	2	1	1	10.72	4.56	10.74	6.16	65.0	7	0	0	8040000.0		Hydrogen	2	(M)	9	EYNNIFHTF	(T)	9		VEYTCKHFT	E Y|N/N-I/F/H/T/F	77.8	7	1	6	1	1	y-ion bias			0.959	79.8	63.75	100.0	0.0		592.7731	1184.537	0.0018	1.5	1.2	5.24	5604.2	nuORFdb_human	ENST00000545363.6_1_12:9808558-9809281:+	ENST00000545363.6_1_12:9808558-9809281:+|ENST00000633848.1_1_12:9808558-9809555:+
Eva-50mio-3fr	AL20210827_EV_HLA_PDAC_PANFRO413_2D_50e6_W632_classI_fxn2.33866.33971.2	2	2	2	11.97	6.59	6.42	5.38	84.0	6	1	1	82300000.0		Hydrogen	19	(A)	9	EYPELRGVF	(-)	9		nPAIRVFEY	E Y|P/E/L/R-G V/F	55.6	5	1	5	1	1	y-ion bias			0.919	85.8	62.3	100.0	0.0		555.2854	1109.563	0.0009	0.8	0.5	4.53	2951.4	smORF_v4|nuORFdb_human	GEMIN6_2:39005337-39005419:+	GEMIN6_2:39005337-39005419:+|ENST00000409011.5_2_2:39005336-39005417:+
Exploris	AL20221201_MKP_PDAC_01.44149.44149.2	2	2	1	10.44	5.47	4.21	4.97	81.7	5	1	1	23000000.0		Hydrogen	19	(A)	9	EYPELRGVF	(-)	9		EYPFRVGEL	E Y|P/E/L/R G V/F	44.4	4	1	5	1	0	y-ion bias			0.759	88.6	67.53	4.69	0.0		555.2858	1109.563	0.0017	1.5	0.7	4.53	2951.4	smORF_v4|nuORFdb_human	GEMIN6_2:39005337-39005419:+	GEMIN6_2:39005337-39005419:+|ENST00000409011.5_2_2:39005336-39005417:+
Exploris_FAIMS	VH20221207_MKP_FAIMS2022E_HLAc1_4e7_PDAC.53571.53571.2	2	4	1	8.74	3.44	5.45	5.3	69.6	5	1	1	283000000.0		Hydrogen	19	(A)	9	EYPELRGVF	(-)	9		YERDPGLLF	E Y/P/E/L/R G V/F	44.4	4	0	5	0	0	y-ion bias			0.763	65.7	93.55	15.93	-50.0		555.2828	1109.563	-0.0043	-3.8	-1.1999999999999997	4.53	2951.4	smORF_v4|nuORFdb_human	GEMIN6_2:39005337-39005419:+	GEMIN6_2:39005337-39005419:+|ENST00000409011.5_2_2:39005336-39005417:+
SCP	E_20221201_NO30_400nL_HLAc1_4e7_PDAC_Slot2-6_1_3524.7179.1408.2	2	2	1	10.52	3.96	7.07	6.56	70.4	6	1	1	12200.0		Hydrogen	34	(S)	9	EYTQKQATF	(G)	9		EKSNYVGATF	E Y/T|Q/K Q\A|T\F	55.6	5	4	4	2	0	unbiased					24.805426			0.871595	558.2703	1115.537	-0.004	-3.6	-1.2000000000000002	6.1	5240.0	nuORFdb_human	ENST00000357103.4_1_12:1887050-1887191:+	ENST00000357103.4_1_12:1887050-1887191:+
SCP	E_20221201_NO30_400nL_HLAc1_4e7_PDAC_Slot2-6_1_3524.28059.186.1	1	1	1	11.49	1.82	4.88	9.67	78.5	6	1	1	7060.0		Hydrogen	16	(K)	9	EYTSIFIKF	(I)	9		nGPVVGnTLKF	E Y T/S|I|F|I\K\F	66.7	6	5	4	3	0	dual b/y bias					96.939217			1.611238	1147.5994	1147.603	-0.0034	-3.0	-0.6000000000000001	6.1	5508.5	nuORFdb_human	ENST00000393766.6_1_4:166259844-166261421:+	ENST00000393766.6_1_4:166259844-166261421:+
SCP	E_20221201_NO30_400nL_HLAc1_4e7_PDAC_Slot2-6_1_3524.17065.617.1	1	1	1	8.27	3.29	3.55	4.98	76.6	5	0	0	13500.0		Hydrogen	41	(V)	9	FAAATAVAM	(R)	9		FNSLVAAM	F A A A\T\A\V\A\M	55.6	5	5	0	0	0	b-ion bias					58.954685			1.355947	852.4256	852.428	-0.0024	-2.8	-0.3999999999999999	5.52	5462.4	smORF_v4|nuORFdb_human	SNX13_7:17979948-17980106:-	SNX13_7:17979948-17980106:-|ENST00000428135.7_1_7:17979950-17980106:-
SCP	E_20221201_NO30_400nL_HLAc1_4e7_PDAC_Slot2-6_1_3524.11512.643.1	1	1	1	8.05	2.05	3.63	6.0	51.4	5	0	0	6870.0	M49m	Hydrogen	41	(V)	9	FAAATAVAm	(R)	9		GLGFSGLAm	F A A A|T/A|V\A\m	55.6	5	4	3	2	0	unbiased		m:Oxidized methionine			39.771343			1.340273	868.4208	852.428	15.9926	-2.7	-0.30000000000000027	5.52	5462.4	smORF_v4|nuORFdb_human	SNX13_7:17979948-17980106:-	SNX13_7:17979948-17980106:-|ENST00000428135.7_1_7:17979950-17980106:-
40mio-rep1	E_20221201_NO30_400nL_HLAc1_4e7_directIP_titration_rep1_Slot1-04_1_3496.15242.1445.2	2	1	1	10.93	7.55	3.22	3.39	73.9	6	1	1	11400.0		Hydrogen	43	(V)	9	FAFGRGQSL	(L)	9		FAKKECSI	F/A/F|G R\G-Q-S\L	77.8	7	3	3	1	2	unbiased					52.649914			0.848225	491.7573	982.51	-0.0038	-3.8	-0.5999999999999996	9.75	5836.8	nuORFdb_human	ENST00000575379.1_1_17:7358950-7359124:+	ENST00000575379.1_1_17:7358950-7359124:+
40mio-rep2	E_20221201_NO30_400nL_HLAc1_4e7_directIP_titration_rep2_Slot2-5_1_3520.14928.1460.2	2	1	1	9.52	6.76	2.03	2.76	63.9	7	1	1	6090.0		Hydrogen	43	(V)	9	FAFGRGQSL	(L)	9		FALFPKEM	F/A/F/G/R\G Q-S\L	77.8	7	2	4	0	1	y-ion bias					51.567013			0.838859	491.7568	982.51	-0.0038	-3.8	1.1000000000000005	9.75	5836.8	nuORFdb_human	ENST00000575379.1_1_17:7358950-7359124:+	ENST00000575379.1_1_17:7358950-7359124:+
40mio-rep4	E_20221201_NO30_400nL_HLAc1_4e7_directIP_titration_rep4_Slot2-5_1_3522.14959.1464.2	2	1	1	7.36	5.43	2.27	1.93	74.5	5	1	1	8960.0		Hydrogen	43	(V)	9	FAFGRGQSL	(L)	9		FAKKECSI	F/A/F/G R\G Q S\L	44.4	4	2	3	0	0	unbiased					51.662022			0.836161	491.7577	982.51	-0.0018	-1.8	2.9000000000000004	9.75	5836.8	nuORFdb_human	ENST00000575379.1_1_17:7358950-7359124:+	ENST00000575379.1_1_17:7358950-7359124:+
Exploris_FAIMS	VH20221207_MKP_FAIMS2022E_HLAc1_4e7_PDAC.25249.25249.2	2	2	1	9.9	3.52	2.23	6.38	73.4	5	0	0	194000000.0		Hydrogen	245	(Q)	8	FAHSAVEM	(A)	8		ETHFQVM	F A H\S-A\V\E/M	62.5	5	3	1	0	1	b-ion bias			0.993	99.6	51.63	5.49	-50.0		446.204	891.403	-0.0021	-2.4	0.20000000000000018	5.24	61769.9	nuORFdb_human	ENST00000370082.1_1_20:62201547-62204491:-	ENST00000370082.1_1_20:62201547-62204491:-|ENST00000479540.5_1_20:62203456-62204512:-
Eva-50mio-3fr	AL20210827_EV_HLA_PDAC_PANFRO413_2D_50e6_W632_classI_fxn1.9159.9159.2	2	2	1	12.25	4.33	4.53	7.92	68.7	5	0	0	93300000.0	M252m	Hydrogen	245	(Q)	8	FAHSAVEm	(A)	8		ETHFQVm	F A H\S\A\V\E|m	62.5	5	5	1	1	0	b-ion bias		m:Oxidized methionine	0.998	96.2	18.37	49.82	0.0		454.202	891.403	15.9937	-1.3	-1.4000000000000001	5.24	61769.9	nuORFdb_human	ENST00000370082.1_1_20:62201547-62204491:-	ENST00000370082.1_1_20:62201547-62204491:-|ENST00000479540.5_1_20:62203456-62204512:-
Exploris	AL20221201_MKP_PDAC_01.10808.10906.2	2	1	1	11.14	3.3	4.59	7.85	70.3	5	0	0	108000000.0	M252m	Hydrogen	245	(Q)	8	FAHSAVEm	(A)	8		FLHSQEm	F A H\S\A\V|E|m	62.5	5	5	2	2	0	b-ion bias		m:Oxidized methionine	0.998	97.2	20.23	9.65	0.0		454.203	891.403	15.9958	1.0	0.19999999999999996	5.24	61769.9	nuORFdb_human	ENST00000370082.1_1_20:62201547-62204491:-	ENST00000370082.1_1_20:62201547-62204491:-|ENST00000479540.5_1_20:62203456-62204512:-
SCP	E_20221201_NO30_400nL_HLAc1_4e7_PDAC_Slot2-6_1_3524.4534.1543.2	2	3	1	17.77	10.9	5.3	6.87	93.9	6	0	0	69900.0	M252m	Hydrogen	245	(Q)	8	FAHSAVEm	(A)	8		GIPMDVEm	F A/H|S|A|V|E\m	75.0	6	5	5	4	0	dual b/y bias		m:Oxidized methionine			15.673556			0.786304	454.2002	891.403	15.9898	-5.6	-3.1999999999999997	5.24	61769.9	nuORFdb_human	ENST00000370082.1_1_20:62201547-62204491:-	ENST00000370082.1_1_20:62201547-62204491:-|ENST00000479540.5_1_20:62203456-62204512:-
Exploris_FAIMS	VH20221207_MKP_FAIMS2022E_HLAc1_4e7_PDAC.14644.14738.2	2	1	1	12.17	3.26	4.11	8.91	68.3	5	0	0	30400000.0	M252m	Hydrogen	245	(Q)	8	FAHSAVEm	(A)	8		ETHFQVm	F A H\S\A\V\E|m	62.5	5	5	1	1	0	b-ion bias		m:Oxidized methionine	0.996	100.0	31.78	26.91	-50.0		454.201	891.403	15.9918	-3.4	-0.7999999999999998	5.24	61769.9	nuORFdb_human	ENST00000370082.1_1_20:62201547-62204491:-	ENST00000370082.1_1_20:62201547-62204491:-|ENST00000479540.5_1_20:62203456-62204512:-
20mio-rep2	E_20221201_NO30_400nL_HLAc1_2e7_directIP_titration_rep3_Slot2-4_1_3518.17131.1438.2	2	1	1	7.18	2.15	1.47	5.03	62.8	5	1	1	6240.0		Hydrogen	12	(M)	9	FARLVSNSW	(I)	9		PFTKISNWS	F A R L/V|S|N|S\W	55.6	5	4	4	3	0	dual b/y bias					59.170773			0.85233	540.2828	1079.563	-0.0045	-4.2	2.0999999999999996	9.75	3894.6	nuORFdb_human	ENST00000532225.5_3_11:129763187-129764268:-	ENST00000532225.5_3_11:129763187-129764268:-|ENST00000524746.5_1_11:129762731-129764268:-|ENST00000541786.5_2_12:118699334-118699418:-
40mio-rep1	E_20221201_NO30_400nL_HLAc1_4e7_directIP_titration_rep1_Slot1-04_1_3496.17225.528.1	1	1	1	10.01	6.87	3.18	3.14	71.9	5	0	0	3230.0		Hydrogen	67	(V)	8	FEETGSPW	(-)	8		GFPSDASANS	F E\E|T|G|S|P W	50.0	4	5	4	4	0	dual b/y bias					59.499866			1.409324	952.4017	952.405	-0.0027	-2.8	0.40000000000000036	3.8	7704.7	nuORFdb_human	ENST00000479665.5_2_3:28390190-28390412:-	ENST00000479665.5_2_3:28390190-28390412:-
40mio-rep2	E_20221201_NO30_400nL_HLAc1_4e7_directIP_titration_rep2_Slot2-5_1_3520.16901.544.1	1	1	1	12.22	6.63	4.56	5.59	74.9	6	0	0	5200.0		Hydrogen	67	(V)	8	FEETGSPW	(-)	8		FGPSGGDTSQ	F E|E|T|G|S|P\W	75.0	6	6	5	5	0	dual b/y bias					58.382008			1.399974	952.4003	952.405	-0.0047	-4.9	0.0	3.8	7704.7	nuORFdb_human	ENST00000479665.5_2_3:28390190-28390412:-	ENST00000479665.5_2_3:28390190-28390412:-
40mio-rep3	E_20221201_NO30_400nL_HLAc1_4e7_directIP_titration_rep3_Slot2-5_1_3521.16917.546.1	1	1	1	8.75	6.51	4.12	2.25	67.2	6	0	0	4230.0		Hydrogen	67	(V)	8	FEETGSPW	(-)	8		GFPSDASANS	F/E|E/T\G|S|P W	75.0	6	4	5	3	0	dual b/y bias					58.438053			1.398362	952.3994	952.405	-0.0057	-6.0	-1.4000000000000004	3.8	7704.7	nuORFdb_human	ENST00000479665.5_2_3:28390190-28390412:-	ENST00000479665.5_2_3:28390190-28390412:-
Exploris	AL20221201_MKP_PDAC_01.63068.63068.2	2	2	1	12.94	4.21	12.94	8.74	74.6	7	1	1	47400000.0		Hydrogen	26	(V)	10	FFHDPLTLKF	(I)	10		VHmYLPTKLF	F F/H\D|P L/T|L/K/F	60.0	6	3	6	2	0	y-ion bias			0.946	100.0	95.22	100.0	0.0		632.8422	1264.672	0.0047	3.7	2.9000000000000004	6.74	4747.6	nuORFdb_human	ENST00000367210.2_2_1:203771721-203771835:+	ENST00000367210.2_2_1:203771721-203771835:+|ENST00000367214.5_2_1:203770728-203771838:+
SCP	E_20221201_NO30_400nL_HLAc1_4e7_PDAC_Slot2-6_1_3524.28128.1278.2	2	1	1	11.44	3.85	7.92	7.58	78.6	7	1	1	12100.0		Hydrogen	26	(V)	10	FFHDPLTLKF	(I)	10		FFHKRDWKT	F/F/H|D|P L T|L/K\F	70.0	7	4	6	3	0	unbiased					97.177452			0.952394	632.8384	1264.672	-0.0037	-3.0	-0.6000000000000001	6.74	4747.6	nuORFdb_human	ENST00000367210.2_2_1:203771721-203771835:+	ENST00000367210.2_2_1:203771721-203771835:+|ENST00000367214.5_2_1:203770728-203771838:+
SCP	E_20221201_NO30_400nL_HLAc1_4e7_PDAC_Slot2-6_1_3524.29450.392.1	1	1	1	13.68	7.84	5.83	5.83	86.4	7	0	0	23700.0		Hydrogen	15	(L)	9	FFLSGGSLF	(S)	9		FFLSNLSF	F F\L|S\G\G\S\L\F	77.8	7	7	1	1	0	b-ion bias					101.748764			1.489873	974.4973	974.498	-0.0012	-1.2	1.2	5.52	3049.5	nuORFdb_human	ENST00000456324.5_1_19:36728687-36728771:+	ENST00000456324.5_1_19:36728687-36728771:+
10mio-rep1	E_20221201_NO30_400nL_HLAc1_1e7_directIP_titration_rep1_Slot2-3_1_3512.11161.1452.2	2	1	1	11.63	6.67	4.42	4.96	66.2	8	1	1	6850.0		Hydrogen	30	(A)	9	FGYSRHTPF	(-)	9		PmVmTRTPF	F/G/Y/S/R\H|T|P\F	100.0	9	4	6	2	0	unbiased					38.561779			0.843593	556.2644	1111.532	-0.0112	-10.1	-2.3999999999999995	8.75	4454.2	nuORFdb_human	ENST00000398073.6_1_12:58216891-58217005:-	ENST00000398073.6_1_12:58216891-58217005:-
40mio-rep1	E_20221201_NO30_400nL_HLAc1_4e7_directIP_titration_rep1_Slot1-04_1_3496.11300.1394.2	2	6	1	16.32	8.73	8.11	7.59	80.3	8	1	1	208000.0		Hydrogen	30	(A)	9	FGYSRHTPF	(-)	9		MYRSPATPF	F/G/Y|S/R\H|T|P\F	100.0	9	5	6	3	0	dual b/y bias					39.035049			0.880169	556.2683	1111.532	-0.0032	-2.9	0.30000000000000027	8.75	4454.2	nuORFdb_human	ENST00000398073.6_1_12:58216891-58217005:-	ENST00000398073.6_1_12:58216891-58217005:-
40mio-rep2	E_20221201_NO30_400nL_HLAc1_4e7_directIP_titration_rep2_Slot2-5_1_3520.10969.1418.2	2	4	1	9.57	4.93	4.07	4.65	63.4	6	1	1	124000.0		Hydrogen	30	(A)	9	FGYSRHTPF	(-)	9		MYRSPATPF	F/G/Y/S R H|T|P\F	66.7	6	3	5	2	0	unbiased					37.893356			0.865051	556.2676	1111.532	-0.0032	-2.9	2.0000000000000004	8.75	4454.2	nuORFdb_human	ENST00000398073.6_1_12:58216891-58217005:-	ENST00000398073.6_1_12:58216891-58217005:-
40mio-rep3	E_20221201_NO30_400nL_HLAc1_4e7_directIP_titration_rep3_Slot2-5_1_3521.10993.1393.2	2	5	1	11.96	8.18	3.79	3.79	70.5	7	1	1	106000.0		Hydrogen	30	(A)	9	FGYSRHTPF	(-)	9		MYRSPATPF	F/G/Y|S R\H|T|P\F	77.8	7	5	5	3	0	dual b/y bias					37.978817			0.880915	556.2669	1111.532	-0.0052	-4.7	-0.10000000000000053	8.75	4454.2	nuORFdb_human	ENST00000398073.6_1_12:58216891-58217005:-	ENST00000398073.6_1_12:58216891-58217005:-
40mio-rep4	E_20221201_NO30_400nL_HLAc1_4e7_directIP_titration_rep4_Slot2-5_1_3522.10992.1417.2	2	6	1	12.08	6.9	5.76	5.18	70.2	6	1	1	142000.0		Hydrogen	30	(A)	9	FGYSRHTPF	(-)	9		MYRSPATPF	F/G/Y/S R\H|T|P F	55.6	5	3	5	2	0	unbiased					37.960789			0.865941	556.2674	1111.532	-0.0052	-4.7	0.0	8.75	4454.2	nuORFdb_human	ENST00000398073.6_1_12:58216891-58217005:-	ENST00000398073.6_1_12:58216891-58217005:-
5mio-rep1	E_20221201_NO30_400nL_HLAc1_5e6_directIP_titration_rep1_Slot1-37_1_3502.11364.1445.2	2	3	1	8.79	4.66	4.12	4.12	56.7	6	1	1	21700.0		Hydrogen	30	(A)	9	FGYSRHTPF	(-)	9		MYRSPATPF	F/G/Y/S R\H|T|P F	55.6	5	3	5	2	0	unbiased					39.256493			0.84799	556.2666	1111.532	-0.0052	-4.7	2.3	8.75	4454.2	nuORFdb_human	ENST00000398073.6_1_12:58216891-58217005:-	ENST00000398073.6_1_12:58216891-58217005:-
40mio-rep1	E_20221201_NO30_400nL_HLAc1_4e7_directIP_titration_rep1_Slot1-04_1_3496.22641.1408.2	2	2	1	14.58	5.94	10.26	8.65	90.8	6	0	0	35900.0		Hydrogen	16	(S)	9	FHPPVPQWV	(S)	9		qRPRGQPWV	F H|P\P V|P|Q|W\V	55.6	5	6	4	4	0	dual b/y bias					78.215057			0.87129	553.7905	1106.578	-0.0035	-3.1	0.10000000000000009	6.74	10189.7	nuORFdb_human	ENST00000571129.5_1_17:7144048-7144743:-	ENST00000571129.5_1_17:7144048-7144743:-
40mio-rep2	E_20221201_NO30_400nL_HLAc1_4e7_directIP_titration_rep2_Slot2-5_1_3520.22489.1414.2	2	2	1	12.24	5.25	7.56	6.99	84.8	6	0	0	20300.0		Hydrogen	16	(S)	9	FHPPVPQWV	(S)	9		FGVKHYAGEV	F H|P\P V|P-Q|W\V	55.6	5	5	3	3	1	dual b/y bias					77.690163			0.867435	553.7901	1106.578	-0.0055	-4.9	0.0	6.74	10189.7	nuORFdb_human	ENST00000571129.5_1_17:7144048-7144743:-	ENST00000571129.5_1_17:7144048-7144743:-
40mio-rep3	E_20221201_NO30_400nL_HLAc1_4e7_directIP_titration_rep3_Slot2-5_1_3521.22533.1412.2	2	2	1	11.13	4.51	7.55	6.62	83.1	5	0	0	15500.0		Hydrogen	16	(S)	9	FHPPVPQWV	(S)	9		KADFRGQWV	F H/P P V|P|Q|W\V	44.4	4	4	4	3	0	dual b/y bias					77.83918			0.868911	553.7906	1106.578	-0.0035	-3.1	1.4999999999999996	6.74	10189.7	nuORFdb_human	ENST00000571129.5_1_17:7144048-7144743:-	ENST00000571129.5_1_17:7144048-7144743:-
40mio-rep4	E_20221201_NO30_400nL_HLAc1_4e7_directIP_titration_rep4_Slot2-5_1_3522.22491.1422.2	2	2	1	13.77	5.39	9.05	8.38	91.7	5	0	0	15400.0		Hydrogen	16	(S)	9	FHPPVPQWV	(S)	9		QFSVPFPWV	F H|P P V|P\Q|W\V	44.4	4	5	3	3	0	dual b/y bias					77.679543			0.862578	553.7899	1106.578	-0.0055	-4.9	-0.20000000000000018	6.74	10189.7	nuORFdb_human	ENST00000571129.5_1_17:7144048-7144743:-	ENST00000571129.5_1_17:7144048-7144743:-
40mio-rep3	E_20221201_NO30_400nL_HLAc1_4e7_directIP_titration_rep3_Slot2-5_1_3521.18931.1382.2	2	1	1	9.99	6.29	5.03	3.69	68.1	6	0	0	6550.0		Hydrogen	56	(F)	9	FIETESQLY	(C)	9		ACLQFSQIY	F I/E T\E|S\Q|L\Y	55.6	5	5	3	2	0	unbiased					65.395386			0.887849	565.2706	1129.541	-0.0065	-5.7	-1.1000000000000005	3.8	9811.1	smORF_v4|nuORFdb_human	LINC01116_2:177494900-177497763:-	LINC01116_2:177494900-177497763:-|ENST00000295549.8_1_2:177494902-177497775:-|TCONS_00004507_2:177494902-177502270:-
Exploris	AL20221201_MKP_PDAC_01.63718.63718.2	2	1	1	10.4	6.98	3.1	3.42	73.4	7	1	1	272000000.0		Hydrogen	3	(V)	11	FLAFLSREMAA	(V)	11		FLASPYMRISA	F/L|A|F/L-S R E\M/A-A	72.7	8	3	5	2	2	unbiased			1.0	88.8	96.65	89.58	0.0		628.3286	1255.65	-0.0004	-0.3	-1.1	6.0	2324.8	smORF_v4|nuORFdb_human	BCLAF1_6:136610880-136610939:-	BCLAF1_6:136610880-136610939:-|ENST00000640069.1_1_6:136610882-136610939:-
SCP	E_20221201_NO30_400nL_HLAc1_4e7_PDAC_Slot2-6_1_3524.6584.1423.2	2	1	1	13.81	5.42	8.7	8.39	89.2	6	1	2	11400.0		Hydrogen	72	(I)	9	FLARKPSAV	(-)	9		FLIIQNAAV	F/L/A/R K|P S\A\V	55.6	5	3	4	1	0	unbiased					22.750927			0.86172	494.799	988.594	-0.0031	-3.1	-0.7000000000000002	11.0	9126.5	nuORFdb_human	ENST00000312037.5_1_5:149826506-149829126:-	ENST00000312037.5_1_5:149826506-149829126:-|ENST00000407193.5_1_5:149826506-149829126:-
Exploris_FAIMS	VH20221207_MKP_FAIMS2022E_HLAc1_4e7_PDAC.19582.19582.2	2	1	1	14.67	7.38	7.29	7.29	84.7	5	1	2	4330000.0		Hydrogen	72	(I)	9	FLARKPSAV	(-)	9		FININLRV	F/L|A R K|P S/A|V	44.4	4	3	5	3	0	dual b/y bias			0.851	76.3	41.43	80.64	-70.0		494.7993	988.594	-0.0026	-2.6	0.0	11.0	9126.5	nuORFdb_human	ENST00000312037.5_1_5:149826506-149829126:-	ENST00000312037.5_1_5:149826506-149829126:-|ENST00000407193.5_1_5:149826506-149829126:-
SCP	E_20221201_NO30_400nL_HLAc1_4e7_PDAC_Slot2-6_1_3524.22210.1320.2	2	4	1	11.75	6.36	4.69	5.39	73.8	6	1	1	19900.0		Hydrogen	116	(S)	9	FLCSLEQRL	(-)	9		LFCTVWAVGL	F L|C|S|L/E/Q|R-L	77.8	7	4	6	4	1	dual b/y bias	Carbamidomethylation	C:Carbamidomethylation,			76.731163			0.926387	583.3047	1165.603	-0.0007	-0.6	1.7999999999999998	6.0	13473.2	nuORFdb_human	ENST00000470902.5_1_9:130911720-130912803:+	ENST00000470902.5_1_9:130911720-130912803:+
40mio-rep1	E_20221201_NO30_400nL_HLAc1_4e7_directIP_titration_rep1_Slot1-04_1_3496.16245.1429.2	2	1	1	11.3	7.39	4.44	3.91	81.8	6	1	1	7880.0		Hydrogen	27	(V)	9	FLDPATPRV	(R)	9		LFDPARPSL	F L|D|P/A/T|P R\V	55.6	5	4	5	3	0	dual b/y bias					56.115669			0.858326	508.2816	1015.557	-0.0004	-0.4	2.8000000000000003	5.84	6962.9	nuORFdb_human	ENST00000407501.6_1_18:3449895-3450350:+	ENST00000407501.6_1_18:3449895-3450350:+|ENST00000405385.7_1_18:3449655-3456373:+|ENST00000343820.9_1_18:3449712-3450399:+
40mio-rep3	E_20221201_NO30_400nL_HLAc1_4e7_directIP_titration_rep3_Slot2-5_1_3521.15960.1468.2	2	1	1	8.63	7.05	2.26	1.58	64.6	6	1	1	7760.0		Hydrogen	27	(V)	9	FLDPATPRV	(R)	9		LFDPARPSL	F/L|D|P/A/T/P R V	66.7	6	2	6	2	0	y-ion bias					55.132839			0.833467	508.279	1015.557	-0.0064	-6.3	-1.7000000000000002	5.84	6962.9	nuORFdb_human	ENST00000407501.6_1_18:3449895-3450350:+	ENST00000407501.6_1_18:3449895-3450350:+|ENST00000405385.7_1_18:3449655-3456373:+|ENST00000343820.9_1_18:3449712-3450399:+
Eva-50mio-3fr	AL20210827_EV_HLA_PDAC_PANFRO413_2D_50e6_W632_classI_fxn3.50708.50708.2	2	1	1	10.77	4.68	4.93	6.09	87.7	8	1	1	7140000.0		Hydrogen	86	(E)	10	FLFQDFLRQA	(A)	10		LFFGALFGHIY	F/L|F/Q/D F/L/R-Q-A	80.0	8	1	6	1	2	y-ion bias			0.889	100.0	91.08	100.0	0.0		642.8414	1284.674	0.0021	1.6	1.1	5.84	10788.2	nuORFdb_human	ENST00000229390.7_1_12:120901892-120907330:-	ENST00000229390.7_1_12:120901892-120907330:-
Exploris	AL20221201_MKP_PDAC_01.66327.66327.2	2	1	1	9.33	5.21	2.97	4.11	77.4	7	1	1	84700000.0		Hydrogen	86	(E)	10	FLFQDFLRQA	(A)	10		LFFGALFGHIY	F/L|F/Q/D F/L/R Q-A	60.0	6	1	6	1	1	y-ion bias			0.737	74.7	98.98	46.93	0.0		642.8407	1284.674	0.0006	0.5	-0.30000000000000004	5.84	10788.2	nuORFdb_human	ENST00000229390.7_1_12:120901892-120907330:-	ENST00000229390.7_1_12:120901892-120907330:-
20mio-rep1	E_20221201_NO30_400nL_HLAc1_2e7_directIP_titration_rep1_Slot2-4_1_3515.28114.1316.2	2	1	1	11.25	2.64	7.12	8.61	70.1	8	1	1	2980.0		Hydrogen	86	(E)	10	FLFQDFLRQA	(A)	10		EIImFVAGFLE	F L|F|Q/D\F/L|R\Q-A	80.0	8	5	5	3	1	unbiased					97.08046			0.928944	642.8364	1284.674	-0.0088	-6.9	-0.7000000000000002	5.84	10788.2	nuORFdb_human	ENST00000229390.7_1_12:120901892-120907330:-	ENST00000229390.7_1_12:120901892-120907330:-
SCP	E_20221201_NO30_400nL_HLAc1_4e7_PDAC_Slot2-6_1_3524.28943.1293.2	2	1	1	16.48	5.34	9.57	11.13	85.5	9	1	1	14800.0		Hydrogen	86	(E)	10	FLFQDFLRQA	(A)	10		LFFTMTVAARQ	F/L|F|Q|D\F|L|R\Q\A	100.0	10	8	6	5	0	dual b/y bias					99.994522			0.943156	642.8396	1284.674	-0.0008	-0.6	1.7999999999999998	5.84	10788.2	nuORFdb_human	ENST00000229390.7_1_12:120901892-120907330:-	ENST00000229390.7_1_12:120901892-120907330:-
40mio-rep1	E_20221201_NO30_400nL_HLAc1_4e7_directIP_titration_rep1_Slot1-04_1_3496.28217.1285.2	2	3	1	21.39	8.0	10.21	13.38	98.4	9	1	1	124000.0		Hydrogen	86	(E)	10	FLFQDFLRQA	(A)	10		LFFTMTVAARQ	F/L|F|Q|D\F|L|R\Q\A	100.0	10	8	6	5	0	dual b/y bias					97.48172			0.948168	642.8376	1284.674	-0.0048	-3.7	-0.5	5.84	10788.2	nuORFdb_human	ENST00000229390.7_1_12:120901892-120907330:-	ENST00000229390.7_1_12:120901892-120907330:-
40mio-rep2	E_20221201_NO30_400nL_HLAc1_4e7_directIP_titration_rep2_Slot2-5_1_3520.28128.1296.2	2	2	1	20.07	6.61	9.66	13.46	97.6	9	1	1	21700.0		Hydrogen	86	(E)	10	FLFQDFLRQA	(A)	10		LFFTMTVAARQ	F/L|F|Q|D\F|L|R\Q\A	100.0	10	8	6	5	0	dual b/y bias					97.170456			0.941535	642.8386	1284.674	-0.0028	-2.2	2.7	5.84	10788.2	nuORFdb_human	ENST00000229390.7_1_12:120901892-120907330:-	ENST00000229390.7_1_12:120901892-120907330:-
40mio-rep3	E_20221201_NO30_400nL_HLAc1_4e7_directIP_titration_rep3_Slot2-5_1_3521.28137.1311.2	2	1	1	19.07	6.89	9.36	12.18	94.4	9	1	1	4080.0		Hydrogen	86	(E)	10	FLFQDFLRQA	(A)	10		LFFTMTVAARQ	F/L|F|Q|D\F|L|R\Q\A	100.0	10	8	6	5	0	dual b/y bias					97.19442			0.932031	642.837	1284.674	-0.0068	-5.3	-0.7000000000000002	5.84	10788.2	nuORFdb_human	ENST00000229390.7_1_12:120901892-120907330:-	ENST00000229390.7_1_12:120901892-120907330:-
40mio-rep4	E_20221201_NO30_400nL_HLAc1_4e7_directIP_titration_rep4_Slot2-5_1_3522.28141.1304.2	2	1	1	16.72	6.36	7.08	10.36	89.3	9	1	1	8180.0		Hydrogen	86	(E)	10	FLFQDFLRQA	(A)	10		LFFTMTVAARQ	F/L|F|Q|D\F|L/R\Q\A	100.0	10	7	6	4	0	dual b/y bias					97.198471			0.936264	642.8367	1284.674	-0.0068	-5.3	-0.5999999999999996	5.84	10788.2	nuORFdb_human	ENST00000229390.7_1_12:120901892-120907330:-	ENST00000229390.7_1_12:120901892-120907330:-
20mio-rep2	E_20221201_NO30_400nL_HLAc1_2e7_directIP_titration_rep3_Slot2-4_1_3518.22988.513.1	1	2	1	9.08	4.94	4.9	4.14	76.3	6	0	0	3580.0		Hydrogen	38	(Y)	9	FLFSDPATA	(S)	9		ASSLnFSEI	F L/F/S/D|P A\T\A	55.6	5	3	4	1	0	unbiased					79.40126			1.418286	968.4682	968.472	-0.0044	-4.5	1.7999999999999998	3.8	8603.6	nuORFdb_human	ENST00000257663.3_1_7:77423607-77427674:-	ENST00000257663.3_1_7:77423607-77427674:-
40mio-rep1	E_20221201_NO30_400nL_HLAc1_4e7_directIP_titration_rep1_Slot1-04_1_3496.23178.506.1	1	2	1	15.05	4.78	9.48	10.27	88.5	6	0	0	7060.0		Hydrogen	38	(Y)	9	FLFSDPATA	(S)	9		TQPAPnAPAT	F L|F|S|D|P A\T\A	55.6	5	6	4	4	0	dual b/y bias					80.070168			1.42219	968.4695	968.472	-0.0034	-3.5	-0.2999999999999998	3.8	8603.6	nuORFdb_human	ENST00000257663.3_1_7:77423607-77427674:-	ENST00000257663.3_1_7:77423607-77427674:-
40mio-rep4	E_20221201_NO30_400nL_HLAc1_4e7_directIP_titration_rep4_Slot2-5_1_3522.22925.527.1	1	3	1	17.26	4.28	12.07	12.98	94.3	7	0	0	7170.0		Hydrogen	38	(Y)	9	FLFSDPATA	(S)	9		TQPAPnAPAT	F L|F|S|D|P\A\T\A	77.8	7	7	4	4	0	dual b/y bias					79.180809			1.40997	968.4703	968.472	-0.0024	-2.5	2.2	3.8	8603.6	nuORFdb_human	ENST00000257663.3_1_7:77423607-77427674:-	ENST00000257663.3_1_7:77423607-77427674:-
40mio-rep1	E_20221201_NO30_400nL_HLAc1_4e7_directIP_titration_rep1_Slot1-04_1_3496.27834.185.1	1	1	1	14.73	6.69	5.76	8.04	89.9	8	0	0	6620.0		Hydrogen	38	(Y)	11	FLFSDPATASL	(N)	11		FISFnnQLAL	F L/F/S/D|P A\T\A\S\L	63.6	7	5	4	1	0	unbiased					96.158371			1.612059	1168.5831	1168.589	-0.0085	-7.2	-4.0	3.8	8603.6	nuORFdb_human	ENST00000257663.3_1_7:77423607-77427674:-	ENST00000257663.3_1_7:77423607-77427674:-
40mio-rep2	E_20221201_NO30_400nL_HLAc1_4e7_directIP_titration_rep2_Slot2-5_1_3520.27699.201.1	1	3	1	17.92	9.55	8.8	8.37	95.0	9	0	0	10800.0		Hydrogen	38	(Y)	11	FLFSDPATASL	(N)	11		LFFSPDKDSI	F L/F|S/D|P\A\T\A\S\L	81.8	9	7	4	2	0	unbiased					95.686607			1.602606	1168.5834	1168.589	-0.0085	-7.2	-2.3	3.8	8603.6	nuORFdb_human	ENST00000257663.3_1_7:77423607-77427674:-	ENST00000257663.3_1_7:77423607-77427674:-
40mio-rep4	E_20221201_NO30_400nL_HLAc1_4e7_directIP_titration_rep4_Slot2-5_1_3522.27705.1376.2	2	2	1	13.63	4.21	5.35	9.42	80.2	6	0	0	7380.0		Hydrogen	38	(Y)	11	FLFSDPATASL	(N)	11		FLEVEGAGFSL	F L|F-S D|P A/T\A|S\L	45.5	5	5	4	3	1	unbiased					95.692513			0.891683	584.7942	1168.589	-0.0077	-6.6	-1.8999999999999995	3.8	8603.6	nuORFdb_human	ENST00000257663.3_1_7:77423607-77427674:-	ENST00000257663.3_1_7:77423607-77427674:-
SCP	E_20221201_NO30_400nL_HLAc1_4e7_PDAC_Slot2-6_1_3524.28611.1374.2	2	2	1	20.99	13.54	13.83	7.46	94.2	8	0	0	54800.0		Hydrogen	17	(D)	9	FLIQHLPLV	(-)	9		IFHLQLIPV	F/L|I|Q|H|L|P\L\V	100.0	9	7	6	5	0	dual b/y bias					98.848137			0.892866	540.3336	1079.661	-0.0005	-0.4	2.0	6.74	3038.5	nuORFdb_human	ENST00000430069.5_1_3:176771676-176782752:-	ENST00000430069.5_1_3:176771676-176782752:-|ENST00000424913.5_1_3:176771673-176816307:-
40mio-rep1	E_20221201_NO30_400nL_HLAc1_4e7_directIP_titration_rep1_Slot1-04_1_3496.26802.1344.2	2	2	1	17.17	11.6	11.06	5.57	83.6	8	0	0	13300.0		Hydrogen	17	(D)	9	FLIQHLPLV	(-)	9		IFHLQLIPV	F/L|I/Q\H|L|P\L\V	100.0	9	6	5	3	0	dual b/y bias					92.591141			0.911115	540.3319	1079.661	-0.0045	-4.1	-0.8999999999999995	6.74	3038.5	nuORFdb_human	ENST00000430069.5_1_3:176771676-176782752:-	ENST00000430069.5_1_3:176771676-176782752:-|ENST00000424913.5_1_3:176771673-176816307:-
40mio-rep2	E_20221201_NO30_400nL_HLAc1_4e7_directIP_titration_rep2_Slot2-5_1_3520.26607.1360.2	2	2	1	14.96	10.74	9.02	4.23	81.4	7	0	0	8060.0		Hydrogen	17	(D)	9	FLIQHLPLV	(-)	9		IFHLQLIPV	F L|I/Q/H\L|P\L\V	77.8	7	5	4	2	0	unbiased					91.915459			0.901546	540.3307	1079.661	-0.0065	-6.0	-1.0999999999999996	6.74	3038.5	nuORFdb_human	ENST00000430069.5_1_3:176771676-176782752:-	ENST00000430069.5_1_3:176771676-176782752:-|ENST00000424913.5_1_3:176771673-176816307:-
40mio-rep3	E_20221201_NO30_400nL_HLAc1_4e7_directIP_titration_rep3_Slot2-5_1_3521.26665.1369.2	2	2	1	12.61	7.21	9.13	5.4	79.3	8	0	0	7640.0		Hydrogen	17	(D)	9	FLIQHLPLV	(-)	9		IFHLQLIPV	F/L/I/Q/H\L|P\L\V	100.0	9	4	5	1	0	unbiased					92.10923			0.895723	540.3329	1079.661	-0.0025	-2.3	2.3	6.74	3038.5	nuORFdb_human	ENST00000430069.5_1_3:176771676-176782752:-	ENST00000430069.5_1_3:176771676-176782752:-|ENST00000424913.5_1_3:176771673-176816307:-
40mio-rep4	E_20221201_NO30_400nL_HLAc1_4e7_directIP_titration_rep4_Slot2-5_1_3522.26665.1373.2	2	1	1	12.63	9.17	6.78	3.46	80.7	7	0	0	4780.0		Hydrogen	17	(D)	9	FLIQHLPLV	(-)	9		IFHLQLIPV	F L|I/Q/H\L|P\L\V	77.8	7	5	4	2	0	unbiased					92.101898			0.893423	540.3324	1079.661	-0.0045	-4.1	0.6000000000000005	6.74	3038.5	nuORFdb_human	ENST00000430069.5_1_3:176771676-176782752:-	ENST00000430069.5_1_3:176771676-176782752:-|ENST00000424913.5_1_3:176771673-176816307:-
40mio-rep1	E_20221201_NO30_400nL_HLAc1_4e7_directIP_titration_rep1_Slot1-04_1_3496.21328.1368.2	2	2	1	14.39	10.09	4.72	4.3	82.9	7	1	1	14100.0		Hydrogen	8	(D)	9	FLLEIRTEA	(C)	9		FLINTKDLQ	F/L|L|E|I|R|T E\A	77.8	7	6	6	5	0	dual b/y bias					73.677391			0.896463	546.3077	1091.61	-0.0008	-0.7	2.5	4.53	4149.8	nuORFdb_human	ENST00000382911.8_2_18:51885177-51886935:+	ENST00000382911.8_2_18:51885177-51886935:+
40mio-rep2	E_20221201_NO30_400nL_HLAc1_4e7_directIP_titration_rep2_Slot2-5_1_3520.21109.1386.2	2	1	1	10.27	7.65	2.66	2.62	71.1	6	1	1	6310.0		Hydrogen	8	(D)	9	FLLEIRTEA	(C)	9		LFEISLQIE	F/L|L|E/I|R T E\A	66.7	6	4	5	3	0	dual b/y bias					72.92366			0.885085	546.304	1091.61	-0.0088	-8.1	-3.1999999999999993	4.53	4149.8	nuORFdb_human	ENST00000382911.8_2_18:51885177-51886935:+	ENST00000382911.8_2_18:51885177-51886935:+
40mio-rep1	E_20221201_NO30_400nL_HLAc1_4e7_directIP_titration_rep1_Slot1-04_1_3496.23690.554.1	1	4	1	9.83	5.12	3.59	4.71	88.4	8	0	0	17200.0		Hydrogen	45	(T)	9	FLPPAPAAL	(G)	9		FIPFFII	F/L/P/P\A|P-A\A\L	100.0	9	4	4	1	1	unbiased					81.838463			1.393778	896.5186	896.524	-0.005	-5.6	-2.3999999999999995	5.52	12033.4	nuORFdb_human	ENST00000407319.6_1_22:38142252-38150984:+	ENST00000407319.6_1_22:38142252-38150984:+
40mio-rep1	E_20221201_NO30_400nL_HLAc1_4e7_directIP_titration_rep1_Slot1-04_1_3496.28715.256.1	1	2	1	13.7	6.0	9.02	7.7	90.0	7	0	0	10700.0		Hydrogen	10	(R)	9	FLYPNVSLL	(-)	9		APAPSPAASALL	F L/Y|P\N\V\S\L\L	77.8	7	6	2	1	0	b-ion bias					99.201591			1.570038	1065.5947	1065.598	-0.0079	-7.4	-4.2	5.52	2201.5	nuORFdb_human	ENST00000394434.6_1_5:145551543-145552296:-	ENST00000394434.6_1_5:145551543-145552296:-
40mio-rep2	E_20221201_NO30_400nL_HLAc1_4e7_directIP_titration_rep2_Slot2-5_1_3520.28651.269.1	1	1	1	11.53	5.29	7.34	6.24	80.1	6	0	0	5270.0		Hydrogen	10	(R)	9	FLYPNVSLL	(-)	9		APAPSPAASALL	F L/Y|P N|V\S\L\L	55.6	5	5	3	2	0	unbiased					98.976021			1.562278	1065.5948	1065.598	-0.0079	-7.4	-2.5	5.52	2201.5	nuORFdb_human	ENST00000394434.6_1_5:145551543-145552296:-	ENST00000394434.6_1_5:145551543-145552296:-
20mio-rep1	E_20221201_NO30_400nL_HLAc1_2e7_directIP_titration_rep1_Slot2-4_1_3515.28958.257.1	1	1	1	11.37	7.14	5.41	4.24	82.1	5	0	0	4410.0		Hydrogen	40	(N)	9	FLYSPDILI	(-)	9		nIPLSYFLI	F L Y|S|P D\I\L\I	44.4	4	5	2	2	0	b-ion bias					99.995018			1.569697	1080.5941	1080.598	-0.0076	-7.0	-0.7999999999999998	3.8	5193.0	smORF_v4|nuORFdb_human	SNRK_3:43328078-43344646:+	SNRK_3:43328078-43344646:+|ENST00000429705.6_1_3:43328077-43344643:+|ENST00000296088.11_1_3:43341274-43344646:+
20mio-rep2	E_20221201_NO30_400nL_HLAc1_2e7_directIP_titration_rep3_Slot2-4_1_3518.28969.250.1	1	1	1	9.16	4.57	5.71	4.59	67.9	5	0	0	4040.0		Hydrogen	40	(N)	9	FLYSPDILI	(-)	9		KMNHPDLLI	F L Y|S|P D\I\L\I	44.4	4	5	2	2	0	b-ion bias					100.055305			1.573529	1080.5891	1080.598	-0.0076	-7.0	-0.7000000000000002	3.8	5193.0	smORF_v4|nuORFdb_human	SNRK_3:43328078-43344646:+	SNRK_3:43328078-43344646:+|ENST00000429705.6_1_3:43328077-43344643:+|ENST00000296088.11_1_3:43341274-43344646:+
20mio-rep3	E_20221201_NO30_400nL_HLAc1_2e7_directIP_titration_rep4_Slot2-4_1_3519.28970.247.1	1	1	1	11.52	6.37	7.51	5.15	79.6	5	0	0	3230.0		Hydrogen	40	(N)	9	FLYSPDILI	(-)	9		nIPLSYFLI	F L Y|S|P D|I\L\I	44.4	4	5	3	3	0	dual b/y bias					100.058846			1.575323	1080.593	1080.598	-0.0076	-7.0	-1.2000000000000002	3.8	5193.0	smORF_v4|nuORFdb_human	SNRK_3:43328078-43344646:+	SNRK_3:43328078-43344646:+|ENST00000429705.6_1_3:43328077-43344643:+|ENST00000296088.11_1_3:43341274-43344646:+
SCP	E_20221201_NO30_400nL_HLAc1_4e7_PDAC_Slot2-6_1_3524.29351.230.1	1	1	1	12.43	7.44	6.43	4.99	82.4	5	0	0	28500.0		Hydrogen	40	(N)	9	FLYSPDILI	(-)	9		FYTVInPLL	F L Y|S|P D\I\L\I	44.4	4	5	2	2	0	b-ion bias					101.406303			1.585331	1080.5954	1080.598	0.0024	2.2	4.6	3.8	5193.0	smORF_v4|nuORFdb_human	SNRK_3:43328078-43344646:+	SNRK_3:43328078-43344646:+|ENST00000429705.6_1_3:43328077-43344643:+|ENST00000296088.11_1_3:43341274-43344646:+
40mio-rep2	E_20221201_NO30_400nL_HLAc1_4e7_directIP_titration_rep2_Slot2-5_1_3520.28964.245.1	1	2	1	13.31	7.24	7.2	6.07	89.4	5	0	0	25800.0		Hydrogen	40	(N)	9	FLYSPDILI	(-)	9		nIPLSYFLI	F L Y|S|P D\I\L\I	44.4	4	5	2	2	0	b-ion bias					100.057205			1.576741	1080.59	1080.598	-0.0076	-7.0	-2.0999999999999996	3.8	5193.0	smORF_v4|nuORFdb_human	SNRK_3:43328078-43344646:+	SNRK_3:43328078-43344646:+|ENST00000429705.6_1_3:43328077-43344643:+|ENST00000296088.11_1_3:43341274-43344646:+
40mio-rep3	E_20221201_NO30_400nL_HLAc1_4e7_directIP_titration_rep3_Slot2-5_1_3521.28966.243.1	1	3	1	12.44	7.04	6.65	5.4	83.4	5	0	0	36900.0		Hydrogen	40	(N)	9	FLYSPDILI	(-)	9		nIPLSYFLI	F L Y|S|P D\I\L\I	44.4	4	5	2	2	0	b-ion bias					100.056114			1.577857	1080.5918	1080.598	-0.0076	-7.0	-2.4000000000000004	3.8	5193.0	smORF_v4|nuORFdb_human	SNRK_3:43328078-43344646:+	SNRK_3:43328078-43344646:+|ENST00000429705.6_1_3:43328077-43344643:+|ENST00000296088.11_1_3:43341274-43344646:+
40mio-rep4	E_20221201_NO30_400nL_HLAc1_4e7_directIP_titration_rep4_Slot2-5_1_3522.28970.244.1	1	1	1	12.33	6.53	6.79	5.81	86.0	5	0	0	5980.0		Hydrogen	40	(N)	9	FLYSPDILI	(-)	9		nIPLSYFLI	F L Y|S|P D\I\L\I	44.4	4	5	2	2	0	b-ion bias					100.061142			1.576971	1080.5946	1080.598	-0.0076	-7.0	-2.3	3.8	5193.0	smORF_v4|nuORFdb_human	SNRK_3:43328078-43344646:+	SNRK_3:43328078-43344646:+|ENST00000429705.6_1_3:43328077-43344643:+|ENST00000296088.11_1_3:43341274-43344646:+
40mio-rep2	E_20221201_NO30_400nL_HLAc1_4e7_directIP_titration_rep2_Slot2-5_1_3520.8656.1539.3	3	1	1	9.63		8.36	9.63	64.4	6	0	0	6820.0	M4m	Hydrogen	3	(D)	10	FmDHGADHLY	(L)	10			F/m/D H/G A D\H\L\Y	50.0	5	3	3	0	0	unbiased		m:Oxidized methionine			29.90494			0.788981	407.8346	1205.504	15.986	-7.3	-2.3999999999999995	5.05	5691.4	nuORFdb_human	ENST00000309594.4_1_13:21751380-21751524:+	ENST00000309594.4_1_13:21751380-21751524:+
40mio-rep3	E_20221201_NO30_400nL_HLAc1_4e7_directIP_titration_rep3_Slot2-5_1_3521.8664.1542.3	3	1	1	10.18	2.42	10.18	7.76	65.7	7	0	0	6550.0	M4m	Hydrogen	3	(D)	10	FmDHGADHLY	(L)	10		mFTSQcLKE	F/m/D H G\A/D\H|L\Y	70.0	7	4	4	1	0	unbiased		m:Oxidized methionine			29.931391			0.787066	407.8361	1205.504	15.989	-4.8	-0.20000000000000018	5.05	5691.4	nuORFdb_human	ENST00000309594.4_1_13:21751380-21751524:+	ENST00000309594.4_1_13:21751380-21751524:+
40mio-rep4	E_20221201_NO30_400nL_HLAc1_4e7_directIP_titration_rep4_Slot2-5_1_3522.8656.1542.3	3	1	1	12.44	3.22	7.65	9.21	71.7	8	0	0	6310.0	M4m	Hydrogen	3	(D)	10	FmDHGADHLY	(L)	10		EKDCCYALY	F/m/D H/G/A/D\H|L\Y	80.0	8	3	6	1	0	y-ion bias		m:Oxidized methionine			29.897133			0.78693	407.8356	1205.504	15.989	-4.8	-0.09999999999999964	5.05	5691.4	nuORFdb_human	ENST00000309594.4_1_13:21751380-21751524:+	ENST00000309594.4_1_13:21751380-21751524:+
Exploris_FAIMS	VH20221207_MKP_FAIMS2022E_HLAc1_4e7_PDAC.30380.30380.2	2	4	1	13.54	7.8	5.28	5.74	84.6	7	1	1	46100000.0		Hydrogen	28	(R)	10	FPAGSAARVY	(F)	10		FPAHPEVKN	F/P|A/G/S/A/A R V/Y	70.0	7	1	7	1	0	y-ion bias			0.987	69.8	59.28	120.0	-70.0		519.7711	1038.537	-0.0019	-1.8	0.8	8.75	8603.6	nuORFdb_human	ENST00000257663.3_1_7:77423607-77427674:-	ENST00000257663.3_1_7:77423607-77427674:-
SCP	E_20221201_NO30_400nL_HLAc1_4e7_PDAC_Slot2-6_1_3524.13960.1346.2	2	1	1	8.13	5.32	2.83	2.81	60.1	6	0	0	6110.0	M89m	Hydrogen	85	(S)	10	FPEHmANVEL	(K)	10		RCDAPENVEL	F/P E/H m A\N\V\E\L	50.0	5	4	2	0	0	b-ion bias		m:Oxidized methionine			48.227398			0.910309	601.7774	1186.556	15.9906	-3.6	-1.2000000000000002	4.51	14305.1	smORF_v4|nuORFdb_human	LOC101927746_7:100953823-100954197:+	LOC101927746_7:100953823-100954197:+|ENST00000419422.1_1_7:100951803-100954194:+
SCP	E_20221201_NO30_400nL_HLAc1_4e7_PDAC_Slot2-6_1_3524.14542.1499.2	2	2	1	9.7	6.84	2.86	2.86	80.6	5	1	1	15800.0		Hydrogen	10	(P)	8	FPGRDFQY	(L)	8		FADLLCQY	F/P/G R D\F|Q\Y	62.5	5	3	3	1	0	unbiased					50.237244			0.81415	515.24	1029.479	-0.0061	-6.0	-3.6	5.83	2477.9	nuORFdb_human	ENST00000561743.5_2_16:58033574-58036432:+	ENST00000561743.5_2_16:58033574-58036432:+|ENST00000219281.7_1_16:58035433-58036432:+|ENST00000561568.5_1_16:58035485-58036432:+
SCP	E_20221201_NO30_400nL_HLAc1_4e7_PDAC_Slot2-6_1_3524.28735.581.1	1	1	1	10.04	8.33	2.66	1.71	74.0	6	0	0	8020.0		Hydrogen	39	(I)	8	FPGVPLTL	(H)	8		FGPVPTLL	F/P G|V|P|L\T\L	75.0	6	5	4	3	0	dual b/y bias					99.276299			1.377643	843.4956	843.497	-0.0015	-1.7	0.7	5.52	8315.5	nuORFdb_human	ENST00000440088.5_1_7:77325266-77325488:-	ENST00000440088.5_1_7:77325266-77325488:-
Eva-50mio-3fr	AL20210827_EV_HLA_PDAC_PANFRO413_2D_50e6_W632_classI_fxn3.17882.18726.2	2	10	2	20.11	9.78	13.48	10.33	94.7	8	1	1	2770000000.0		Hydrogen	99	(S)	9	FPHRLPPSY	(V)	9		FPRHLSNGVS	F/P|H/R-L|P|P-S/Y	100.0	9	3	6	3	2	dual b/y bias			0.998	95.1	35.0	93.49	0.0		557.2959	1113.584	0.0005	0.4	-0.09999999999999998	8.75	14634.5	nuORFdb_human	ENST00000598164.2_1_19:40172096-40174784:+	ENST00000598164.2_1_19:40172096-40174784:+
Exploris	AL20221201_MKP_PDAC_01.23894.24568.2	2	8	1	18.81	9.74	12.73	9.07	90.6	8	1	1	26400000000.0		Hydrogen	99	(S)	9	FPHRLPPSY	(V)	9		FPRHLSNGVS	F/P|H/R-L|P|P-S/Y	100.0	9	3	6	3	2	dual b/y bias			1.0	100.0	39.92	3.65	0.0		557.2959	1113.584	0.0005	0.4	-0.4	8.75	14634.5	nuORFdb_human	ENST00000598164.2_1_19:40172096-40174784:+	ENST00000598164.2_1_19:40172096-40174784:+
SCP	E_20221201_NO30_400nL_HLAc1_4e7_PDAC_Slot2-6_1_3524.10969.1361.2	2	27	1	22.46	14.23	15.31	8.23	98.6	8	1	1	1520000.0		Hydrogen	99	(S)	9	FPHRLPPSY	(V)	9		IMHRLPPYS	F/P|H|R/L|P|P\S\Y	100.0	9	6	6	4	0	dual b/y bias					37.896019			0.900813	557.2937	1113.584	-0.0033	-2.9	-0.5	8.75	14634.5	nuORFdb_human	ENST00000598164.2_1_19:40172096-40174784:+	ENST00000598164.2_1_19:40172096-40174784:+
Exploris_FAIMS	VH20221207_MKP_FAIMS2022E_HLAc1_4e7_PDAC.29535.30493.2	2	14	1	18.49	9.46	18.49	9.03	87.0	8	1	1	10200000000.0		Hydrogen	99	(S)	9	FPHRLPPSY	(V)	9		FPRHLSNGVS	F/P|H/R-L|P|P-S/Y	100.0	9	3	6	3	2	dual b/y bias			0.995	96.9	58.3	2.9	-50.0		557.2939	1113.584	-0.0036	-3.2	-0.6000000000000001	8.75	14634.5	nuORFdb_human	ENST00000598164.2_1_19:40172096-40174784:+	ENST00000598164.2_1_19:40172096-40174784:+
Exploris_FAIMS	VH20221207_MKP_FAIMS2022E_HLAc1_4e7_PDAC.18546.18546.3	3	1	1	12.4	5.88	7.07	6.52	82.7	7	2	2	8360000.0		Hydrogen	3	(G)	9	FPSKLSRAC	(S)	9		FPSTLGRCK	F/P/S/K/L/S-R A/C	77.8	7	0	6	0	1	y-ion bias	Carbamidomethylation	C:Carbamidomethylation,	0.984	81.5	39.6	45.28	-50.0		355.854	1065.551	-0.0036	-3.4	-0.7999999999999998	11.0	6283.3	smORF_v4|nuORFdb_human	BMP4_14:54423268-54420118:-	BMP4_14:54423268-54420118:-|ENST00000245451.8_1_14:54420070-54423396:-
SCP	E_20221201_NO30_400nL_HLAc1_4e7_PDAC_Slot2-6_1_3524.29911.416.1	1	1	1	13.45	7.08	7.29	6.37	90.8	6	0	0	19000.0		Hydrogen	9	(E)	9	FPVSVPIVF	(V)	9		MLSVVLVPF	F P V|S|V|P\I\V\F	66.7	6	6	3	3	0	dual b/y bias					103.341209			1.47606	1004.5786	1004.582	-0.0015	-1.5	0.8999999999999999	5.52	5394.3	nuORFdb_human	ENST00000319511.6_1_17:42264866-42265007:+	ENST00000319511.6_1_17:42264866-42265007:+
Eva-50mio-3fr	AL20210827_EV_HLA_PDAC_PANFRO413_2D_50e6_W632_classI_fxn3.32289.32289.2	2	2	1	12.24	7.81	5.16	4.44	69.4	7	1	1	77900000.0		Hydrogen	61	(V)	9	FPWKSDSTW	(H)	9		FPGnKKEmW	F/P|W/K-S D-S/T|W	77.8	7	2	5	2	2	y-ion bias			0.996	89.9	59.45	100.0	0.0		577.2698	1153.531	0.0011	1.0	0.5	5.84	7961.7	nuORFdb_human	ENST00000424722.5_2_2:191874614-191878846:-	ENST00000424722.5_2_2:191874614-191878846:-|ENST00000392323.6_1_2:191874614-191875129:-|ENST00000409465.5_1_2:191874614-191878272:-
Exploris	AL20221201_MKP_PDAC_01.42353.42478.2	2	1	1	12.54	8.52	4.59	4.02	68.8	6	1	1	188000000.0		Hydrogen	61	(V)	9	FPWKSDSTW	(H)	9		FPGnKKEmW	F/P|W/K-S D S/T|W	66.7	6	2	5	2	1	y-ion bias			0.992	75.8	65.27	11.0	0.0		577.2686	1153.531	-0.0014	-1.2	-2.0	5.84	7961.7	nuORFdb_human	ENST00000424722.5_2_2:191874614-191878846:-	ENST00000424722.5_2_2:191874614-191878846:-|ENST00000392323.6_1_2:191874614-191875129:-|ENST00000409465.5_1_2:191874614-191878272:-
SCP	E_20221201_NO30_400nL_HLAc1_4e7_PDAC_Slot2-6_1_3524.19670.1412.2	2	16	1	15.47	8.66	6.34	6.81	89.9	7	1	1	202000.0		Hydrogen	61	(V)	9	FPWKSDSTW	(H)	9		FPIEYPDSW	F/P/W|K S/D\S|T\W	77.8	7	4	5	2	0	unbiased					67.952934			0.868945	577.2677	1153.531	-0.0026	-2.2	0.19999999999999973	5.84	7961.7	nuORFdb_human	ENST00000424722.5_2_2:191874614-191878846:-	ENST00000424722.5_2_2:191874614-191878846:-|ENST00000392323.6_1_2:191874614-191875129:-|ENST00000409465.5_1_2:191874614-191878272:-
Exploris_FAIMS	VH20221207_MKP_FAIMS2022E_HLAc1_4e7_PDAC.55945.56707.2	2	4	1	15.28	8.28	7.31	7.0	87.4	7	1	1	340000000.0		Hydrogen	61	(V)	9	FPWKSDSTW	(H)	9		FPGnKKEmW	F/P|W|K-S D-S/T|W	77.8	7	3	5	3	2	dual b/y bias			0.999	98.5	97.63	47.83	-70.0		577.2679	1153.531	-0.0027	-2.3	0.30000000000000027	5.84	7961.7	nuORFdb_human	ENST00000424722.5_2_2:191874614-191878846:-	ENST00000424722.5_2_2:191874614-191878846:-|ENST00000392323.6_1_2:191874614-191875129:-|ENST00000409465.5_1_2:191874614-191878272:-
10mio-rep3	E_20221201_NO30_400nL_HLAc1_1e7_directIP_titration_rep3_Slot2-3_1_3514.14395.1386.2	2	1	1	9.32	4.84	3.9	4.48	76.0	7	1	1	3360.0		Hydrogen	38	(V)	9	FQDPYTRSL	(-)	9		FQnSLQEFI	F/Q|D|P/Y/T R\S\L	77.8	7	4	5	2	0	unbiased					49.731037			0.885026	563.7762	1126.553	-0.008	-7.1	-0.7999999999999998	5.83	5268.0	nuORFdb_human	ENST00000474760.1_1_6:105609928-105627738:-	ENST00000474760.1_1_6:105609928-105627738:-
20mio-rep1	E_20221201_NO30_400nL_HLAc1_2e7_directIP_titration_rep1_Slot2-4_1_3515.14376.1382.2	2	1	1	11.22	5.45	3.13	5.77	85.0	8	1	1	5870.0		Hydrogen	38	(V)	9	FQDPYTRSL	(-)	9		FQnSLQEFI	F/Q|D|P/Y|T\R\S\L	100.0	9	6	5	3	0	dual b/y bias					49.652168			0.88762	563.7767	1126.553	-0.006	-5.3	0.9000000000000004	5.83	5268.0	nuORFdb_human	ENST00000474760.1_1_6:105609928-105627738:-	ENST00000474760.1_1_6:105609928-105627738:-
20mio-rep2	E_20221201_NO30_400nL_HLAc1_2e7_directIP_titration_rep3_Slot2-4_1_3518.14481.1374.2	2	1	1	10.15	6.9	2.67	3.25	83.3	7	1	1	6700.0		Hydrogen	38	(V)	9	FQDPYTRSL	(-)	9		FQDITSVVAm	F/Q|D|P/Y/T/R S\L	77.8	7	3	6	2	0	y-ion bias					50.019264			0.892937	563.7753	1126.553	-0.01	-8.9	-2.6000000000000005	5.83	5268.0	nuORFdb_human	ENST00000474760.1_1_6:105609928-105627738:-	ENST00000474760.1_1_6:105609928-105627738:-
20mio-rep3	E_20221201_NO30_400nL_HLAc1_2e7_directIP_titration_rep4_Slot2-4_1_3519.14408.1374.2	2	1	1	10.06	5.92	3.11	4.15	80.7	7	1	1	6080.0		Hydrogen	38	(V)	9	FQDPYTRSL	(-)	9		FQnGKSKTSE	F/Q/D|P/Y/T\R\S L	77.8	7	3	5	1	0	unbiased					49.766159			0.892517	563.7757	1126.553	-0.008	-7.1	-1.2999999999999998	5.83	5268.0	nuORFdb_human	ENST00000474760.1_1_6:105609928-105627738:-	ENST00000474760.1_1_6:105609928-105627738:-
40mio-rep1	E_20221201_NO30_400nL_HLAc1_4e7_directIP_titration_rep1_Slot1-04_1_3496.14641.1343.2	2	2	1	11.0	8.36	3.12	2.64	85.1	6	1	1	16000.0		Hydrogen	38	(V)	9	FQDPYTRSL	(-)	9		FQnKnmILT	F/Q|D|P/Y/T R\S L	55.6	5	3	5	2	0	unbiased					50.574337			0.911916	563.7789	1126.553	-0.002	-1.8	1.4000000000000001	5.83	5268.0	nuORFdb_human	ENST00000474760.1_1_6:105609928-105627738:-	ENST00000474760.1_1_6:105609928-105627738:-
40mio-rep2	E_20221201_NO30_400nL_HLAc1_4e7_directIP_titration_rep2_Slot2-5_1_3520.14338.1359.2	2	2	1	12.91	9.28	1.78	3.63	84.0	8	1	1	18400.0		Hydrogen	38	(V)	9	FQDPYTRSL	(-)	9		FQnSLQEFI	F/Q|D|P/Y/T\R\S\L	100.0	9	5	5	2	0	unbiased					49.529255			0.902013	563.7767	1126.553	-0.006	-5.3	-0.39999999999999947	5.83	5268.0	nuORFdb_human	ENST00000474760.1_1_6:105609928-105627738:-	ENST00000474760.1_1_6:105609928-105627738:-
40mio-rep3	E_20221201_NO30_400nL_HLAc1_4e7_directIP_titration_rep3_Slot2-5_1_3521.14339.1365.2	2	1	1	15.63	8.79	6.3	6.83	83.9	8	1	1	8590.0		Hydrogen	38	(V)	9	FQDPYTRSL	(-)	9		FQDYVARVE	F/Q|D|P|Y|T/R-S\L	100.0	9	5	6	4	1	dual b/y bias					49.5359			0.898203	563.7797	1126.553	-0.0	-0.0	4.6	5.83	5268.0	nuORFdb_human	ENST00000474760.1_1_6:105609928-105627738:-	ENST00000474760.1_1_6:105609928-105627738:-
40mio-rep4	E_20221201_NO30_400nL_HLAc1_4e7_directIP_titration_rep4_Slot2-5_1_3522.14339.1361.2	2	1	1	10.42	9.37	0.52	1.05	84.5	6	1	1	11300.0		Hydrogen	38	(V)	9	FQDPYTRSL	(-)	9		FQnSLQEFI	F/Q|D|P Y/T\R S\L	55.6	5	4	4	2	0	unbiased					49.521866			0.900937	563.7754	1126.553	-0.01	-8.9	-4.2	5.83	5268.0	nuORFdb_human	ENST00000474760.1_1_6:105609928-105627738:-	ENST00000474760.1_1_6:105609928-105627738:-
5mio-rep1	E_20221201_NO30_400nL_HLAc1_5e6_directIP_titration_rep1_Slot1-37_1_3502.14719.1379.2	2	2	1	12.31	7.54	1.54	4.77	82.9	7	1	1	4930.0		Hydrogen	38	(V)	9	FQDPYTRSL	(-)	9		FQDYVARVE	F/Q|D|P/Y/T\R S\L	77.8	7	4	5	2	0	unbiased					50.843018			0.889254	563.7739	1126.553	-0.012	-10.7	-3.6999999999999993	5.83	5268.0	nuORFdb_human	ENST00000474760.1_1_6:105609928-105627738:-	ENST00000474760.1_1_6:105609928-105627738:-
40mio-rep2	E_20221201_NO30_400nL_HLAc1_4e7_directIP_titration_rep2_Slot2-5_1_3520.8099.1574.3	3	1	1	7.0		7.0	7.0	57.4	7	3	3	10000.0		Hydrogen	3	(G)	9	FRETKVKLY	(Y)	9			F/R\E|T K|V/K\L\Y	77.8	7	5	4	2	0	unbiased					27.982044			0.766765	395.2311	1183.683	-0.0049	-4.2	0.7000000000000002	9.7	5469.2	nuORFdb_human	ENST00000428692.5_2_2:201248643-201253989:+	ENST00000428692.5_2_2:201248643-201253989:+
20mio-rep1	E_20221201_NO30_400nL_HLAc1_2e7_directIP_titration_rep1_Slot2-4_1_3515.18690.1468.2	2	2	1	9.72	4.54	4.7	5.19	71.2	6	1	1	8340.0		Hydrogen	22	(S)	9	FRIPGTQSL	(Q)	9		RFISPASQL	F R|I|P G\T\Q\S\L	55.6	5	6	2	2	0	b-ion bias					64.546661			0.83375	509.7855	1018.568	-0.0033	-3.2	3.0	9.75	5806.7	nuORFdb_human	ENST00000403627.7_1_17:71205816-71223389:-	ENST00000403627.7_1_17:71205816-71223389:-
40mio-rep1	E_20221201_NO30_400nL_HLAc1_4e7_directIP_titration_rep1_Slot1-04_1_3496.18984.1436.2	2	2	1	13.56	8.54	5.08	5.02	83.0	6	1	1	17100.0		Hydrogen	22	(S)	9	FRIPGTQSL	(Q)	9		ALCILTAGSI	F R|I|P\G T|Q\S\L	55.6	5	6	3	3	0	dual b/y bias					65.580048			0.853557	509.786	1018.568	-0.0033	-3.2	0.0	9.75	5806.7	nuORFdb_human	ENST00000403627.7_1_17:71205816-71223389:-	ENST00000403627.7_1_17:71205816-71223389:-
40mio-rep2	E_20221201_NO30_400nL_HLAc1_4e7_directIP_titration_rep2_Slot2-5_1_3520.18765.1454.2	2	2	1	12.45	6.09	5.0	6.36	77.2	6	1	1	15200.0		Hydrogen	22	(S)	9	FRIPGTQSL	(Q)	9		RFISPASQL	F R|I|P G\T\Q\S\L	55.6	5	6	2	2	0	b-ion bias					64.824936			0.842502	509.7858	1018.568	-0.0033	-3.2	1.7000000000000002	9.75	5806.7	nuORFdb_human	ENST00000403627.7_1_17:71205816-71223389:-	ENST00000403627.7_1_17:71205816-71223389:-
40mio-rep4	E_20221201_NO30_400nL_HLAc1_4e7_directIP_titration_rep4_Slot2-5_1_3522.18799.1463.2	2	3	1	8.05	4.69	3.62	3.37	62.0	6	1	1	18300.0		Hydrogen	22	(S)	9	FRIPGTQSL	(Q)	9		ALCILTAGSI	F R/I|P G\T\Q|S\L	55.6	5	5	3	2	0	unbiased					64.922691			0.836519	509.7849	1018.568	-0.0053	-5.2	-0.5	9.75	5806.7	nuORFdb_human	ENST00000403627.7_1_17:71205816-71223389:-	ENST00000403627.7_1_17:71205816-71223389:-
40mio-rep1	E_20221201_NO30_400nL_HLAc1_4e7_directIP_titration_rep1_Slot1-04_1_3496.14681.1330.2	2	2	1	11.14	7.0	5.21	4.14	68.7	6	0	0	21900.0	M11m	Hydrogen	6	(L)	9	FSDDHmWDY	(F)	9		mYGSSFDMDY	F/S/D D H/m/W|D\Y	66.7	6	2	5	1	0	y-ion bias		m:Oxidized methionine			50.712425			0.920378	616.2192	1215.441	15.9896	-4.3	-1.0999999999999996	3.92	4626.2	nuORFdb_human	ENST00000466431.6_1_3:9391398-9391506:-	ENST00000466431.6_1_3:9391398-9391506:-
40mio-rep2	E_20221201_NO30_400nL_HLAc1_4e7_directIP_titration_rep2_Slot2-5_1_3520.14329.1347.2	2	1	1	10.6	6.79	5.42	3.81	68.6	6	0	0	7750.0	M11m	Hydrogen	6	(L)	9	FSDDHmWDY	(F)	9		MYGSSFDmDY	F/S/D D\H m\W|D\Y	55.6	5	4	3	1	0	unbiased		m:Oxidized methionine			49.49818			0.909367	616.2179	1215.441	15.9876	-6.0	-1.0999999999999996	3.92	4626.2	nuORFdb_human	ENST00000466431.6_1_3:9391398-9391506:-	ENST00000466431.6_1_3:9391398-9391506:-
10mio-rep3	E_20221201_NO30_400nL_HLAc1_1e7_directIP_titration_rep3_Slot2-3_1_3514.13920.1431.2	2	1	1	14.62	6.93	7.69	7.69	79.4	7	1	1	10400.0		Hydrogen	134	(C)	9	FSDPDRLTY	(C)	9		SFDnLPEKY	F/S/D|P/D R|L\T\Y	77.8	7	4	5	2	0	unbiased					48.090908			0.856637	557.2597	1113.521	-0.0084	-7.5	-1.2000000000000002	4.21	15869.7	nuORFdb_human	ENST00000529966.5_1_11:771186-777401:-	ENST00000529966.5_1_11:771186-777401:-
20mio-rep1	E_20221201_NO30_400nL_HLAc1_2e7_directIP_titration_rep1_Slot2-4_1_3515.13876.1427.2	2	1	1	11.52	6.98	3.47	4.54	79.4	6	1	1	11300.0		Hydrogen	134	(C)	9	FSDPDRLTY	(C)	9		SFDnLPEKY	F/S/D|P/D R L|T\Y	66.7	6	3	5	2	0	unbiased					47.926155			0.859451	557.2603	1113.521	-0.0084	-7.5	-1.2999999999999998	4.21	15869.7	nuORFdb_human	ENST00000529966.5_1_11:771186-777401:-	ENST00000529966.5_1_11:771186-777401:-
20mio-rep2	E_20221201_NO30_400nL_HLAc1_2e7_directIP_titration_rep3_Slot2-4_1_3518.13984.1418.2	2	1	1	13.55	6.34	6.16	7.21	78.3	7	1	1	12600.0		Hydrogen	134	(C)	9	FSDPDRLTY	(C)	9		SFDnLPEKY	F/S/D|P/D R\L|T\Y	77.8	7	4	5	2	0	unbiased					48.301121			0.865022	557.2607	1113.521	-0.0064	-5.7	0.5999999999999996	4.21	15869.7	nuORFdb_human	ENST00000529966.5_1_11:771186-777401:-	ENST00000529966.5_1_11:771186-777401:-
20mio-rep3	E_20221201_NO30_400nL_HLAc1_2e7_directIP_titration_rep4_Slot2-4_1_3519.13909.1422.2	2	1	1	14.81	8.57	6.25	6.25	85.3	7	1	1	10800.0		Hydrogen	134	(C)	9	FSDPDRLTY	(C)	9		SFDnLPEKY	F/S|D|P/D R\L|T\Y	77.8	7	5	5	3	0	dual b/y bias					48.043842			0.862692	557.26	1113.521	-0.0084	-7.5	-1.7000000000000002	4.21	15869.7	nuORFdb_human	ENST00000529966.5_1_11:771186-777401:-	ENST00000529966.5_1_11:771186-777401:-
40mio-rep1	E_20221201_NO30_400nL_HLAc1_4e7_directIP_titration_rep1_Slot1-04_1_3496.14172.1394.2	2	1	1	19.13	10.04	7.55	9.08	97.2	7	1	1	22900.0		Hydrogen	134	(C)	9	FSDPDRLTY	(C)	9		FSTASLHSTY	F/S|D|P/D R|L|T\Y	77.8	7	5	6	4	0	dual b/y bias					48.954487			0.879919	557.2632	1113.521	-0.0024	-2.1	1.1	4.21	15869.7	nuORFdb_human	ENST00000529966.5_1_11:771186-777401:-	ENST00000529966.5_1_11:771186-777401:-
40mio-rep2	E_20221201_NO30_400nL_HLAc1_4e7_directIP_titration_rep2_Slot2-5_1_3520.13865.1404.2	2	1	1	15.79	8.29	6.05	7.5	89.5	7	1	1	23400.0		Hydrogen	134	(C)	9	FSDPDRLTY	(C)	9		FSTASLHSTY	F/S|D|P/D R\L|T\Y	77.8	7	5	5	3	0	dual b/y bias					47.895653			0.873883	557.2621	1113.521	-0.0044	-3.9	1.0000000000000004	4.21	15869.7	nuORFdb_human	ENST00000529966.5_1_11:771186-777401:-	ENST00000529966.5_1_11:771186-777401:-
40mio-rep3	E_20221201_NO30_400nL_HLAc1_4e7_directIP_titration_rep3_Slot2-5_1_3521.13864.1409.2	2	1	1	14.82	6.94	5.79	7.89	86.1	7	1	1	16000.0		Hydrogen	134	(C)	9	FSDPDRLTY	(C)	9		FSTASLHSTY	F/S/D|P/D R\L|T\Y	77.8	7	4	5	2	0	unbiased					47.895947			0.870682	557.2611	1113.521	-0.0064	-5.7	-1.1000000000000005	4.21	15869.7	nuORFdb_human	ENST00000529966.5_1_11:771186-777401:-	ENST00000529966.5_1_11:771186-777401:-
40mio-rep4	E_20221201_NO30_400nL_HLAc1_4e7_directIP_titration_rep4_Slot2-5_1_3522.13865.1406.2	2	1	1	18.19	10.34	6.26	7.85	93.3	7	1	1	27400.0		Hydrogen	134	(C)	9	FSDPDRLTY	(C)	9		SFDnLPEKY	F/S|D|P/D R\L|T\Y	77.8	7	5	5	3	0	dual b/y bias					47.882771			0.872655	557.2622	1113.521	-0.0044	-3.9	0.8000000000000003	4.21	15869.7	nuORFdb_human	ENST00000529966.5_1_11:771186-777401:-	ENST00000529966.5_1_11:771186-777401:-
10mio-rep1	E_20221201_NO30_400nL_HLAc1_1e7_directIP_titration_rep1_Slot2-3_1_3512.11550.1483.2	2	3	1	11.92	8.98	7.65	2.94	77.9	8	1	1	30600.0		Hydrogen	58	(T)	9	FSNDALKTY	(A)	9		YANnAIKTY	F/S/N/D/A\L|K|T\Y	100.0	9	4	6	2	0	unbiased					39.904385			0.824108	529.7572	1058.515	-0.0086	-8.1	-0.39999999999999947	5.83	9361.4	nuORFdb_human	ENST00000522309.1_1_X:134185341-134186138:-	ENST00000522309.1_1_X:134185341-134186138:-
10mio-rep2	E_20221201_NO30_400nL_HLAc1_1e7_directIP_titration_rep2_Slot2-3_1_3513.11501.1465.2	2	1	1	13.26	8.46	9.76	4.81	78.4	8	1	1	5880.0		Hydrogen	58	(T)	9	FSNDALKTY	(A)	9		YANnAIKTY	F/S/N/D|A\L/K|T\Y	100.0	9	4	6	2	0	unbiased					39.734028			0.835416	529.7583	1058.515	-0.0066	-6.2	0.5	5.83	9361.4	nuORFdb_human	ENST00000522309.1_1_X:134185341-134186138:-	ENST00000522309.1_1_X:134185341-134186138:-
10mio-rep3	E_20221201_NO30_400nL_HLAc1_1e7_directIP_titration_rep3_Slot2-3_1_3514.11472.1468.2	2	1	1	15.9	11.99	12.7	3.9	82.0	8	1	1	7640.0		Hydrogen	58	(T)	9	FSNDALKTY	(A)	9		YANnAIKTY	F/S|N/D|A\L|K|T\Y	100.0	9	6	6	4	0	dual b/y bias					39.634098			0.833653	529.7587	1058.515	-0.0046	-4.3	2.0	5.83	9361.4	nuORFdb_human	ENST00000522309.1_1_X:134185341-134186138:-	ENST00000522309.1_1_X:134185341-134186138:-
20mio-rep1	E_20221201_NO30_400nL_HLAc1_2e7_directIP_titration_rep1_Slot2-4_1_3515.11424.1464.2	2	1	1	15.84	12.43	12.03	3.41	85.1	8	1	1	8590.0		Hydrogen	58	(T)	9	FSNDALKTY	(A)	9		YANnAIKTY	F/S/N|D|A\L|K|T\Y	100.0	9	6	6	4	0	dual b/y bias					39.460655			0.836192	529.7586	1058.515	-0.0046	-4.3	1.9000000000000004	5.83	9361.4	nuORFdb_human	ENST00000522309.1_1_X:134185341-134186138:-	ENST00000522309.1_1_X:134185341-134186138:-
20mio-rep2	E_20221201_NO30_400nL_HLAc1_2e7_directIP_titration_rep3_Slot2-4_1_3518.11572.1454.2	2	2	1	18.52	12.98	14.43	5.54	93.4	8	1	1	16100.0		Hydrogen	58	(T)	9	FSNDALKTY	(A)	9		YANnAIKTY	F/S/N/D|A\L|K|T\Y	100.0	9	5	6	3	0	dual b/y bias					39.970364			0.84253	529.7571	1058.515	-0.0086	-8.1	-1.7999999999999998	5.83	9361.4	nuORFdb_human	ENST00000522309.1_1_X:134185341-134186138:-	ENST00000522309.1_1_X:134185341-134186138:-
20mio-rep3	E_20221201_NO30_400nL_HLAc1_2e7_directIP_titration_rep4_Slot2-4_1_3519.11465.1451.2	2	2	1	16.78	10.07	12.38	6.7	85.9	8	1	1	32300.0		Hydrogen	58	(T)	9	FSNDALKTY	(A)	9		YANnAIKTY	F/S/N/D|A\L|K\T\Y	100.0	9	5	5	2	0	unbiased					39.60667			0.84406	529.7581	1058.515	-0.0066	-6.2	-0.40000000000000036	5.83	9361.4	nuORFdb_human	ENST00000522309.1_1_X:134185341-134186138:-	ENST00000522309.1_1_X:134185341-134186138:-
40mio-rep1	E_20221201_NO30_400nL_HLAc1_4e7_directIP_titration_rep1_Slot1-04_1_3496.11751.1422.2	2	1	1	15.03	9.39	11.28	5.64	86.6	8	1	1	17700.0		Hydrogen	58	(T)	9	FSNDALKTY	(A)	9		YANnAIKTY	F/S/N/D|A\L|K/T\Y	100.0	9	4	6	2	0	unbiased					40.592548			0.862774	529.7598	1058.515	-0.0026	-2.4	0.8000000000000003	5.83	9361.4	nuORFdb_human	ENST00000522309.1_1_X:134185341-134186138:-	ENST00000522309.1_1_X:134185341-134186138:-
40mio-rep2	E_20221201_NO30_400nL_HLAc1_4e7_directIP_titration_rep2_Slot2-5_1_3520.11431.1437.2	2	1	1	18.61	12.51	13.3	6.1	91.6	8	1	1	31300.0		Hydrogen	58	(T)	9	FSNDALKTY	(A)	9		YANnAIKTY	F/S|N/D|A\L|K|T\Y	100.0	9	6	6	4	0	dual b/y bias					39.488041			0.853431	529.7599	1058.515	-0.0026	-2.4	2.5000000000000004	5.83	9361.4	nuORFdb_human	ENST00000522309.1_1_X:134185341-134186138:-	ENST00000522309.1_1_X:134185341-134186138:-
40mio-rep3	E_20221201_NO30_400nL_HLAc1_4e7_directIP_titration_rep3_Slot2-5_1_3521.11423.1450.2	2	2	1	19.05	14.59	13.03	4.46	93.5	8	1	1	68100.0		Hydrogen	58	(T)	9	FSNDALKTY	(A)	9		YANnAIKTY	F/S/N|D|A\L|K|T\Y	100.0	9	6	6	4	0	dual b/y bias					39.463585			0.844699	529.7594	1058.515	-0.0046	-4.3	0.2999999999999998	5.83	9361.4	nuORFdb_human	ENST00000522309.1_1_X:134185341-134186138:-	ENST00000522309.1_1_X:134185341-134186138:-
40mio-rep4	E_20221201_NO30_400nL_HLAc1_4e7_directIP_titration_rep4_Slot2-5_1_3522.11455.1436.2	2	2	1	16.58	12.06	12.61	4.51	90.5	8	1	1	70700.0		Hydrogen	58	(T)	9	FSNDALKTY	(A)	9		YANnAIKTY	F/S|N/D|A\L|K|T\Y	100.0	9	6	6	4	0	dual b/y bias					39.559143			0.853927	529.759	1058.515	-0.0046	-4.3	0.40000000000000036	5.83	9361.4	nuORFdb_human	ENST00000522309.1_1_X:134185341-134186138:-	ENST00000522309.1_1_X:134185341-134186138:-
5mio-rep1	E_20221201_NO30_400nL_HLAc1_5e6_directIP_titration_rep1_Slot1-37_1_3502.11798.1455.2	2	2	1	14.16	10.61	12.74	3.55	82.8	8	1	1	12900.0		Hydrogen	58	(T)	9	FSNDALKTY	(A)	9		YANnAIKTY	F/S/N/D|A\L|K|T\Y	100.0	9	5	6	3	0	dual b/y bias					40.755436			0.841992	529.7568	1058.515	-0.0086	-8.1	-1.0999999999999996	5.83	9361.4	nuORFdb_human	ENST00000522309.1_1_X:134185341-134186138:-	ENST00000522309.1_1_X:134185341-134186138:-
Eva-50mio-3fr	AL20210827_EV_HLA_PDAC_PANFRO413_2D_50e6_W632_classI_fxn3.17802.17802.2	2	2	2	13.11		8.02	13.11	71.9	7	0	0	4640000.0		Hydrogen	102	(V)	9	FSPHGSPHF	(-)	9			F S/P/H/G\S|P/H/F	77.8	7	2	6	1	0	y-ion bias			0.987	78.2	33.8	100.0	0.0		506.7355	1012.463	0.0002	0.2	-0.3	6.92	11457.9	nuORFdb_human	ENST00000376851.7_1_19:51471875-51472205:-	ENST00000376851.7_1_19:51471875-51472205:-
SCP	E_20221201_NO30_400nL_HLAc1_4e7_PDAC_Slot2-6_1_3524.10377.1410.2	2	3	1	15.54	8.48	7.71	7.06	87.0	8	0	0	15300.0		Hydrogen	102	(V)	9	FSPHGSPHF	(-)	9		WGPGAGSHPF	F/S/P/H|G\S|P/H\F	100.0	9	4	6	2	0	unbiased					35.851231			0.870161	506.7345	1012.463	-0.0008	-0.8	1.5999999999999999	6.92	11457.9	nuORFdb_human	ENST00000376851.7_1_19:51471875-51472205:-	ENST00000376851.7_1_19:51471875-51472205:-
40mio-rep1	E_20221201_NO30_400nL_HLAc1_4e7_directIP_titration_rep1_Slot1-04_1_3496.15201.1285.2	2	1	1	14.59	3.83	7.48	10.76	76.0	8	1	1	5620.0		Hydrogen	28	(C)	10	FSQEQDSRLW	(S)	10		FGGTQSLHTNSF	F/S/Q|E|Q|D|S R\L\W	80.0	8	6	6	4	0	dual b/y bias					52.508358			0.948304	648.3044	1295.601	-0.0008	-0.6	2.6	4.37	5081.5	nuORFdb_human	ENST00000557612.5_1_14:70795945-70826359:-	ENST00000557612.5_1_14:70795945-70826359:-|ENST00000389912.6_1_14:70809414-70826359:-
40mio-rep3	E_20221201_NO30_400nL_HLAc1_4e7_directIP_titration_rep3_Slot2-5_1_3521.14881.1312.2	2	1	1	9.93		7.02	9.93	66.6	7	1	1	5490.0		Hydrogen	28	(C)	10	FSQEQDSRLW	(S)	10			F S/Q|E/Q|D|S R/L\W	60.0	6	4	6	3	0	unbiased					51.4072			0.93146	648.3029	1295.601	-0.0028	-2.1	2.4999999999999996	4.37	5081.5	nuORFdb_human	ENST00000557612.5_1_14:70795945-70826359:-	ENST00000557612.5_1_14:70795945-70826359:-|ENST00000389912.6_1_14:70809414-70826359:-
40mio-rep4	E_20221201_NO30_400nL_HLAc1_4e7_directIP_titration_rep4_Slot2-5_1_3522.14879.1307.2	2	1	1	7.69	-0.03	5.27	7.72	63.5	7	1	1	5410.0		Hydrogen	28	(C)	10	FSQEQDSRLW	(S)	10		GEMTIQTTQASE	F S/Q/E|Q/D/S R|L\W	60.0	6	3	6	2	0	y-ion bias					51.385876			0.934361	648.3016	1295.601	-0.0048	-3.7	1.0	4.37	5081.5	nuORFdb_human	ENST00000557612.5_1_14:70795945-70826359:-	ENST00000557612.5_1_14:70795945-70826359:-|ENST00000389912.6_1_14:70809414-70826359:-
1mio-rep1	E_20221201_NO30_400nL_HLAc1_1e6_directIP_titration_rep1_Slot1-06_1_3498.11880.1430.2	2	1	1	15.16	8.72	8.62	6.44	88.7	8	1	1	2240.0		Hydrogen	28	(G)	9	FTDGITRTY	(A)	9		TFnAISRTY	F/T|D|G|I/T/R\T\Y	100.0	9	5	6	3	0	dual b/y bias					41.037792			0.857314	537.2635	1073.526	-0.0075	-7.0	-2.0999999999999996	5.83	4453.1	nuORFdb_human	ENST00000294309.7_2_11:68821527-68822650:+	ENST00000294309.7_2_11:68821527-68822650:+
10mio-rep1	E_20221201_NO30_400nL_HLAc1_1e7_directIP_titration_rep1_Slot2-3_1_3512.11541.1431.2	2	1	1	16.48	8.42	11.11	8.06	87.6	8	1	1	15800.0		Hydrogen	28	(G)	9	FTDGITRTY	(A)	9		TFnAISRTY	F/T/D|G|I/T|R|T\Y	100.0	9	5	7	4	0	dual b/y bias					39.873306			0.856948	537.2625	1073.526	-0.0075	-7.0	0.7000000000000002	5.83	4453.1	nuORFdb_human	ENST00000294309.7_2_11:68821527-68822650:+	ENST00000294309.7_2_11:68821527-68822650:+
10mio-rep2	E_20221201_NO30_400nL_HLAc1_1e7_directIP_titration_rep2_Slot2-3_1_3513.11499.1430.2	2	1	1	15.61	9.91	8.23	5.7	89.9	8	1	1	11300.0		Hydrogen	28	(G)	9	FTDGITRTY	(A)	9		TFnGATVTVY	F/T|D|G|I/T-R\T\Y	100.0	9	5	5	3	1	dual b/y bias					39.727119			0.857403	537.2633	1073.526	-0.0075	-7.0	-0.2999999999999998	5.83	4453.1	nuORFdb_human	ENST00000294309.7_2_11:68821527-68822650:+	ENST00000294309.7_2_11:68821527-68822650:+
10mio-rep3	E_20221201_NO30_400nL_HLAc1_1e7_directIP_titration_rep3_Slot2-3_1_3514.11465.1436.2	2	1	1	16.17	9.7	8.57	6.48	89.9	8	1	1	10600.0		Hydrogen	28	(G)	9	FTDGITRTY	(A)	9		TFnGATVTVY	F/T|D|G|I/T/R|T\Y	100.0	9	5	7	4	0	dual b/y bias					39.60994			0.853538	537.263	1073.526	-0.0075	-7.0	-0.7000000000000002	5.83	4453.1	nuORFdb_human	ENST00000294309.7_2_11:68821527-68822650:+	ENST00000294309.7_2_11:68821527-68822650:+
20mio-rep1	E_20221201_NO30_400nL_HLAc1_2e7_directIP_titration_rep1_Slot2-4_1_3515.11442.1425.2	2	3	1	19.31	11.34	10.95	7.97	95.3	8	1	1	81600.0		Hydrogen	28	(G)	9	FTDGITRTY	(A)	9		TFnAISRTY	F/T|D|G|I/T|R|T\Y	100.0	9	6	7	5	0	dual b/y bias					39.522682			0.860759	537.2629	1073.526	-0.0075	-7.0	-0.7999999999999998	5.83	4453.1	nuORFdb_human	ENST00000294309.7_2_11:68821527-68822650:+	ENST00000294309.7_2_11:68821527-68822650:+
20mio-rep2	E_20221201_NO30_400nL_HLAc1_2e7_directIP_titration_rep3_Slot2-4_1_3518.11560.1426.2	2	2	1	19.9	12.7	11.79	7.2	97.1	8	1	1	55800.0		Hydrogen	28	(G)	9	FTDGITRTY	(A)	9		TFnAISRTY	F/T|D|G|I/T|R|T\Y	100.0	9	6	7	5	0	dual b/y bias					39.928947			0.859799	537.2644	1073.526	-0.0055	-5.1	1.2000000000000002	5.83	4453.1	nuORFdb_human	ENST00000294309.7_2_11:68821527-68822650:+	ENST00000294309.7_2_11:68821527-68822650:+
20mio-rep3	E_20221201_NO30_400nL_HLAc1_2e7_directIP_titration_rep4_Slot2-4_1_3519.11455.1437.2	2	3	1	18.31	11.21	10.73	7.11	94.5	8	1	1	33600.0		Hydrogen	28	(G)	9	FTDGITRTY	(A)	9		TFnAISRTY	F/T|D|G|I/T|R|T\Y	100.0	9	6	7	5	0	dual b/y bias					39.572159			0.853007	537.2641	1073.526	-0.0055	-5.1	0.7000000000000002	5.83	4453.1	nuORFdb_human	ENST00000294309.7_2_11:68821527-68822650:+	ENST00000294309.7_2_11:68821527-68822650:+
40mio-rep1	E_20221201_NO30_400nL_HLAc1_4e7_directIP_titration_rep1_Slot1-04_1_3496.11761.1381.2	2	2	1	21.93	13.16	12.9	8.77	97.9	8	1	1	168000.0		Hydrogen	28	(G)	9	FTDGITRTY	(A)	9		TFnAISRTY	F/T|D|G|I/T|R|T\Y	100.0	9	6	7	5	0	dual b/y bias					40.627083			0.888396	537.2658	1073.526	-0.0015	-1.4	1.8000000000000003	5.83	4453.1	nuORFdb_human	ENST00000294309.7_2_11:68821527-68822650:+	ENST00000294309.7_2_11:68821527-68822650:+
40mio-rep2	E_20221201_NO30_400nL_HLAc1_4e7_directIP_titration_rep2_Slot2-5_1_3520.11443.1408.2	2	1	1	21.38	13.07	12.67	8.31	96.6	8	1	1	118000.0		Hydrogen	28	(G)	9	FTDGITRTY	(A)	9		TFnAISRTY	F/T|D|G|I/T/R|T\Y	100.0	9	5	7	4	0	dual b/y bias					39.529442			0.871454	537.265	1073.526	-0.0035	-3.2	1.7000000000000002	5.83	4453.1	nuORFdb_human	ENST00000294309.7_2_11:68821527-68822650:+	ENST00000294309.7_2_11:68821527-68822650:+
40mio-rep3	E_20221201_NO30_400nL_HLAc1_4e7_directIP_titration_rep3_Slot2-5_1_3521.11443.1412.2	2	1	1	20.88	13.13	12.87	7.75	94.1	8	1	1	102000.0		Hydrogen	28	(G)	9	FTDGITRTY	(A)	9		TFnAISRTY	F/T|D|G|I/T|R|T\Y	100.0	9	6	7	5	0	dual b/y bias					39.532619			0.868791	537.265	1073.526	-0.0035	-3.2	1.3999999999999995	5.83	4453.1	nuORFdb_human	ENST00000294309.7_2_11:68821527-68822650:+	ENST00000294309.7_2_11:68821527-68822650:+
40mio-rep4	E_20221201_NO30_400nL_HLAc1_4e7_directIP_titration_rep4_Slot2-5_1_3522.11454.1409.2	2	1	1	20.9	12.99	12.44	7.91	97.3	8	1	1	104000.0		Hydrogen	28	(G)	9	FTDGITRTY	(A)	9		TFnAISRTY	F/T|D|G|I/T|R|T\Y	100.0	9	6	7	5	0	dual b/y bias					39.555691			0.870447	537.2654	1073.526	-0.0035	-3.2	1.5	5.83	4453.1	nuORFdb_human	ENST00000294309.7_2_11:68821527-68822650:+	ENST00000294309.7_2_11:68821527-68822650:+
5mio-rep1	E_20221201_NO30_400nL_HLAc1_5e6_directIP_titration_rep1_Slot1-37_1_3502.11796.1410.2	2	3	1	15.43	8.5	8.67	6.93	86.0	7	1	1	30500.0		Hydrogen	28	(G)	9	FTDGITRTY	(A)	9		TFnAISRTY	F/T|D|G|I/T|R\T Y	77.8	7	5	6	4	0	dual b/y bias					40.748531			0.870206	537.2627	1073.526	-0.0075	-7.0	0.0	5.83	4453.1	nuORFdb_human	ENST00000294309.7_2_11:68821527-68822650:+	ENST00000294309.7_2_11:68821527-68822650:+
5mio-rep2	E_20221201_NO30_400nL_HLAc1_5e6_directIP_titration_rep2_Slot2-2_1_3510.11715.1437.2	2	2	1	13.1	7.51	7.31	5.59	88.6	7	1	1	8280.0		Hydrogen	28	(G)	9	FTDGITRTY	(A)	9		TFnGATVTVY	F/T|D|G|I/T|R T\Y	77.8	7	5	6	4	0	dual b/y bias					40.464058			0.8534	537.2611	1073.526	-0.0115	-10.7	-2.0	5.83	4453.1	nuORFdb_human	ENST00000294309.7_2_11:68821527-68822650:+	ENST00000294309.7_2_11:68821527-68822650:+
5mio-rep3	E_20221201_NO30_400nL_HLAc1_5e6_directIP_titration_rep3_Slot2-2_1_3511.11730.1434.2	2	2	1	17.02	9.07	9.88	7.95	88.3	8	1	1	11500.0		Hydrogen	28	(G)	9	FTDGITRTY	(A)	9		TFnGATVTVY	F/T|D|G|I/T/R|T\Y	100.0	9	5	7	4	0	dual b/y bias					40.523636			0.855151	537.2636	1073.526	-0.0055	-5.1	3.0999999999999996	5.83	4453.1	nuORFdb_human	ENST00000294309.7_2_11:68821527-68822650:+	ENST00000294309.7_2_11:68821527-68822650:+
40mio-rep1	E_20221201_NO30_400nL_HLAc1_4e7_directIP_titration_rep1_Slot1-04_1_3496.8222.1640.3	3	1	1	7.99	5.47	4.37	2.53	68.5	6	2	2	11400.0		Hydrogen	10	(T)	9	FTFKHTRQF	(-)	9		FTEKSHLNVH	F/T/F/K/H|T R\Q F	55.6	5	2	5	1	0	y-ion bias					28.407679			0.724823	404.5465	1211.632	-0.0056	-4.6	-1.3999999999999995	11.0	2168.5	nuORFdb_human	ENST00000358738.3_1_14:64988292-64988349:+	ENST00000358738.3_1_14:64988292-64988349:+
10mio-rep1	E_20221201_NO30_400nL_HLAc1_1e7_directIP_titration_rep1_Slot2-3_1_3512.12960.1420.2	2	1	1	13.62	5.9	8.54	7.72	74.9	8	1	1	18200.0		Hydrogen	30	(S)	9	FTQKINSTW	(F)	9		TFnEAKPIGF	F/T|Q/K/I|N\S|T\W	100.0	9	5	6	3	0	dual b/y bias					44.774902			0.863546	562.7858	1124.573	-0.0088	-7.8	-0.09999999999999964	8.75	8763.2	nuORFdb_human	ENST00000555408.5_1_12:56361645-56362592:+	ENST00000555408.5_1_12:56361645-56362592:+
10mio-rep2	E_20221201_NO30_400nL_HLAc1_1e7_directIP_titration_rep2_Slot2-3_1_3513.12916.1425.2	2	2	1	12.26	4.2	8.27	8.06	72.6	8	1	1	25500.0		Hydrogen	30	(S)	9	FTQKINSTW	(F)	9		TAATAPPAAPAGE	F/T/Q/K|I|N|S|T\W	100.0	9	5	7	4	0	dual b/y bias					44.621445			0.860667	562.787	1124.573	-0.0068	-6.0	0.7000000000000002	8.75	8763.2	nuORFdb_human	ENST00000555408.5_1_12:56361645-56362592:+	ENST00000555408.5_1_12:56361645-56362592:+
10mio-rep3	E_20221201_NO30_400nL_HLAc1_1e7_directIP_titration_rep3_Slot2-3_1_3514.12879.1438.2	2	2	1	10.89	0.93	7.62	9.96	67.4	8	1	1	16400.0		Hydrogen	30	(S)	9	FTQKINSTW	(F)	9		TAATAPPAAPAGE	F/T/Q/K\I|N\S|T\W	100.0	9	5	5	2	0	unbiased					44.49625			0.852824	562.7877	1124.573	-0.0048	-4.2	2.0999999999999996	8.75	8763.2	nuORFdb_human	ENST00000555408.5_1_12:56361645-56362592:+	ENST00000555408.5_1_12:56361645-56362592:+
20mio-rep1	E_20221201_NO30_400nL_HLAc1_2e7_directIP_titration_rep1_Slot2-4_1_3515.12851.1403.2	2	4	1	16.2	4.83	10.2	11.37	81.7	8	1	1	71300.0		Hydrogen	30	(S)	9	FTQKINSTW	(F)	9		FGTSLQQKDT	F/T/Q|K|I\N|S|T\W	100.0	9	6	6	4	0	dual b/y bias					44.387123			0.874484	562.7878	1124.573	-0.0048	-4.2	2.0	8.75	8763.2	nuORFdb_human	ENST00000555408.5_1_12:56361645-56362592:+	ENST00000555408.5_1_12:56361645-56362592:+
20mio-rep2	E_20221201_NO30_400nL_HLAc1_2e7_directIP_titration_rep3_Slot2-4_1_3518.12960.1411.2	2	2	1	12.04	5.27	6.36	6.77	73.5	8	1	1	42800.0		Hydrogen	30	(S)	9	FTQKINSTW	(F)	9		DVKKFSNTGE	F/T/Q/K\I\N\S|T\W	100.0	9	5	4	1	0	unbiased					44.764599			0.869589	562.787	1124.573	-0.0068	-6.0	0.2999999999999998	8.75	8763.2	nuORFdb_human	ENST00000555408.5_1_12:56361645-56362592:+	ENST00000555408.5_1_12:56361645-56362592:+
20mio-rep3	E_20221201_NO30_400nL_HLAc1_2e7_directIP_titration_rep4_Slot2-4_1_3519.12894.1415.2	2	3	1	16.85	7.45	7.85	9.4	85.7	8	1	1	70500.0		Hydrogen	30	(S)	9	FTQKINSTW	(F)	9		FGTSLQQKDT	F/T/Q|K\I|N|S|T\W	100.0	9	6	6	4	0	dual b/y bias					44.540031			0.867132	562.7884	1124.573	-0.0048	-4.2	1.5999999999999996	8.75	8763.2	nuORFdb_human	ENST00000555408.5_1_12:56361645-56362592:+	ENST00000555408.5_1_12:56361645-56362592:+
40mio-rep1	E_20221201_NO30_400nL_HLAc1_4e7_directIP_titration_rep1_Slot1-04_1_3496.13137.1393.2	2	6	1	17.26	6.04	9.36	11.22	83.3	8	1	1	146000.0		Hydrogen	30	(S)	9	FTQKINSTW	(F)	9		FTNNIPKSGF	F/T|Q|K\I|N|S|T\W	100.0	9	7	6	5	0	dual b/y bias					45.379807			0.881052	562.7887	1124.573	-0.0028	-2.5	0.7000000000000002	8.75	8763.2	nuORFdb_human	ENST00000555408.5_1_12:56361645-56362592:+	ENST00000555408.5_1_12:56361645-56362592:+
40mio-rep2	E_20221201_NO30_400nL_HLAc1_4e7_directIP_titration_rep2_Slot2-5_1_3520.12851.1405.2	2	2	1	15.72	8.37	7.34	7.34	84.9	8	1	1	98700.0		Hydrogen	30	(S)	9	FTQKINSTW	(F)	9		TFnEAKPIGF	F/T|Q/K\I\N|S|T\W	100.0	9	6	5	3	0	dual b/y bias					44.393806			0.873362	562.7876	1124.573	-0.0048	-4.2	0.7000000000000002	8.75	8763.2	nuORFdb_human	ENST00000555408.5_1_12:56361645-56362592:+	ENST00000555408.5_1_12:56361645-56362592:+
40mio-rep3	E_20221201_NO30_400nL_HLAc1_4e7_directIP_titration_rep3_Slot2-5_1_3521.12872.1421.2	2	4	1	17.21	8.21	8.99	9.0	87.6	8	1	1	210000.0		Hydrogen	30	(S)	9	FTQKINSTW	(F)	9		FTNNIPKSGF	F/T|Q/K\I|N|S|T\W	100.0	9	6	6	4	0	dual b/y bias					44.470657			0.863112	562.7891	1124.573	-0.0028	-2.5	2.0999999999999996	8.75	8763.2	nuORFdb_human	ENST00000555408.5_1_12:56361645-56362592:+	ENST00000555408.5_1_12:56361645-56362592:+
40mio-rep4	E_20221201_NO30_400nL_HLAc1_4e7_directIP_titration_rep4_Slot2-5_1_3522.12850.1410.2	2	6	1	20.24	6.98	10.89	13.26	92.1	8	1	1	394000.0		Hydrogen	30	(S)	9	FTQKINSTW	(F)	9		TFnEAKPIGF	F/T|Q|K\I|N|S|T\W	100.0	9	7	6	5	0	dual b/y bias					44.375149			0.870207	562.7884	1124.573	-0.0048	-4.2	0.5	8.75	8763.2	nuORFdb_human	ENST00000555408.5_1_12:56361645-56362592:+	ENST00000555408.5_1_12:56361645-56362592:+
5mio-rep1	E_20221201_NO30_400nL_HLAc1_5e6_directIP_titration_rep1_Slot1-37_1_3502.13203.1411.2	2	1	1	13.7	2.97	9.19	10.73	76.0	8	1	1	13300.0		Hydrogen	30	(S)	9	FTQKINSTW	(F)	9		TFnEAKPIGF	F/T|Q/K/I|N|S|T\W	100.0	9	5	7	4	0	dual b/y bias					45.606949			0.869217	562.7874	1124.573	-0.0068	-6.0	1.0	8.75	8763.2	nuORFdb_human	ENST00000555408.5_1_12:56361645-56362592:+	ENST00000555408.5_1_12:56361645-56362592:+
5mio-rep2	E_20221201_NO30_400nL_HLAc1_5e6_directIP_titration_rep2_Slot2-2_1_3510.13118.1426.2	2	1	1	8.7	3.8	5.42	4.9	56.5	7	1	1	9960.0		Hydrogen	30	(S)	9	FTQKINSTW	(F)	9		TFnEAKPIGF	F/T|Q/K I\N\S|T\W	77.8	7	5	4	2	0	unbiased					45.308151			0.86029	562.7856	1124.573	-0.0088	-7.8	0.8999999999999995	8.75	8763.2	nuORFdb_human	ENST00000555408.5_1_12:56361645-56362592:+	ENST00000555408.5_1_12:56361645-56362592:+
5mio-rep3	E_20221201_NO30_400nL_HLAc1_5e6_directIP_titration_rep3_Slot2-2_1_3511.13132.1430.2	2	1	1	10.78	3.67	6.0	7.1	68.1	7	1	1	6920.0		Hydrogen	30	(S)	9	FTQKINSTW	(F)	9		TAATAPPAAPAGE	F/T/Q/K I\N|S|T\W	77.8	7	4	5	2	0	unbiased					45.364109			0.857606	562.7873	1124.573	-0.0068	-6.0	2.1999999999999993	8.75	8763.2	nuORFdb_human	ENST00000555408.5_1_12:56361645-56362592:+	ENST00000555408.5_1_12:56361645-56362592:+
SCP	E_20221201_NO30_400nL_HLAc1_4e7_PDAC_Slot2-6_1_3524.29542.1180.2	2	1	1	20.37	10.11	12.75	10.26	95.4	10	1	1	5510.0		Hydrogen	48	(H)	11	FYLPDFYFGKF	(R)	11		FYLPRPRSmSSS	F/Y|L|P|D|F|Y|F/G-K\F	100.0	11	7	8	6	1	dual b/y bias					102.066414			1.013141	722.3528	1443.698	0.0004	0.3	2.6999999999999997	5.83	8561.0	nuORFdb_human	ENST00000278612.8_1_11:108068056-108093342:-	ENST00000278612.8_1_11:108068056-108093342:-
SCP	E_20221201_NO30_400nL_HLAc1_4e7_PDAC_Slot2-6_1_3524.25906.1312.2	2	1	1	13.7	7.51	8.58	6.18	80.1	7	1	1	8890.0		Hydrogen	10	(I)	9	FYSIEFKQF	(R)	9		FYSLRHIASD	F/Y|S|I/E|F-K Q\F	77.8	7	4	5	3	1	dual b/y bias					89.497269			0.931397	604.8032	1208.599	0.0001	0.1	2.5	6.0	3827.5	nuORFdb_human	ENST00000354105.8_1_10:102020785-102021812:-	ENST00000354105.8_1_10:102020785-102021812:-|ENST00000468709.5_1_10:102020754-102021812:-
Eva-50mio-3fr	AL20210827_EV_HLA_PDAC_PANFRO413_2D_50e6_W632_classI_fxn3.37783.37783.2	2	1	1	9.48	4.98	6.78	4.5	65.6	5	0	0	6080000.0		Hydrogen	678	(L)	9	FYSNIQTVI	(N)	9		NYSFLAASVL	F Y\S N\I\Q T/V/I	33.3	3	3	2	0	0	unbiased			0.892	77.9	68.78	74.15	0.0		542.7873	1084.567	-0.0	-0.0	-0.5	5.52	213870.4	nuORFdb_human	ENST00000617998.4_2_17:7388053-7417318:+	ENST00000617998.4_2_17:7388053-7417318:+
Exploris_FAIMS	VH20221207_MKP_FAIMS2022E_HLAc1_4e7_PDAC.55805.55805.2	2	1	1	12.4	5.72	7.89	6.68	78.6	7	0	0	11800000.0		Hydrogen	678	(L)	9	FYSNIQTVI	(N)	9		LFYSNIQTV	F Y\S\N\I\Q-T/V/I	77.8	7	4	2	0	1	b-ion bias			0.778	86.7	97.6	26.85	-50.0		542.7859	1084.567	-0.0028	-2.6	0.0	5.52	213870.4	nuORFdb_human	ENST00000617998.4_2_17:7388053-7417318:+	ENST00000617998.4_2_17:7388053-7417318:+
SCP	E_20221201_NO30_400nL_HLAc1_4e7_PDAC_Slot2-6_1_3524.12767.676.1	1	4	1	10.05	4.53	5.76	5.51	67.6	8	0	0	53200.0		Hydrogen	59	(P)	10	GAAAAAAPLA	(A)	10		AAGLPGVAGA	G A/A/A/A|A|A/P-L\A	80.0	8	3	6	2	1	y-ion bias					44.107998			1.320668	783.4328	783.436	-0.0029	-3.7	-1.3000000000000003	5.52	12556.0	nuORFdb_human	ENST00000371711.4_1_20:48273160-48330387:-	ENST00000371711.4_1_20:48273160-48330387:-
SCP	E_20221201_NO30_400nL_HLAc1_4e7_PDAC_Slot2-6_1_3524.21256.519.1	1	1	1	8.61	4.36	4.53	4.25	61.3	6	0	0	7320.0		Hydrogen	83	(P)	9	GAAAVQLLY	(R)	9		ALQGALGLY	G A A/A|V|Q\L\L\Y	66.7	6	5	3	2	0	unbiased					73.431152			1.414774	905.508	905.509	-0.0011	-1.2	1.2	5.52	12248.8	nuORFdb_human	TCONS_00025884_17:27894303-27895505:+	TCONS_00025884_17:27894303-27895505:+|TCONS_00025885_17:27894992-27895505:+|ENST00000578749.5_2_17:27895268-27895505:+|TCONS_00025886_17:27895125-27895505:+
10mio-rep1	E_20221201_NO30_400nL_HLAc1_1e7_directIP_titration_rep1_Slot2-3_1_3512.21660.695.1	1	1	1	8.82	6.71	4.49	2.12	73.5	6	0	0	1900.0		Hydrogen	81	(W)	8	GAADPLTW	(I)	8		GAGELPTW	G A/A/D/P/L|T\W	75.0	6	2	5	1	0	y-ion bias					74.819283			1.309491	830.3996	830.404	-0.0043	-5.2	2.5	3.8	11475.7	smORF_v4|nuORFdb_human	LINC00673_17:70588378-70588704:-	LINC00673_17:70588378-70588704:-|TCONS_00025114_17:70588377-70588776:-
10mio-rep3	E_20221201_NO30_400nL_HLAc1_1e7_directIP_titration_rep3_Slot2-3_1_3514.21539.704.1	1	1	1	8.94	6.07	4.99	2.87	76.6	6	0	0	1860.0		Hydrogen	81	(W)	8	GAADPLTW	(I)	8		GAGELPTW	G A/A/D|P\L|T\W	75.0	6	4	4	2	0	unbiased					74.400047			1.303869	830.3992	830.404	-0.0053	-6.4	-0.10000000000000053	3.8	11475.7	smORF_v4|nuORFdb_human	LINC00673_17:70588378-70588704:-	LINC00673_17:70588378-70588704:-|TCONS_00025114_17:70588377-70588776:-
40mio-rep3	E_20221201_NO30_400nL_HLAc1_4e7_directIP_titration_rep3_Slot2-5_1_3521.21467.681.1	1	3	1	10.45	6.88	6.96	3.58	85.8	6	0	0	12800.0		Hydrogen	81	(W)	8	GAADPLTW	(I)	8		EANPLTW	G A/A/D|P\L|T\W	75.0	6	4	4	2	0	unbiased					74.157837			1.317932	830.3984	830.404	-0.0063	-7.6	-3.0	3.8	11475.7	smORF_v4|nuORFdb_human	LINC00673_17:70588378-70588704:-	LINC00673_17:70588378-70588704:-|TCONS_00025114_17:70588377-70588776:-
40mio-rep4	E_20221201_NO30_400nL_HLAc1_4e7_directIP_titration_rep4_Slot2-5_1_3522.21468.677.1	1	2	1	10.41	7.17	5.89	3.24	75.7	6	0	0	9710.0		Hydrogen	81	(W)	8	GAADPLTW	(I)	8		EANPLTW	G A/A/D|P\L|T\W	75.0	6	4	4	2	0	unbiased					74.143166			1.31986	830.3999	830.404	-0.0043	-5.2	-0.5	3.8	11475.7	smORF_v4|nuORFdb_human	LINC00673_17:70588378-70588704:-	LINC00673_17:70588378-70588704:-|TCONS_00025114_17:70588377-70588776:-
40mio-rep2	E_20221201_NO30_400nL_HLAc1_4e7_directIP_titration_rep2_Slot2-5_1_3520.29811.166.1	1	1	1	8.37	3.69	7.09	4.67	69.2	6	0	0	1520.0		Hydrogen	81	(W)	11	GAADPLTWITW	(C)	11		WGAADPLTWIT	G A A D/P L/T|W\I\T\W	45.5	5	4	3	1	0	unbiased					102.982391			1.622714	1230.6129	1230.615	-0.0054	-4.3	0.6000000000000005	3.8	11475.7	smORF_v4|nuORFdb_human	LINC00673_17:70588378-70588704:-	LINC00673_17:70588378-70588704:-|TCONS_00025114_17:70588377-70588776:-
40mio-rep3	E_20221201_NO30_400nL_HLAc1_4e7_directIP_titration_rep3_Slot2-5_1_3521.29811.1359.2	2	1	1	9.27	4.18	6.3	5.09	70.3	7	0	0	1870.0		Hydrogen	81	(W)	11	GAADPLTWITW	(C)	11		EPGVKnWLTW	G A A D/P\L|T|W|I|T\W	63.6	7	6	5	4	0	dual b/y bias					102.974144			0.902317	615.8111	1230.615	-0.0006	-0.5	4.1	3.8	11475.7	smORF_v4|nuORFdb_human	LINC00673_17:70588378-70588704:-	LINC00673_17:70588378-70588704:-|TCONS_00025114_17:70588377-70588776:-
Exploris_FAIMS	VH20221207_MKP_FAIMS2022E_HLAc1_4e7_PDAC.37554.37666.2	2	1	1	7.86	6.45	1.33	1.41	68.0	6	0	0	292000000.0		Hydrogen	62	(S)	11	GASPLPTSQAG	(A)	11		QSPTGPLGTAG	G A S\P\L\P\T|S Q-A G	36.4	4	5	1	1	1	b-ion bias			0.998	97.7	70.1	9.25	-70.0		493.252	985.495	0.0018	1.8	4.4	5.52	11085.1	nuORFdb_human	ENST00000392701.7_1_2:166650648-166650972:-	ENST00000392701.7_1_2:166650648-166650972:-
10mio-rep1	E_20221201_NO30_400nL_HLAc1_1e7_directIP_titration_rep1_Slot2-3_1_3512.25188.528.1	1	1	1	7.34	5.23	2.85	2.11	66.9	6	0	0	2990.0		Hydrogen	66	(S)	9	GAWDALAEV	(-)	9		LGSGGNQADI	G A/W D-A\L\A\E\V	55.6	5	4	1	0	1	b-ion bias					87.002159			1.409368	931.4455	931.452	-0.006	-6.4	1.2999999999999998	3.66	8133.1	nuORFdb_human	ENST00000378827.4_1_20:6748503-6748725:+	ENST00000378827.4_1_20:6748503-6748725:+
20mio-rep1	E_20221201_NO30_400nL_HLAc1_2e7_directIP_titration_rep1_Slot2-4_1_3515.25062.524.1	1	1	1	7.2	4.63	1.76	2.58	65.4	5	0	0	6490.0		Hydrogen	66	(S)	9	GAWDALAEV	(-)	9		EAAYHELV	G A W D\A\L\A\E\V	55.6	5	5	0	0	0	b-ion bias					86.544609			1.411836	931.4444	931.452	-0.008	-8.6	-2.3999999999999995	3.66	8133.1	nuORFdb_human	ENST00000378827.4_1_20:6748503-6748725:+	ENST00000378827.4_1_20:6748503-6748725:+
20mio-rep2	E_20221201_NO30_400nL_HLAc1_2e7_directIP_titration_rep3_Slot2-4_1_3518.25085.518.1	1	2	1	7.81	4.22	2.18	3.59	69.3	5	0	0	8010.0		Hydrogen	66	(S)	9	GAWDALAEV	(-)	9		LGSGGNQADI	G A W D\A\L\A\E\V	55.6	5	5	0	0	0	b-ion bias					86.642723			1.415527	931.4449	931.452	-0.007	-7.5	-1.2000000000000002	3.66	8133.1	nuORFdb_human	ENST00000378827.4_1_20:6748503-6748725:+	ENST00000378827.4_1_20:6748503-6748725:+
20mio-rep3	E_20221201_NO30_400nL_HLAc1_2e7_directIP_titration_rep4_Slot2-4_1_3519.25097.521.1	1	2	1	7.59	4.03	3.33	3.56	66.1	5	0	0	5220.0		Hydrogen	66	(S)	9	GAWDALAEV	(-)	9		LNEAWADL	G A W D\A\L\A\E\V	55.6	5	5	0	0	0	b-ion bias					86.675758			1.413253	931.4472	931.452	-0.005	-5.3	0.5	3.66	8133.1	nuORFdb_human	ENST00000378827.4_1_20:6748503-6748725:+	ENST00000378827.4_1_20:6748503-6748725:+
20mio-rep2	E_20221201_NO30_400nL_HLAc1_2e7_directIP_titration_rep3_Slot2-4_1_3518.16864.694.1	1	1	1	8.38	5.45	3.83	2.93	76.9	6	0	0	2080.0		Hydrogen	14	(C)	9	GAWSGPPGV	(-)	9		GWAGSPGPV	G A/W/S|G/P|P G\V	55.6	5	3	5	2	0	unbiased					58.249264			1.31014	827.3986	827.405	-0.0056	-6.8	-0.5	5.52	2292.5	nuORFdb_human	ENST00000263228.3_1_9:33817566-33817632:+	ENST00000263228.3_1_9:33817566-33817632:+
20mio-rep3	E_20221201_NO30_400nL_HLAc1_2e7_directIP_titration_rep4_Slot2-4_1_3519.16829.692.1	1	3	1	7.96	5.62	3.84	2.34	80.5	6	0	0	5830.0		Hydrogen	14	(C)	9	GAWSGPPGV	(-)	9		GWAGSPGPV	G A/W/S/G/P\P G\V	55.6	5	2	4	0	0	y-ion bias					58.127373			1.311074	827.3969	827.405	-0.0076	-9.2	-3.3999999999999995	5.52	2292.5	nuORFdb_human	ENST00000263228.3_1_9:33817566-33817632:+	ENST00000263228.3_1_9:33817566-33817632:+
40mio-rep1	E_20221201_NO30_400nL_HLAc1_4e7_directIP_titration_rep1_Slot1-04_1_3496.17062.677.1	1	3	1	12.6	8.88	6.67	3.72	85.5	7	0	0	15600.0		Hydrogen	14	(C)	9	GAWSGPPGV	(-)	9		GWAGSPGPV	G A/W/S|G|P|P\G\V	77.8	7	5	5	3	0	dual b/y bias					58.93647			1.320099	827.3991	827.405	-0.0056	-6.8	-3.5999999999999996	5.52	2292.5	nuORFdb_human	ENST00000263228.3_1_9:33817566-33817632:+	ENST00000263228.3_1_9:33817566-33817632:+
40mio-rep2	E_20221201_NO30_400nL_HLAc1_4e7_directIP_titration_rep2_Slot2-5_1_3520.16758.683.1	1	2	1	11.02	7.96	5.56	3.05	82.9	7	0	0	9190.0		Hydrogen	14	(C)	9	GAWSGPPGV	(-)	9		GWAGSPGPV	G A/W/S/G|P|P\G\V	77.8	7	4	5	2	0	unbiased					57.88776			1.316363	827.4007	827.405	-0.0036	-4.4	0.5	5.52	2292.5	nuORFdb_human	ENST00000263228.3_1_9:33817566-33817632:+	ENST00000263228.3_1_9:33817566-33817632:+
40mio-rep3	E_20221201_NO30_400nL_HLAc1_4e7_directIP_titration_rep3_Slot2-5_1_3521.16760.687.1	1	1	1	10.35	6.82	6.39	3.53	80.1	7	0	0	3200.0		Hydrogen	14	(C)	9	GAWSGPPGV	(-)	9		GWAGSPGPV	G A/W/S/G|P|P\G\V	77.8	7	4	5	2	0	unbiased					57.89616			1.314003	827.4014	827.405	-0.0036	-4.4	0.1999999999999993	5.52	2292.5	nuORFdb_human	ENST00000263228.3_1_9:33817566-33817632:+	ENST00000263228.3_1_9:33817566-33817632:+
40mio-rep4	E_20221201_NO30_400nL_HLAc1_4e7_directIP_titration_rep4_Slot2-5_1_3522.16742.681.1	1	1	1	13.97	9.64	7.91	4.32	90.5	7	0	0	3420.0		Hydrogen	14	(C)	9	GAWSGPPGV	(-)	9		GWAGSPGPV	G A/W/S|G/P|P\G\V	77.8	7	4	5	2	0	unbiased					57.818363			1.317548	827.3967	827.405	-0.0076	-9.2	-4.499999999999999	5.52	2292.5	nuORFdb_human	ENST00000263228.3_1_9:33817566-33817632:+	ENST00000263228.3_1_9:33817566-33817632:+
10mio-rep1	E_20221201_NO30_400nL_HLAc1_1e7_directIP_titration_rep1_Slot2-3_1_3512.11023.1489.2	2	2	1	11.62	7.17	4.89	4.45	70.2	7	1	1	13500.0		Hydrogen	138	(N)	11	GEAALGGGRGW	(G)	11		EGAALDPGTSL	G E/A|A|L|G/G G\R\G-W	63.6	7	5	5	3	1	unbiased					38.082085			0.820223	515.7511	1030.506	-0.0117	-11.4	-3.7	6.0	24872.9	nuORFdb_human	ENST00000568689.5_1_16:733170-734340:-	ENST00000568689.5_1_16:733170-734340:-|ENST00000569441.5_1_16:733170-733950:-
10mio-rep2	E_20221201_NO30_400nL_HLAc1_1e7_directIP_titration_rep2_Slot2-3_1_3513.10987.1478.2	2	1	1	14.95	8.58	7.5	6.37	83.0	8	1	1	4840.0		Hydrogen	138	(N)	11	GEAALGGGRGW	(G)	11		EGAALDPGTSL	G E/A|A|L|G/G|G\R\G-W	81.8	9	6	6	4	1	dual b/y bias					37.958992			0.827498	515.7512	1030.506	-0.0117	-11.4	-4.7	6.0	24872.9	nuORFdb_human	ENST00000568689.5_1_16:733170-734340:-	ENST00000568689.5_1_16:733170-734340:-|ENST00000569441.5_1_16:733170-733950:-
20mio-rep1	E_20221201_NO30_400nL_HLAc1_2e7_directIP_titration_rep1_Slot2-4_1_3515.10916.1474.2	2	1	1	11.51	7.74	5.41	3.77	84.1	7	1	1	13200.0		Hydrogen	138	(N)	11	GEAALGGGRGW	(G)	11		EGAALDPGTSL	G E/A|A|L|G/G|G-R\G-W	81.8	9	5	6	4	2	dual b/y bias					37.703793			0.829873	515.7532	1030.506	-0.0077	-7.5	-1.2999999999999998	6.0	24872.9	nuORFdb_human	ENST00000568689.5_1_16:733170-734340:-	ENST00000568689.5_1_16:733170-734340:-|ENST00000569441.5_1_16:733170-733950:-
20mio-rep2	E_20221201_NO30_400nL_HLAc1_2e7_directIP_titration_rep3_Slot2-4_1_3518.11083.1468.2	2	2	1	12.38	9.18	5.22	3.2	80.1	7	1	1	11700.0		Hydrogen	138	(N)	11	GEAALGGGRGW	(G)	11		EGAALDPGTSL	G/E/A|A|L|G/G G R\G-W	72.7	8	4	6	3	1	unbiased					38.281727			0.833566	515.7518	1030.506	-0.0097	-9.5	-3.2	6.0	24872.9	nuORFdb_human	ENST00000568689.5_1_16:733170-734340:-	ENST00000568689.5_1_16:733170-734340:-|ENST00000569441.5_1_16:733170-733950:-
20mio-rep3	E_20221201_NO30_400nL_HLAc1_2e7_directIP_titration_rep4_Slot2-4_1_3519.10938.1460.2	2	1	1	13.23	10.04	5.29	3.19	76.6	7	1	1	7510.0		Hydrogen	138	(N)	11	GEAALGGGRGW	(G)	11		EGAALDPGTSL	G E/A|A|L|G/G\G-R\G-W	81.8	9	5	5	3	2	unbiased					37.786839			0.838959	515.7519	1030.506	-0.0097	-9.5	-3.7	6.0	24872.9	nuORFdb_human	ENST00000568689.5_1_16:733170-734340:-	ENST00000568689.5_1_16:733170-734340:-|ENST00000569441.5_1_16:733170-733950:-
40mio-rep1	E_20221201_NO30_400nL_HLAc1_4e7_directIP_titration_rep1_Slot1-04_1_3496.11224.1436.2	2	1	1	17.65	13.08	7.92	4.58	88.7	9	1	1	30000.0		Hydrogen	138	(N)	11	GEAALGGGRGW	(G)	11		EGAALDPGTSL	G/E/A|A|L|G/G|G-R\G\W	100.0	11	6	7	4	1	dual b/y bias					38.772717			0.853969	515.7543	1030.506	-0.0057	-5.6	-2.3999999999999995	6.0	24872.9	nuORFdb_human	ENST00000568689.5_1_16:733170-734340:-	ENST00000568689.5_1_16:733170-734340:-|ENST00000569441.5_1_16:733170-733950:-
40mio-rep2	E_20221201_NO30_400nL_HLAc1_4e7_directIP_titration_rep2_Slot2-5_1_3520.10916.1451.2	2	1	1	11.34	9.66	4.9	1.68	80.7	6	1	1	19500.0		Hydrogen	138	(N)	11	GEAALGGGRGW	(G)	11		EGAALDPGTSL	G E/A|A|L|G/G|G-R G W	54.5	6	4	6	4	1	dual b/y bias					37.710396			0.844665	515.755	1030.506	-0.0037	-3.6	1.3000000000000003	6.0	24872.9	nuORFdb_human	ENST00000568689.5_1_16:733170-734340:-	ENST00000568689.5_1_16:733170-734340:-|ENST00000569441.5_1_16:733170-733950:-
40mio-rep3	E_20221201_NO30_400nL_HLAc1_4e7_directIP_titration_rep3_Slot2-5_1_3521.10921.1460.2	2	1	1	12.0	9.84	4.56	2.15	84.1	6	1	1	10900.0		Hydrogen	138	(N)	11	GEAALGGGRGW	(G)	11		EGAALDPGTSL	G E/A|A|L|G/G/G R G W	45.5	5	3	6	3	0	y-ion bias					37.730312			0.83901	515.7537	1030.506	-0.0057	-5.6	-1.0	6.0	24872.9	nuORFdb_human	ENST00000568689.5_1_16:733170-734340:-	ENST00000568689.5_1_16:733170-734340:-|ENST00000569441.5_1_16:733170-733950:-
20mio-rep1	E_20221201_NO30_400nL_HLAc1_2e7_directIP_titration_rep1_Slot2-4_1_3515.20173.1434.2	2	1	1	7.29	3.74	2.88	3.55	62.8	6	1	1	4420.0		Hydrogen	14	(A)	10	GEAEPLLKAW	(L)	10		nAAELVSGRPV	G E/A/E|P/L/L K A-W	50.0	5	1	5	1	1	y-ion bias					69.666039			0.855339	557.2966	1113.594	-0.0072	-6.4	-0.20000000000000018	4.53	3993.8	nuORFdb_human	ENST00000567109.5_1_16:82660554-82660662:+	ENST00000567109.5_1_16:82660554-82660662:+
20mio-rep2	E_20221201_NO30_400nL_HLAc1_2e7_directIP_titration_rep3_Slot2-4_1_3518.20186.1426.2	2	1	1	13.49	6.66	5.29	6.84	81.2	8	1	1	4750.0		Hydrogen	14	(A)	10	GEAEPLLKAW	(L)	10		nAAELVSGRPV	G E/A|E|P/L|L|K\A\W	80.0	8	6	6	4	0	dual b/y bias					69.727463			0.859972	557.2964	1113.594	-0.0092	-8.2	-1.8999999999999995	4.53	3993.8	nuORFdb_human	ENST00000567109.5_1_16:82660554-82660662:+	ENST00000567109.5_1_16:82660554-82660662:+
20mio-rep3	E_20221201_NO30_400nL_HLAc1_2e7_directIP_titration_rep4_Slot2-4_1_3519.20224.1426.2	2	1	1	7.71	2.8	4.31	4.92	57.2	7	1	1	4620.0		Hydrogen	14	(A)	10	GEAEPLLKAW	(L)	10		qSSTPLLKDAA	G E/A/E/P/L\L|K\A W	60.0	6	3	5	1	0	unbiased					69.84861			0.860161	557.2977	1113.594	-0.0052	-4.6	1.2000000000000002	4.53	3993.8	nuORFdb_human	ENST00000567109.5_1_16:82660554-82660662:+	ENST00000567109.5_1_16:82660554-82660662:+
40mio-rep1	E_20221201_NO30_400nL_HLAc1_4e7_directIP_titration_rep1_Slot1-04_1_3496.20348.1396.2	2	2	1	14.67	7.19	7.48	7.48	75.9	8	1	1	16700.0		Hydrogen	14	(A)	10	GEAEPLLKAW	(L)	10		nAAELVSGRPV	G E/A|E|P/L/L|K\A\W	80.0	8	5	6	3	0	unbiased					70.29216			0.87905	557.3005	1113.594	0.0008	0.8	4.0	4.53	3993.8	nuORFdb_human	ENST00000567109.5_1_16:82660554-82660662:+	ENST00000567109.5_1_16:82660554-82660662:+
10mio-rep2	E_20221201_NO30_400nL_HLAc1_1e7_directIP_titration_rep2_Slot2-3_1_3513.12657.1559.2	2	1	1	9.06	4.49	3.57	4.57	74.5	6	0	1	1460.0		Hydrogen	163	(D)	9	GEARPLAGF	(R)	9		PPSRVSAGF	G E/A/R/P L|A\G\F	55.6	5	3	4	1	0	unbiased					43.72744			0.776271	459.2423	917.484	-0.0072	-7.9	-1.2000000000000002	6.0	18686.6	nuORFdb_human	ENST00000528220.1_1_11:65487749-65488268:-	ENST00000528220.1_1_11:65487749-65488268:-|ENST00000308418.8_1_11:65487749-65488293:-
20mio-rep2	E_20221201_NO30_400nL_HLAc1_2e7_directIP_titration_rep3_Slot2-4_1_3518.12736.1549.2	2	1	1	11.15	6.54	3.57	4.61	78.8	6	0	1	2960.0		Hydrogen	163	(D)	9	GEARPLAGF	(R)	9		PDPKVSAGF	G E/A|R|P L|A|G\F	55.6	5	5	5	4	0	dual b/y bias					43.991447			0.782716	459.2437	917.484	-0.0032	-3.5	2.8	6.0	18686.6	nuORFdb_human	ENST00000528220.1_1_11:65487749-65488268:-	ENST00000528220.1_1_11:65487749-65488268:-|ENST00000308418.8_1_11:65487749-65488293:-
40mio-rep1	E_20221201_NO30_400nL_HLAc1_4e7_directIP_titration_rep1_Slot1-04_1_3496.12901.1532.2	2	1	1	12.36	7.22	4.67	5.14	85.5	6	0	1	4920.0		Hydrogen	163	(D)	9	GEARPLAGF	(R)	9		EAARPVAGF	G E/A/R|P L|A|G\F	55.6	5	4	5	3	0	dual b/y bias					44.564182			0.793493	459.2437	917.484	-0.0032	-3.5	-0.2999999999999998	6.0	18686.6	nuORFdb_human	ENST00000528220.1_1_11:65487749-65488268:-	ENST00000528220.1_1_11:65487749-65488268:-|ENST00000308418.8_1_11:65487749-65488293:-
40mio-rep2	E_20221201_NO30_400nL_HLAc1_4e7_directIP_titration_rep2_Slot2-5_1_3520.12580.1540.2	2	1	1	9.45	5.09	4.07	4.36	75.2	6	0	1	6640.0		Hydrogen	163	(D)	9	GEARPLAGF	(R)	9		PPSRVSAGF	G E/A/R|P L|A|G\F	55.6	5	4	5	3	0	dual b/y bias					43.457813			0.788457	459.2431	917.484	-0.0052	-5.7	-0.7999999999999998	6.0	18686.6	nuORFdb_human	ENST00000528220.1_1_11:65487749-65488268:-	ENST00000528220.1_1_11:65487749-65488268:-|ENST00000308418.8_1_11:65487749-65488293:-
40mio-rep3	E_20221201_NO30_400nL_HLAc1_4e7_directIP_titration_rep3_Slot2-5_1_3521.12593.1546.2	2	1	1	11.41	7.42	4.12	3.99	83.3	6	0	1	7390.0		Hydrogen	163	(D)	9	GEARPLAGF	(R)	9		EAARPVAGF	G E/A/R|P L|A|G\F	55.6	5	4	5	3	0	dual b/y bias					43.506882			0.784236	459.2435	917.484	-0.0052	-5.7	-1.1000000000000005	6.0	18686.6	nuORFdb_human	ENST00000528220.1_1_11:65487749-65488268:-	ENST00000528220.1_1_11:65487749-65488268:-|ENST00000308418.8_1_11:65487749-65488293:-
40mio-rep4	E_20221201_NO30_400nL_HLAc1_4e7_directIP_titration_rep4_Slot2-5_1_3522.12593.1543.2	2	2	1	10.18	5.02	3.6	5.15	80.9	6	0	1	11000.0		Hydrogen	163	(D)	9	GEARPLAGF	(R)	9		EAARPVAGF	G E/A/R|P L|A|G\F	55.6	5	4	5	3	0	dual b/y bias					43.487988			0.786358	459.2435	917.484	-0.0052	-5.7	-1.0	6.0	18686.6	nuORFdb_human	ENST00000528220.1_1_11:65487749-65488268:-	ENST00000528220.1_1_11:65487749-65488268:-|ENST00000308418.8_1_11:65487749-65488293:-
40mio-rep2	E_20221201_NO30_400nL_HLAc1_4e7_directIP_titration_rep2_Slot2-5_1_3520.4659.1636.3	3	1	1	11.87	10.45	0.92	1.42	92.5	6	1	2	9930.0		Hydrogen	2	(L)	10	GEEGEATRRW	(L)	10		qEGLAGYQREG	G/E/E|G/E/A T R R\W	60.0	6	2	5	1	0	y-ion bias					16.103329			0.72764	397.5208	1190.555	-0.0064	-5.4	-0.5	4.79	2348.5	nuORFdb_human	ENST00000314117.8_1_4:37687875-37687938:-	ENST00000314117.8_1_4:37687875-37687938:-
40mio-rep4	E_20221201_NO30_400nL_HLAc1_4e7_directIP_titration_rep4_Slot2-5_1_3522.4699.1625.3	3	1	1	9.49	7.21	1.8	2.28	85.7	7	1	2	34200.0		Hydrogen	2	(L)	10	GEEGEATRRW	(L)	10		GEEGSRREEAA	G/E/E|G/E/A T R-R\W	70.0	7	2	5	1	1	y-ion bias					16.236099			0.734188	397.5214	1190.555	-0.0064	-5.4	-0.7000000000000002	4.79	2348.5	nuORFdb_human	ENST00000314117.8_1_4:37687875-37687938:-	ENST00000314117.8_1_4:37687875-37687938:-
20mio-rep3	E_20221201_NO30_400nL_HLAc1_2e7_directIP_titration_rep4_Slot2-4_1_3519.18424.1369.2	2	1	1	9.94	6.84	4.76	3.09	78.1	5	1	1	4950.0		Hydrogen	36	(K)	11	GEFGGFYSVRG	(K)	11		FDANFTFKEG	G E/F|G|G|F\Y S V R G	36.4	4	4	4	3	0	unbiased					63.633171			0.895845	588.2734	1175.548	-0.0093	-7.9	-2.1000000000000005	6.0	19423.1	nuORFdb_human	ENST00000398588.2_1_6:58446590-58447106:-	ENST00000398588.2_1_6:58446590-58447106:-
40mio-rep4	E_20221201_NO30_400nL_HLAc1_4e7_directIP_titration_rep4_Slot2-5_1_3522.18452.1357.2	2	3	1	9.19	5.04	5.19	4.15	64.7	6	1	1	16400.0		Hydrogen	36	(K)	11	GEFGGFYSVRG	(K)	11		FDANFTFKEG	G E/F|G|G|F\Y/S V R G	45.5	5	4	5	3	0	unbiased					63.724777			0.902962	588.2753	1175.548	-0.0053	-4.5	0.20000000000000018	6.0	19423.1	nuORFdb_human	ENST00000398588.2_1_6:58446590-58447106:-	ENST00000398588.2_1_6:58446590-58447106:-
10mio-rep2	E_20221201_NO30_400nL_HLAc1_1e7_directIP_titration_rep2_Slot2-3_1_3513.19006.1437.2	2	2	1	11.33	7.97	2.28	3.36	78.6	6	1	1	12000.0		Hydrogen	1336	(D)	9	GEFKALQEW	(I)	9		SGVMSAIKEW	G E/F|K A/L|Q|E\W	55.6	5	4	5	3	0	dual b/y bias					65.65065			0.853246	554.2737	1107.547	-0.0062	-5.6	1.1000000000000005	4.53	213870.4	nuORFdb_human	ENST00000617998.4_2_17:7388053-7417318:+	ENST00000617998.4_2_17:7388053-7417318:+
10mio-rep3	E_20221201_NO30_400nL_HLAc1_1e7_directIP_titration_rep3_Slot2-3_1_3514.18947.1431.2	2	3	1	14.51	8.32	4.49	6.2	89.2	8	1	1	12800.0		Hydrogen	1336	(D)	9	GEFKALQEW	(I)	9		SGVMSAIKEW	G/E/F|K/A/L\Q|E\W	100.0	9	4	6	2	0	unbiased					65.448669			0.85694	554.274	1107.547	-0.0062	-5.6	0.7000000000000002	4.53	213870.4	nuORFdb_human	ENST00000617998.4_2_17:7388053-7417318:+	ENST00000617998.4_2_17:7388053-7417318:+
20mio-rep1	E_20221201_NO30_400nL_HLAc1_2e7_directIP_titration_rep1_Slot2-4_1_3515.18974.1427.2	2	2	1	9.76	7.47	1.24	2.29	74.9	7	1	1	11800.0		Hydrogen	1336	(D)	9	GEFKALQEW	(I)	9		SGVMSAIKEW	G E/F|K/A/L|Q|E\W	77.8	7	4	6	3	0	dual b/y bias					65.526962			0.859649	554.2732	1107.547	-0.0082	-7.4	-1.2000000000000002	4.53	213870.4	nuORFdb_human	ENST00000617998.4_2_17:7388053-7417318:+	ENST00000617998.4_2_17:7388053-7417318:+
20mio-rep2	E_20221201_NO30_400nL_HLAc1_2e7_directIP_titration_rep3_Slot2-4_1_3518.19042.1421.2	2	2	1	11.49	5.56	3.17	5.93	78.9	7	1	1	24600.0		Hydrogen	1336	(D)	9	GEFKALQEW	(I)	9		FLSNALEQW	G E/F|K/A/L|Q|E\W	77.8	7	4	6	3	0	dual b/y bias					65.771538			0.863352	554.274	1107.547	-0.0062	-5.6	0.7000000000000002	4.53	213870.4	nuORFdb_human	ENST00000617998.4_2_17:7388053-7417318:+	ENST00000617998.4_2_17:7388053-7417318:+
20mio-rep3	E_20221201_NO30_400nL_HLAc1_2e7_directIP_titration_rep4_Slot2-4_1_3519.19019.1421.2	2	2	1	12.75	9.83	2.35	2.92	82.8	6	1	1	22200.0		Hydrogen	1336	(D)	9	GEFKALQEW	(I)	9		SGVMSAIKEW	G E/F|K/A L|Q|E\W	55.6	5	4	5	3	0	dual b/y bias					65.688263			0.862906	554.2727	1107.547	-0.0082	-7.4	-1.6000000000000005	4.53	213870.4	nuORFdb_human	ENST00000617998.4_2_17:7388053-7417318:+	ENST00000617998.4_2_17:7388053-7417318:+
40mio-rep1	E_20221201_NO30_400nL_HLAc1_4e7_directIP_titration_rep1_Slot1-04_1_3496.19155.1385.2	2	3	1	13.08	7.37	4.82	5.71	88.5	6	1	1	56000.0		Hydrogen	1336	(D)	9	GEFKALQEW	(I)	9		SGVMSAIKEW	G E/F|K/A L\Q|E\W	55.6	5	4	4	2	0	unbiased					66.171448			0.885967	554.2758	1107.547	-0.0022	-2.0	1.2000000000000002	4.53	213870.4	nuORFdb_human	ENST00000617998.4_2_17:7388053-7417318:+	ENST00000617998.4_2_17:7388053-7417318:+
40mio-rep2	E_20221201_NO30_400nL_HLAc1_4e7_directIP_titration_rep2_Slot2-5_1_3520.18903.1399.2	2	4	1	12.92	9.27	2.43	3.66	85.5	6	1	1	41200.0		Hydrogen	1336	(D)	9	GEFKALQEW	(I)	9		SGVMSAIKEW	G E/F|K/A L|Q|E\W	55.6	5	4	5	3	0	dual b/y bias					65.301437			0.877276	554.2746	1107.547	-0.0042	-3.8	1.1000000000000005	4.53	213870.4	nuORFdb_human	ENST00000617998.4_2_17:7388053-7417318:+	ENST00000617998.4_2_17:7388053-7417318:+
40mio-rep3	E_20221201_NO30_400nL_HLAc1_4e7_directIP_titration_rep3_Slot2-5_1_3521.18946.1403.2	2	3	1	11.58	6.65	1.23	4.93	79.2	6	1	1	24000.0		Hydrogen	1336	(D)	9	GEFKALQEW	(I)	9		FLSNALEQW	G E/F|K/A L|Q|E\W	55.6	5	4	5	3	0	dual b/y bias					65.447174			0.874492	554.2744	1107.547	-0.0062	-5.6	-1.0	4.53	213870.4	nuORFdb_human	ENST00000617998.4_2_17:7388053-7417318:+	ENST00000617998.4_2_17:7388053-7417318:+
40mio-rep4	E_20221201_NO30_400nL_HLAc1_4e7_directIP_titration_rep4_Slot2-5_1_3522.18927.1401.2	2	4	1	9.44	5.28	4.03	4.16	73.5	6	1	1	36500.0		Hydrogen	1336	(D)	9	GEFKALQEW	(I)	9		SGVMSAIKEW	G E/F|K/A L\Q|E\W	55.6	5	4	4	2	0	unbiased					65.364655			0.875462	554.2757	1107.547	-0.0022	-2.0	2.7	4.53	213870.4	nuORFdb_human	ENST00000617998.4_2_17:7388053-7417318:+	ENST00000617998.4_2_17:7388053-7417318:+
5mio-rep1	E_20221201_NO30_400nL_HLAc1_5e6_directIP_titration_rep1_Slot1-37_1_3502.19255.1441.2	2	1	1	7.5	3.6	2.03	3.9	67.1	6	1	1	4820.0		Hydrogen	1336	(D)	9	GEFKALQEW	(I)	9		FAKAIGDAEW	G E/F|K A/L\Q|E\W	55.6	5	4	4	2	0	unbiased					66.506821			0.85059	554.2727	1107.547	-0.0082	-7.4	-0.40000000000000036	4.53	213870.4	nuORFdb_human	ENST00000617998.4_2_17:7388053-7417318:+	ENST00000617998.4_2_17:7388053-7417318:+
10mio-rep1	E_20221201_NO30_400nL_HLAc1_1e7_directIP_titration_rep1_Slot2-3_1_3512.12209.833.1	1	2	1	8.59	2.63	5.75	5.96	72.4	6	0	0	3630.0		Hydrogen	22	(A)	9	GEGGGVAGF	(L)	9		SNPASAGF	G E/G G/G|V|A\G\F	55.6	5	4	4	2	0	unbiased					42.180153			1.226027	750.3335	750.342	-0.0077	-10.3	-2.6000000000000005	4.0	3829.3	nuORFdb_human	ENST00000521611.1_1_8:53536025-53626720:-	ENST00000521611.1_1_8:53536025-53626720:-
40mio-rep1	E_20221201_NO30_400nL_HLAc1_4e7_directIP_titration_rep1_Slot1-04_1_3496.12425.811.1	1	1	1	10.45	4.1	6.31	6.36	79.1	6	0	0	4370.0		Hydrogen	22	(A)	9	GEGGGVAGF	(L)	9		ANGEGVGF	G E/G G/G|V\A\G\F	55.6	5	4	3	1	0	unbiased					42.920048			1.239031	750.3389	750.342	-0.0027	-3.6	-0.3999999999999999	4.0	3829.3	nuORFdb_human	ENST00000521611.1_1_8:53536025-53626720:-	ENST00000521611.1_1_8:53536025-53626720:-
40mio-rep2	E_20221201_NO30_400nL_HLAc1_4e7_directIP_titration_rep2_Slot2-5_1_3520.12093.826.1	1	1	1	9.78	4.05	5.29	5.73	81.2	6	0	0	6820.0		Hydrogen	22	(A)	9	GEGGGVAGF	(L)	9		SNPASAGF	G E/G/G G|V\A\G\F	55.6	5	4	3	1	0	unbiased					41.773949			1.230334	750.3355	750.342	-0.0067	-8.9	-4.0	4.0	3829.3	nuORFdb_human	ENST00000521611.1_1_8:53536025-53626720:-	ENST00000521611.1_1_8:53536025-53626720:-
20mio-rep1	E_20221201_NO30_400nL_HLAc1_2e7_directIP_titration_rep1_Slot2-4_1_3515.16364.716.1	1	2	1	10.16	5.88	2.57	4.28	80.1	6	0	0	3320.0		Hydrogen	98	(F)	9	GEGGVPAAW	(R)	9		GSAPSAPAW	G E/G/G V|P\A|A\W	55.6	5	4	4	2	0	unbiased					56.514999			1.296564	843.3929	843.399	-0.0065	-7.8	-1.5999999999999996	4.0	14801.8	nuORFdb_human	ENST00000517503.1_3_8:144103316-144103727:+	ENST00000517503.1_3_8:144103316-144103727:+
40mio-rep4	E_20221201_NO30_400nL_HLAc1_4e7_directIP_titration_rep4_Slot2-5_1_3522.16334.693.1	1	1	1	10.09	7.02	2.04	3.07	81.2	5	0	0	2930.0		Hydrogen	98	(F)	9	GEGGVPAAW	(R)	9		GSAPSAPAW	G E G G|V|P\A|A\W	55.6	5	5	3	3	0	dual b/y bias					56.409096			1.310302	843.3954	843.399	-0.0045	-5.4	-0.7000000000000002	4.0	14801.8	nuORFdb_human	ENST00000517503.1_3_8:144103316-144103727:+	ENST00000517503.1_3_8:144103316-144103727:+
40mio-rep1	E_20221201_NO30_400nL_HLAc1_4e7_directIP_titration_rep1_Slot1-04_1_3496.15640.1412.2	2	1	1	13.45	5.7	8.11	7.74	81.1	7	1	1	11400.0		Hydrogen	48	(N)	9	GEIKMTTSW	(F)	9		EGNKGVTGSGF	G E/I/K/M|T|T|S\W	77.8	7	4	6	3	0	dual b/y bias					54.025013			0.868707	526.7563	1052.508	-0.0034	-3.2	0.0	6.0	7035.9	nuORFdb_human	ENST00000528848.2_1_11:11374530-11374710:-	ENST00000528848.2_1_11:11374530-11374710:-|ENST00000609606.5_1_20:485838-489110:-
40mio-rep3	E_20221201_NO30_400nL_HLAc1_4e7_directIP_titration_rep3_Slot2-5_1_3521.15341.1434.2	2	1	1	10.71	6.11	5.67	4.59	76.0	7	1	1	7980.0		Hydrogen	48	(N)	9	GEIKMTTSW	(F)	9		GFSRLTADGE	G E/I|K/M\T\T|S\W	77.8	7	5	4	2	0	unbiased					52.995216			0.855084	526.7566	1052.508	-0.0014	-1.3	3.3	6.0	7035.9	nuORFdb_human	ENST00000528848.2_1_11:11374530-11374710:-	ENST00000528848.2_1_11:11374530-11374710:-|ENST00000609606.5_1_20:485838-489110:-
40mio-rep4	E_20221201_NO30_400nL_HLAc1_4e7_directIP_titration_rep4_Slot2-5_1_3522.15334.1433.2	2	1	1	10.63	3.86	5.54	6.78	75.0	7	1	1	8090.0		Hydrogen	48	(N)	9	GEIKMTTSW	(F)	9		mnLKKESW	G E/I|K/M\T|T|S\W	77.8	7	5	5	3	0	dual b/y bias					52.956482			0.855897	526.7551	1052.508	-0.0054	-5.1	-0.39999999999999947	6.0	7035.9	nuORFdb_human	ENST00000528848.2_1_11:11374530-11374710:-	ENST00000528848.2_1_11:11374530-11374710:-|ENST00000609606.5_1_20:485838-489110:-
10mio-rep3	E_20221201_NO30_400nL_HLAc1_1e7_directIP_titration_rep3_Slot2-3_1_3514.9558.1421.2	2	2	1	10.57	6.75	5.76	3.81	68.0	6	1	1	6180.0	M52m	Hydrogen	48	(N)	9	GEIKmTTSW	(F)	9		TKDSVmVSW	G E/I/K m\T\T|S\W	55.6	5	4	3	1	0	unbiased		m:Oxidized methionine			33.026711			0.863234	534.7522	1052.508	15.9886	-5.9	0.39999999999999947	6.0	7035.9	nuORFdb_human	ENST00000528848.2_1_11:11374530-11374710:-	ENST00000528848.2_1_11:11374530-11374710:-|ENST00000609606.5_1_20:485838-489110:-
20mio-rep1	E_20221201_NO30_400nL_HLAc1_2e7_directIP_titration_rep1_Slot2-4_1_3515.9362.1415.2	2	2	1	14.77	7.68	8.58	7.1	86.5	6	1	1	10300.0	M52m	Hydrogen	48	(N)	9	GEIKmTTSW	(F)	9		SRWmVTSW	G E/I|K m\T|T|S\W	55.6	5	5	4	3	0	dual b/y bias		m:Oxidized methionine			32.33889			0.866685	534.7515	1052.508	15.9866	-7.8	-1.5999999999999996	6.0	7035.9	nuORFdb_human	ENST00000528848.2_1_11:11374530-11374710:-	ENST00000528848.2_1_11:11374530-11374710:-|ENST00000609606.5_1_20:485838-489110:-
20mio-rep2	E_20221201_NO30_400nL_HLAc1_2e7_directIP_titration_rep3_Slot2-4_1_3518.9669.1413.2	2	3	1	9.38	5.3	4.94	4.08	70.9	6	1	1	20900.0	M52m	Hydrogen	48	(N)	9	GEIKmTTSW	(F)	9		RTESTTTSW	G E/I|K m\T\T|S\W	55.6	5	5	3	2	0	unbiased		m:Oxidized methionine			33.400463			0.8679	534.751	1052.508	15.9866	-7.8	-1.5	6.0	7035.9	nuORFdb_human	ENST00000528848.2_1_11:11374530-11374710:-	ENST00000528848.2_1_11:11374530-11374710:-|ENST00000609606.5_1_20:485838-489110:-
20mio-rep3	E_20221201_NO30_400nL_HLAc1_2e7_directIP_titration_rep4_Slot2-4_1_3519.9532.1408.2	2	1	1	11.45	4.01	6.34	7.44	72.3	7	1	1	4760.0	M52m	Hydrogen	48	(N)	9	GEIKmTTSW	(F)	9		RTESTTTSW	G E/I/K|m\T|T|S\W	77.8	7	5	5	3	0	dual b/y bias		m:Oxidized methionine			32.928993			0.871241	534.7525	1052.508	15.9906	-4.0	1.7999999999999998	6.0	7035.9	nuORFdb_human	ENST00000528848.2_1_11:11374530-11374710:-	ENST00000528848.2_1_11:11374530-11374710:-|ENST00000609606.5_1_20:485838-489110:-
40mio-rep1	E_20221201_NO30_400nL_HLAc1_4e7_directIP_titration_rep1_Slot1-04_1_3496.9802.1380.2	2	2	1	9.29	4.41	4.87	4.87	72.2	6	1	1	25700.0	M52m	Hydrogen	48	(N)	9	GEIKmTTSW	(F)	9		QYTDDKIW	G E/I/K m\T|T|S\W	55.6	5	4	4	2	0	unbiased		m:Oxidized methionine			33.862926			0.88898	534.7551	1052.508	15.9946	-0.3	2.9000000000000004	6.0	7035.9	nuORFdb_human	ENST00000528848.2_1_11:11374530-11374710:-	ENST00000528848.2_1_11:11374530-11374710:-|ENST00000609606.5_1_20:485838-489110:-
40mio-rep2	E_20221201_NO30_400nL_HLAc1_4e7_directIP_titration_rep2_Slot2-5_1_3520.9368.1408.2	2	2	1	14.84	8.17	8.92	6.66	86.0	7	1	1	19700.0	M52m	Hydrogen	48	(N)	9	GEIKmTTSW	(F)	9		TKDSVmVSW	G/E/I/K m\T|T|S\W	77.8	7	4	5	2	0	unbiased		m:Oxidized methionine			32.363598			0.871592	534.7517	1052.508	15.9886	-5.9	-1.0	6.0	7035.9	nuORFdb_human	ENST00000528848.2_1_11:11374530-11374710:-	ENST00000528848.2_1_11:11374530-11374710:-|ENST00000609606.5_1_20:485838-489110:-
40mio-rep3	E_20221201_NO30_400nL_HLAc1_4e7_directIP_titration_rep3_Slot2-5_1_3521.9370.1409.2	2	2	1	17.55	8.81	10.74	8.74	90.0	7	1	1	17900.0	M52m	Hydrogen	48	(N)	9	GEIKmTTSW	(F)	9		TKDSVmVSW	G E/I|K|m\T|T|S\W	77.8	7	6	5	4	0	dual b/y bias		m:Oxidized methionine			32.372295			0.870977	534.7535	1052.508	15.9926	-2.2	2.3999999999999995	6.0	7035.9	nuORFdb_human	ENST00000528848.2_1_11:11374530-11374710:-	ENST00000528848.2_1_11:11374530-11374710:-|ENST00000609606.5_1_20:485838-489110:-
40mio-rep4	E_20221201_NO30_400nL_HLAc1_4e7_directIP_titration_rep4_Slot2-5_1_3522.9379.1404.2	2	2	1	14.4	6.5	8.35	7.91	83.0	7	1	1	15300.0	M52m	Hydrogen	48	(N)	9	GEIKmTTSW	(F)	9		TKDSVmVSW	G E/I|K/m/T|T|S\W	77.8	7	4	6	3	0	dual b/y bias		m:Oxidized methionine			32.39278			0.873557	534.7534	1052.508	15.9906	-4.0	0.7000000000000002	6.0	7035.9	nuORFdb_human	ENST00000528848.2_1_11:11374530-11374710:-	ENST00000528848.2_1_11:11374530-11374710:-|ENST00000609606.5_1_20:485838-489110:-
20mio-rep1	E_20221201_NO30_400nL_HLAc1_2e7_directIP_titration_rep1_Slot2-4_1_3515.12089.1483.2	2	1	1	10.08	6.34	2.41	3.74	71.1	7	1	1	7160.0		Hydrogen	28	(R)	9	GELPLKQSY	(-)	9		GELPLPAGPPS	G E/L|P/L/K/Q\S\Y	77.8	7	3	5	1	0	unbiased					41.756222			0.824084	517.7755	1034.552	-0.007	-6.7	-0.5	6.0	4088.8	nuORFdb_human	ENST00000084798.8_1_19:49141296-49142147:-	ENST00000084798.8_1_19:49141296-49142147:-
40mio-rep1	E_20221201_NO30_400nL_HLAc1_4e7_directIP_titration_rep1_Slot1-04_1_3496.12390.1443.2	2	1	1	9.28	6.01	2.36	3.26	58.8	6	1	1	16200.0		Hydrogen	28	(R)	9	GELPLKQSY	(-)	9		DAITLNPKY	G E/L|P/L/K\Q S\Y	55.6	5	3	4	1	0	unbiased					42.799213			0.849354	517.7773	1034.552	-0.005	-4.8	-1.5999999999999996	6.0	4088.8	nuORFdb_human	ENST00000084798.8_1_19:49141296-49142147:-	ENST00000084798.8_1_19:49141296-49142147:-
40mio-rep3	E_20221201_NO30_400nL_HLAc1_4e7_directIP_titration_rep3_Slot2-5_1_3521.12083.1464.2	2	1	1	11.59	6.02	2.43	5.57	75.0	7	1	1	10800.0		Hydrogen	28	(R)	9	GELPLKQSY	(-)	9		GELPLPAGPPS	G E/L|P/L/K/Q|S\Y	77.8	7	3	6	2	0	y-ion bias					41.742741			0.836221	517.776	1034.552	-0.007	-6.7	-2.1000000000000005	6.0	4088.8	nuORFdb_human	ENST00000084798.8_1_19:49141296-49142147:-	ENST00000084798.8_1_19:49141296-49142147:-
40mio-rep4	E_20221201_NO30_400nL_HLAc1_4e7_directIP_titration_rep4_Slot2-5_1_3522.12082.1466.2	2	1	1	10.76	7.47	1.15	3.29	72.5	6	1	1	14000.0		Hydrogen	28	(R)	9	GELPLKQSY	(-)	9		nLAPSLQKY	G E/L|P/L/K Q\S\Y	55.6	5	3	4	1	0	unbiased					41.723858			0.834867	517.7759	1034.552	-0.007	-6.7	-2.0	6.0	4088.8	nuORFdb_human	ENST00000084798.8_1_19:49141296-49142147:-	ENST00000084798.8_1_19:49141296-49142147:-
40mio-rep3	E_20221201_NO30_400nL_HLAc1_4e7_directIP_titration_rep3_Slot2-5_1_3521.11439.1472.2	2	1	1	11.05	5.4	5.69	5.65	73.6	7	1	1	7610.0		Hydrogen	46	(R)	9	GENGAILRY	(G)	9		ENNALLRY	G E/N/G/A|I|L/R\Y	77.8	7	3	6	2	0	y-ion bias					39.518806			0.831125	496.7596	992.516	-0.0032	-3.3	1.2999999999999998	6.0	10692.1	nuORFdb_human	ENST00000375895.6_1_6:31632636-31633491:-	ENST00000375895.6_1_6:31632636-31633491:-
40mio-rep1	E_20221201_NO30_400nL_HLAc1_4e7_directIP_titration_rep1_Slot1-04_1_3496.27006.412.1	1	1	1	9.46	-0.77	10.27	10.23	76.8	6	0	0	3320.0		Hydrogen	23	(R)	9	GESAWGQFF	(S)	9		MSSGGPAQFF	G E S/A/W|G/Q\F\F	66.7	6	3	4	1	0	unbiased					93.295517			1.478014	1028.4403	1028.447	-0.0072	-7.0	-3.8	4.0	6802.5	nuORFdb_human	ENST00000577066.2_1_17:79006875-79007058:-	ENST00000577066.2_1_17:79006875-79007058:-
10mio-rep3	E_20221201_NO30_400nL_HLAc1_1e7_directIP_titration_rep3_Slot2-3_1_3514.17027.604.1	1	1	1	9.07	4.26	4.04	4.81	76.8	6	0	0	2590.0		Hydrogen	40	(G)	9	GESDSGLAW	(F)	9		ESSGVDAAW	G E/S D/S/G\L\A\W	55.6	5	3	3	0	0	unbiased					58.817257			1.363663	921.3893	921.395	-0.0059	-6.4	-0.10000000000000053	3.66	5494.1	nuORFdb_human	T356158_9:17018428-17033578:+	T356158_9:17018428-17033578:+
20mio-rep1	E_20221201_NO30_400nL_HLAc1_2e7_directIP_titration_rep1_Slot2-4_1_3515.17002.605.1	1	1	1	9.61	6.93	2.81	2.69	79.2	6	0	0	3580.0		Hydrogen	40	(G)	9	GESDSGLAW	(F)	9		EGSEVGSAGE	G E/S D/S/G|L\A\W	55.6	5	3	4	1	0	unbiased					58.717083			1.363219	921.389	921.395	-0.0059	-6.4	-0.20000000000000018	3.66	5494.1	nuORFdb_human	T356158_9:17018428-17033578:+	T356158_9:17018428-17033578:+
40mio-rep1	E_20221201_NO30_400nL_HLAc1_4e7_directIP_titration_rep1_Slot1-04_1_3496.17314.578.1	1	2	1	10.64	6.67	3.61	3.98	81.3	6	0	0	21400.0		Hydrogen	40	(G)	9	GESDSGLAW	(F)	9		LnQSnSAW	G E/S D\S|G\L\A\W	55.6	5	5	2	1	0	b-ion bias					59.807137			1.379279	921.3894	921.395	-0.0059	-6.4	-3.2	3.66	5494.1	nuORFdb_human	T356158_9:17018428-17033578:+	T356158_9:17018428-17033578:+
40mio-rep2	E_20221201_NO30_400nL_HLAc1_4e7_directIP_titration_rep2_Slot2-5_1_3520.16958.593.1	1	1	1	11.09	6.08	4.69	5.01	81.1	6	0	0	5790.0		Hydrogen	40	(G)	9	GESDSGLAW	(F)	9		GEGSSDLQE	G E/S D|S\G\L|A\W	55.6	5	5	3	2	0	unbiased					58.578777			1.370273	921.3886	921.395	-0.0059	-6.4	-1.5	3.66	5494.1	nuORFdb_human	T356158_9:17018428-17033578:+	T356158_9:17018428-17033578:+
10mio-rep2	E_20221201_NO30_400nL_HLAc1_1e7_directIP_titration_rep2_Slot2-3_1_3513.8722.1377.2	2	2	1	10.65	4.98	5.67	5.67	68.9	7	1	1	5080.0		Hydrogen	73	(L)	10	GETELGHARW	(R)	10		DVLNSPLEGPD	G E/T|E|L|G-H/A-R\W	80.0	8	4	5	3	2	unbiased					30.135302			0.890605	578.2758	1155.554	-0.0094	-8.2	-1.4999999999999991	5.4	13836.3	nuORFdb_human	ENST00000539387.5_1_4:140216240-140223649:-	ENST00000539387.5_1_4:140216240-140223649:-
20mio-rep1	E_20221201_NO30_400nL_HLAc1_2e7_directIP_titration_rep1_Slot2-4_1_3515.8631.1379.2	2	2	1	10.12	4.45	3.09	5.67	73.8	7	1	1	13400.0		Hydrogen	73	(L)	10	GETELGHARW	(R)	10		EGSAPALImNH	G/E/T/E/L|G-H|A R\W	80.0	8	3	6	2	1	y-ion bias					29.815519			0.889527	578.2778	1155.554	-0.0054	-4.7	1.5	5.4	13836.3	nuORFdb_human	ENST00000539387.5_1_4:140216240-140223649:-	ENST00000539387.5_1_4:140216240-140223649:-
20mio-rep2	E_20221201_NO30_400nL_HLAc1_2e7_directIP_titration_rep3_Slot2-4_1_3518.8821.1369.2	2	2	1	12.71	7.13	5.75	5.59	75.0	6	1	1	11600.0		Hydrogen	73	(L)	10	GETELGHARW	(R)	10		EASEIPLGPQn	G E/T|E|L|G\H\A R W	50.0	5	5	4	3	0	unbiased					30.472404			0.895494	578.2769	1155.554	-0.0074	-6.4	-0.10000000000000053	5.4	13836.3	nuORFdb_human	ENST00000539387.5_1_4:140216240-140223649:-	ENST00000539387.5_1_4:140216240-140223649:-
20mio-rep3	E_20221201_NO30_400nL_HLAc1_2e7_directIP_titration_rep4_Slot2-4_1_3519.8664.1598.3	3	3	1	11.31	4.69	5.65	6.61	69.3	8	1	1	15600.0		Hydrogen	73	(L)	10	GETELGHARW	(R)	10		nPRFGSYKEG	G/E/T/E/L/G/H/A R\W	80.0	8	1	7	0	0	y-ion bias					29.929787			0.751706	385.8555	1155.554	-0.0037	-3.2	2.5999999999999996	5.4	13836.3	nuORFdb_human	ENST00000539387.5_1_4:140216240-140223649:-	ENST00000539387.5_1_4:140216240-140223649:-
40mio-rep1	E_20221201_NO30_400nL_HLAc1_4e7_directIP_titration_rep1_Slot1-04_1_3496.8924.1348.2	2	2	1	15.68	6.46	8.73	9.22	87.7	8	1	1	22000.0		Hydrogen	73	(L)	10	GETELGHARW	(R)	10		EGSAPALImNH	G/E/T/E|L|G\H|A R\W	80.0	8	5	6	3	0	unbiased					30.830988			0.908917	578.279	1155.554	-0.0034	-3.0	0.20000000000000018	5.4	13836.3	nuORFdb_human	ENST00000539387.5_1_4:140216240-140223649:-	ENST00000539387.5_1_4:140216240-140223649:-
40mio-rep2	E_20221201_NO30_400nL_HLAc1_4e7_directIP_titration_rep2_Slot2-5_1_3520.8627.1366.2	2	2	1	17.33	7.56	7.52	9.77	87.1	8	1	1	25600.0		Hydrogen	73	(L)	10	GETELGHARW	(R)	10		DVLNSPLEGPD	G E/T/E|L|G\H|A/R\W	80.0	8	5	6	3	0	unbiased					29.804853			0.897474	578.2775	1155.554	-0.0074	-6.4	-1.5	5.4	13836.3	nuORFdb_human	ENST00000539387.5_1_4:140216240-140223649:-	ENST00000539387.5_1_4:140216240-140223649:-
40mio-rep3	E_20221201_NO30_400nL_HLAc1_4e7_directIP_titration_rep3_Slot2-5_1_3521.8649.1365.2	2	2	1	15.65	5.23	9.43	10.42	84.6	8	1	1	24100.0		Hydrogen	73	(L)	10	GETELGHARW	(R)	10		DVLNSPLEGPD	G E/T|E|L/G\H|A|R\W	80.0	8	6	6	4	0	dual b/y bias					29.879637			0.898189	578.2784	1155.554	-0.0054	-4.7	-0.10000000000000053	5.4	13836.3	nuORFdb_human	ENST00000539387.5_1_4:140216240-140223649:-	ENST00000539387.5_1_4:140216240-140223649:-
40mio-rep4	E_20221201_NO30_400nL_HLAc1_4e7_directIP_titration_rep4_Slot2-5_1_3522.8649.1364.2	2	2	1	15.11	5.32	7.98	9.78	83.1	8	1	1	20300.0		Hydrogen	73	(L)	10	GETELGHARW	(R)	10		DVLNSPLEGPD	G E/T/E|L|G\H|A|R\W	80.0	8	6	6	4	0	dual b/y bias					29.872982			0.899191	578.2779	1155.554	-0.0054	-4.7	0.0	5.4	13836.3	nuORFdb_human	ENST00000539387.5_1_4:140216240-140223649:-	ENST00000539387.5_1_4:140216240-140223649:-
5mio-rep1	E_20221201_NO30_400nL_HLAc1_5e6_directIP_titration_rep1_Slot1-37_1_3502.8972.1370.2	2	1	1	9.16	4.51	5.66	4.65	63.5	7	1	1	3480.0		Hydrogen	73	(L)	10	GETELGHARW	(R)	10		EGSAPALImNH	G/E/T/E|L|G-H/A R\W	80.0	8	3	6	2	1	y-ion bias					30.996529			0.895207	578.2783	1155.554	-0.0054	-4.7	2.3	5.4	13836.3	nuORFdb_human	ENST00000539387.5_1_4:140216240-140223649:-	ENST00000539387.5_1_4:140216240-140223649:-
10mio-rep1	E_20221201_NO30_400nL_HLAc1_1e7_directIP_titration_rep1_Slot2-3_1_3512.25191.1413.2	2	1	1	8.24	3.36	4.02	4.87	64.3	6	0	0	1580.0	C67c	Hydrogen	60	(Q)	9	GETTLLVcF	(V)	9		LTLEGTVFc	G E/T\T/L/L|V|c F	55.6	5	3	5	2	0	unbiased		c:Cysteinylation			87.012505			0.867939	551.2481	1039.513	61.9759	-6.1	1.6000000000000005	4.0	9116.3	smORF_v4|nuORFdb_human	NUP50-AS1_22:45530583-45559517:-	NUP50-AS1_22:45530583-45559517:-|ENST00000609284.1_1_22:45530585-45548378:-|ENST00000426282.6_1_22:45530585-45559517:-
10mio-rep2	E_20221201_NO30_400nL_HLAc1_1e7_directIP_titration_rep2_Slot2-3_1_3513.25114.1411.2	2	1	1	9.03	2.48	4.93	6.55	70.6	7	0	0	1460.0	C67c	Hydrogen	60	(Q)	9	GETTLLVcF	(V)	9		SLDVSIVFc	G E/T/T/L|L/V/c-F	77.8	7	1	6	1	1	y-ion bias		c:Cysteinylation			86.739372			0.86928	551.2448	1039.513	61.9699	-11.6	-4.8999999999999995	4.0	9116.3	smORF_v4|nuORFdb_human	NUP50-AS1_22:45530583-45559517:-	NUP50-AS1_22:45530583-45559517:-|ENST00000609284.1_1_22:45530585-45548378:-|ENST00000426282.6_1_22:45530585-45559517:-
20mio-rep1	E_20221201_NO30_400nL_HLAc1_2e7_directIP_titration_rep1_Slot2-4_1_3515.25086.1408.2	2	1	1	11.81	3.93	2.78	7.88	80.6	6	0	0	4680.0	C67c	Hydrogen	60	(Q)	9	GETTLLVcF	(V)	9		SLDVSIVFc	G E/T/T|L|L|V/c F	55.6	5	3	6	3	0	dual b/y bias		c:Cysteinylation			86.627464			0.871129	551.2485	1039.513	61.9759	-6.1	0.10000000000000053	4.0	9116.3	smORF_v4|nuORFdb_human	NUP50-AS1_22:45530583-45559517:-	NUP50-AS1_22:45530583-45559517:-|ENST00000609284.1_1_22:45530585-45548378:-|ENST00000426282.6_1_22:45530585-45559517:-
20mio-rep2	E_20221201_NO30_400nL_HLAc1_2e7_directIP_titration_rep3_Slot2-4_1_3518.25125.1400.2	2	1	1	7.4		4.24	7.4	64.0	7	0	0	2540.0	C67c	Hydrogen	60	(Q)	9	GETTLLVcF	(V)	9			G E/T/T/L/L|V/c-F	77.8	7	1	6	1	1	y-ion bias		c:Cysteinylation			86.780792			0.876311	551.2468	1039.513	61.9739	-8.0	-1.7000000000000002	4.0	9116.3	smORF_v4|nuORFdb_human	NUP50-AS1_22:45530583-45559517:-	NUP50-AS1_22:45530583-45559517:-|ENST00000609284.1_1_22:45530585-45548378:-|ENST00000426282.6_1_22:45530585-45559517:-
40mio-rep1	E_20221201_NO30_400nL_HLAc1_4e7_directIP_titration_rep1_Slot1-04_1_3496.25334.1378.2	2	2	1	12.23	2.78	3.8	9.45	81.5	6	0	0	17500.0	C67c	Hydrogen	60	(Q)	9	GETTLLVcF	(V)	9		SLDVSIVFc	G E/T|T|L|L|V/c F	55.6	5	4	6	4	0	dual b/y bias		c:Cysteinylation			87.519142			0.889857	551.2478	1039.513	61.9759	-6.1	-2.8999999999999995	4.0	9116.3	smORF_v4|nuORFdb_human	NUP50-AS1_22:45530583-45559517:-	NUP50-AS1_22:45530583-45559517:-|ENST00000609284.1_1_22:45530585-45548378:-|ENST00000426282.6_1_22:45530585-45559517:-
40mio-rep2	E_20221201_NO30_400nL_HLAc1_4e7_directIP_titration_rep2_Slot2-5_1_3520.25105.1393.2	2	1	1	12.02	2.28	3.63	9.73	77.9	7	0	0	10500.0	C67c	Hydrogen	60	(Q)	9	GETTLLVcF	(V)	9		SLDVSIVFc	G E/T|T/L|L|V/c-F	77.8	7	3	6	3	1	dual b/y bias		c:Cysteinylation			86.724213			0.880434	551.2488	1039.513	61.9779	-4.3	0.6000000000000005	4.0	9116.3	smORF_v4|nuORFdb_human	NUP50-AS1_22:45530583-45559517:-	NUP50-AS1_22:45530583-45559517:-|ENST00000609284.1_1_22:45530585-45548378:-|ENST00000426282.6_1_22:45530585-45559517:-
40mio-rep3	E_20221201_NO30_400nL_HLAc1_4e7_directIP_titration_rep3_Slot2-5_1_3521.25117.1401.2	2	1	1	8.85	1.88	3.49	6.97	66.1	6	0	0	7050.0	C67c	Hydrogen	60	(Q)	9	GETTLLVcF	(V)	9		SLDVSIVFc	G E/T/T/L|L|V/c F	55.6	5	2	6	2	0	y-ion bias		c:Cysteinylation			86.763771			0.875576	551.2479	1039.513	61.9759	-6.1	-1.5	4.0	9116.3	smORF_v4|nuORFdb_human	NUP50-AS1_22:45530583-45559517:-	NUP50-AS1_22:45530583-45559517:-|ENST00000609284.1_1_22:45530585-45548378:-|ENST00000426282.6_1_22:45530585-45559517:-
40mio-rep1	E_20221201_NO30_400nL_HLAc1_4e7_directIP_titration_rep1_Slot1-04_1_3496.13286.1420.2	2	2	1	13.38	7.45	2.93	5.93	88.2	7	1	1	16500.0		Hydrogen	9	(M)	9	GEWESERGW	(A)	9		nMAPSSRWDA	G E/W|E|S\E/R|G\W	77.8	7	5	5	3	0	dual b/y bias					45.894299			0.863903	568.2428	1135.48	-0.0016	-1.4	1.8000000000000003	4.25	2824.0	nuORFdb_human	ENST00000527985.5_1_11:57435324-57435402:+	ENST00000527985.5_1_11:57435324-57435402:+
40mio-rep2	E_20221201_NO30_400nL_HLAc1_4e7_directIP_titration_rep2_Slot2-5_1_3520.12954.1438.2	2	1	1	17.24	9.33	4.18	7.92	93.6	8	1	1	9410.0		Hydrogen	9	(M)	9	GEWESERGW	(A)	9		GEWGVSEWEG	G/E/W|E|S\E|R|G\W	100.0	9	6	6	4	0	dual b/y bias					44.749401			0.85257	568.2418	1135.48	-0.0036	-3.2	1.7000000000000002	4.25	2824.0	nuORFdb_human	ENST00000527985.5_1_11:57435324-57435402:+	ENST00000527985.5_1_11:57435324-57435402:+
40mio-rep3	E_20221201_NO30_400nL_HLAc1_4e7_directIP_titration_rep3_Slot2-5_1_3521.12963.1444.2	2	1	1	13.88	8.71	3.14	5.17	93.7	6	1	1	10700.0		Hydrogen	9	(M)	9	GEWESERGW	(A)	9		GEEWGICVGE	G E/W|E|S E/R|G\W	55.6	5	4	5	3	0	dual b/y bias					44.784805			0.848758	568.2414	1135.48	-0.0056	-4.9	-0.3000000000000007	4.25	2824.0	nuORFdb_human	ENST00000527985.5_1_11:57435324-57435402:+	ENST00000527985.5_1_11:57435324-57435402:+
40mio-rep4	E_20221201_NO30_400nL_HLAc1_4e7_directIP_titration_rep4_Slot2-5_1_3522.12954.1442.2	2	1	1	13.32	7.06	3.06	6.26	88.7	7	1	1	11500.0		Hydrogen	9	(M)	9	GEWESERGW	(A)	9		GEWGVSEWEG	G E/W|E|S\E/R|G\W	77.8	7	5	5	3	0	dual b/y bias					44.7342			0.85005	568.2414	1135.48	-0.0056	-4.9	-0.20000000000000018	4.25	2824.0	nuORFdb_human	ENST00000527985.5_1_11:57435324-57435402:+	ENST00000527985.5_1_11:57435324-57435402:+
40mio-rep2	E_20221201_NO30_400nL_HLAc1_4e7_directIP_titration_rep2_Slot2-5_1_3520.14562.1320.2	2	1	1	9.6	0.94	4.29	8.65	68.5	6	0	0	7240.0		Hydrogen	29	(K)	11	GEWHPGEPYGY	(R)	11		ANTDPCAPPFDS	G E/W H|P G E|P|Y\G\Y	36.4	4	5	4	3	0	unbiased					50.303425			0.926376	646.2669	1291.538	-0.0111	-8.6	-3.6999999999999993	4.51	14209.7	nuORFdb_human	ENST00000318100.8_1_20:62289730-62293901:+	ENST00000318100.8_1_20:62289730-62293901:+|ENST00000488316.1_1_20:62290811-62293163:+|ENST00000356810.5_1_20:62290811-62293793:+|ENST00000370018.7_1_20:62290811-62293901:+|ENST00000508582.6_1_20:62290811-62293901:+
40mio-rep3	E_20221201_NO30_400nL_HLAc1_4e7_directIP_titration_rep3_Slot2-5_1_3521.14564.1326.2	2	2	1	10.07		7.26	10.07	57.2	7	0	0	12600.0		Hydrogen	29	(K)	11	GEWHPGEPYGY	(R)	11			G E/W/H|P G E|P/Y|G\Y	54.5	6	4	6	3	0	unbiased					50.312515			0.922421	646.2676	1291.538	-0.0091	-7.0	-2.4000000000000004	4.51	14209.7	nuORFdb_human	ENST00000318100.8_1_20:62289730-62293901:+	ENST00000318100.8_1_20:62289730-62293901:+|ENST00000488316.1_1_20:62290811-62293163:+|ENST00000356810.5_1_20:62290811-62293793:+|ENST00000370018.7_1_20:62290811-62293901:+|ENST00000508582.6_1_20:62290811-62293901:+
40mio-rep4	E_20221201_NO30_400nL_HLAc1_4e7_directIP_titration_rep4_Slot2-5_1_3522.14558.1323.2	2	1	1	9.7	2.19	3.64	7.5	63.4	6	0	0	6440.0		Hydrogen	29	(K)	11	GEWHPGEPYGY	(R)	11		TSEAQVKScGY	G E/W H|P G E|P/Y|G\Y	36.4	4	4	5	3	0	unbiased					50.277851			0.92434	646.2693	1291.538	-0.0071	-5.5	-0.7999999999999998	4.51	14209.7	nuORFdb_human	ENST00000318100.8_1_20:62289730-62293901:+	ENST00000318100.8_1_20:62289730-62293901:+|ENST00000488316.1_1_20:62290811-62293163:+|ENST00000356810.5_1_20:62290811-62293793:+|ENST00000370018.7_1_20:62290811-62293901:+|ENST00000508582.6_1_20:62290811-62293901:+
40mio-rep1	E_20221201_NO30_400nL_HLAc1_4e7_directIP_titration_rep1_Slot1-04_1_3496.27593.1328.2	2	1	1	10.38	6.89	4.05	3.49	74.9	6	1	1	4870.0		Hydrogen	14	(E)	9	GEWKDVWIW	(M)	9		RnNELSWLW	G E/W/K\D V|W|I\W	55.6	5	4	4	2	0	unbiased					95.326294			0.921317	609.8006	1218.594	0.0005	0.4	3.6	4.37	10033.2	nuORFdb_human	ENST00000547963.1_1_12:114184084-114184339:-	ENST00000547963.1_1_12:114184084-114184339:-
SCP	E_20221201_NO30_400nL_HLAc1_4e7_PDAC_Slot2-6_1_3524.19909.1304.2	2	1	1	10.57	8.52	1.23	2.04	63.4	6	0	0	6510.0		Hydrogen	89	(D)	10	GFVLGTLSLW	(N)	10		VSAIFSLGLGE	G F/V/L G\T\L|S|L\W	60.0	6	5	4	2	0	unbiased					68.778183			0.936074	546.8068	1092.609	-0.0021	-1.9	0.5	5.52	14958.7	nuORFdb_human	ENST00000353383.5_2_17:17713366-17713792:+	ENST00000353383.5_2_17:17713366-17713792:+
SCP	E_20221201_NO30_400nL_HLAc1_4e7_PDAC_Slot2-6_1_3524.28065.1435.2	2	1	1	11.04	8.44	0.66	2.6	81.1	5	0	0	27800.0		Hydrogen	67	(S)	9	GHISLILHL	(N)	9		KELHLIHI	G H I S|L\I|L|H\L	55.6	5	5	3	3	0	dual b/y bias					96.959915			0.854573	501.807	1002.61	-0.0028	-2.7	-0.30000000000000027	6.92	10849.5	nuORFdb_human	ENST00000478282.1_1_21:44513855-44514134:-	ENST00000478282.1_1_21:44513855-44514134:-
40mio-rep1	E_20221201_NO30_400nL_HLAc1_4e7_directIP_titration_rep1_Slot1-04_1_3496.22165.1419.2	2	1	1	8.93	3.69	4.34	5.24	70.3	5	1	1	6460.0		Hydrogen	14	(G)	9	GINTKTFLW	(K)	9		LGISGPVPPGW	G I/N/T/K T F|L\W	44.4	4	2	4	1	0	y-ion bias					76.568672			0.864177	540.2977	1079.588	0.0003	0.3	3.5	8.75	4328.9	nuORFdb_human	ENST00000509479.6_1_4:141074963-141075077:-	ENST00000509479.6_1_4:141074963-141075077:-
40mio-rep2	E_20221201_NO30_400nL_HLAc1_4e7_directIP_titration_rep2_Slot2-5_1_3520.21979.1439.2	2	1	1	10.77	5.49	5.31	5.28	72.6	6	1	1	4640.0		Hydrogen	14	(G)	9	GINTKTFLW	(K)	9		GFSRGVSLSGL	G I/N/T|K T/F|L\W	55.6	5	3	5	2	0	unbiased					75.92749			0.851598	540.2936	1079.588	-0.0077	-7.1	-2.1999999999999993	8.75	4328.9	nuORFdb_human	ENST00000509479.6_1_4:141074963-141075077:-	ENST00000509479.6_1_4:141074963-141075077:-
Eva-50mio-3fr	AL20210827_EV_HLA_PDAC_PANFRO413_2D_50e6_W632_classI_fxn2.29666.29766.2	2	1	1	12.87	7.26	5.75	5.61	84.7	5	0	0	87800000.0		Hydrogen	32	(V)	9	GLAEHLYLA	(L)	9		YGIEHALAL	G L\A E H\L\Y|L\A	44.4	4	5	1	1	0	b-ion bias			0.999	100.0	54.78	39.69	0.0		493.7689	986.531	-0.0001	-0.1	-0.4	5.24	4484.2	nuORFdb_human	ENST00000479686.5_1_1:43830638-43833178:-	ENST00000479686.5_1_1:43830638-43833178:-|ENST00000487209.5_1_1:43830638-43833598:-
Exploris	AL20221201_MKP_PDAC_01.39051.39304.2	2	1	1	11.75	6.81	4.32	4.93	79.9	5	0	0	451000000.0		Hydrogen	32	(V)	9	GLAEHLYLA	(L)	9		YGIEHALAL	G L|A E H\L\Y|L\A	44.4	4	5	2	2	0	b-ion bias			0.997	85.3	60.83	12.92	0.0		493.7694	986.531	0.0009	0.9	0.09999999999999998	5.24	4484.2	nuORFdb_human	ENST00000479686.5_1_1:43830638-43833178:-	ENST00000479686.5_1_1:43830638-43833178:-|ENST00000487209.5_1_1:43830638-43833598:-
SCP	E_20221201_NO30_400nL_HLAc1_4e7_PDAC_Slot2-6_1_3524.17778.329.1	1	4	1	16.84	8.81	9.67	8.03	96.2	7	0	0	106000.0		Hydrogen	32	(V)	9	GLAEHLYLA	(L)	9		LQERGEALA	G L/A|E|H\L\Y\L\A	77.8	7	6	3	2	0	b-ion bias					61.417274			1.527018	986.528	986.531	-0.0026	-2.6	-0.20000000000000018	5.24	4484.2	nuORFdb_human	ENST00000479686.5_1_1:43830638-43833178:-	ENST00000479686.5_1_1:43830638-43833178:-|ENST00000487209.5_1_1:43830638-43833598:-
10mio-rep1	E_20221201_NO30_400nL_HLAc1_1e7_directIP_titration_rep1_Slot2-3_1_3512.11479.1527.2	2	1	1	7.86	6.47	1.9	1.39	90.2	6	1	1	4070.0		Hydrogen	5	(P)	9	GLARDAVPV	(-)	9		VAATPSRVP	G L/A/R D\A\V|P\V	55.6	5	4	3	1	0	unbiased					39.65934			0.7968	449.2577	897.515	-0.0065	-7.3	0.40000000000000036	5.84	1398.7	nuORFdb_human	ENST00000512287.1_1_5:80531836-80531875:-	ENST00000512287.1_1_5:80531836-80531875:-
10mio-rep2	E_20221201_NO30_400nL_HLAc1_1e7_directIP_titration_rep2_Slot2-3_1_3513.11450.1534.2	2	1	1	9.6	7.38	2.55	2.22	89.8	6	1	1	6480.0		Hydrogen	5	(P)	9	GLARDAVPV	(-)	9		LGQRDLPV	G L/A R\D\A\V|P\V	55.6	5	5	2	1	0	b-ion bias					39.558018			0.7923	449.2575	897.515	-0.0065	-7.3	-0.5999999999999996	5.84	1398.7	nuORFdb_human	ENST00000512287.1_1_5:80531836-80531875:-	ENST00000512287.1_1_5:80531836-80531875:-
20mio-rep1	E_20221201_NO30_400nL_HLAc1_2e7_directIP_titration_rep1_Slot2-4_1_3515.25026.465.1	1	1	1	10.09	8.36	0.97	1.72	74.2	6	0	0	3250.0		Hydrogen	72	(N)	9	GLDAIITQV	(Q)	9		VQELITQV	G L D\A\I|I|T\Q\V	66.7	6	6	2	2	0	b-ion bias					86.419693			1.446896	929.525	929.53	-0.0052	-5.6	0.6000000000000005	3.8	19157.9	nuORFdb_human	ENST00000586749.1_1_19:649375-650400:-	ENST00000586749.1_1_19:649375-650400:-
40mio-rep3	E_20221201_NO30_400nL_HLAc1_4e7_directIP_titration_rep3_Slot2-5_1_3521.25018.453.1	1	1	1	9.66	7.94	2.17	1.72	70.1	7	0	0	5840.0		Hydrogen	72	(N)	9	GLDAIITQV	(Q)	9		ITNLLEGAV	G L/D\A\I|I\T\Q\V	77.8	7	6	2	1	0	b-ion bias					86.422081			1.45395	929.5235	929.53	-0.0062	-6.7	-2.1000000000000005	3.8	19157.9	nuORFdb_human	ENST00000586749.1_1_19:649375-650400:-	ENST00000586749.1_1_19:649375-650400:-
20mio-rep1	E_20221201_NO30_400nL_HLAc1_2e7_directIP_titration_rep1_Slot2-4_1_3515.16996.1429.2	2	1	1	9.65	2.62	7.03	7.03	62.7	7	1	1	4830.0	M17m	Hydrogen	13	(M)	9	GLFFmKQSV	(-)	9		GIFSPGAGAGAAP	G/L/F|F/m|K Q\S\V	77.8	7	4	5	2	0	unbiased		m:Oxidized methionine			58.696388			0.858265	536.7743	1056.555	15.9861	-8.3	-2.1000000000000005	8.75	2454.0	nuORFdb_human	ENST00000559345.5_1_15:79165548-79172860:+	ENST00000559345.5_1_15:79165548-79172860:+|ENST00000558746.5_1_15:79165393-79172860:+
20mio-rep3	E_20221201_NO30_400nL_HLAc1_2e7_directIP_titration_rep4_Slot2-4_1_3519.17044.1426.2	2	1	1	10.7	3.96	6.81	6.74	68.5	6	1	1	5750.0	M17m	Hydrogen	13	(M)	9	GLFFmKQSV	(-)	9		LGFFSmKLGG	G L/F/F/m|K Q\S\V	55.6	5	3	4	1	0	unbiased		m:Oxidized methionine			58.869778			0.85989	536.7758	1056.555	15.9901	-4.5	1.2999999999999998	8.75	2454.0	nuORFdb_human	ENST00000559345.5_1_15:79165548-79172860:+	ENST00000559345.5_1_15:79165548-79172860:+|ENST00000558746.5_1_15:79165393-79172860:+
40mio-rep1	E_20221201_NO30_400nL_HLAc1_4e7_directIP_titration_rep1_Slot1-04_1_3496.17172.1399.2	2	1	1	12.59	7.3	6.22	5.29	76.3	5	1	1	7140.0	M17m	Hydrogen	13	(M)	9	GLFFmKQSV	(-)	9		VAFmLSKNF	G L/F|F/m K Q\S\V	44.4	4	3	3	1	0	unbiased		m:Oxidized methionine			59.316238			0.87684	536.7772	1056.555	15.9921	-2.7	0.5	8.75	2454.0	nuORFdb_human	ENST00000559345.5_1_15:79165548-79172860:+	ENST00000559345.5_1_15:79165548-79172860:+|ENST00000558746.5_1_15:79165393-79172860:+
40mio-rep1	E_20221201_NO30_400nL_HLAc1_4e7_directIP_titration_rep1_Slot1-04_1_3496.28240.85.1	1	1	1	11.64	9.2	3.09	2.44	83.8	6	0	0	8370.0		Hydrogen	91	(V)	11	GLISSVEIYSL	(-)	11		LKVTnELYTV	G L I/S S V|E\I\Y\S\L	45.5	5	5	2	1	0	b-ion bias					97.561134			1.670165	1180.6404	1180.646	-0.006	-5.1	-1.8999999999999995	4.0	10308.9	nuORFdb_human	ENST00000366600.7_1_1:235658098-235667703:-	ENST00000366600.7_1_1:235658098-235667703:-
20mio-rep1	E_20221201_NO30_400nL_HLAc1_2e7_directIP_titration_rep1_Slot2-4_1_3515.28474.379.1	1	1	1	9.21	5.24	3.18	3.98	66.6	5	0	0	3990.0		Hydrogen	5	(R)	9	GLLEEAWGL	(-)	9		LQEELEGLG	G L L E|E\A|W\G\L	55.6	5	5	2	2	0	b-ion bias					98.323738			1.497873	987.5095	987.515	-0.0056	-5.6	0.6000000000000005	3.8	1527.7	nuORFdb_human	ENST00000209728.8_1_17:38444255-38444294:+	ENST00000209728.8_1_17:38444255-38444294:+
SCP	E_20221201_NO30_400nL_HLAc1_4e7_PDAC_Slot2-6_1_3524.29175.357.1	1	1	1	7.63	4.43	2.03	3.2	66.7	5	0	0	33700.0		Hydrogen	5	(R)	9	GLLEEAWGL	(-)	9		LEELGALWG	G L L E|E\A\W\G\L	55.6	5	5	1	1	0	b-ion bias					100.798599			1.510875	987.5128	987.515	-0.0016	-1.6	0.7999999999999998	3.8	1527.7	nuORFdb_human	ENST00000209728.8_1_17:38444255-38444294:+	ENST00000209728.8_1_17:38444255-38444294:+
40mio-rep1	E_20221201_NO30_400nL_HLAc1_4e7_directIP_titration_rep1_Slot1-04_1_3496.28569.347.1	1	1	1	8.68	7.14	1.78	1.54	63.4	5	0	0	34400.0		Hydrogen	5	(R)	9	GLLEEAWGL	(-)	9		LEELGALWG	G L L E\E|A|W\G\L	55.6	5	5	2	2	0	b-ion bias					98.697586			1.516912	987.5114	987.515	-0.0036	-3.6	-0.3999999999999999	3.8	1527.7	nuORFdb_human	ENST00000209728.8_1_17:38444255-38444294:+	ENST00000209728.8_1_17:38444255-38444294:+
40mio-rep2	E_20221201_NO30_400nL_HLAc1_4e7_directIP_titration_rep2_Slot2-5_1_3520.28485.364.1	1	1	1	9.2	6.1	2.2	3.11	66.4	5	0	0	3260.0		Hydrogen	5	(R)	9	GLLEEAWGL	(-)	9		LELAGEWAV	G L L E|E\A|W\G\L	55.6	5	5	2	2	0	b-ion bias					98.402908			1.506544	987.508	987.515	-0.0066	-6.7	-1.7999999999999998	3.8	1527.7	nuORFdb_human	ENST00000209728.8_1_17:38444255-38444294:+	ENST00000209728.8_1_17:38444255-38444294:+
40mio-rep3	E_20221201_NO30_400nL_HLAc1_4e7_directIP_titration_rep3_Slot2-5_1_3521.28492.361.1	1	1	1	8.77	6.9	2.67	1.87	65.0	5	0	0	26100.0		Hydrogen	5	(R)	9	GLLEEAWGL	(-)	9		LEELGALWG	G L L E\E|A|W\G\L	55.6	5	5	2	2	0	b-ion bias					98.419846			1.508355	987.5122	987.515	-0.0026	-2.6	1.9999999999999996	3.8	1527.7	nuORFdb_human	ENST00000209728.8_1_17:38444255-38444294:+	ENST00000209728.8_1_17:38444255-38444294:+
40mio-rep4	E_20221201_NO30_400nL_HLAc1_4e7_directIP_titration_rep4_Slot2-5_1_3522.28493.360.1	1	1	1	9.01	6.21	1.94	2.8	62.3	5	0	0	8680.0		Hydrogen	5	(R)	9	GLLEEAWGL	(-)	9		LEELGALWG	G L L E|E|A|W\G\L	55.6	5	5	3	3	0	dual b/y bias					98.413536			1.508721	987.5108	987.515	-0.0036	-3.6	1.1	3.8	1527.7	nuORFdb_human	ENST00000209728.8_1_17:38444255-38444294:+	ENST00000209728.8_1_17:38444255-38444294:+
40mio-rep1	E_20221201_NO30_400nL_HLAc1_4e7_directIP_titration_rep1_Slot1-04_1_3496.21681.1485.2	2	1	1	10.44	7.75	2.14	2.69	73.0	6	1	1	4270.0		Hydrogen	16	(P)	9	GLSDKTFLL	(Q)	9		GLTFTATGIL	G L/S/D/K T\F\L\L	55.6	5	3	3	0	0	unbiased					74.897186			0.823187	497.2822	993.562	-0.0048	-4.8	-1.5999999999999996	5.84	5213.2	nuORFdb_human	ENST00000371602.8_1_20:49510960-49518599:-	ENST00000371602.8_1_20:49510960-49518599:-
40mio-rep3	E_20221201_NO30_400nL_HLAc1_4e7_directIP_titration_rep3_Slot2-5_1_3521.24587.501.1	1	1	1	9.63	7.17	3.4	2.46	67.7	7	0	0	21500.0		Hydrogen	41	(L)	9	GLVEGITAL	(A)	9		LVGELGTAI	G L/V/E\G|I\T\A\L	77.8	7	5	3	1	0	unbiased					84.933121			1.425257	872.5056	872.509	-0.0028	-3.2	1.3999999999999995	4.0	6269.3	nuORFdb_human	ENST00000502904.5_1_5:179045169-179045340:-	ENST00000502904.5_1_5:179045169-179045340:-
40mio-rep1	E_20221201_NO30_400nL_HLAc1_4e7_directIP_titration_rep1_Slot1-04_1_3496.28439.176.1	1	1	1	13.07	1.21	7.99	11.87	87.7	6	0	0	7170.0		Hydrogen	82	(H)	10	GLYEGLNWLA	(N)	10		LGGREAGYELA	G L Y/E\G L|N\W\L\A	50.0	5	5	2	1	0	b-ion bias					98.248886			1.617255	1135.5738	1135.578	-0.0082	-7.3	-4.1	4.0	11276.4	nuORFdb_human	ENST00000455565.5_2_17:43707389-43713807:+	ENST00000455565.5_2_17:43707389-43713807:+|ENST00000444561.2_1_17:43710417-43713807:+|ENST00000585122.5_2_17:43712752-43713807:+
40mio-rep2	E_20221201_NO30_400nL_HLAc1_4e7_directIP_titration_rep2_Slot2-5_1_3520.28364.190.1	1	2	1	13.12	2.35	7.76	10.77	85.7	7	0	0	12500.0		Hydrogen	82	(H)	10	GLYEGLNWLA	(N)	10		FIAGADINMLA	G L Y/E/G\L|N\W\L\A	70.0	7	5	3	1	0	unbiased					97.985222			1.608595	1135.5733	1135.578	-0.0082	-7.3	-2.3999999999999995	4.0	11276.4	nuORFdb_human	ENST00000455565.5_2_17:43707389-43713807:+	ENST00000455565.5_2_17:43707389-43713807:+|ENST00000444561.2_1_17:43710417-43713807:+|ENST00000585122.5_2_17:43712752-43713807:+
40mio-rep3	E_20221201_NO30_400nL_HLAc1_4e7_directIP_titration_rep3_Slot2-5_1_3521.28363.1383.2	2	3	1	13.54	5.04	8.34	8.5	77.8	7	0	0	20900.0		Hydrogen	82	(H)	10	GLYEGLNWLA	(N)	10		QFLMENAVLA	G L Y|E\G/L|N|W\L\A	70.0	7	6	4	3	0	unbiased					97.974556			0.887143	568.2897	1135.578	-0.0055	-4.9	-0.3000000000000007	4.0	11276.4	nuORFdb_human	ENST00000455565.5_2_17:43707389-43713807:+	ENST00000455565.5_2_17:43707389-43713807:+|ENST00000444561.2_1_17:43710417-43713807:+|ENST00000585122.5_2_17:43712752-43713807:+
40mio-rep4	E_20221201_NO30_400nL_HLAc1_4e7_directIP_titration_rep4_Slot2-5_1_3522.28369.1383.2	2	2	1	14.67	4.09	9.42	10.58	82.9	7	0	0	9540.0		Hydrogen	82	(H)	10	GLYEGLNWLA	(N)	10		LGGREAGYELA	G L Y\E\G\L|N|W\L\A	70.0	7	7	2	2	0	b-ion bias					97.985474			0.886942	568.2915	1135.578	-0.0035	-3.1	1.6	4.0	11276.4	nuORFdb_human	ENST00000455565.5_2_17:43707389-43713807:+	ENST00000455565.5_2_17:43707389-43713807:+|ENST00000444561.2_1_17:43710417-43713807:+|ENST00000585122.5_2_17:43712752-43713807:+
40mio-rep1	E_20221201_NO30_400nL_HLAc1_4e7_directIP_titration_rep1_Slot1-04_1_3496.26368.430.1	1	1	1	9.64	8.1	0.89	1.53	79.3	5	0	0	3590.0		Hydrogen	12	(L)	9	GLYELPPEV	(Q)	9		LIFSnPPDL	G L Y E\L|P|P\E\V	55.6	5	5	2	2	0	b-ion bias					91.092079			1.467538	1016.53	1016.53	0.0001	0.1	3.3000000000000003	3.8	5180.0	nuORFdb_human	ENST00000553027.1_1_12:49318129-49318267:-	ENST00000553027.1_1_12:49318129-49318267:-
Eva-50mio-3fr	AL20210827_EV_HLA_PDAC_PANFRO413_2D_50e6_W632_classI_fxn3.31459.31459.2	2	1	1	15.17	8.9	5.16	6.27	84.1	8	1	1	23500000.0		Hydrogen	4	(A)	10	GPAALRLSAL	(R)	10		PGALLSARAL	G/P|A|A|L/R\L S|A|L	80.0	8	6	7	5	0	dual b/y bias			0.999	85.6	57.1	100.0	0.0		484.8002	968.589	0.0044	4.5	4.0	9.75	2974.4	nuORFdb_human	ENST00000353332.9_1_3:9691400-9695362:+	ENST00000353332.9_1_3:9691400-9695362:+
SCP	E_20221201_NO30_400nL_HLAc1_4e7_PDAC_Slot2-6_1_3524.18393.1487.2	2	2	1	12.91	6.02	8.24	6.89	83.0	9	1	1	14600.0		Hydrogen	4	(A)	10	GPAALRLSAL	(R)	10		PAGALRLTLG	G/P/A/A|L|R|L\S\A\L	100.0	10	6	6	3	0	unbiased					63.541588			0.821713	484.7971	968.589	-0.002	-2.1	0.2999999999999998	9.75	2974.4	nuORFdb_human	ENST00000353332.9_1_3:9691400-9695362:+	ENST00000353332.9_1_3:9691400-9695362:+
Exploris_FAIMS	VH20221207_MKP_FAIMS2022E_HLAc1_4e7_PDAC.46586.46586.2	2	1	1	10.1	7.3	2.23	2.8	68.5	6	1	1	6810000.0		Hydrogen	4	(A)	10	GPAALRLSAL	(R)	10		PGALLSARAL	G P|A|A/L/R L S|A|L	50.0	5	4	6	4	0	dual b/y bias			0.999	85.6	83.6	101.3	-50.0		484.7945	968.589	-0.0069	-7.2	-4.6	9.75	2974.4	nuORFdb_human	ENST00000353332.9_1_3:9691400-9695362:+	ENST00000353332.9_1_3:9691400-9695362:+
Exploris_FAIMS	VH20221207_MKP_FAIMS2022E_HLAc1_4e7_PDAC.13192.13192.2	2	1	1	9.33	7.7	2.11	1.63	93.3	6	1	1	1060000.0		Hydrogen	29	(C)	10	GPSGGRGAAL	(R)	10		GPSAVMPAL	G/P|S/G/G R G A\A|L	60.0	6	3	5	2	0	unbiased			0.968	78.6	28.62	120.0	-50.0		421.7265	842.448	-0.0022	-2.6	0.0	9.75	4262.7	smORF_v4|nuORFdb_human	MAF1_8:145159528-145159650:+	MAF1_8:145159528-145159650:+|ENST00000322428.9_1_8:145159470-145159650:+
SCP	E_20221201_NO30_400nL_HLAc1_4e7_PDAC_Slot2-6_1_3524.7946.1555.2	2	1	1	10.1	8.71	2.21	1.39	78.2	7	1	1	12100.0		Hydrogen	72	(C)	9	GPSGRLSSL	(L)	9		GGPSRLSSL	G/P/S G/R\L|S\S\L	77.8	7	4	4	1	0	unbiased					27.452761			0.77908	437.2408	873.479	-0.0041	-4.7	-2.3000000000000003	9.75	44167.8	nuORFdb_human	ENST00000526097.1_1_8:11418120-11421614:+	ENST00000526097.1_1_8:11418120-11421614:+
40mio-rep4	E_20221201_NO30_400nL_HLAc1_4e7_directIP_titration_rep4_Slot2-5_1_3522.24460.1412.2	2	1	1	7.78	6.63	0.96	1.15	69.4	5	1	1	6370.0		Hydrogen	10	(T)	9	GREEFFSLI	(P)	9		SPASEPHFLL	G R E/E F-F\S\L\I	44.4	4	3	1	0	1	b-ion bias					84.482895			0.869116	549.2804	1097.563	-0.0099	-9.0	-4.3	4.53	3462.0	nuORFdb_human	ENST00000311403.4_1_17:7387449-7387542:-	ENST00000311403.4_1_17:7387449-7387542:-
40mio-rep1	E_20221201_NO30_400nL_HLAc1_4e7_directIP_titration_rep1_Slot1-04_1_3496.4772.1557.2	2	1	1	8.79	5.47	4.98	3.32	66.6	6	2	2	5390.0		Hydrogen	34	(N)	8	GSGKSLKW	(R)	8		SGKKEKW	G/S/G K/S\L|K\W	75.0	6	3	4	1	0	unbiased					16.493704			0.777594	431.7398	862.478	-0.0054	-6.3	-3.0999999999999996	10.0	5943.6	nuORFdb_human	ENST00000356056.9_1_15:72338569-72338728:-	ENST00000356056.9_1_15:72338569-72338728:-
10mio-rep1	E_20221201_NO30_400nL_HLAc1_1e7_directIP_titration_rep1_Slot2-3_1_3512.20009.559.1	1	1	1	8.5	3.76	4.98	4.74	69.1	7	0	0	3630.0		Hydrogen	70	(A)	9	GSLGVDEAW	(F)	9		AESSPSAVGE	G S/L/G\V\D\E\A\W	77.8	7	5	2	0	0	b-ion bias					69.118927			1.390785	933.4249	933.431	-0.0062	-6.7	1.0	3.66	12057.8	nuORFdb_human	ENST00000302036.11_2_3:9791692-9792019:+	ENST00000302036.11_2_3:9791692-9792019:+
20mio-rep1	E_20221201_NO30_400nL_HLAc1_2e7_directIP_titration_rep1_Slot2-4_1_3515.19866.558.1	1	1	1	11.05	6.0	5.9	5.05	76.8	7	0	0	4070.0		Hydrogen	70	(A)	9	GSLGVDEAW	(F)	9		EVKGDEAW	G S/L/G\V|D\E\A\W	77.8	7	5	3	1	0	unbiased					68.60598			1.391354	933.4237	933.431	-0.0072	-7.8	-1.5999999999999996	3.66	12057.8	nuORFdb_human	ENST00000302036.11_2_3:9791692-9792019:+	ENST00000302036.11_2_3:9791692-9792019:+
20mio-rep2	E_20221201_NO30_400nL_HLAc1_2e7_directIP_titration_rep3_Slot2-4_1_3518.19931.552.1	1	1	1	10.7	3.83	6.78	6.87	71.1	7	0	0	3910.0		Hydrogen	70	(A)	9	GSLGVDEAW	(F)	9		KDGLnEAW	G S/L/G\V|D\E\A\W	77.8	7	5	3	1	0	unbiased					68.846458			1.395014	933.4278	933.431	-0.0032	-3.5	2.8	3.66	12057.8	nuORFdb_human	ENST00000302036.11_2_3:9791692-9792019:+	ENST00000302036.11_2_3:9791692-9792019:+
20mio-rep3	E_20221201_NO30_400nL_HLAc1_2e7_directIP_titration_rep4_Slot2-4_1_3519.19908.547.1	1	1	1	10.61	6.23	5.16	4.38	70.1	7	0	0	5360.0		Hydrogen	70	(A)	9	GSLGVDEAW	(F)	9		EVKGDEAW	G S/L/G\V|D\E\A\W	77.8	7	5	3	1	0	unbiased					68.757935			1.397824	933.4265	933.431	-0.0052	-5.6	0.20000000000000018	3.66	12057.8	nuORFdb_human	ENST00000302036.11_2_3:9791692-9792019:+	ENST00000302036.11_2_3:9791692-9792019:+
40mio-rep1	E_20221201_NO30_400nL_HLAc1_4e7_directIP_titration_rep1_Slot1-04_1_3496.20133.526.1	1	2	1	12.16	5.68	6.18	6.48	80.4	7	0	0	33900.0		Hydrogen	70	(A)	9	GSLGVDEAW	(F)	9		KDGLnEAW	G S/L/G|V|D\E\A\W	77.8	7	5	4	2	0	unbiased					69.549843			1.410614	933.4283	933.431	-0.0032	-3.5	-0.2999999999999998	3.66	12057.8	nuORFdb_human	ENST00000302036.11_2_3:9791692-9792019:+	ENST00000302036.11_2_3:9791692-9792019:+
40mio-rep2	E_20221201_NO30_400nL_HLAc1_4e7_directIP_titration_rep2_Slot2-5_1_3520.19790.546.1	1	3	1	9.38	4.52	5.23	4.86	67.8	7	0	0	16000.0		Hydrogen	70	(A)	9	GSLGVDEAW	(F)	9		NLSVEnAW	G S/L/G\V|D\E\A\W	77.8	7	5	3	1	0	unbiased					68.365112			1.398733	933.4311	933.431	-0.0002	-0.3	4.6000000000000005	3.66	12057.8	nuORFdb_human	ENST00000302036.11_2_3:9791692-9792019:+	ENST00000302036.11_2_3:9791692-9792019:+
40mio-rep3	E_20221201_NO30_400nL_HLAc1_4e7_directIP_titration_rep3_Slot2-5_1_3521.19814.540.1	1	2	1	10.59	6.45	6.29	4.13	71.7	7	0	0	13000.0		Hydrogen	70	(A)	9	GSLGVDEAW	(F)	9		EVKGDEAW	G S/L/G\V|D\E\A\W	77.8	7	5	3	1	0	unbiased					68.447136			1.402065	933.4301	933.431	-0.0012	-1.3	3.3	3.66	12057.8	nuORFdb_human	ENST00000302036.11_2_3:9791692-9792019:+	ENST00000302036.11_2_3:9791692-9792019:+
40mio-rep4	E_20221201_NO30_400nL_HLAc1_4e7_directIP_titration_rep4_Slot2-5_1_3522.19801.543.1	1	3	1	9.33	5.73	5.83	3.6	73.9	7	0	0	15000.0		Hydrogen	70	(A)	9	GSLGVDEAW	(F)	9		EVKGDEAW	G S/L/G\V|D\E\A\W	77.8	7	5	3	1	0	unbiased					68.386009			1.400327	933.4251	933.431	-0.0062	-6.7	-2.0	3.66	12057.8	nuORFdb_human	ENST00000302036.11_2_3:9791692-9792019:+	ENST00000302036.11_2_3:9791692-9792019:+
40mio-rep2	E_20221201_NO30_400nL_HLAc1_4e7_directIP_titration_rep2_Slot2-5_1_3520.19942.1454.2	2	1	1	8.56		8.56	8.56	54.3	8	0	0	2810.0		Hydrogen	10	(M)	9	GSLSLHTPW	(V)	9			G/S/L|S|L/H-T|P\W	100.0	9	4	6	3	1	dual b/y bias					68.889923			0.842672	499.2582	997.51	-0.0014	-1.4	3.5000000000000004	6.74	5051.7	nuORFdb_human	ENST00000520337.1_1_8:104384717-104384846:+	ENST00000520337.1_1_8:104384717-104384846:+
40mio-rep1	E_20221201_NO30_400nL_HLAc1_4e7_directIP_titration_rep1_Slot1-04_1_3496.9549.1541.2	2	1	1	8.11	5.26	2.71	2.85	70.2	6	0	0	5590.0		Hydrogen	28	(C)	8	GSSESHLW	(F)	8		HGSVSGQSSG	G/S/S/E/S H/L\W	75.0	6	1	5	0	0	y-ion bias					32.988918			0.787471	451.7012	902.4	-0.0055	-6.1	-2.8999999999999995	5.24	4679.3	nuORFdb_human	ENST00000494222.5_1_10:124134272-124152763:+	ENST00000494222.5_1_10:124134272-124152763:+|ENST00000368989.6_2_10:124134301-124152763:+|ENST00000463663.6_1_10:124134413-124152763:+|ENST00000392799.7_2_10:124147492-124152763:+|ENST00000368988.5_2_10:124152673-124152763:+
40mio-rep1	E_20221201_NO30_400nL_HLAc1_4e7_directIP_titration_rep1_Slot1-04_1_3496.8789.1657.3	3	1	1	8.46	6.33	3.24	2.13	67.8	6	1	2	4220.0	C14c	Hydrogen	7	(S)	10	GSVLERRcTW	(R)	10		GSVLLTcDAEAK	G/S/V/L|E/R R c T\W	60.0	6	2	5	1	0	y-ion bias		c:Cysteinylation			30.36504			0.714321	442.5405	1263.626	61.9792	-2.6	0.6000000000000001	9.6	2785.2	nuORFdb_human	ENST00000358739.4_1_6:27776096-27776165:+	ENST00000358739.4_1_6:27776096-27776165:+
10mio-rep1	E_20221201_NO30_400nL_HLAc1_1e7_directIP_titration_rep1_Slot2-3_1_3512.20229.594.1	1	1	1	11.18	5.52	5.29	5.66	87.5	6	0	0	4260.0		Hydrogen	80	(A)	9	GSVPTVGEW	(R)	9		DKKPEEW	G S/V/P T/V\G\E\W	55.6	5	3	3	0	0	unbiased					69.878265			1.370146	931.4447	931.452	-0.007	-7.5	0.20000000000000018	4.0	10367.6	nuORFdb_human	ENST00000300249.9_1_18:32621372-32650196:+	ENST00000300249.9_1_18:32621372-32650196:+
10mio-rep2	E_20221201_NO30_400nL_HLAc1_1e7_directIP_titration_rep2_Slot2-3_1_3513.20151.594.1	1	1	1	12.45	6.21	5.98	6.24	89.6	7	0	0	2380.0		Hydrogen	80	(A)	9	GSVPTVGEW	(R)	9		KnPEKEW	G S/V/P\T|V\G\E\W	77.8	7	5	3	1	0	unbiased					69.6035			1.370101	931.4488	931.452	-0.003	-3.2	3.5	4.0	10367.6	nuORFdb_human	ENST00000300249.9_1_18:32621372-32650196:+	ENST00000300249.9_1_18:32621372-32650196:+
10mio-rep3	E_20221201_NO30_400nL_HLAc1_1e7_directIP_titration_rep3_Slot2-3_1_3514.20125.590.1	1	1	1	11.13	4.89	6.22	6.24	86.4	6	0	0	3850.0		Hydrogen	80	(A)	9	GSVPTVGEW	(R)	9		AGLAEVGEnA	G S/V/P T|V\G\E\W	55.6	5	4	3	1	0	unbiased					69.517853			1.372329	931.4478	931.452	-0.004	-4.3	2.0	4.0	10367.6	nuORFdb_human	ENST00000300249.9_1_18:32621372-32650196:+	ENST00000300249.9_1_18:32621372-32650196:+
20mio-rep1	E_20221201_NO30_400nL_HLAc1_2e7_directIP_titration_rep1_Slot2-4_1_3515.20112.591.1	1	1	1	11.04	4.19	5.98	6.85	81.5	6	0	0	6780.0		Hydrogen	80	(A)	9	GSVPTVGEW	(R)	9		KnPEKEW	G S/V/P T|V|G\E\W	55.6	5	4	4	2	0	unbiased					69.455498			1.371613	931.4455	931.452	-0.007	-7.5	-1.2999999999999998	4.0	10367.6	nuORFdb_human	ENST00000300249.9_1_18:32621372-32650196:+	ENST00000300249.9_1_18:32621372-32650196:+
20mio-rep2	E_20221201_NO30_400nL_HLAc1_2e7_directIP_titration_rep3_Slot2-4_1_3518.20156.587.1	1	1	1	12.12	5.72	6.37	6.4	85.2	7	0	0	6540.0		Hydrogen	80	(A)	9	GSVPTVGEW	(R)	9		KnPEKEW	G S/V/P\T|V\G\E\W	77.8	7	5	3	1	0	unbiased					69.623932			1.374212	931.4455	931.452	-0.007	-7.5	-1.2000000000000002	4.0	10367.6	nuORFdb_human	ENST00000300249.9_1_18:32621372-32650196:+	ENST00000300249.9_1_18:32621372-32650196:+
20mio-rep3	E_20221201_NO30_400nL_HLAc1_2e7_directIP_titration_rep4_Slot2-4_1_3519.20151.584.1	1	2	1	11.94	5.1	6.85	6.84	90.2	6	0	0	6040.0		Hydrogen	80	(A)	9	GSVPTVGEW	(R)	9		KnPEKEW	G S/V/P T|V\G\E\W	55.6	5	4	3	1	0	unbiased					69.596672			1.376018	931.4464	931.452	-0.006	-6.4	-0.6000000000000005	4.0	10367.6	nuORFdb_human	ENST00000300249.9_1_18:32621372-32650196:+	ENST00000300249.9_1_18:32621372-32650196:+
40mio-rep1	E_20221201_NO30_400nL_HLAc1_4e7_directIP_titration_rep1_Slot1-04_1_3496.20306.565.1	1	3	1	12.39	6.2	6.72	6.19	88.7	6	0	0	28400.0		Hydrogen	80	(A)	9	GSVPTVGEW	(R)	9		KnPEKEW	G S/V/P T|V\G\E\W	55.6	5	4	3	1	0	unbiased					70.147163			1.387163	931.447	931.452	-0.005	-5.3	-2.0999999999999996	4.0	10367.6	nuORFdb_human	ENST00000300249.9_1_18:32621372-32650196:+	ENST00000300249.9_1_18:32621372-32650196:+
40mio-rep2	E_20221201_NO30_400nL_HLAc1_4e7_directIP_titration_rep2_Slot2-5_1_3520.20032.582.1	1	3	1	12.73	7.06	4.64	5.67	86.6	7	0	0	21300.0		Hydrogen	80	(A)	9	GSVPTVGEW	(R)	9		KnPEKEW	G S/V/P/T/V\G|E\W	77.8	7	3	5	1	0	unbiased					69.200645			1.376946	931.4471	931.452	-0.005	-5.3	-0.39999999999999947	4.0	10367.6	nuORFdb_human	ENST00000300249.9_1_18:32621372-32650196:+	ENST00000300249.9_1_18:32621372-32650196:+
40mio-rep3	E_20221201_NO30_400nL_HLAc1_4e7_directIP_titration_rep3_Slot2-5_1_3521.20040.578.1	1	2	1	12.27	6.52	5.74	5.75	88.1	7	0	0	11900.0		Hydrogen	80	(A)	9	GSVPTVGEW	(R)	9		KnPEKEW	G S/V/P/T|V\G\E\W	77.8	7	4	4	1	0	unbiased					69.228188			1.379519	931.4465	931.452	-0.006	-6.4	-1.8000000000000007	4.0	10367.6	nuORFdb_human	ENST00000300249.9_1_18:32621372-32650196:+	ENST00000300249.9_1_18:32621372-32650196:+
40mio-rep4	E_20221201_NO30_400nL_HLAc1_4e7_directIP_titration_rep4_Slot2-5_1_3522.20042.579.1	1	4	1	13.3	6.05	7.65	7.26	88.3	7	0	0	14900.0		Hydrogen	80	(A)	9	GSVPTVGEW	(R)	9		TDKPVmAPG	G S/V/P\T|V\G\E\W	77.8	7	5	3	1	0	unbiased					69.218002			1.378984	931.4486	931.452	-0.003	-3.2	1.5	4.0	10367.6	nuORFdb_human	ENST00000300249.9_1_18:32621372-32650196:+	ENST00000300249.9_1_18:32621372-32650196:+
5mio-rep1	E_20221201_NO30_400nL_HLAc1_5e6_directIP_titration_rep1_Slot1-37_1_3502.20450.579.1	1	1	1	9.29	3.73	5.19	5.56	76.8	6	0	0	2180.0		Hydrogen	80	(A)	9	GSVPTVGEW	(R)	9		QPPLSADFG	G S/V/P T|V\G-E\W	55.6	5	3	3	1	1	unbiased					70.632484			1.378772	931.4408	931.452	-0.011	-11.8	-4.800000000000001	4.0	10367.6	nuORFdb_human	ENST00000300249.9_1_18:32621372-32650196:+	ENST00000300249.9_1_18:32621372-32650196:+
20mio-rep2	E_20221201_NO30_400nL_HLAc1_2e7_directIP_titration_rep3_Slot2-4_1_3518.19327.601.1	1	1	1	9.77	5.37	5.33	4.41	80.1	7	0	0	2180.0		Hydrogen	54	(Q)	9	GSVPVSPAW	(A)	9		VSWSPVPGA	G S/V/P\V|S|P-A\W	77.8	7	4	4	2	1	unbiased					66.7612			1.365885	899.4585	899.462	-0.0031	-3.5	2.8	5.52	12248.8	nuORFdb_human	TCONS_00025884_17:27894303-27895505:+	TCONS_00025884_17:27894303-27895505:+|TCONS_00025885_17:27894992-27895505:+|ENST00000578749.5_2_17:27895268-27895505:+|TCONS_00025886_17:27895125-27895505:+
20mio-rep3	E_20221201_NO30_400nL_HLAc1_2e7_directIP_titration_rep4_Slot2-4_1_3519.19315.604.1	1	1	1	7.67	3.77	3.32	3.9	77.5	5	0	0	2480.0		Hydrogen	54	(Q)	9	GSVPVSPAW	(A)	9		GNLLEEQP	G S V/P V/S|P\A\W	44.4	4	3	3	1	0	unbiased					66.709938			1.363842	899.4592	899.462	-0.0031	-3.5	2.3	5.52	12248.8	nuORFdb_human	TCONS_00025884_17:27894303-27895505:+	TCONS_00025884_17:27894303-27895505:+|TCONS_00025885_17:27894992-27895505:+|ENST00000578749.5_2_17:27895268-27895505:+|TCONS_00025886_17:27895125-27895505:+
[truncated: 2,519 more rows]
[truncated: 9 more columns]
