# Supplementary material for: Sensitive, High-Throughput HLA-I and HLA-II Immunopeptidomics Using Parallel Accumulation-Serial Fragmentation Mass Spectrometry
Source: Mol Cell Proteomics. 2023 May 3;22(6):100563. doi: 10.1016/j.mcpro.2023.100563 (PMC10326702; doi:10.1016/j.mcpro.2023.100563)
Supplement: Supplemental Table S9 [file mmc7.xlsx]

## Sheet: Table S9
directory	filename	parent_charge	numPSMsObserved	score	rank2Score	deltaForwardReverseScore	deltaRank1Rank2Score	percent_scored_peak_intensity	backbone_cleavage_score	totalIntensity	sequence	fragmentationCategory	modifications	retentionTimeMin	IonMobility_1_over_K0	parent_m_over_z	delta_parent_mass_ppm	peptide_pI	species	accession_number	accession_numbers	geneSymbol_nuORFdb	mergeType	plotType	geneSymbol	geneID	transcriptID	chromosome	genomeCoordinates	redundant_accession_numbers	proteinName	entry_name
C3L-04518_m10	E_C3L-04518_CPTAC_CM_HLAI-W632_BI_EB-Team-20230131-MKP_f00_m12_Slot2-2_1_3978.5548.1284.2	2	1	16.06	6.05	10.85	10.01	82.6	9	5890	AAFDGRHSQTL	unbiased	NA	19.1733	0.956969	601.802	4.5	6.79	Human|nuORFdb_human	ENSP00000381726.1	ENSP00000381726.1|ENSP00000384058.1|ENST00000398743.6_2_22:22890787-22899309:-	PRAME	3' Overlap dORF	3' Overlap dORF	PRAME	ENSG00000185686.18	ENST00000398741.5	22	chr22:22547702-22548069:-	ENSP00000381728.2|ENSP00000384343.3|ENSP00000385198.1|ENSP00000445675.1	preferentially expressed antigen in melanoma	preferentially expressed antigen in melanoma
C3L-04518_m11	E_C3L-04518_CPTAC_CM_HLAI-W632_BI_EB-Team-20230131-MKP_f00_m13_Slot2-2_1_3991.5383.1284.2	2	1	16.69	5.58	9.83	11.12	87.3	9	8940	AAFDGRHSQTL	unbiased	NA	18.6063	0.956811	601.802	4.5	6.79	Human|nuORFdb_human	ENSP00000381726.1	ENSP00000381726.1|ENSP00000384058.1|ENST00000398743.6_2_22:22890787-22899309:-	PRAME	3' Overlap dORF	3' Overlap dORF	PRAME	ENSG00000185686.18	ENST00000398741.5	22	chr22:22547702-22548069:-	ENSP00000381728.2|ENSP00000384343.3|ENSP00000385198.1|ENSP00000445675.1	preferentially expressed antigen in melanoma	preferentially expressed antigen in melanoma
C3L-04524_m10	E_C3L-04524_CPTAC_CM_HLAI-W632_BI_EB-Team-20230131-MKP_f00_m12_Slot2-4_1_3982.5622.1302.2	2	4	15.36	3.9	12.55	11.46	79.5	9	25000	AAFDGRHSQTL	unbiased	NA	19.4298	0.945576	601.805	9.5	6.79	Human|nuORFdb_human	ENSP00000381726.1	ENSP00000381726.1|ENSP00000384058.1|ENST00000398743.6_2_22:22890787-22899309:-	PRAME	3' Overlap dORF	3' Overlap dORF	PRAME	ENSG00000185686.18	ENST00000398741.5	22	chr22:22547702-22548069:-	ENSP00000381728.2|ENSP00000384343.3|ENSP00000385198.1|ENSP00000445675.1	preferentially expressed antigen in melanoma	preferentially expressed antigen in melanoma
C3L-04524_m11	E_C3L-04524_CPTAC_CM_HLAI-W632_BI_EB-Team-20230131-MKP_f00_m13_Slot2-4_1_3995.5548.1309.2	2	5	14.35	4.41	9.13	9.94	84.1	9	47800	AAFDGRHSQTL	unbiased	NA	19.1709	0.941131	601.802	2.9	6.79	Human|nuORFdb_human	ENSP00000381726.1	ENSP00000381726.1|ENSP00000384058.1|ENST00000398743.6_2_22:22890787-22899309:-	PRAME	3' Overlap dORF	3' Overlap dORF	PRAME	ENSG00000185686.18	ENST00000398741.5	22	chr22:22547702-22548069:-	ENSP00000381728.2|ENSP00000384343.3|ENSP00000385198.1|ENSP00000445675.1	preferentially expressed antigen in melanoma	preferentially expressed antigen in melanoma
C3L-04531_m10	E_C3L-04531_CPTAC_CM_HLAI-W632_BI_EB-Team-20230131-MKP_f00_m12_Slot2-5_1_3984.5628.1291.2	2	1	8.54	1.47	6.8	7.07	62.3	8	3400	AAFDGRHSQTL	unbiased	NA	19.4538	0.952551	601.802	4.5	6.79	Human|nuORFdb_human	ENSP00000381726.1	ENSP00000381726.1|ENSP00000384058.1|ENST00000398743.6_2_22:22890787-22899309:-	PRAME	3' Overlap dORF	3' Overlap dORF	PRAME	ENSG00000185686.18	ENST00000398741.5	22	chr22:22547702-22548069:-	ENSP00000381728.2|ENSP00000384343.3|ENSP00000385198.1|ENSP00000445675.1	preferentially expressed antigen in melanoma	preferentially expressed antigen in melanoma
C3L-04531_m11	E_C3L-04531_CPTAC_CM_HLAI-W632_BI_EB-Team-20230131-MKP_f00_m13_Slot2-5_1_3997.5598.1625.3	3	1	8.77	5.56	1.62	3.21	73	6	4540	AAFDGRHSQTL	unbiased	NA	19.3482	0.738359	401.538	6.8	6.79	Human|nuORFdb_human	ENSP00000381726.1	ENSP00000381726.1|ENSP00000384058.1|ENST00000398743.6_2_22:22890787-22899309:-	PRAME	3' Overlap dORF	3' Overlap dORF	PRAME	ENSG00000185686.18	ENST00000398741.5	22	chr22:22547702-22548069:-	ENSP00000381728.2|ENSP00000384343.3|ENSP00000385198.1|ENSP00000445675.1	preferentially expressed antigen in melanoma	preferentially expressed antigen in melanoma
C3L-04522_m10	E_C3L-04522_CPTAC_CM_HLAI-W632_BI_EB-Team-20230131-MKP_f00_m12_Slot2-3_1_3980.7795.1484.2	2	1	11.21	9.11	1.24	2.11	91.6	5	11900	AEAVSTRW	unbiased	NA	26.9313	0.830015	460.238	6	6.05	Human	ENSP00000361998.3	ENSP00000361998.3|ENSP00000349235.1|ENSP00000312709.5|ENSP00000320283.6	NA	NA	NA	TAF7L	ENSG00000102387.15	ENST00000372907.7	X	chrX:101268253-101269195:-	NA	TATA-box binding protein associated factor 7 like	TATA-box binding protein associated factor 7 like
C3L-04522_m10	E_C3L-04522_CPTAC_CM_HLAI-W632_BI_EB-Team-20230131-MKP_f00_m12_Slot2-3_1_3980.14617.1240.2	2	1	8.15	NA	8.15	8.15	62.7	8	4360	AEFEEKMNENW	unbiased	NA	50.494	0.984469	713.804	4.5	4.09	Human|nuORFdb_human	ENSP00000318974.4	ENSP00000318974.4|ENSP00000398401.1|ENSP00000389783.1|ENST00000332869.5_1_10:60475484-60475616:+|ENST00000439448.2_1_5:60670938-60671679:+|ENST00000481407.5_1_7:92207439-92210911:-	FAM133CP	Pseudogene	Pseudogene	FAM133A	ENSG00000179083.6	ENST00000322139.4	X	chrX:93710164-93712274:+	ENSP00000362169.1	family with sequence similarity 133 member A	family with sequence similarity 133 member A
C3L-04522_m11	E_C3L-04522_CPTAC_CM_HLAI-W632_BI_EB-Team-20230131-MKP_f00_m13_Slot2-3_1_3993.14585.1246.2	2	1	7.66	NA	7.66	7.66	53.2	7	3010	AEFEEKMNENW	unbiased	NA	50.3784	0.980876	713.802	1.7	4.09	Human|nuORFdb_human	ENSP00000318974.4	ENSP00000318974.4|ENSP00000398401.1|ENSP00000389783.1|ENST00000332869.5_1_10:60475484-60475616:+|ENST00000439448.2_1_5:60670938-60671679:+|ENST00000481407.5_1_7:92207439-92210911:-	FAM133CP	Pseudogene	Pseudogene	FAM133A	ENSG00000179083.6	ENST00000322139.4	X	chrX:93710164-93712274:+	ENSP00000362169.1	family with sequence similarity 133 member A	family with sequence similarity 133 member A
C3L-04522_m10	E_C3L-04522_CPTAC_CM_HLAI-W632_BI_EB-Team-20230131-MKP_f00_m12_Slot2-3_1_3980.10494.1244.2	2	1	10.38	NA	11.26	10.38	67.9	8	4360	AEFEEKmNENW	unbiased	m:Oxidized methionine	36.255	0.98204	721.804	7.9	4.09	Human|nuORFdb_human	ENSP00000318974.4	ENSP00000318974.4|ENSP00000398401.1|ENSP00000389783.1|ENST00000332869.5_1_10:60475484-60475616:+|ENST00000439448.2_1_5:60670938-60671679:+|ENST00000481407.5_1_7:92207439-92210911:-	FAM133CP	Pseudogene	Pseudogene	FAM133A	ENSG00000179083.6	ENST00000322139.4	X	chrX:93710164-93712274:+	ENSP00000362169.1	family with sequence similarity 133 member A	family with sequence similarity 133 member A
C3L-04522_m11	E_C3L-04522_CPTAC_CM_HLAI-W632_BI_EB-Team-20230131-MKP_f00_m13_Slot2-3_1_3993.15900.1456.2	2	1	8.22	NA	8.22	8.22	45.9	7	10400	AENTLSKLL	unbiased	NA	54.9189	0.847971	494.789	3.4	6.05	Human	ENSP00000355114.3	ENSP00000355114.3	NA	NA	NA	DCAF12	ENSG00000198876.13	ENST00000361264.9	9	chr9:34086387-34088352:-	NA	DDB1 and CUL4 associated factor 12	DDB1 and CUL4 associated factor 12
C3L-04522_m10	E_C3L-04522_CPTAC_CM_HLAI-W632_BI_EB-Team-20230131-MKP_f00_m12_Slot2-3_1_3980.12587.1442.2	2	1	10.88	NA	10.88	10.88	54.2	7	12800	AETSYVKVL	dual b/y bias	NA	43.483	0.856963	505.283	2.3	6.04	Human	ENSP00000286482.1	ENSP00000286482.1|ENSP00000276344.2|ENSP00000349085.5	NA	NA	NA	MAGEA8	ENSG00000156009.10	ENST00000286482.6	X	chrX:149885227-149885825:+	ENSP00000438293.1|ENSP00000443776.1	MAGE family member A8	MAGE family member A8
C3L-04522_m11	E_C3L-04522_CPTAC_CM_HLAI-W632_BI_EB-Team-20230131-MKP_f00_m13_Slot2-3_1_3993.12545.1446.2	2	1	7.01	NA	7.01	7.01	56.5	7	12600	AETSYVKVL	y-ion bias	NA	43.3347	0.85399	505.285	6.2	6.04	Human	ENSP00000286482.1	ENSP00000286482.1|ENSP00000276344.2|ENSP00000349085.5	NA	NA	NA	MAGEA8	ENSG00000156009.10	ENST00000286482.6	X	chrX:149885227-149885825:+	ENSP00000438293.1|ENSP00000443776.1	MAGE family member A8	MAGE family member A8
C3L-02656_m10	E_C3L-02656_CPTAC_CM_HLAI-W632_BI_EB-Team-20230131-MKP_f00_m12_Slot2-1_1_3976.18908.541.1	1	1	4.58	2.52	1.19	2.05	47.9	5	2480	AIIESTPEL	unbiased	NA	65.3086	1.40913	972.522	-2.9	3.8	Human|nuORFdb_human	ENSP00000262013.7	ENSP00000262013.7|ENSP00000484908.1|ENSP00000426900.1|ENSP00000349636.4|ENSP00000423165.1|ENST00000505173.5_1_17:49067015-49124830:-|ENST00000514613.5_1_17:49067015-49156972:-	SPAG9	ncRNA Retained Intron	lncRNA	SPAG9	ENSG00000008294.21	ENST00000262013.12	17	chr17:50962174-50966274:-	NA	sperm associated antigen 9	sperm associated antigen 9
C3L-02656_m11	E_C3L-02656_CPTAC_CM_HLAI-W632_BI_EB-Team-20230131-MKP_f00_m13_Slot2-1_1_3989.18723.534.1	1	1	7.48	4.22	1.06	3.26	62	5	1610	AIIESTPEL	unbiased	NA	64.6626	1.41329	972.529	4.3	3.8	Human|nuORFdb_human	ENSP00000262013.7	ENSP00000262013.7|ENSP00000484908.1|ENSP00000426900.1|ENSP00000349636.4|ENSP00000423165.1|ENST00000505173.5_1_17:49067015-49124830:-|ENST00000514613.5_1_17:49067015-49156972:-	SPAG9	ncRNA Retained Intron	lncRNA	SPAG9	ENSG00000008294.21	ENST00000262013.12	17	chr17:50962174-50966274:-	NA	sperm associated antigen 9	sperm associated antigen 9
C3L-04518_m10	E_C3L-04518_CPTAC_CM_HLAI-W632_BI_EB-Team-20230131-MKP_f00_m12_Slot2-2_1_3978.9819.650.1	1	1	9.15	6.56	3.84	2.59	66.7	6	3610	ALGVTITK	dual b/y bias	NA	33.9202	1.34436	802.503	-0.3	8.8	Human	ENSP00000184183.4	ENSP00000184183.4|ENSP00000251776.4|ENSP00000421662.1	NA	NA	NA	ROPN1	ENSG00000065371.17	ENST00000184183.8	3	chr3:123968521-123969157:-	ENSP00000385919.3|ENSP00000483603.1	rhophilin associated tail protein 1	rhophilin associated tail protein 1
C3L-04518_m11	E_C3L-04518_CPTAC_CM_HLAI-W632_BI_EB-Team-20230131-MKP_f00_m13_Slot2-2_1_3991.9643.649.1	1	1	7.04	4.1	3.33	2.94	69.9	5	3180	ALGVTITK	unbiased	NA	33.3169	1.34539	802.504	0.9	8.8	Human	ENSP00000184183.4	ENSP00000184183.4|ENSP00000251776.4|ENSP00000421662.1	NA	NA	NA	ROPN1	ENSG00000065371.17	ENST00000184183.8	3	chr3:123968521-123969157:-	ENSP00000385919.3|ENSP00000483603.1	rhophilin associated tail protein 1	rhophilin associated tail protein 1
C3L-02656_m10	E_C3L-02656_CPTAC_CM_HLAI-W632_BI_EB-Team-20230131-MKP_f00_m12_Slot2-1_1_3976.19013.1464.2	2	1	9.94	6.99	2.86	2.95	73	7	8860	ALLSAVTRL	y-ion bias	NA	65.671	0.842309	472.301	1.3	9.79	Human	ENSP00000384638.4	ENSP00000384638.4|ENSP00000304669.7|ENSP00000418191.1|ENSP00000486160.1|ENSP00000427821.1	NA	NA	NA	CTNNA2	ENSG00000066032.18	ENST00000402739.8	2	chr2:80647870-80648689:+	ENSP00000419295.1	catenin alpha 2	catenin alpha 2
C3L-02656_m10	E_C3L-02656_CPTAC_CM_HLAI-W632_BI_EB-Team-20230131-MKP_f00_m12_Slot2-1_1_3976.24618.325.1	1	3	11.62	8.61	4.05	3.01	81	6	12500	ALQDLLSEY	b-ion bias	NA	85.033	1.53472	1051.54	8.9	3.67	Human|nuORFdb_human	ENSP00000384638.4	ENSP00000384638.4|ENSP00000304669.7|ENSP00000418191.1|ENSP00000389714.1|ENSP00000486160.1|ENSP00000427821.1|ENSP00000441444.2|ENST00000522730.1_1_5:138160461-138163428:+	CTNNA1	3' Overlap dORF	3' Overlap dORF	CTNNA2	ENSG00000066032.18	ENST00000402739.8	2	chr2:80647870-80648689:+	ENSP00000419295.1	catenin alpha 2	catenin alpha 2
C3L-02656_m11	E_C3L-02656_CPTAC_CM_HLAI-W632_BI_EB-Team-20230131-MKP_f00_m13_Slot2-1_1_3989.24542.320.1	1	2	10.54	7.64	2.47	2.9	76.7	5	7790	ALQDLLSEY	unbiased	NA	84.7584	1.53755	1051.53	-0.6	3.67	Human|nuORFdb_human	ENSP00000384638.4	ENSP00000384638.4|ENSP00000304669.7|ENSP00000418191.1|ENSP00000389714.1|ENSP00000486160.1|ENSP00000427821.1|ENSP00000441444.2|ENST00000522730.1_1_5:138160461-138163428:+	CTNNA1	3' Overlap dORF	3' Overlap dORF	CTNNA2	ENSG00000066032.18	ENST00000402739.8	2	chr2:80647870-80648689:+	ENSP00000419295.1	catenin alpha 2	catenin alpha 2
C3L-02656_m11	E_C3L-02656_CPTAC_CM_HLAI-W632_BI_EB-Team-20230131-MKP_f00_m13_Slot2-1_1_3989.4486.1629.3	3	1	5.19	2.92	0.58	2.27	64.7	6	6640	APFSRSSHPM	y-ion bias	NA	15.5016	0.736137	372.849	6.2	9.8	Human	ENSP00000368264.3	ENSP00000368264.3	NA	NA	NA	MAGEB1	ENSG00000214107.8	ENST00000378981.7	X	chrX:30251535-30252038:+	ENSP00000380681.2|ENSP00000380683.1	MAGE family member B1	MAGE family member B1
C3L-02656_m10	E_C3L-02656_CPTAC_CM_HLAI-W632_BI_EB-Team-20230131-MKP_f00_m12_Slot2-1_1_3976.2913.1654.3	3	1	9.19	6.59	2.59	2.59	75.9	6	2910	APFSRSSHPm	y-ion bias	m:Oxidized methionine	10.0715	0.719918	378.178	-3.5	9.8	Human	ENSP00000368264.3	ENSP00000368264.3	NA	NA	NA	MAGEB1	ENSG00000214107.8	ENST00000378981.7	X	chrX:30251535-30252038:+	ENSP00000380681.2|ENSP00000380683.1	MAGE family member B1	MAGE family member B1
C3L-02656_m11	E_C3L-02656_CPTAC_CM_HLAI-W632_BI_EB-Team-20230131-MKP_f00_m13_Slot2-1_1_3989.2770.1648.3	3	2	9.23	6.49	2.74	2.74	75	6	13300	APFSRSSHPm	y-ion bias	m:Oxidized methionine	9.57699	0.723687	378.18	4.5	9.8	Human	ENSP00000368264.3	ENSP00000368264.3	NA	NA	NA	MAGEB1	ENSG00000214107.8	ENST00000378981.7	X	chrX:30251535-30252038:+	ENSP00000380681.2|ENSP00000380683.1	MAGE family member B1	MAGE family member B1
C3L-02656_m10	E_C3L-02656_CPTAC_CM_HLAI-W632_BI_EB-Team-20230131-MKP_f00_m12_Slot2-1_1_3976.10690.1624.3	3	1	4.96	2.34	4.6	2.62	52.6	5	4410	AQRFLEERL	unbiased	NA	36.9295	0.73931	387.883	-2.6	6.19	Human	ENSP00000355114.3	ENSP00000355114.3	NA	NA	NA	DCAF12	ENSG00000198876.13	ENST00000361264.9	9	chr9:34086387-34088352:-	NA	DDB1 and CUL4 associated factor 12	DDB1 and CUL4 associated factor 12
C3L-02656_m10	E_C3L-02656_CPTAC_CM_HLAI-W632_BI_EB-Team-20230131-MKP_f00_m12_Slot2-1_1_3976.15962.1402.2	2	3	20.03	9.52	8.94	10.51	98.4	8	50000	AYAIIKEEL	dual b/y bias	NA	55.1341	0.882465	525.298	2.8	4.53	Human|nuORFdb_human	ENSP00000287394.5	ENSP00000287394.5|ENSP00000429213.1|ENST00000517666.5_1_8:124333376-124408650:-	ATAD2	3' Overlap dORF	3' Overlap dORF	ATAD2	ENSG00000156802.13	ENST00000287394.10	8	chr8:123319850-123321136:-	NA	ATPase family AAA domain containing 2	ATPase family AAA domain containing 2
C3L-02656_m11	E_C3L-02656_CPTAC_CM_HLAI-W632_BI_EB-Team-20230131-MKP_f00_m13_Slot2-1_1_3989.15750.1395.2	2	4	18.61	9.31	7.19	9.29	97.9	8	40100	AYAIIKEEL	dual b/y bias	NA	54.3953	0.886774	525.299	2.8	4.53	Human|nuORFdb_human	ENSP00000287394.5	ENSP00000287394.5|ENSP00000429213.1|ENST00000517666.5_1_8:124333376-124408650:-	ATAD2	3' Overlap dORF	3' Overlap dORF	ATAD2	ENSG00000156802.13	ENST00000287394.10	8	chr8:123319850-123321136:-	NA	ATPase family AAA domain containing 2	ATPase family AAA domain containing 2
C3L-04522_m10	E_C3L-04522_CPTAC_CM_HLAI-W632_BI_EB-Team-20230131-MKP_f00_m12_Slot2-3_1_3980.15693.1388.2	2	2	20	10.02	7.24	9.98	97.8	8	109000	AYAIIKEEL	dual b/y bias	NA	54.209	0.891149	525.301	6.7	4.53	Human|nuORFdb_human	ENSP00000287394.5	ENSP00000287394.5|ENSP00000429213.1|ENST00000517666.5_1_8:124333376-124408650:-	ATAD2	3' Overlap dORF	3' Overlap dORF	ATAD2	ENSG00000156802.13	ENST00000287394.10	8	chr8:123319850-123321136:-	NA	ATPase family AAA domain containing 2	ATPase family AAA domain containing 2
C3L-04522_m11	E_C3L-04522_CPTAC_CM_HLAI-W632_BI_EB-Team-20230131-MKP_f00_m13_Slot2-3_1_3993.15657.1402.2	2	1	19.12	9.45	7.7	9.68	98.3	8	27400	AYAIIKEEL	dual b/y bias	NA	54.0802	0.882482	525.299	2.8	4.53	Human|nuORFdb_human	ENSP00000287394.5	ENSP00000287394.5|ENSP00000429213.1|ENST00000517666.5_1_8:124333376-124408650:-	ATAD2	3' Overlap dORF	3' Overlap dORF	ATAD2	ENSG00000156802.13	ENST00000287394.10	8	chr8:123319850-123321136:-	NA	ATPase family AAA domain containing 2	ATPase family AAA domain containing 2
C3L-04531_m10	E_C3L-04531_CPTAC_CM_HLAI-W632_BI_EB-Team-20230131-MKP_f00_m12_Slot2-5_1_3984.15679.1379.2	2	2	19.53	10.62	7.28	8.91	98.3	8	22600	AYAIIKEEL	dual b/y bias	NA	54.1607	0.897004	525.3	4.7	4.53	Human|nuORFdb_human	ENSP00000287394.5	ENSP00000287394.5|ENSP00000429213.1|ENST00000517666.5_1_8:124333376-124408650:-	ATAD2	3' Overlap dORF	3' Overlap dORF	ATAD2	ENSG00000156802.13	ENST00000287394.10	8	chr8:123319850-123321136:-	NA	ATPase family AAA domain containing 2	ATPase family AAA domain containing 2
C3L-04531_m11	E_C3L-04531_CPTAC_CM_HLAI-W632_BI_EB-Team-20230131-MKP_f00_m13_Slot2-5_1_3997.15667.1398.2	2	3	17.69	8.99	7.17	8.7	97.4	8	26100	AYAIIKEEL	dual b/y bias	NA	54.1285	0.884487	525.299	2.8	4.53	Human|nuORFdb_human	ENSP00000287394.5	ENSP00000287394.5|ENSP00000429213.1|ENST00000517666.5_1_8:124333376-124408650:-	ATAD2	3' Overlap dORF	3' Overlap dORF	ATAD2	ENSG00000156802.13	ENST00000287394.10	8	chr8:123319850-123321136:-	NA	ATPase family AAA domain containing 2	ATPase family AAA domain containing 2
C3L-04522_m10	E_C3L-04522_CPTAC_CM_HLAI-W632_BI_EB-Team-20230131-MKP_f00_m12_Slot2-3_1_3980.10699.1386.2	2	1	13.52	7.2	6.89	6.32	79.1	7	8600	DAYKDQISV	b-ion bias	NA	36.9625	0.892714	519.761	4.3	4.21	Human	ENSP00000262013.7	ENSP00000262013.7|ENSP00000484908.1|ENSP00000426900.1|ENSP00000349636.4|ENSP00000423165.1	NA	NA	NA	SPAG9	ENSG00000008294.21	ENST00000262013.12	17	chr17:50962174-50966274:-	NA	sperm associated antigen 9	sperm associated antigen 9
C3L-04522_m11	E_C3L-04522_CPTAC_CM_HLAI-W632_BI_EB-Team-20230131-MKP_f00_m13_Slot2-3_1_3993.10657.1395.2	2	1	13.55	6.65	6.78	6.9	85.8	6	5650	DAYKDQISV	b-ion bias	NA	36.8161	0.886593	519.762	6.3	4.21	Human	ENSP00000262013.7	ENSP00000262013.7|ENSP00000484908.1|ENSP00000426900.1|ENSP00000349636.4|ENSP00000423165.1	NA	NA	NA	SPAG9	ENSG00000008294.21	ENST00000262013.12	17	chr17:50962174-50966274:-	NA	sperm associated antigen 9	sperm associated antigen 9
C3L-04522_m11	E_C3L-04522_CPTAC_CM_HLAI-W632_BI_EB-Team-20230131-MKP_f00_m13_Slot2-3_1_3993.12794.1696.3	3	1	4.17	NA	2.44	4.17	49.3	7	1760	DEAKILKSL	y-ion bias	NA	44.1941	0.692382	339.539	3.7	6.07	Human	ENSP00000428489.1	ENSP00000428489.1|ENSP00000301905.4	NA	NA	NA	PBK	ENSG00000168078.10	ENST00000522944.5	8	chr8:27810201-27810307:-	NA	PDZ binding kinase	PDZ binding kinase
C3L-04522_m10	E_C3L-04522_CPTAC_CM_HLAI-W632_BI_EB-Team-20230131-MKP_f00_m12_Slot2-3_1_3980.11268.1471.2	2	1	19.59	9.06	10.03	10.53	93.7	8	29900	DEAVGVQKW	dual b/y bias	NA	38.9279	0.83829	516.263	3	4.37	Human	ENSP00000436773.2	ENSP00000436773.2|ENSP00000446443.1|ENSP00000467716.1	NA	NA	NA	KIAA0100	ENSG00000007202.15	ENST00000528896.7	17	chr17:28614446-28615066:-	NA	KIAA0100	KIAA0100
C3L-04522_m11	E_C3L-04522_CPTAC_CM_HLAI-W632_BI_EB-Team-20230131-MKP_f00_m13_Slot2-3_1_3993.11213.1476.2	2	1	18.39	7.85	9.38	10.54	94.8	7	19500	DEAVGVQKW	dual b/y bias	NA	38.7351	0.834784	516.263	3	4.37	Human	ENSP00000436773.2	ENSP00000436773.2|ENSP00000446443.1|ENSP00000467716.1	NA	NA	NA	KIAA0100	ENSG00000007202.15	ENST00000528896.7	17	chr17:28614446-28615066:-	NA	KIAA0100	KIAA0100
C3L-04518_m10	E_C3L-04518_CPTAC_CM_HLAI-W632_BI_EB-Team-20230131-MKP_f00_m12_Slot2-2_1_3978.6785.1260.2	2	1	7.59	1.84	7.59	5.75	57.7	8	6080	DHDKTSLIQKM	unbiased	NA	23.4441	0.971867	658.338	1	6.75	Human|nuORFdb_human	ENSP00000287394.5	ENSP00000287394.5|ENSP00000429213.1|ENST00000517666.5_1_8:124333376-124408650:-	ATAD2	3' Overlap dORF	3' Overlap dORF	ATAD2	ENSG00000156802.13	ENST00000287394.10	8	chr8:123319850-123321136:-	NA	ATPase family AAA domain containing 2	ATPase family AAA domain containing 2
C3L-04518_m11	E_C3L-04518_CPTAC_CM_HLAI-W632_BI_EB-Team-20230131-MKP_f00_m13_Slot2-2_1_3991.6559.1630.3	3	2	11.01	7.13	11.01	3.88	61.4	7	30900	DHDKTSLIQKM	b-ion bias	NA	22.666	0.735049	439.229	3.8	6.75	Human|nuORFdb_human	ENSP00000287394.5	ENSP00000287394.5|ENSP00000429213.1|ENST00000517666.5_1_8:124333376-124408650:-	ATAD2	3' Overlap dORF	3' Overlap dORF	ATAD2	ENSG00000156802.13	ENST00000287394.10	8	chr8:123319850-123321136:-	NA	ATPase family AAA domain containing 2	ATPase family AAA domain containing 2
C3L-04524_m10	E_C3L-04524_CPTAC_CM_HLAI-W632_BI_EB-Team-20230131-MKP_f00_m12_Slot2-4_1_3982.6840.1268.2	2	1	9.61	NA	9.61	9.61	59.8	8	2800	DHDKTSLIQKM	dual b/y bias	NA	23.635	0.967351	658.341	5.5	6.75	Human|nuORFdb_human	ENSP00000287394.5	ENSP00000287394.5|ENSP00000429213.1|ENST00000517666.5_1_8:124333376-124408650:-	ATAD2	3' Overlap dORF	3' Overlap dORF	ATAD2	ENSG00000156802.13	ENST00000287394.10	8	chr8:123319850-123321136:-	NA	ATPase family AAA domain containing 2	ATPase family AAA domain containing 2
C3L-04524_m11	E_C3L-04524_CPTAC_CM_HLAI-W632_BI_EB-Team-20230131-MKP_f00_m13_Slot2-4_1_3995.6749.1636.3	3	3	12.4	4.62	12.4	7.78	64.1	8	17600	DHDKTSLIQKM	unbiased	NA	23.3173	0.731599	439.229	3.8	6.75	Human|nuORFdb_human	ENSP00000287394.5	ENSP00000287394.5|ENSP00000429213.1|ENST00000517666.5_1_8:124333376-124408650:-	ATAD2	3' Overlap dORF	3' Overlap dORF	ATAD2	ENSG00000156802.13	ENST00000287394.10	8	chr8:123319850-123321136:-	NA	ATPase family AAA domain containing 2	ATPase family AAA domain containing 2
C3L-04518_m10	E_C3L-04518_CPTAC_CM_HLAI-W632_BI_EB-Team-20230131-MKP_f00_m12_Slot2-2_1_3978.3328.1580.3	3	1	5.69	NA	5.69	5.69	42.9	5	22100	DHDKTSLIQKm	unbiased	m:Oxidized methionine	11.5042	0.7675	444.561	4.6	6.75	Human|nuORFdb_human	ENSP00000287394.5	ENSP00000287394.5|ENSP00000429213.1|ENST00000517666.5_1_8:124333376-124408650:-	ATAD2	3' Overlap dORF	3' Overlap dORF	ATAD2	ENSG00000156802.13	ENST00000287394.10	8	chr8:123319850-123321136:-	NA	ATPase family AAA domain containing 2	ATPase family AAA domain containing 2
C3L-04518_m11	E_C3L-04518_CPTAC_CM_HLAI-W632_BI_EB-Team-20230131-MKP_f00_m13_Slot2-2_1_3991.3174.1600.3	3	3	15.41	5.59	15.41	9.82	68	9	80200	DHDKTSLIQKm	dual b/y bias	m:Oxidized methionine	10.9761	0.754891	444.56	4.6	6.75	Human|nuORFdb_human	ENSP00000287394.5	ENSP00000287394.5|ENSP00000429213.1|ENST00000517666.5_1_8:124333376-124408650:-	ATAD2	3' Overlap dORF	3' Overlap dORF	ATAD2	ENSG00000156802.13	ENST00000287394.10	8	chr8:123319850-123321136:-	NA	ATPase family AAA domain containing 2	ATPase family AAA domain containing 2
C3L-02656_m11	E_C3L-02656_CPTAC_CM_HLAI-W632_BI_EB-Team-20230131-MKP_f00_m13_Slot2-1_1_3989.22023.1339.2	2	1	8.95	7.74	1.19	1.22	74	5	5310	DNITTDKILI	unbiased	NA	76.0598	0.921976	573.327	4.8	4.21	Human	ENSP00000484403.1	ENSP00000484403.1|ENSP00000482040.1|ENSP00000482488.1|ENSP00000483087.1	NA	NA	NA	TPTE	ENSG00000274391.4	ENST00000618007.4	21	chr21:10605550-10605716:+	NA	transmembrane phosphatase with tensin homology	transmembrane phosphatase with tensin homology
C3L-02656_m10	E_C3L-02656_CPTAC_CM_HLAI-W632_BI_EB-Team-20230131-MKP_f00_m12_Slot2-1_1_3976.28836.482.1	1	2	12.86	5.78	6.56	7.09	85.7	8	22400	DPFPAAIIL	b-ion bias	NA	99.5977	1.44322	956.546	0.9	3.8	Human	ENSP00000428489.1	ENSP00000428489.1|ENSP00000301905.4	NA	NA	NA	PBK	ENSG00000168078.10	ENST00000522944.5	8	chr8:27810201-27810307:-	NA	PDZ binding kinase	PDZ binding kinase
C3L-02656_m11	E_C3L-02656_CPTAC_CM_HLAI-W632_BI_EB-Team-20230131-MKP_f00_m13_Slot2-1_1_3989.28816.482.1	1	1	14.74	9.55	7.74	5.19	91.9	7	4120	DPFPAAIIL	b-ion bias	NA	99.5178	1.44368	956.548	3	3.8	Human	ENSP00000428489.1	ENSP00000428489.1|ENSP00000301905.4	NA	NA	NA	PBK	ENSG00000168078.10	ENST00000522944.5	8	chr8:27810201-27810307:-	NA	PDZ binding kinase	PDZ binding kinase
C3L-04522_m10	E_C3L-04522_CPTAC_CM_HLAI-W632_BI_EB-Team-20230131-MKP_f00_m12_Slot2-3_1_3980.28811.468.1	1	7	15.92	9.62	8.33	6.3	93	7	300000	DPFPAAIIL	b-ion bias	NA	99.5178	1.45145	956.548	3	3.8	Human	ENSP00000428489.1	ENSP00000428489.1|ENSP00000301905.4	NA	NA	NA	PBK	ENSG00000168078.10	ENST00000522944.5	8	chr8:27810201-27810307:-	NA	PDZ binding kinase	PDZ binding kinase
C3L-04522_m11	E_C3L-04522_CPTAC_CM_HLAI-W632_BI_EB-Team-20230131-MKP_f00_m13_Slot2-3_1_3993.28800.483.1	1	7	15.42	9.14	7.9	6.28	92.8	7	232000	DPFPAAIIL	b-ion bias	NA	99.4707	1.44286	956.547	1.9	3.8	Human	ENSP00000428489.1	ENSP00000428489.1|ENSP00000301905.4	NA	NA	NA	PBK	ENSG00000168078.10	ENST00000522944.5	8	chr8:27810201-27810307:-	NA	PDZ binding kinase	PDZ binding kinase
C3L-04522_m10	E_C3L-04522_CPTAC_CM_HLAI-W632_BI_EB-Team-20230131-MKP_f00_m12_Slot2-3_1_3980.21982.1400.2	2	4	17.52	11.82	7.43	5.71	87.9	7	56800	DPIGHVYIF	unbiased	NA	75.9301	0.883695	530.779	4.3	5.08	Human	ENSP00000329199.5	ENSP00000329199.5	NA	NA	NA	MAGEA6	ENSG00000197172.10	ENST00000329342.9	X	chrX:152767651-152767715:-	ENSP00000480637.1	MAGE family member A6	MAGE family member A6
C3L-04522_m11	E_C3L-04522_CPTAC_CM_HLAI-W632_BI_EB-Team-20230131-MKP_f00_m13_Slot2-3_1_3993.21948.1405.2	2	2	15.87	9.72	7.32	6.14	85.1	6	65700	DPIGHVYIF	unbiased	NA	75.8016	0.880264	530.779	4.3	5.08	Human	ENSP00000329199.5	ENSP00000329199.5	NA	NA	NA	MAGEA6	ENSG00000197172.10	ENST00000329342.9	X	chrX:152767651-152767715:-	ENSP00000480637.1	MAGE family member A6	MAGE family member A6
C3L-04531_m10	E_C3L-04531_CPTAC_CM_HLAI-W632_BI_EB-Team-20230131-MKP_f00_m12_Slot2-5_1_3984.13730.1366.2	2	4	15.99	7.19	7.89	8.8	87.5	7	27800	DVIRALAKY	dual b/y bias	NA	47.4307	0.904909	524.814	5.5	8.59	Human|nuORFdb_human	ENSP00000331268.2	ENSP00000331268.2|ENST00000367712.2_1_1:173628194-173628566:-	ANKRD45	5' Overlap uORF	5' Overlap uORF	ANKRD45	ENSG00000183831.7	ENST00000333279.3	1	chr1:173608336-173610147:-	NA	ankyrin repeat domain 45	ankyrin repeat domain 45
C3L-04531_m11	E_C3L-04531_CPTAC_CM_HLAI-W632_BI_EB-Team-20230131-MKP_f00_m13_Slot2-5_1_3997.13699.1376.2	2	4	17.78	7.99	8.27	9.79	94.3	8	22700	DVIRALAKY	dual b/y bias	NA	47.3286	0.898761	524.814	5.5	8.59	Human|nuORFdb_human	ENSP00000331268.2	ENSP00000331268.2|ENST00000367712.2_1_1:173628194-173628566:-	ANKRD45	5' Overlap uORF	5' Overlap uORF	ANKRD45	ENSG00000183831.7	ENST00000333279.3	1	chr1:173608336-173610147:-	NA	ankyrin repeat domain 45	ankyrin repeat domain 45
C3L-02656_m10	E_C3L-02656_CPTAC_CM_HLAI-W632_BI_EB-Team-20230131-MKP_f00_m12_Slot2-1_1_3976.25654.1327.2	2	2	14.4	5.06	6.67	9.35	87.7	6	20700	DYPRYLFEI	unbiased	NA	88.6101	0.930117	608.306	0.2	4.37	Human|nuORFdb_human	ENSP00000436773.2	ENSP00000436773.2|ENSP00000446443.1|ENSP00000467716.1|ENST00000581064.1_1_17:26960907-26961688:-	KIAA0100	ncRNA Retained Intron	lncRNA	KIAA0100	ENSG00000007202.15	ENST00000528896.7	17	chr17:28614446-28615066:-	NA	KIAA0100	KIAA0100
C3L-02656_m11	E_C3L-02656_CPTAC_CM_HLAI-W632_BI_EB-Team-20230131-MKP_f00_m13_Slot2-1_1_3989.25533.1324.2	2	2	17.76	10.22	5.99	7.53	97.6	6	55100	DYPRYLFEI	unbiased	NA	88.1828	0.931915	608.309	5.2	4.37	Human|nuORFdb_human	ENSP00000436773.2	ENSP00000436773.2|ENSP00000446443.1|ENSP00000467716.1|ENST00000581064.1_1_17:26960907-26961688:-	KIAA0100	ncRNA Retained Intron	lncRNA	KIAA0100	ENSG00000007202.15	ENST00000528896.7	17	chr17:28614446-28615066:-	NA	KIAA0100	KIAA0100
C3L-04522_m10	E_C3L-04522_CPTAC_CM_HLAI-W632_BI_EB-Team-20230131-MKP_f00_m12_Slot2-3_1_3980.25479.1315.2	2	1	11.7	3.33	6.3	8.37	77.9	6	9290	DYPRYLFEI	b-ion bias	NA	88.0093	0.937726	608.308	3.5	4.37	Human|nuORFdb_human	ENSP00000436773.2	ENSP00000436773.2|ENSP00000446443.1|ENSP00000467716.1|ENST00000581064.1_1_17:26960907-26961688:-	KIAA0100	ncRNA Retained Intron	lncRNA	KIAA0100	ENSG00000007202.15	ENST00000528896.7	17	chr17:28614446-28615066:-	NA	KIAA0100	KIAA0100
C3L-04522_m11	E_C3L-04522_CPTAC_CM_HLAI-W632_BI_EB-Team-20230131-MKP_f00_m13_Slot2-3_1_3993.25453.1339.2	2	2	12.53	5.59	4.52	6.94	87.9	5	10600	DYPRYLFEI	unbiased	NA	87.9098	0.921968	608.31	6.8	4.37	Human|nuORFdb_human	ENSP00000436773.2	ENSP00000436773.2|ENSP00000446443.1|ENSP00000467716.1|ENST00000581064.1_1_17:26960907-26961688:-	KIAA0100	ncRNA Retained Intron	lncRNA	KIAA0100	ENSG00000007202.15	ENST00000528896.7	17	chr17:28614446-28615066:-	NA	KIAA0100	KIAA0100
C3L-04531_m10	E_C3L-04531_CPTAC_CM_HLAI-W632_BI_EB-Team-20230131-MKP_f00_m12_Slot2-5_1_3984.25479.1313.2	2	2	17.6	6.57	6.08	11.04	94.9	7	15100	DYPRYLFEI	b-ion bias	NA	87.9957	0.938926	608.307	1.9	4.37	Human|nuORFdb_human	ENSP00000436773.2	ENSP00000436773.2|ENSP00000446443.1|ENSP00000467716.1|ENST00000581064.1_1_17:26960907-26961688:-	KIAA0100	ncRNA Retained Intron	lncRNA	KIAA0100	ENSG00000007202.15	ENST00000528896.7	17	chr17:28614446-28615066:-	NA	KIAA0100	KIAA0100
C3L-04531_m11	E_C3L-04531_CPTAC_CM_HLAI-W632_BI_EB-Team-20230131-MKP_f00_m13_Slot2-5_1_3997.25475.1345.2	2	3	14.36	5.72	6.66	8.64	89.6	5	26600	DYPRYLFEI	b-ion bias	NA	87.9996	0.918447	608.308	3.5	4.37	Human|nuORFdb_human	ENSP00000436773.2	ENSP00000436773.2|ENSP00000446443.1|ENSP00000467716.1|ENST00000581064.1_1_17:26960907-26961688:-	KIAA0100	ncRNA Retained Intron	lncRNA	KIAA0100	ENSG00000007202.15	ENST00000528896.7	17	chr17:28614446-28615066:-	NA	KIAA0100	KIAA0100
C3L-04524_m10	E_C3L-04524_CPTAC_CM_HLAI-W632_BI_EB-Team-20230131-MKP_f00_m12_Slot2-4_1_3982.17233.1403.2	2	2	13.35	5.88	5.53	7.47	81.4	7	16300	EAVTPFLGKY	unbiased	NA	59.531	0.881682	562.804	1.9	6.1	Human|nuORFdb_human	ENSP00000352547.4	ENSP00000352547.4|ENSP00000393770.1|ENST00000484440.5_1_2:96688852-96698107:-|ENST00000486463.5_1_2:96693672-96700654:-|ENST00000468438.1_1_2:96696661-96698107:-|ENST00000444924.1_1_2:96457967-96465871:+	GPAT2	ncRNA Retained Intron	lncRNA	GPAT2	ENSG00000186281.12	ENST00000359548.8	2	chr2:96021946-96022161:-	ENSP00000389395.1	glycerol-3-phosphate acyltransferase 2, mitochondrial	glycerol-3-phosphate acyltransferase 2, mitochondrial
C3L-04524_m11	E_C3L-04524_CPTAC_CM_HLAI-W632_BI_EB-Team-20230131-MKP_f00_m13_Slot2-4_1_3995.17164.1408.2	2	1	13.91	6.88	6.42	7.03	82.3	8	8920	EAVTPFLGKY	y-ion bias	NA	59.2818	0.878315	562.804	1.9	6.1	Human|nuORFdb_human	ENSP00000352547.4	ENSP00000352547.4|ENSP00000393770.1|ENST00000484440.5_1_2:96688852-96698107:-|ENST00000486463.5_1_2:96693672-96700654:-|ENST00000468438.1_1_2:96696661-96698107:-|ENST00000444924.1_1_2:96457967-96465871:+	GPAT2	ncRNA Retained Intron	lncRNA	GPAT2	ENSG00000186281.12	ENST00000359548.8	2	chr2:96021946-96022161:-	ENSP00000389395.1	glycerol-3-phosphate acyltransferase 2, mitochondrial	glycerol-3-phosphate acyltransferase 2, mitochondrial
C3L-04531_m11	E_C3L-04531_CPTAC_CM_HLAI-W632_BI_EB-Team-20230131-MKP_f00_m13_Slot2-5_1_3997.17236.1409.2	2	2	13.58	7.09	5.81	6.49	86.6	8	6130	EAVTPFLGKY	y-ion bias	NA	59.5472	0.877805	562.807	7.2	6.1	Human|nuORFdb_human	ENSP00000352547.4	ENSP00000352547.4|ENSP00000393770.1|ENST00000484440.5_1_2:96688852-96698107:-|ENST00000486463.5_1_2:96693672-96700654:-|ENST00000468438.1_1_2:96696661-96698107:-|ENST00000444924.1_1_2:96457967-96465871:+	GPAT2	ncRNA Retained Intron	lncRNA	GPAT2	ENSG00000186281.12	ENST00000359548.8	2	chr2:96021946-96022161:-	ENSP00000389395.1	glycerol-3-phosphate acyltransferase 2, mitochondrial	glycerol-3-phosphate acyltransferase 2, mitochondrial
C3L-04522_m10	E_C3L-04522_CPTAC_CM_HLAI-W632_BI_EB-Team-20230131-MKP_f00_m12_Slot2-3_1_3980.28302.1347.2	2	2	20.67	6.56	13.08	14.11	95.6	7	42600	EEIEWLKFL	dual b/y bias	NA	97.7601	0.917399	603.825	1.8	4.25	Human|nuORFdb_human	ENSP00000184183.4	ENSP00000184183.4|ENSP00000251776.4|ENSP00000421662.1|ENST00000510450.1_1_3:125688183-125696014:+|ENST00000487124.1_1_3:123694216-123694345:-	ROPN1B	5' Overlap uORF	5' Overlap uORF	ROPN1	ENSG00000065371.17	ENST00000184183.8	3	chr3:123968521-123969157:-	ENSP00000385919.3|ENSP00000483603.1	rhophilin associated tail protein 1	rhophilin associated tail protein 1
C3L-04522_m11	E_C3L-04522_CPTAC_CM_HLAI-W632_BI_EB-Team-20230131-MKP_f00_m13_Slot2-3_1_3993.28283.1350.2	2	1	19.03	6.75	12.34	12.28	92.7	7	14100	EEIEWLKFL	dual b/y bias	NA	97.6861	0.915057	603.826	3.5	4.25	Human|nuORFdb_human	ENSP00000184183.4	ENSP00000184183.4|ENSP00000251776.4|ENSP00000421662.1|ENST00000510450.1_1_3:125688183-125696014:+|ENST00000487124.1_1_3:123694216-123694345:-	ROPN1B	5' Overlap uORF	5' Overlap uORF	ROPN1	ENSG00000065371.17	ENST00000184183.8	3	chr3:123968521-123969157:-	ENSP00000385919.3|ENSP00000483603.1	rhophilin associated tail protein 1	rhophilin associated tail protein 1
C3L-04524_m10	E_C3L-04524_CPTAC_CM_HLAI-W632_BI_EB-Team-20230131-MKP_f00_m12_Slot2-4_1_3982.21091.1475.2	2	1	9.56	6.93	4.34	2.64	69.3	5	22500	EERLWVHG	b-ion bias	NA	72.8539	0.835581	513.258	-7.4	5.4	Human	ENSP00000361867.3	ENSP00000361867.3	NA	NA	NA	SEMG1	ENSG00000124233.12	ENST00000372781.4	20	chr20:45209601-45209768:+	NA	semenogelin 1	semenogelin 1
C3L-04524_m10	E_C3L-04524_CPTAC_CM_HLAI-W632_BI_EB-Team-20230131-MKP_f00_m12_Slot2-4_1_3982.19079.1419.2	2	1	12.15	8.68	4.22	3.46	88	5	8450	EETDRFVVF	b-ion bias	NA	65.9035	0.871112	571.281	2	4.14	Human	ENSP00000436773.2	ENSP00000436773.2|ENSP00000446443.1|ENSP00000467716.1	NA	NA	NA	KIAA0100	ENSG00000007202.15	ENST00000528896.7	17	chr17:28614446-28615066:-	NA	KIAA0100	KIAA0100
C3L-04524_m11	E_C3L-04524_CPTAC_CM_HLAI-W632_BI_EB-Team-20230131-MKP_f00_m13_Slot2-4_1_3995.19025.1427.2	2	1	10.18	6.62	3.81	3.55	76.5	5	12000	EETDRFVVF	b-ion bias	NA	65.7084	0.866567	571.283	5.5	4.14	Human	ENSP00000436773.2	ENSP00000436773.2|ENSP00000446443.1|ENSP00000467716.1	NA	NA	NA	KIAA0100	ENSG00000007202.15	ENST00000528896.7	17	chr17:28614446-28615066:-	NA	KIAA0100	KIAA0100
C3L-04518_m11	E_C3L-04518_CPTAC_CM_HLAI-W632_BI_EB-Team-20230131-MKP_f00_m13_Slot2-2_1_3991.18876.1370.2	2	1	11.83	9.03	2.3	2.8	81.4	7	6260	EHQVELELL	b-ion bias	NA	65.2011	0.90285	555.298	6.3	4.24	Human	ENSP00000262013.7	ENSP00000262013.7|ENSP00000484908.1|ENSP00000426900.1|ENSP00000349636.4	NA	NA	NA	SPAG9	ENSG00000008294.21	ENST00000262013.12	17	chr17:50962174-50966274:-	NA	sperm associated antigen 9	sperm associated antigen 9
C3L-04524_m10	E_C3L-04524_CPTAC_CM_HLAI-W632_BI_EB-Team-20230131-MKP_f00_m12_Slot2-4_1_3982.19052.1366.2	2	1	14.67	12.57	2.1	2.1	89.5	6	10300	EHQVELELL	b-ion bias	NA	65.8103	0.905422	555.298	4.5	4.24	Human	ENSP00000262013.7	ENSP00000262013.7|ENSP00000484908.1|ENSP00000426900.1|ENSP00000349636.4	NA	NA	NA	SPAG9	ENSG00000008294.21	ENST00000262013.12	17	chr17:50962174-50966274:-	NA	sperm associated antigen 9	sperm associated antigen 9
C3L-04524_m11	E_C3L-04524_CPTAC_CM_HLAI-W632_BI_EB-Team-20230131-MKP_f00_m13_Slot2-4_1_3995.18995.1376.2	2	1	9.1	6.8	0.6	2.3	74.3	6	9610	EHQVELELL	b-ion bias	NA	65.6048	0.898966	555.297	2.7	4.24	Human	ENSP00000262013.7	ENSP00000262013.7|ENSP00000484908.1|ENSP00000426900.1|ENSP00000349636.4	NA	NA	NA	SPAG9	ENSG00000008294.21	ENST00000262013.12	17	chr17:50962174-50966274:-	NA	sperm associated antigen 9	sperm associated antigen 9
C3L-04531_m11	E_C3L-04531_CPTAC_CM_HLAI-W632_BI_EB-Team-20230131-MKP_f00_m13_Slot2-5_1_3997.21484.309.1	1	3	14.47	5.48	9.1	8.99	92.8	8	13300	EIVDPGYLGY	b-ion bias	NA	74.2191	1.54348	1125.55	3.3	3.67	Human	ENSP00000243213.1	ENSP00000243213.1	NA	NA	NA	IL13RA2	ENSG00000123496.8	ENST00000243213.2	X	chrX:115003982-115004082:-	ENSP00000361004.1	interleukin 13 receptor subunit alpha 2	interleukin 13 receptor subunit alpha 2
C3L-04522_m10	E_C3L-04522_CPTAC_CM_HLAI-W632_BI_EB-Team-20230131-MKP_f00_m12_Slot2-3_1_3980.13468.1418.2	2	1	8.3	4.73	1.08	3.57	64.7	5	15400	ELELMKKL	y-ion bias	NA	46.5247	0.872311	502.299	5.1	6.24	Human|nuORFdb_human	ENSP00000359382.4	ENSP00000359382.4|ENSP00000410242.2|ENSP00000371634.3|ENSP00000320204.5|ENSP00000413787.3|ENST00000550858.1_1_12:42681476-42682067:+|ENST00000464219.1_1_X:150770025-150841134:+|ENST00000496495.1_1_3:185393074-185393625:-	RP11-76E16.2	Pseudogene	Pseudogene	PASD1	ENSG00000166049.11	ENST00000370357.5	X	chrX:151676141-151676739:+	NA	PAS domain containing repressor 1	PAS domain containing repressor 1
C3L-04522_m11	E_C3L-04522_CPTAC_CM_HLAI-W632_BI_EB-Team-20230131-MKP_f00_m13_Slot2-3_1_3993.13416.1424.2	2	1	15.52	8.78	3.53	6.74	82.4	7	10500	ELELMKKL	y-ion bias	NA	46.3418	0.867928	502.299	5.1	6.24	Human|nuORFdb_human	ENSP00000359382.4	ENSP00000359382.4|ENSP00000410242.2|ENSP00000371634.3|ENSP00000320204.5|ENSP00000413787.3|ENST00000550858.1_1_12:42681476-42682067:+|ENST00000464219.1_1_X:150770025-150841134:+|ENST00000496495.1_1_3:185393074-185393625:-	RP11-76E16.2	Pseudogene	Pseudogene	PASD1	ENSG00000166049.11	ENST00000370357.5	X	chrX:151676141-151676739:+	NA	PAS domain containing repressor 1	PAS domain containing repressor 1
C3L-04524_m10	E_C3L-04524_CPTAC_CM_HLAI-W632_BI_EB-Team-20230131-MKP_f00_m12_Slot2-4_1_3982.14590.1412.2	2	1	15.36	8.46	9.94	6.91	86	9	11400	ESFSGSLGHL	y-ion bias	NA	50.4027	0.876102	517.252	1.8	5.24	Human	ENSP00000358813.2	ENSP00000358813.2|ENSP00000230510.3	NA	NA	NA	TTK	ENSG00000112742.10	ENST00000369798.7	6	chr6:80042200-80042527:+	ENSP00000422936.1	TTK protein kinase	TTK protein kinase
C3L-04524_m11	E_C3L-04524_CPTAC_CM_HLAI-W632_BI_EB-Team-20230131-MKP_f00_m13_Slot2-4_1_3995.14514.1424.2	2	1	11.35	5.5	8.66	5.85	84.2	8	10100	ESFSGSLGHL	y-ion bias	NA	50.1292	0.868485	517.254	5.6	5.24	Human	ENSP00000358813.2	ENSP00000358813.2|ENSP00000230510.3	NA	NA	NA	TTK	ENSG00000112742.10	ENST00000369798.7	6	chr6:80042200-80042527:+	ENSP00000422936.1	TTK protein kinase	TTK protein kinase
C3L-04524_m10	E_C3L-04524_CPTAC_CM_HLAI-W632_BI_EB-Team-20230131-MKP_f00_m12_Slot2-4_1_3982.22346.1332.2	2	1	17.91	9.64	9.25	8.27	93.2	8	9800	ESYQKVIELF	unbiased	NA	77.1866	0.926748	628.334	3.1	4.53	Human	ENSP00000428489.1	ENSP00000428489.1|ENSP00000301905.4	NA	NA	NA	PBK	ENSG00000168078.10	ENST00000522944.5	8	chr8:27810201-27810307:-	NA	PDZ binding kinase	PDZ binding kinase
C3L-04524_m11	E_C3L-04524_CPTAC_CM_HLAI-W632_BI_EB-Team-20230131-MKP_f00_m13_Slot2-4_1_3995.22301.1343.2	2	1	18.68	10.28	8.67	8.4	90.9	7	9380	ESYQKVIELF	unbiased	NA	77.023	0.919931	628.335	4.7	4.53	Human	ENSP00000428489.1	ENSP00000428489.1|ENSP00000301905.4	NA	NA	NA	PBK	ENSG00000168078.10	ENST00000522944.5	8	chr8:27810201-27810307:-	NA	PDZ binding kinase	PDZ binding kinase
C3L-04524_m10	E_C3L-04524_CPTAC_CM_HLAI-W632_BI_EB-Team-20230131-MKP_f00_m12_Slot2-4_1_3982.9778.1511.2	2	1	10.61	7.5	7.03	3.11	83.3	7	6420	EVAAVKIQA	y-ion bias	NA	33.7808	0.812574	464.779	4.9	6.1	Human|nuORFdb_human	ENSP00000227135.2	ENSP00000227135.2|ENST00000524614.1_1_11:124545226-124566136:+	SPA17	3' Overlap dORF	3' Overlap dORF	SPA17	ENSG00000064199.6	ENST00000227135.6	11	chr11:124694444-124694661:+	ENSP00000432305.1	sperm autoantigenic protein 17	sperm autoantigenic protein 17
C3L-04522_m10	E_C3L-04522_CPTAC_CM_HLAI-W632_BI_EB-Team-20230131-MKP_f00_m12_Slot2-3_1_3980.13218.1390.2	2	1	15.43	5.53	10.03	9.91	95.1	8	12500	EVDPIGHVY	y-ion bias	NA	45.6612	0.890018	514.758	3.9	4.35	Human	ENSP00000329199.5	ENSP00000329199.5	NA	NA	NA	MAGEA6	ENSG00000197172.10	ENST00000329342.9	X	chrX:152767651-152767715:-	ENSP00000480637.1	MAGE family member A6	MAGE family member A6
C3L-04522_m11	E_C3L-04522_CPTAC_CM_HLAI-W632_BI_EB-Team-20230131-MKP_f00_m13_Slot2-3_1_3993.13174.1401.2	2	2	12.52	4.24	9.91	8.28	89.1	7	19800	EVDPIGHVY	y-ion bias	NA	45.5065	0.883086	514.759	5.8	4.35	Human	ENSP00000329199.5	ENSP00000329199.5	NA	NA	NA	MAGEA6	ENSG00000197172.10	ENST00000329342.9	X	chrX:152767651-152767715:-	ENSP00000480637.1	MAGE family member A6	MAGE family member A6
C3L-04524_m10	E_C3L-04524_CPTAC_CM_HLAI-W632_BI_EB-Team-20230131-MKP_f00_m12_Slot2-4_1_3982.17459.1288.2	2	2	15.82	11.59	3.15	4.23	91.6	6	85000	EVHNLNQLLY	b-ion bias	NA	60.311	0.9545	621.829	2.4	5.24	Human	ENSP00000360540.3	ENSP00000360540.3	NA	NA	NA	CEP55	ENSG00000138180.16	ENST00000371485.8	10	chr10:93528151-93529092:+	NA	centrosomal protein 55	centrosomal protein 55
C3L-04524_m11	E_C3L-04524_CPTAC_CM_HLAI-W632_BI_EB-Team-20230131-MKP_f00_m13_Slot2-4_1_3995.17361.1289.2	2	1	12.91	9.13	2.88	3.78	84.6	5	19800	EVHNLNQLLY	b-ion bias	NA	59.9626	0.953808	621.83	4	5.24	Human	ENSP00000360540.3	ENSP00000360540.3	NA	NA	NA	CEP55	ENSG00000138180.16	ENST00000371485.8	10	chr10:93528151-93529092:+	NA	centrosomal protein 55	centrosomal protein 55
C3L-04531_m10	E_C3L-04531_CPTAC_CM_HLAI-W632_BI_EB-Team-20230131-MKP_f00_m12_Slot2-5_1_3984.17456.1283.2	2	1	11.54	9.94	0.11	1.6	78.6	5	7840	EVHNLNQLLY	b-ion bias	NA	60.2958	0.957435	621.832	7.3	5.24	Human	ENSP00000360540.3	ENSP00000360540.3	NA	NA	NA	CEP55	ENSG00000138180.16	ENST00000371485.8	10	chr10:93528151-93529092:+	NA	centrosomal protein 55	centrosomal protein 55
C3L-04531_m11	E_C3L-04531_CPTAC_CM_HLAI-W632_BI_EB-Team-20230131-MKP_f00_m13_Slot2-5_1_3997.17442.1289.2	2	1	11.22	9.18	0	2.04	77.3	5	11200	EVHNLNQLLY	b-ion bias	NA	60.2582	0.953836	621.831	4	5.24	Human	ENSP00000360540.3	ENSP00000360540.3	NA	NA	NA	CEP55	ENSG00000138180.16	ENST00000371485.8	10	chr10:93528151-93529092:+	NA	centrosomal protein 55	centrosomal protein 55
C3L-04524_m10	E_C3L-04524_CPTAC_CM_HLAI-W632_BI_EB-Team-20230131-MKP_f00_m12_Slot2-4_1_3982.24279.1406.2	2	9	20.53	13.9	7.1	6.63	99	7	242000	EVIGPDGIITV	unbiased	NA	83.8637	0.879936	556.816	4.5	3.66	Human	ENSP00000184183.4	ENSP00000184183.4|ENSP00000251776.4|ENSP00000421662.1	NA	NA	NA	ROPN1	ENSG00000065371.17	ENST00000184183.8	3	chr3:123968521-123969157:-	ENSP00000385919.3|ENSP00000483603.1	rhophilin associated tail protein 1	rhophilin associated tail protein 1
C3L-04524_m11	E_C3L-04524_CPTAC_CM_HLAI-W632_BI_EB-Team-20230131-MKP_f00_m13_Slot2-4_1_3995.24248.1414.2	2	10	17.94	12.16	5.93	5.78	94.3	8	161000	EVIGPDGIITV	unbiased	NA	83.7447	0.874391	556.815	2.7	3.66	Human	ENSP00000184183.4	ENSP00000184183.4|ENSP00000251776.4|ENSP00000421662.1	NA	NA	NA	ROPN1	ENSG00000065371.17	ENST00000184183.8	3	chr3:123968521-123969157:-	ENSP00000385919.3|ENSP00000483603.1	rhophilin associated tail protein 1	rhophilin associated tail protein 1
C3L-04531_m10	E_C3L-04531_CPTAC_CM_HLAI-W632_BI_EB-Team-20230131-MKP_f00_m12_Slot2-5_1_3984.24315.1405.2	2	3	19.15	12.85	5.55	6.3	93.2	8	12300	EVIGPDGIITV	unbiased	NA	83.9771	0.880637	556.816	4.5	3.66	Human	ENSP00000184183.4	ENSP00000184183.4|ENSP00000251776.4|ENSP00000421662.1	NA	NA	NA	ROPN1	ENSG00000065371.17	ENST00000184183.8	3	chr3:123968521-123969157:-	ENSP00000385919.3|ENSP00000483603.1	rhophilin associated tail protein 1	rhophilin associated tail protein 1
C3L-04531_m11	E_C3L-04531_CPTAC_CM_HLAI-W632_BI_EB-Team-20230131-MKP_f00_m13_Slot2-5_1_3997.24316.1424.2	2	2	14.79	10.54	3.08	4.25	84.7	5	9840	EVIGPDGIITV	unbiased	NA	83.9984	0.868404	556.814	0.9	3.66	Human	ENSP00000184183.4	ENSP00000184183.4|ENSP00000251776.4|ENSP00000421662.1	NA	NA	NA	ROPN1	ENSG00000065371.17	ENST00000184183.8	3	chr3:123968521-123969157:-	ENSP00000385919.3|ENSP00000483603.1	rhophilin associated tail protein 1	rhophilin associated tail protein 1
C3L-04524_m10	E_C3L-04524_CPTAC_CM_HLAI-W632_BI_EB-Team-20230131-MKP_f00_m12_Slot2-4_1_3982.13356.1357.2	2	1	15.62	11.3	3.86	4.32	93.2	6	16400	EVKEYAQVF	b-ion bias	NA	46.1422	0.91081	556.788	5.8	4.53	Human|nuORFdb_human	ENSP00000384638.4	ENSP00000384638.4|ENSP00000304669.7|ENSP00000418191.1|ENSP00000486160.1|ENSP00000427821.1|ENSP00000341500.3|ENSP00000355398.5|ENSP00000444675.2|ENSP00000438476.1|ENSP00000441705.2|ENST00000517534.5_1_5:138163374-138223382:+|ENST00000517904.1_1_5:138221939-138240145:+	CTNNA1	3' Overlap dORF	3' Overlap dORF	CTNNA2	ENSG00000066032.18	ENST00000402739.8	2	chr2:80647870-80648689:+	ENSP00000419295.1	catenin alpha 2	catenin alpha 2
C3L-04524_m11	E_C3L-04524_CPTAC_CM_HLAI-W632_BI_EB-Team-20230131-MKP_f00_m13_Slot2-4_1_3995.13293.1363.2	2	1	15.01	9.01	4.88	6	90.8	6	8670	EVKEYAQVF	b-ion bias	NA	45.9134	0.906986	556.788	7.6	4.53	Human|nuORFdb_human	ENSP00000384638.4	ENSP00000384638.4|ENSP00000304669.7|ENSP00000418191.1|ENSP00000486160.1|ENSP00000427821.1|ENSP00000341500.3|ENSP00000355398.5|ENSP00000444675.2|ENSP00000438476.1|ENSP00000441705.2|ENST00000517534.5_1_5:138163374-138223382:+|ENST00000517904.1_1_5:138221939-138240145:+	CTNNA1	3' Overlap dORF	3' Overlap dORF	CTNNA2	ENSG00000066032.18	ENST00000402739.8	2	chr2:80647870-80648689:+	ENSP00000419295.1	catenin alpha 2	catenin alpha 2
C3L-04524_m10	E_C3L-04524_CPTAC_CM_HLAI-W632_BI_EB-Team-20230131-MKP_f00_m12_Slot2-4_1_3982.14082.1438.2	2	3	17.14	7.59	8.91	9.56	84.5	8	42700	EVSTAKLTAF	dual b/y bias	NA	48.6483	0.859372	533.795	4.5	6.1	Human	ENSP00000436773.2	ENSP00000436773.2|ENSP00000446443.1|ENSP00000467716.1	NA	NA	NA	KIAA0100	ENSG00000007202.15	ENST00000528896.7	17	chr17:28614446-28615066:-	NA	KIAA0100	KIAA0100
C3L-04524_m11	E_C3L-04524_CPTAC_CM_HLAI-W632_BI_EB-Team-20230131-MKP_f00_m13_Slot2-4_1_3995.14015.319.1	1	4	16.86	11.66	11.24	5.2	92.6	8	46500	EVSTAKLTAF	unbiased	NA	48.4063	1.53817	1066.58	2	6.1	Human	ENSP00000436773.2	ENSP00000436773.2|ENSP00000446443.1|ENSP00000467716.1	NA	NA	NA	KIAA0100	ENSG00000007202.15	ENST00000528896.7	17	chr17:28614446-28615066:-	NA	KIAA0100	KIAA0100
C3L-02656_m11	E_C3L-02656_CPTAC_CM_HLAI-W632_BI_EB-Team-20230131-MKP_f00_m13_Slot2-1_1_3989.25996.1329.2	2	1	14.73	10.07	4.92	4.66	87.2	6	9370	EYERFFALL	b-ion bias	NA	89.7815	0.9286	594.31	2.7	4.53	Human|nuORFdb_human	ENSP00000229243.2	ENSP00000229243.2|ENSP00000402725.2|ENSP00000443153.1|ENST00000538524.1_1_12:6755846-6756568:-	ACRBP	5' Overlap uORF	5' Overlap uORF	ACRBP	ENSG00000111644.8	ENST00000229243.7	12	chr12:6638075-6638284:-	NA	acrosin binding protein	acrosin binding protein
C3L-04531_m10	E_C3L-04531_CPTAC_CM_HLAI-W632_BI_EB-Team-20230131-MKP_f00_m12_Slot2-5_1_3984.25971.1311.2	2	1	15.52	10.86	4.75	4.65	91.5	7	4000	EYERFFALL	unbiased	NA	89.6946	0.940124	594.312	6.1	4.53	Human|nuORFdb_human	ENSP00000229243.2	ENSP00000229243.2|ENSP00000402725.2|ENSP00000443153.1|ENST00000538524.1_1_12:6755846-6756568:-	ACRBP	5' Overlap uORF	5' Overlap uORF	ACRBP	ENSG00000111644.8	ENST00000229243.7	12	chr12:6638075-6638284:-	NA	acrosin binding protein	acrosin binding protein
C3L-04518_m10	E_C3L-04518_CPTAC_CM_HLAI-W632_BI_EB-Team-20230131-MKP_f00_m12_Slot2-2_1_3978.16855.1389.2	2	2	13.48	8.14	6.63	5.34	87.8	7	107000	FAFGEPREL	dual b/y bias	NA	58.2209	0.890754	533.273	2.2	4.53	Human	ENSP00000285879.4	ENSP00000285879.4|ENSP00000385500.2	NA	NA	NA	MAGEC1	ENSG00000155495.9	ENST00000285879.5	X	chrX:141908831-141909374:+	NA	MAGE family member C1	MAGE family member C1
C3L-04518_m11	E_C3L-04518_CPTAC_CM_HLAI-W632_BI_EB-Team-20230131-MKP_f00_m13_Slot2-2_1_3991.16690.1397.2	2	3	14.59	7.71	7.07	6.88	89.8	7	124000	FAFGEPREL	dual b/y bias	NA	57.6513	0.88532	533.274	4.1	4.53	Human	ENSP00000285879.4	ENSP00000285879.4|ENSP00000385500.2	NA	NA	NA	MAGEC1	ENSG00000155495.9	ENST00000285879.5	X	chrX:141908831-141909374:+	NA	MAGE family member C1	MAGE family member C1
C3L-04518_m10	E_C3L-04518_CPTAC_CM_HLAI-W632_BI_EB-Team-20230131-MKP_f00_m12_Slot2-2_1_3978.5560.1396.2	2	1	11.08	4.76	6.74	6.32	67.2	7	14700	FDGRHSQTL	unbiased	NA	19.2148	0.886144	530.764	3.5	6.74	Human|nuORFdb_human	ENSP00000381726.1	ENSP00000381726.1|ENSP00000384058.1|ENST00000398743.6_2_22:22890787-22899309:-	PRAME	3' Overlap dORF	3' Overlap dORF	PRAME	ENSG00000185686.18	ENST00000398741.5	22	chr22:22547702-22548069:-	ENSP00000381728.2|ENSP00000384343.3|ENSP00000385198.1|ENSP00000445675.1	preferentially expressed antigen in melanoma	preferentially expressed antigen in melanoma
C3L-04518_m11	E_C3L-04518_CPTAC_CM_HLAI-W632_BI_EB-Team-20230131-MKP_f00_m13_Slot2-2_1_3991.5390.1402.2	2	1	8.33	3.4	4.93	4.93	60.9	6	9680	FDGRHSQTL	unbiased	NA	18.6304	0.882222	530.764	3.5	6.74	Human|nuORFdb_human	ENSP00000381726.1	ENSP00000381726.1|ENSP00000384058.1|ENST00000398743.6_2_22:22890787-22899309:-	PRAME	3' Overlap dORF	3' Overlap dORF	PRAME	ENSG00000185686.18	ENST00000398741.5	22	chr22:22547702-22548069:-	ENSP00000381728.2|ENSP00000384343.3|ENSP00000385198.1|ENSP00000445675.1	preferentially expressed antigen in melanoma	preferentially expressed antigen in melanoma
C3L-04524_m10	E_C3L-04524_CPTAC_CM_HLAI-W632_BI_EB-Team-20230131-MKP_f00_m12_Slot2-4_1_3982.9602.1488.2	2	2	13.8	9.85	5.21	3.95	86.9	6	10600	FEQEMATAA	dual b/y bias	NA	33.1733	0.827221	499.219	1.2	3.8	Human|nuORFdb_human	ENSP00000439189.1	ENSP00000439189.1|ENSP00000458162.1|ENSP00000494269.1|ENST00000574671.5_1_17:79477718-79478688:-|ENST00000576209.5_1_17:79477718-79479174:-|ENST00000576917.5_1_17:79478157-79479765:-|ENST00000462494.5_1_7:5567381-5568494:-|ENST00000493945.5_1_7:5567882-5569288:-|ENST00000418987.2_1_9:103493819-103494230:+|ENST00000417985.1_1_X:46147855-46148119:-|ENST00000423183.1_1_3:12112396-12112453:+	ACTG1	3' Overlap dORF	3' Overlap dORF	POTEE	ENSG00000188219.14	ENST00000356920.9	2	chr2:131264681-131265278:+	ENSP00000458435.1|ENSP00000459124.1|ENSP00000477968.1|ENSP00000493648.1	POTE ankyrin domain family member E	POTE ankyrin domain family member E
C3L-04524_m11	E_C3L-04524_CPTAC_CM_HLAI-W632_BI_EB-Team-20230131-MKP_f00_m13_Slot2-4_1_3995.9543.1496.2	2	2	10.11	4.97	7.91	5.15	73.1	6	13800	FEQEMATAA	b-ion bias	NA	32.9668	0.822191	499.221	5.2	3.8	Human|nuORFdb_human	ENSP00000439189.1	ENSP00000439189.1|ENSP00000458162.1|ENSP00000494269.1|ENST00000574671.5_1_17:79477718-79478688:-|ENST00000576209.5_1_17:79477718-79479174:-|ENST00000576917.5_1_17:79478157-79479765:-|ENST00000462494.5_1_7:5567381-5568494:-|ENST00000493945.5_1_7:5567882-5569288:-|ENST00000418987.2_1_9:103493819-103494230:+|ENST00000417985.1_1_X:46147855-46148119:-|ENST00000423183.1_1_3:12112396-12112453:+	ACTG1	3' Overlap dORF	3' Overlap dORF	POTEE	ENSG00000188219.14	ENST00000356920.9	2	chr2:131264681-131265278:+	ENSP00000458435.1|ENSP00000459124.1|ENSP00000477968.1|ENSP00000493648.1	POTE ankyrin domain family member E	POTE ankyrin domain family member E
C3L-04518_m11	E_C3L-04518_CPTAC_CM_HLAI-W632_BI_EB-Team-20230131-MKP_f00_m13_Slot2-2_1_3991.21167.1296.2	2	1	6.04	1.56	4.03	4.48	54.2	6	16300	FGEPWKLITK	unbiased	NA	73.1164	0.949688	609.85	3.8	8.59	Human	ENSP00000368273.4	ENSP00000368273.4	NA	NA	NA	MAGEB2	ENSG00000099399.6	ENST00000378988.5	X	chrX:30219538-30220089:+	NA	MAGE family member B2	MAGE family member B2
C3L-04522_m10	E_C3L-04522_CPTAC_CM_HLAI-W632_BI_EB-Team-20230131-MKP_f00_m12_Slot2-3_1_3980.18700.1392.2	2	2	20.5	12.58	9.13	7.92	96.6	8	62400	FIDASRLVY	dual b/y bias	NA	64.5938	0.888775	542.295	-0.6	5.83	Human|nuORFdb_human	ENSP00000384638.4	ENSP00000384638.4|ENSP00000304669.7|ENSP00000418191.1|ENSP00000486160.1|ENSP00000427821.1|ENSP00000341500.3|ENSP00000355398.5|ENSP00000444675.2|ENSP00000438476.1|ENSP00000441705.2|ENST00000521387.1_1_5:138260218-138266699:+	CTNNA1	3' Overlap dORF	3' Overlap dORF	CTNNA2	ENSG00000066032.18	ENST00000402739.8	2	chr2:80647870-80648689:+	ENSP00000419295.1	catenin alpha 2	catenin alpha 2
C3L-04522_m11	E_C3L-04522_CPTAC_CM_HLAI-W632_BI_EB-Team-20230131-MKP_f00_m13_Slot2-3_1_3993.18669.1399.2	2	2	19.99	12.37	7.97	7.63	95.6	8	68800	FIDASRLVY	dual b/y bias	NA	64.4807	0.883955	542.297	1.3	5.83	Human|nuORFdb_human	ENSP00000384638.4	ENSP00000384638.4|ENSP00000304669.7|ENSP00000418191.1|ENSP00000486160.1|ENSP00000427821.1|ENSP00000341500.3|ENSP00000355398.5|ENSP00000444675.2|ENSP00000438476.1|ENSP00000441705.2|ENST00000521387.1_1_5:138260218-138266699:+	CTNNA1	3' Overlap dORF	3' Overlap dORF	CTNNA2	ENSG00000066032.18	ENST00000402739.8	2	chr2:80647870-80648689:+	ENSP00000419295.1	catenin alpha 2	catenin alpha 2
C3L-02656_m10	E_C3L-02656_CPTAC_CM_HLAI-W632_BI_EB-Team-20230131-MKP_f00_m12_Slot2-1_1_3976.26752.1404.2	2	2	13.58	11.19	3.26	2.39	85.9	6	8160	FLETNVPLL	b-ion bias	NA	92.4014	0.881139	523.302	3.7	4	Human|nuORFdb_human	ENSP00000384638.4	ENSP00000384638.4|ENSP00000304669.7|ENSP00000418191.1|ENSP00000486160.1|ENSP00000427821.1|ENSP00000341500.3|ENSP00000355398.5|ENSP00000444675.2|ENSP00000438476.1|ENSP00000441705.2|ENST00000517534.5_1_5:138163374-138223382:+|ENST00000515849.2_1_5:114726864-114727050:-|ENST00000517904.1_1_5:138221939-138240145:+	CTNNA1	3' Overlap dORF	3' Overlap dORF	CTNNA2	ENSG00000066032.18	ENST00000402739.8	2	chr2:80647870-80648689:+	ENSP00000419295.1	catenin alpha 2	catenin alpha 2
C3L-02656_m10	E_C3L-02656_CPTAC_CM_HLAI-W632_BI_EB-Team-20230131-MKP_f00_m12_Slot2-1_1_3976.27769.1488.2	2	1	4.35	3.01	2.95	1.34	40.5	5	4590	FLFGGnnFI	unbiased	n:Deamidated	95.9138	0.826927	515.746	-3.2	3.57	Human	ENSP00000436900.1	ENSP00000436900.1	NA	NA	NA	CTAGE1	ENSG00000212710.5	ENST00000525417.1	18	chr18:22414855-22414867:-	NA	cutaneous T cell lymphoma-associated antigen 1	cutaneous T cell lymphoma-associated antigen 1
C3L-02656_m10	E_C3L-02656_CPTAC_CM_HLAI-W632_BI_EB-Team-20230131-MKP_f00_m12_Slot2-1_1_3976.20421.1351.2	2	1	17.63	6.7	8.66	10.92	89.8	8	13100	FLYTYIAKV	dual b/y bias	NA	70.5356	0.914453	559.318	1.4	8.5	Human	ENSP00000184183.4	ENSP00000184183.4	NA	NA	NA	ROPN1	ENSG00000065371.17	ENST00000184183.8	3	chr3:123968521-123969157:-	ENSP00000385919.3|ENSP00000483603.1	rhophilin associated tail protein 1	rhophilin associated tail protein 1
C3L-02656_m11	E_C3L-02656_CPTAC_CM_HLAI-W632_BI_EB-Team-20230131-MKP_f00_m13_Slot2-1_1_3989.20199.1344.2	2	1	15.58	7.02	8.62	8.56	87	7	19200	FLYTYIAKV	dual b/y bias	NA	69.759	0.919152	559.321	4.9	8.5	Human	ENSP00000184183.4	ENSP00000184183.4	NA	NA	NA	ROPN1	ENSG00000065371.17	ENST00000184183.8	3	chr3:123968521-123969157:-	ENSP00000385919.3|ENSP00000483603.1	rhophilin associated tail protein 1	rhophilin associated tail protein 1
C3L-02656_m11	E_C3L-02656_CPTAC_CM_HLAI-W632_BI_EB-Team-20230131-MKP_f00_m13_Slot2-1_1_3989.24398.1383.2	2	1	7.13	NA	7.13	7.13	49.1	6	4880	FMFQEALKL	y-ion bias	NA	84.2606	0.894666	563.803	1.9	6	Human	ENSP00000243314.5	ENSP00000243314.5	NA	NA	NA	MAGEA9	ENSG00000123584.7	ENST00000243314.5	X	chrX:149787156-149787737:+	ENSP00000471017.1	MAGE family member A9	MAGE family member A9
C3L-02656_m10	E_C3L-02656_CPTAC_CM_HLAI-W632_BI_EB-Team-20230131-MKP_f00_m12_Slot2-1_1_3976.24242.467.1	1	2	10.89	6.5	5.25	4.39	80.7	6	4550	FPDLESEF	unbiased	NA	83.7312	1.45216	983.434	-1.7	3.57	Human	ENSP00000329199.5	ENSP00000329199.5|ENSP00000333487.2|ENSP00000359301.3	NA	NA	NA	MAGEA6	ENSG00000197172.10	ENST00000329342.9	X	chrX:152767651-152767715:-	ENSP00000480637.1	MAGE family member A6	MAGE family member A6
C3L-02656_m10	E_C3L-02656_CPTAC_CM_HLAI-W632_BI_EB-Team-20230131-MKP_f00_m12_Slot2-1_1_3976.24090.499.1	1	2	6.59	2.4	4.85	4.19	63.1	6	5900	FPDLETSF	b-ion bias	NA	83.2065	1.43375	955.443	2.4	3.66	Human	ENSP00000350592.4	ENSP00000350592.4	NA	NA	NA	MAGEA12	ENSG00000213401.10	ENST00000357916.8	X	chrX:152737104-152737669:+	ENSP00000377447.3|ENSP00000377478.3	MAGE family member A12	MAGE family member A12
C3L-02656_m10	E_C3L-02656_CPTAC_CM_HLAI-W632_BI_EB-Team-20230131-MKP_f00_m12_Slot2-1_1_3976.12921.1433.2	2	1	11.79	8.52	2.77	3.27	84.3	7	6240	FPSHYEEAL	b-ion bias	NA	44.6317	0.862629	546.755	2.8	4.51	Human	ENSP00000368264.3	ENSP00000368264.3	NA	NA	NA	MAGEB1	ENSG00000214107.8	ENST00000378981.7	X	chrX:30251535-30252038:+	ENSP00000380681.2|ENSP00000380683.1	MAGE family member B1	MAGE family member B1
C3L-02656_m11	E_C3L-02656_CPTAC_CM_HLAI-W632_BI_EB-Team-20230131-MKP_f00_m13_Slot2-1_1_3989.12716.1427.2	2	1	8.82	6.61	1.71	2.21	73	5	7330	FPSHYEEAL	b-ion bias	NA	43.9199	0.866232	546.756	4.6	4.51	Human	ENSP00000368264.3	ENSP00000368264.3	NA	NA	NA	MAGEB1	ENSG00000214107.8	ENST00000378981.7	X	chrX:30251535-30252038:+	ENSP00000380681.2|ENSP00000380683.1	MAGE family member B1	MAGE family member B1
C3L-02656_m10	E_C3L-02656_CPTAC_CM_HLAI-W632_BI_EB-Team-20230131-MKP_f00_m12_Slot2-1_1_3976.13830.1409.2	2	1	13.87	8.86	6.55	5	85.9	7	14100	FPTHYEEAL	b-ion bias	NA	47.7705	0.878081	553.763	3.1	4.51	Human	ENSP00000368273.4	ENSP00000368273.4	NA	NA	NA	MAGEB2	ENSG00000099399.6	ENST00000378988.5	X	chrX:30219538-30220089:+	NA	MAGE family member B2	MAGE family member B2
C3L-02656_m11	E_C3L-02656_CPTAC_CM_HLAI-W632_BI_EB-Team-20230131-MKP_f00_m13_Slot2-1_1_3989.13655.1398.2	2	2	17.97	12.18	8.96	5.79	93.3	7	12200	FPTHYEEAL	b-ion bias	NA	47.1623	0.884572	553.765	6.7	4.51	Human	ENSP00000368273.4	ENSP00000368273.4	NA	NA	NA	MAGEB2	ENSG00000099399.6	ENST00000378988.5	X	chrX:30219538-30220089:+	NA	MAGE family member B2	MAGE family member B2
C3L-02656_m10	E_C3L-02656_CPTAC_CM_HLAI-W632_BI_EB-Team-20230131-MKP_f00_m12_Slot2-1_1_3976.19156.1343.2	2	1	7.16	4.82	2.89	2.34	62.4	5	8950	FVQENYLEY	b-ion bias	NA	66.1646	0.919994	602.781	2.2	3.79	Human	ENSP00000329199.5	ENSP00000329199.5|ENSP00000359301.3	NA	NA	NA	MAGEA6	ENSG00000197172.10	ENST00000329342.9	X	chrX:152767651-152767715:-	ENSP00000480637.1	MAGE family member A6	MAGE family member A6
C3L-04522_m10	E_C3L-04522_CPTAC_CM_HLAI-W632_BI_EB-Team-20230131-MKP_f00_m12_Slot2-3_1_3980.18943.1330.2	2	2	14.16	8.07	6	6.09	88.6	6	20600	FVQENYLEY	dual b/y bias	NA	65.4326	0.928208	602.781	2.2	3.79	Human	ENSP00000329199.5	ENSP00000329199.5|ENSP00000359301.3	NA	NA	NA	MAGEA6	ENSG00000197172.10	ENST00000329342.9	X	chrX:152767651-152767715:-	ENSP00000480637.1	MAGE family member A6	MAGE family member A6
C3L-04522_m11	E_C3L-04522_CPTAC_CM_HLAI-W632_BI_EB-Team-20230131-MKP_f00_m13_Slot2-3_1_3993.18916.1331.2	2	1	9.19	6.48	4.29	2.71	79.8	5	8260	FVQENYLEY	b-ion bias	NA	65.3338	0.927108	602.785	8.8	3.79	Human	ENSP00000329199.5	ENSP00000329199.5|ENSP00000359301.3	NA	NA	NA	MAGEA6	ENSG00000197172.10	ENST00000329342.9	X	chrX:152767651-152767715:-	ENSP00000480637.1	MAGE family member A6	MAGE family member A6
C3L-04518_m11	E_C3L-04518_CPTAC_CM_HLAI-W632_BI_EB-Team-20230131-MKP_f00_m13_Slot2-2_1_3991.13290.1363.2	2	1	7.8	4.7	2.59	3.09	71.5	5	14900	FVYGEPREL	y-ion bias	NA	45.9107	0.906943	555.288	5.5	4.53	Human	ENSP00000354660.2	ENSP00000354660.2	NA	NA	NA	MAGEC2	ENSG00000046774.10	ENST00000247452.4	X	chrX:142203988-142204053:-	NA	MAGE family member C2	MAGE family member C2
C3L-04522_m10	E_C3L-04522_CPTAC_CM_HLAI-W632_BI_EB-Team-20230131-MKP_f00_m12_Slot2-3_1_3980.9813.539.1	1	1	5.95	2.92	2.72	3.03	67.8	5	1770	GETPGSEQW	unbiased	NA	33.9006	1.41016	990.414	-2.3	3.8	Human|nuORFdb_human	ENSP00000262013.7	ENSP00000262013.7|ENSP00000484908.1|ENSP00000426900.1|ENSP00000349636.4|ENSP00000423165.1|ENST00000505173.5_1_17:49067015-49124830:-|ENST00000514613.5_1_17:49067015-49156972:-|ENST00000511987.5_1_17:49109002-49124111:-|ENST00000502329.1_1_17:49109002-49124830:-	SPAG9	ncRNA Retained Intron	lncRNA	SPAG9	ENSG00000008294.21	ENST00000262013.12	17	chr17:50962174-50966274:-	NA	sperm associated antigen 9	sperm associated antigen 9
C3L-02656_m11	E_C3L-02656_CPTAC_CM_HLAI-W632_BI_EB-Team-20230131-MKP_f00_m13_Slot2-1_1_3989.27141.1439.2	2	1	6.82	4.38	3.3	2.44	60.8	6	5220	GLLAKIFEL	unbiased	NA	93.735	0.858761	502.313	0.1	6	Human	ENSP00000360540.3	ENSP00000360540.3	NA	NA	NA	CEP55	ENSG00000138180.16	ENST00000371485.8	10	chr10:93528151-93529092:+	NA	centrosomal protein 55	centrosomal protein 55
C3L-02656_m10	E_C3L-02656_CPTAC_CM_HLAI-W632_BI_EB-Team-20230131-MKP_f00_m12_Slot2-1_1_3976.12158.1517.2	2	1	10.77	7.11	3.97	3.66	79	7	9210	GLSNHIAAL	unbiased	NA	41.9973	0.808812	448.253	-1	6.74	Human|nuORFdb_human	ENSP00000287394.5	ENSP00000287394.5|ENST00000517666.5_1_8:124333376-124408650:-|ENST00000521496.5_1_8:124357024-124408597:-|ENST00000521903.5_1_8:124361561-124413087:-	ATAD2	3' Overlap dORF	3' Overlap dORF	ATAD2	ENSG00000156802.13	ENST00000287394.10	8	chr8:123319850-123321136:-	NA	ATPase family AAA domain containing 2	ATPase family AAA domain containing 2
C3L-02656_m11	E_C3L-02656_CPTAC_CM_HLAI-W632_BI_EB-Team-20230131-MKP_f00_m13_Slot2-1_1_3989.11930.1512.2	2	1	9.57	6.03	4.05	3.54	76.9	7	9590	GLSNHIAAL	unbiased	NA	41.2059	0.811868	448.254	1.3	6.74	Human|nuORFdb_human	ENSP00000287394.5	ENSP00000287394.5|ENST00000517666.5_1_8:124333376-124408650:-|ENST00000521496.5_1_8:124357024-124408597:-|ENST00000521903.5_1_8:124361561-124413087:-	ATAD2	3' Overlap dORF	3' Overlap dORF	ATAD2	ENSG00000156802.13	ENST00000287394.10	8	chr8:123319850-123321136:-	NA	ATPase family AAA domain containing 2	ATPase family AAA domain containing 2
C3L-04524_m11	E_C3L-04524_CPTAC_CM_HLAI-W632_BI_EB-Team-20230131-MKP_f00_m13_Slot2-4_1_3995.24262.749.1	1	1	9.2	6.75	0.92	2.45	78.5	6	3460	GPDGIITV	b-ion bias	NA	83.7931	1.28592	771.428	4.3	3.8	Human	ENSP00000184183.4	ENSP00000184183.4|ENSP00000251776.4|ENSP00000421662.1	NA	NA	NA	ROPN1	ENSG00000065371.17	ENST00000184183.8	3	chr3:123968521-123969157:-	ENSP00000385919.3|ENSP00000483603.1	rhophilin associated tail protein 1	rhophilin associated tail protein 1
C3L-02656_m10	E_C3L-02656_CPTAC_CM_HLAI-W632_BI_EB-Team-20230131-MKP_f00_m12_Slot2-1_1_3976.10331.1423.2	2	3	18.95	8.78	10.11	10.16	93.3	7	64000	GQHLHLETF	dual b/y bias	NA	35.6902	0.868717	541.274	-1.7	5.98	Human|nuORFdb_human	ENSP00000381726.1	ENSP00000381726.1|ENSP00000384058.1|ENST00000398743.6_2_22:22890787-22899309:-	PRAME	3' Overlap dORF	3' Overlap dORF	PRAME	ENSG00000185686.18	ENST00000398741.5	22	chr22:22547702-22548069:-	ENSP00000381728.2|ENSP00000384343.3|ENSP00000385198.1|ENSP00000445675.1	preferentially expressed antigen in melanoma	preferentially expressed antigen in melanoma
C3L-02656_m11	E_C3L-02656_CPTAC_CM_HLAI-W632_BI_EB-Team-20230131-MKP_f00_m13_Slot2-1_1_3989.10034.1432.2	2	3	21.04	10.16	10.43	10.88	92	7	174000	GQHLHLETF	dual b/y bias	NA	34.658	0.862844	541.277	3.9	5.98	Human|nuORFdb_human	ENSP00000381726.1	ENSP00000381726.1|ENSP00000384058.1|ENST00000398743.6_2_22:22890787-22899309:-	PRAME	3' Overlap dORF	3' Overlap dORF	PRAME	ENSG00000185686.18	ENST00000398741.5	22	chr22:22547702-22548069:-	ENSP00000381728.2|ENSP00000384343.3|ENSP00000385198.1|ENSP00000445675.1	preferentially expressed antigen in melanoma	preferentially expressed antigen in melanoma
C3L-04518_m10	E_C3L-04518_CPTAC_CM_HLAI-W632_BI_EB-Team-20230131-MKP_f00_m12_Slot2-2_1_3978.5246.1414.2	2	1	18.97	12.7	8.96	6.26	97.1	8	12300	GVTITKTLK	dual b/y bias	NA	18.1307	0.874862	480.809	2	10	Human	ENSP00000184183.4	ENSP00000184183.4|ENSP00000251776.4|ENSP00000421662.1	NA	NA	NA	ROPN1	ENSG00000065371.17	ENST00000184183.8	3	chr3:123968521-123969157:-	ENSP00000385919.3|ENSP00000483603.1	rhophilin associated tail protein 1	rhophilin associated tail protein 1
C3L-04518_m11	E_C3L-04518_CPTAC_CM_HLAI-W632_BI_EB-Team-20230131-MKP_f00_m13_Slot2-2_1_3991.5073.1415.2	2	1	16.46	10.03	8.76	6.43	95.3	8	17900	GVTITKTLK	dual b/y bias	NA	17.5356	0.874099	480.811	6.2	10	Human	ENSP00000184183.4	ENSP00000184183.4|ENSP00000251776.4|ENSP00000421662.1	NA	NA	NA	ROPN1	ENSG00000065371.17	ENST00000184183.8	3	chr3:123968521-123969157:-	ENSP00000385919.3|ENSP00000483603.1	rhophilin associated tail protein 1	rhophilin associated tail protein 1
C3L-04522_m10	E_C3L-04522_CPTAC_CM_HLAI-W632_BI_EB-Team-20230131-MKP_f00_m12_Slot2-3_1_3980.5394.1426.2	2	1	17.27	11.77	6.86	5.51	93.2	8	17600	GVTITKTLK	dual b/y bias	NA	18.6398	0.866945	480.81	4.1	10	Human	ENSP00000184183.4	ENSP00000184183.4|ENSP00000251776.4|ENSP00000421662.1	NA	NA	NA	ROPN1	ENSG00000065371.17	ENST00000184183.8	3	chr3:123968521-123969157:-	ENSP00000385919.3|ENSP00000483603.1	rhophilin associated tail protein 1	rhophilin associated tail protein 1
C3L-04522_m11	E_C3L-04522_CPTAC_CM_HLAI-W632_BI_EB-Team-20230131-MKP_f00_m13_Slot2-3_1_3993.5305.1431.2	2	2	19.74	12.86	8.98	6.88	98.8	8	26200	GVTITKTLK	dual b/y bias	NA	18.3325	0.863667	480.811	6.2	10	Human	ENSP00000184183.4	ENSP00000184183.4|ENSP00000251776.4|ENSP00000421662.1	NA	NA	NA	ROPN1	ENSG00000065371.17	ENST00000184183.8	3	chr3:123968521-123969157:-	ENSP00000385919.3|ENSP00000483603.1	rhophilin associated tail protein 1	rhophilin associated tail protein 1
C3L-02656_m10	E_C3L-02656_CPTAC_CM_HLAI-W632_BI_EB-Team-20230131-MKP_f00_m12_Slot2-1_1_3976.6897.1441.2	2	2	19.04	7.03	9.98	12.01	98.3	9	53700	GVYDGEEHSV	dual b/y bias	NA	23.8331	0.857478	546.238	4.3	4.13	Human	ENSP00000368273.4	ENSP00000368273.4	NA	NA	NA	MAGEB2	ENSG00000099399.6	ENST00000378988.5	X	chrX:30219538-30220089:+	NA	MAGE family member B2	MAGE family member B2
C3L-02656_m11	E_C3L-02656_CPTAC_CM_HLAI-W632_BI_EB-Team-20230131-MKP_f00_m13_Slot2-1_1_3989.6767.1433.2	2	2	17.33	6.56	9.77	10.77	98.6	9	104000	GVYDGEEHSV	y-ion bias	NA	23.3796	0.862524	546.238	4.3	4.13	Human	ENSP00000368273.4	ENSP00000368273.4	NA	NA	NA	MAGEB2	ENSG00000099399.6	ENST00000378988.5	X	chrX:30219538-30220089:+	NA	MAGE family member B2	MAGE family member B2
C3L-04522_m10	E_C3L-04522_CPTAC_CM_HLAI-W632_BI_EB-Team-20230131-MKP_f00_m12_Slot2-3_1_3980.16432.1369.2	2	1	6.4	2.6	4.21	3.8	50.6	5	7870	HWKPGQFVF	unbiased	NA	56.7612	0.903313	573.299	1.4	8.76	Human	ENSP00000436773.2	ENSP00000436773.2|ENSP00000446443.1|ENSP00000467716.1	NA	NA	NA	KIAA0100	ENSG00000007202.15	ENST00000528896.7	17	chr17:28614446-28615066:-	NA	KIAA0100	KIAA0100
C3L-04522_m11	E_C3L-04522_CPTAC_CM_HLAI-W632_BI_EB-Team-20230131-MKP_f00_m13_Slot2-3_1_3993.16377.1373.2	2	2	5.39	2.58	1.81	2.81	52.5	6	15200	HWKPGQFVF	unbiased	NA	56.5663	0.900957	573.3	3.2	8.76	Human	ENSP00000436773.2	ENSP00000436773.2|ENSP00000446443.1|ENSP00000467716.1	NA	NA	NA	KIAA0100	ENSG00000007202.15	ENST00000528896.7	17	chr17:28614446-28615066:-	NA	KIAA0100	KIAA0100
C3L-04524_m10	E_C3L-04524_CPTAC_CM_HLAI-W632_BI_EB-Team-20230131-MKP_f00_m12_Slot2-4_1_3982.24289.567.1	1	1	10.81	8.06	3.58	2.74	82.3	7	1780	IGPDGIITV	b-ion bias	NA	83.8983	1.3937	884.505	-4.3	3.8	Human	ENSP00000184183.4	ENSP00000184183.4|ENSP00000251776.4|ENSP00000421662.1	NA	NA	NA	ROPN1	ENSG00000065371.17	ENST00000184183.8	3	chr3:123968521-123969157:-	ENSP00000385919.3|ENSP00000483603.1	rhophilin associated tail protein 1	rhophilin associated tail protein 1
C3L-04524_m11	E_C3L-04524_CPTAC_CM_HLAI-W632_BI_EB-Team-20230131-MKP_f00_m13_Slot2-4_1_3995.24267.580.1	1	2	11.85	7.7	5.45	4.15	84.2	7	4540	IGPDGIITV	unbiased	NA	83.8103	1.38592	884.51	1.4	3.8	Human	ENSP00000184183.4	ENSP00000184183.4|ENSP00000251776.4|ENSP00000421662.1	NA	NA	NA	ROPN1	ENSG00000065371.17	ENST00000184183.8	3	chr3:123968521-123969157:-	ENSP00000385919.3|ENSP00000483603.1	rhophilin associated tail protein 1	rhophilin associated tail protein 1
C3L-02656_m11	E_C3L-02656_CPTAC_CM_HLAI-W632_BI_EB-Team-20230131-MKP_f00_m13_Slot2-1_1_3989.19799.1436.2	2	1	14.13	9.93	3.6	4.2	93.3	6	7820	IMPKTGFLI	unbiased	NA	68.3774	0.860559	510.303	2.9	8.75	Human	ENSP00000329199.5	ENSP00000329199.5|ENSP00000349085.5	NA	NA	NA	MAGEA6	ENSG00000197172.10	ENST00000329342.9	X	chrX:152767651-152767715:-	ENSP00000480637.1	MAGE family member A6	MAGE family member A6
C3L-04522_m11	E_C3L-04522_CPTAC_CM_HLAI-W632_BI_EB-Team-20230131-MKP_f00_m13_Slot2-3_1_3993.19668.1444.2	2	3	11.79	8.16	2.2	3.63	84	6	13900	IMPKTGFLI	unbiased	NA	67.9303	0.855127	510.303	2.9	8.75	Human	ENSP00000329199.5	ENSP00000329199.5|ENSP00000349085.5	NA	NA	NA	MAGEA6	ENSG00000197172.10	ENST00000329342.9	X	chrX:152767651-152767715:-	ENSP00000480637.1	MAGE family member A6	MAGE family member A6
C3L-02656_m10	E_C3L-02656_CPTAC_CM_HLAI-W632_BI_EB-Team-20230131-MKP_f00_m12_Slot2-1_1_3976.17321.1368.2	2	2	14.94	12.37	2.29	2.58	91	6	13800	ImPKTGFLI	unbiased	m:Oxidized methionine	59.8262	0.903913	518.3	1.9	8.75	Human	ENSP00000329199.5	ENSP00000329199.5|ENSP00000349085.5	NA	NA	NA	MAGEA6	ENSG00000197172.10	ENST00000329342.9	X	chrX:152767651-152767715:-	ENSP00000480637.1	MAGE family member A6	MAGE family member A6
C3L-02656_m11	E_C3L-02656_CPTAC_CM_HLAI-W632_BI_EB-Team-20230131-MKP_f00_m13_Slot2-1_1_3989.17050.1362.2	2	1	17	13.4	3.59	3.59	93.2	7	7100	ImPKTGFLI	unbiased	m:Oxidized methionine	58.8857	0.907921	518.301	1.9	8.75	Human	ENSP00000329199.5	ENSP00000329199.5|ENSP00000349085.5	NA	NA	NA	MAGEA6	ENSG00000197172.10	ENST00000329342.9	X	chrX:152767651-152767715:-	ENSP00000480637.1	MAGE family member A6	MAGE family member A6
C3L-04522_m11	E_C3L-04522_CPTAC_CM_HLAI-W632_BI_EB-Team-20230131-MKP_f00_m13_Slot2-3_1_3993.16939.1362.2	2	1	16.59	11.96	3.54	4.63	93.9	6	8820	ImPKTGFLI	unbiased	m:Oxidized methionine	58.5069	0.907833	518.302	5.8	8.75	Human	ENSP00000329199.5	ENSP00000329199.5|ENSP00000349085.5	NA	NA	NA	MAGEA6	ENSG00000197172.10	ENST00000329342.9	X	chrX:152767651-152767715:-	ENSP00000480637.1	MAGE family member A6	MAGE family member A6
C3L-04522_m10	E_C3L-04522_CPTAC_CM_HLAI-W632_BI_EB-Team-20230131-MKP_f00_m12_Slot2-3_1_3980.18817.385.1	1	7	15.05	7.11	4.02	7.94	93.4	7	23500	IPEDLSPVY	unbiased	NA	64.9977	1.49986	1032.53	5	3.67	Human|nuORFdb_human	ENSP00000262013.7	ENSP00000262013.7|ENSP00000484908.1|ENSP00000426900.1|ENSP00000349636.4|ENSP00000423165.1|ENST00000505173.5_1_17:49067015-49124830:-|ENST00000514613.5_1_17:49067015-49156972:-	SPAG9	ncRNA Retained Intron	lncRNA	SPAG9	ENSG00000008294.21	ENST00000262013.12	17	chr17:50962174-50966274:-	NA	sperm associated antigen 9	sperm associated antigen 9
C3L-04522_m11	E_C3L-04522_CPTAC_CM_HLAI-W632_BI_EB-Team-20230131-MKP_f00_m13_Slot2-3_1_3993.18800.399.1	1	5	15.38	7.97	5.18	7.41	93.9	7	12500	IPEDLSPVY	dual b/y bias	NA	64.9328	1.49203	1032.53	5	3.67	Human|nuORFdb_human	ENSP00000262013.7	ENSP00000262013.7|ENSP00000484908.1|ENSP00000426900.1|ENSP00000349636.4|ENSP00000423165.1|ENST00000505173.5_1_17:49067015-49124830:-|ENST00000514613.5_1_17:49067015-49156972:-	SPAG9	ncRNA Retained Intron	lncRNA	SPAG9	ENSG00000008294.21	ENST00000262013.12	17	chr17:50962174-50966274:-	NA	sperm associated antigen 9	sperm associated antigen 9
C3L-02656_m10	E_C3L-02656_CPTAC_CM_HLAI-W632_BI_EB-Team-20230131-MKP_f00_m12_Slot2-1_1_3976.25422.413.1	1	1	9.24	7.52	2.69	1.71	83.4	5	1780	IPLTETVIL	b-ion bias	NA	87.8093	1.48389	998.613	-0.2	4	Human	ENSP00000423165.1	ENSP00000423165.1	NA	NA	NA	SPAG9	ENSG00000008294.21	ENST00000510283.5	17	chr17:50965075-50966274:-	NA	sperm associated antigen 9	sperm associated antigen 9
C3L-04522_m11	E_C3L-04522_CPTAC_CM_HLAI-W632_BI_EB-Team-20230131-MKP_f00_m13_Slot2-3_1_3993.29828.1412.2	2	1	12.74	10.78	7.04	1.96	89.4	6	5410	IPVEVLVDLF	b-ion bias	NA	103.02	0.876023	572.336	-1.1	3.66	Human|nuORFdb_human	ENSP00000381726.1	ENSP00000381726.1|ENST00000398743.6_2_22:22890787-22899309:-	PRAME	3' Overlap dORF	3' Overlap dORF	PRAME	ENSG00000185686.18	ENST00000398741.5	22	chr22:22547702-22548069:-	ENSP00000381728.2|ENSP00000384343.3|ENSP00000385198.1|ENSP00000445675.1	preferentially expressed antigen in melanoma	preferentially expressed antigen in melanoma
C3L-04518_m10	E_C3L-04518_CPTAC_CM_HLAI-W632_BI_EB-Team-20230131-MKP_f00_m12_Slot2-2_1_3978.15307.588.1	1	1	11.04	7.71	3.61	3.33	75.1	7	4380	IQDEGVVL	b-ion bias	NA	52.8737	1.38131	872.472	0.7	3.66	Human	ENSP00000355902.3	ENSP00000355902.3|ENSP00000355901.3	NA	NA	NA	GPATCH2	ENSG00000092978.11	ENST00000366935.8	1	chr1:217426992-217431147:-	NA	G-patch domain containing 2	G-patch domain containing 2
C3L-04518_m11	E_C3L-04518_CPTAC_CM_HLAI-W632_BI_EB-Team-20230131-MKP_f00_m13_Slot2-2_1_3991.15185.593.1	1	1	9.65	6.96	5.09	2.7	77.1	5	5600	IQDEGVVL	b-ion bias	NA	52.4548	1.37846	872.467	-5	3.66	Human	ENSP00000355902.3	ENSP00000355902.3|ENSP00000355901.3	NA	NA	NA	GPATCH2	ENSG00000092978.11	ENST00000366935.8	1	chr1:217426992-217431147:-	NA	G-patch domain containing 2	G-patch domain containing 2
C3L-02656_m10	E_C3L-02656_CPTAC_CM_HLAI-W632_BI_EB-Team-20230131-MKP_f00_m12_Slot2-1_1_3976.10079.1537.2	2	2	13.17	9.03	3.08	4.15	89.8	7	35700	ISGGPHISY	unbiased	NA	34.8204	0.795328	465.738	0.8	6.74	Human	ENSP00000350592.4	ENSP00000350592.4|ENSP00000359301.3	NA	NA	NA	MAGEA12	ENSG00000213401.10	ENST00000357916.8	X	chrX:152737104-152737669:+	ENSP00000377447.3|ENSP00000377478.3	MAGE family member A12	MAGE family member A12
C3L-02656_m11	E_C3L-02656_CPTAC_CM_HLAI-W632_BI_EB-Team-20230131-MKP_f00_m13_Slot2-1_1_3989.9868.1534.2	2	2	8.99	5.22	2.02	3.78	72.5	6	20300	ISGGPHISY	y-ion bias	NA	34.0849	0.797432	465.738	3	6.74	Human	ENSP00000350592.4	ENSP00000350592.4|ENSP00000359301.3	NA	NA	NA	MAGEA12	ENSG00000213401.10	ENST00000357916.8	X	chrX:152737104-152737669:+	ENSP00000377447.3|ENSP00000377478.3	MAGE family member A12	MAGE family member A12
C3L-02656_m11	E_C3L-02656_CPTAC_CM_HLAI-W632_BI_EB-Team-20230131-MKP_f00_m13_Slot2-1_1_3989.16995.1415.2	2	1	11.41	7.22	4.29	4.18	72.4	9	6130	IVGPTLKATF	y-ion bias	NA	58.6958	0.874156	523.819	6	8.75	Human|nuORFdb_human	ENSP00000287394.5	ENSP00000287394.5|ENSP00000429213.1|ENST00000517666.5_1_8:124333376-124408650:-|ENST00000521496.5_1_8:124357024-124408597:-	ATAD2	3' Overlap dORF	3' Overlap dORF	ATAD2	ENSG00000156802.13	ENST00000287394.10	8	chr8:123319850-123321136:-	NA	ATPase family AAA domain containing 2	ATPase family AAA domain containing 2
C3L-04522_m11	E_C3L-04522_CPTAC_CM_HLAI-W632_BI_EB-Team-20230131-MKP_f00_m13_Slot2-3_1_3993.10033.1645.3	3	1	5.47	4.41	-0.31	1.06	52.1	5	5360	KAAIETLIRK	y-ion bias	NA	34.6608	0.725438	381.58	-0.1	9.99	Human	ENSP00000368667.2	ENSP00000368667.2	NA	NA	NA	DDX53	ENSG00000184735.7	ENST00000327968.7	X	chrX:23001951-23003589:+	NA	DEAD-box helicase 53	DEAD-box helicase 53
C3L-04522_m10	E_C3L-04522_CPTAC_CM_HLAI-W632_BI_EB-Team-20230131-MKP_f00_m12_Slot2-3_1_3980.5776.1401.2	2	1	10.74	3.04	9.22	7.69	64.2	8	7260	KEVDPTGHSF	unbiased	NA	19.9583	0.882612	558.771	2.4	5.32	Human	ENSP00000244096.3	ENSP00000244096.3	NA	NA	NA	MAGEA10	ENSG00000124260.12	ENST00000244096.7	X	chrX:152135621-152135685:-	ENSP00000359347.4	MAGE family member A10	MAGE family member A10
C3L-04522_m11	E_C3L-04522_CPTAC_CM_HLAI-W632_BI_EB-Team-20230131-MKP_f00_m13_Slot2-3_1_3993.5708.1399.2	2	1	12.14	3.28	11.46	8.86	72.7	7	7580	KEVDPTGHSF	unbiased	NA	19.7238	0.884134	558.772	4.2	5.32	Human	ENSP00000244096.3	ENSP00000244096.3	NA	NA	NA	MAGEA10	ENSG00000124260.12	ENST00000244096.7	X	chrX:152135621-152135685:-	ENSP00000359347.4	MAGE family member A10	MAGE family member A10
C3L-02656_m11	E_C3L-02656_CPTAC_CM_HLAI-W632_BI_EB-Team-20230131-MKP_f00_m13_Slot2-1_1_3989.19484.1380.2	2	1	10.91	7.77	2.91	3.14	79.1	6	35000	KILDLETQL	b-ion bias	NA	67.2898	0.896267	536.817	1.7	4.37	Human|nuORFdb_human	ENSP00000403453.2	ENSP00000403453.2|ENSP00000342581.3|ENSP00000377161.5|ENST00000488909.1_1_9:131260677-131262531:+	ODF2	ncRNA Retained Intron	lncRNA	ODF2	ENSG00000136811.16	ENST00000434106.7	9	chr9:128500253-128501292:+	ENSP00000473949.2	outer dense fiber of sperm tails 2	outer dense fiber of sperm tails 2
C3L-02656_m11	E_C3L-02656_CPTAC_CM_HLAI-W632_BI_EB-Team-20230131-MKP_f00_m13_Slot2-1_1_3989.25625.1258.2	2	2	19.1	13.63	5.25	5.47	93.6	7	9680	KIWEELSVLEV	b-ion bias	NA	88.5004	0.973265	672.877	4.3	4.25	Human	ENSP00000329199.5	ENSP00000329199.5|ENSP00000359301.3	NA	NA	NA	MAGEA6	ENSG00000197172.10	ENST00000329342.9	X	chrX:152767651-152767715:-	ENSP00000480637.1	MAGE family member A6	MAGE family member A6
C3L-02656_m10	E_C3L-02656_CPTAC_CM_HLAI-W632_BI_EB-Team-20230131-MKP_f00_m12_Slot2-1_1_3976.15680.1551.3	3	2	9.26	NA	9.26	9.26	67	8	12400	KLKVAELVHF	y-ion bias	NA	54.1605	0.786792	395.245	0.6	8.6	Human	ENSP00000243314.5	ENSP00000243314.5	NA	NA	NA	MAGEA9	ENSG00000123584.7	ENST00000243314.5	X	chrX:149787156-149787737:+	ENSP00000471017.1	MAGE family member A9	MAGE family member A9
C3L-02656_m11	E_C3L-02656_CPTAC_CM_HLAI-W632_BI_EB-Team-20230131-MKP_f00_m13_Slot2-1_1_3989.15250.1549.3	3	1	6.54	NA	6.54	6.54	58.2	9	6240	KLKVAELVHF	y-ion bias	NA	52.6691	0.78795	395.245	0.6	8.6	Human	ENSP00000243314.5	ENSP00000243314.5	NA	NA	NA	MAGEA9	ENSG00000123584.7	ENST00000243314.5	X	chrX:149787156-149787737:+	ENSP00000471017.1	MAGE family member A9	MAGE family member A9
C3L-02656_m10	E_C3L-02656_CPTAC_CM_HLAI-W632_BI_EB-Team-20230131-MKP_f00_m12_Slot2-1_1_3976.6463.1636.3	3	2	13.51	6.49	10.37	7.02	82.6	7	15300	KVLEHVVRV	y-ion bias	NA	22.3352	0.731235	360.23	2.1	8.76	Human	ENSP00000286482.1	ENSP00000286482.1|ENSP00000276344.2	NA	NA	NA	MAGEA8	ENSG00000156009.10	ENST00000286482.6	X	chrX:149885227-149885825:+	ENSP00000438293.1|ENSP00000443776.1	MAGE family member A8	MAGE family member A8
C3L-02656_m11	E_C3L-02656_CPTAC_CM_HLAI-W632_BI_EB-Team-20230131-MKP_f00_m13_Slot2-1_1_3989.5965.1629.3	3	2	9.91	3.91	9.91	5.99	74.6	6	31700	KVLEHVVRV	y-ion bias	NA	20.6107	0.735904	360.23	2.1	8.76	Human	ENSP00000286482.1	ENSP00000286482.1|ENSP00000276344.2	NA	NA	NA	MAGEA8	ENSG00000156009.10	ENST00000286482.6	X	chrX:149885227-149885825:+	ENSP00000438293.1|ENSP00000443776.1	MAGE family member A8	MAGE family member A8
C3L-04522_m11	E_C3L-04522_CPTAC_CM_HLAI-W632_BI_EB-Team-20230131-MKP_f00_m13_Slot2-3_1_3993.2387.1711.3	3	2	6.93	3.43	3.33	3.51	74.1	6	11200	KVWCGYRNK	y-ion bias	C:Carbamidomethylation,	8.25424	0.682137	404.21	0.4	10.29	Human|nuORFdb_human	ENSP00000262013.7	ENSP00000262013.7|ENSP00000484908.1|ENSP00000426900.1|ENSP00000349636.4|ENSP00000423165.1|ENST00000511312.2_1_17:49054451-49060019:-	SPAG9	3' Overlap dORF	3' Overlap dORF	SPAG9	ENSG00000008294.21	ENST00000262013.12	17	chr17:50962174-50966274:-	NA	sperm associated antigen 9	sperm associated antigen 9
C3L-02656_m10	E_C3L-02656_CPTAC_CM_HLAI-W632_BI_EB-Team-20230131-MKP_f00_m12_Slot2-1_1_3976.5800.1356.2	2	1	13.04	6.37	6.01	6.67	75.6	7	11600	KYKDHFTEI	dual b/y bias	NA	20.0434	0.911579	590.803	-0.8	6.75	Human	ENSP00000368264.3	ENSP00000368264.3	NA	NA	NA	MAGEB1	ENSG00000214107.8	ENST00000378981.7	X	chrX:30251535-30252038:+	ENSP00000380681.2|ENSP00000380683.1	MAGE family member B1	MAGE family member B1
C3L-02656_m11	E_C3L-02656_CPTAC_CM_HLAI-W632_BI_EB-Team-20230131-MKP_f00_m13_Slot2-1_1_3989.5465.1350.2	2	2	13.91	6.39	6.08	7.52	74.1	8	18500	KYKDHFTEI	unbiased	NA	18.8845	0.915595	590.804	0.9	6.75	Human	ENSP00000368264.3	ENSP00000368264.3	NA	NA	NA	MAGEB1	ENSG00000214107.8	ENST00000378981.7	X	chrX:30251535-30252038:+	ENSP00000380681.2|ENSP00000380683.1	MAGE family member B1	MAGE family member B1
C3L-02656_m10	E_C3L-02656_CPTAC_CM_HLAI-W632_BI_EB-Team-20230131-MKP_f00_m12_Slot2-1_1_3976.16891.1330.2	2	1	13.58	7.35	5.69	6.22	87.7	8	12000	KYKDYFPVI	unbiased	NA	58.3421	0.927791	586.823	3.2	8.43	Human	ENSP00000354660.2	ENSP00000354660.2	NA	NA	NA	MAGEC2	ENSG00000046774.10	ENST00000247452.4	X	chrX:142203988-142204053:-	NA	MAGE family member C2	MAGE family member C2
C3L-02656_m11	E_C3L-02656_CPTAC_CM_HLAI-W632_BI_EB-Team-20230131-MKP_f00_m13_Slot2-1_1_3989.16549.1346.2	2	2	12.04	6.19	4.28	5.86	82.6	7	14900	KYKDYFPVI	unbiased	NA	57.1559	0.91768	586.824	4.9	8.43	Human	ENSP00000354660.2	ENSP00000354660.2	NA	NA	NA	MAGEC2	ENSG00000046774.10	ENST00000247452.4	X	chrX:142203988-142204053:-	NA	MAGE family member C2	MAGE family member C2
C3L-04522_m10	E_C3L-04522_CPTAC_CM_HLAI-W632_BI_EB-Team-20230131-MKP_f00_m12_Slot2-3_1_3980.16491.1338.2	2	1	12.29	7.28	2.56	5	88	6	75400	KYKDYFPVI	unbiased	NA	56.9648	0.922896	586.822	1.5	8.43	Human	ENSP00000354660.2	ENSP00000354660.2	NA	NA	NA	MAGEC2	ENSG00000046774.10	ENST00000247452.4	X	chrX:142203988-142204053:-	NA	MAGE family member C2	MAGE family member C2
C3L-04522_m11	E_C3L-04522_CPTAC_CM_HLAI-W632_BI_EB-Team-20230131-MKP_f00_m13_Slot2-3_1_3993.16436.1340.2	2	2	16.34	9.42	4.73	6.92	92.6	7	83300	KYKDYFPVI	unbiased	NA	56.7708	0.921833	586.824	4.9	8.43	Human	ENSP00000354660.2	ENSP00000354660.2	NA	NA	NA	MAGEC2	ENSG00000046774.10	ENST00000247452.4	X	chrX:142203988-142204053:-	NA	MAGE family member C2	MAGE family member C2
C3L-02656_m10	E_C3L-02656_CPTAC_CM_HLAI-W632_BI_EB-Team-20230131-MKP_f00_m12_Slot2-1_1_3976.14647.1324.2	2	2	13.91	4.9	10.34	9.01	77.4	8	9320	KYLTVKDYL	dual b/y bias	NA	50.5936	0.93175	571.829	4.5	8.43	Human|nuORFdb_human	ENSP00000287394.5	ENSP00000287394.5|ENSP00000429213.1|ENST00000517666.5_1_8:124333376-124408650:-	ATAD2	3' Overlap dORF	3' Overlap dORF	ATAD2	ENSG00000156802.13	ENST00000287394.10	8	chr8:123319850-123321136:-	NA	ATPase family AAA domain containing 2	ATPase family AAA domain containing 2
C3L-02656_m11	E_C3L-02656_CPTAC_CM_HLAI-W632_BI_EB-Team-20230131-MKP_f00_m13_Slot2-1_1_3989.14383.1317.2	2	1	13.66	4.81	8.84	8.85	75.5	8	9010	KYLTVKDYL	dual b/y bias	NA	49.6751	0.935896	571.831	8	8.43	Human|nuORFdb_human	ENSP00000287394.5	ENSP00000287394.5|ENSP00000429213.1|ENST00000517666.5_1_8:124333376-124408650:-	ATAD2	3' Overlap dORF	3' Overlap dORF	ATAD2	ENSG00000156802.13	ENST00000287394.10	8	chr8:123319850-123321136:-	NA	ATPase family AAA domain containing 2	ATPase family AAA domain containing 2
C3L-04522_m10	E_C3L-04522_CPTAC_CM_HLAI-W632_BI_EB-Team-20230131-MKP_f00_m12_Slot2-3_1_3980.14280.1308.2	2	4	18.75	8.97	13.09	9.78	95.1	8	50400	KYLTVKDYL	dual b/y bias	NA	49.3301	0.941725	571.829	4.5	8.43	Human|nuORFdb_human	ENSP00000287394.5	ENSP00000287394.5|ENSP00000429213.1|ENST00000517666.5_1_8:124333376-124408650:-	ATAD2	3' Overlap dORF	3' Overlap dORF	ATAD2	ENSG00000156802.13	ENST00000287394.10	8	chr8:123319850-123321136:-	NA	ATPase family AAA domain containing 2	ATPase family AAA domain containing 2
C3L-04522_m11	E_C3L-04522_CPTAC_CM_HLAI-W632_BI_EB-Team-20230131-MKP_f00_m13_Slot2-3_1_3993.14258.1313.2	2	9	19.5	7.03	14.69	12.47	94.2	8	165000	KYLTVKDYL	dual b/y bias	NA	49.2486	0.938869	571.83	6.2	8.43	Human|nuORFdb_human	ENSP00000287394.5	ENSP00000287394.5|ENSP00000429213.1|ENST00000517666.5_1_8:124333376-124408650:-	ATAD2	3' Overlap dORF	3' Overlap dORF	ATAD2	ENSG00000156802.13	ENST00000287394.10	8	chr8:123319850-123321136:-	NA	ATPase family AAA domain containing 2	ATPase family AAA domain containing 2
C3L-04531_m10	E_C3L-04531_CPTAC_CM_HLAI-W632_BI_EB-Team-20230131-MKP_f00_m12_Slot2-5_1_3984.14285.1309.2	2	2	8.65	NA	8.65	8.65	60	7	10900	KYLTVKDYL	dual b/y bias	NA	49.3468	0.941375	571.83	6.2	8.43	Human|nuORFdb_human	ENSP00000287394.5	ENSP00000287394.5|ENSP00000429213.1|ENST00000517666.5_1_8:124333376-124408650:-	ATAD2	3' Overlap dORF	3' Overlap dORF	ATAD2	ENSG00000156802.13	ENST00000287394.10	8	chr8:123319850-123321136:-	NA	ATPase family AAA domain containing 2	ATPase family AAA domain containing 2
C3L-04531_m11	E_C3L-04531_CPTAC_CM_HLAI-W632_BI_EB-Team-20230131-MKP_f00_m13_Slot2-5_1_3997.14256.1327.2	2	1	8.82	NA	8.82	8.82	65.2	7	3100	KYLTVKDYL	y-ion bias	NA	49.2539	0.929813	571.83	6.2	8.43	Human|nuORFdb_human	ENSP00000287394.5	ENSP00000287394.5|ENSP00000429213.1|ENST00000517666.5_1_8:124333376-124408650:-	ATAD2	3' Overlap dORF	3' Overlap dORF	ATAD2	ENSG00000156802.13	ENST00000287394.10	8	chr8:123319850-123321136:-	NA	ATPase family AAA domain containing 2	ATPase family AAA domain containing 2
C3L-04531_m10	E_C3L-04531_CPTAC_CM_HLAI-W632_BI_EB-Team-20230131-MKP_f00_m12_Slot2-5_1_3984.7415.1316.2	2	2	11.21	6.88	4.33	4.32	73.8	7	17200	KYRNIGSETW	unbiased	NA	25.6239	0.936563	627.32	4.3	8.59	Human	ENSP00000243213.1	ENSP00000243213.1	NA	NA	NA	IL13RA2	ENSG00000123496.8	ENST00000243213.2	X	chrX:115003982-115004082:-	ENSP00000361004.1	interleukin 13 receptor subunit alpha 2	interleukin 13 receptor subunit alpha 2
C3L-04531_m11	E_C3L-04531_CPTAC_CM_HLAI-W632_BI_EB-Team-20230131-MKP_f00_m13_Slot2-5_1_3997.7371.1336.2	2	3	14.64	9.52	5.41	5.11	83.4	6	18700	KYRNIGSETW	b-ion bias	NA	25.4702	0.92434	627.32	4.3	8.59	Human	ENSP00000243213.1	ENSP00000243213.1	NA	NA	NA	IL13RA2	ENSG00000123496.8	ENST00000243213.2	X	chrX:115003982-115004082:-	ENSP00000361004.1	interleukin 13 receptor subunit alpha 2	interleukin 13 receptor subunit alpha 2
C3L-04531_m10	E_C3L-04531_CPTAC_CM_HLAI-W632_BI_EB-Team-20230131-MKP_f00_m12_Slot2-5_1_3984.20365.1389.2	2	1	19.81	14.08	6.29	5.73	96.3	8	12300	LAYLQRIAL	dual b/y bias	NA	70.3394	0.890829	530.831	3.2	8.75	Human|nuORFdb_human	ENSP00000384638.4	ENSP00000384638.4|ENSP00000304669.7|ENSP00000418191.1|ENSP00000427821.1|ENSP00000341500.3|ENSP00000355398.5|ENSP00000444675.2|ENSP00000438476.1|ENST00000467892.1_1_2:80816479-80835548:+|ENST00000522792.1_1_5:138268134-138269775:+	CTNNA2	ncRNA Retained Intron	lncRNA	CTNNA2	ENSG00000066032.18	ENST00000402739.8	2	chr2:80647870-80648689:+	ENSP00000419295.1	catenin alpha 2	catenin alpha 2
C3L-04531_m11	E_C3L-04531_CPTAC_CM_HLAI-W632_BI_EB-Team-20230131-MKP_f00_m13_Slot2-5_1_3997.20356.1412.2	2	1	17.83	11.98	6.92	5.85	90.1	8	7100	LAYLQRIAL	unbiased	NA	70.3245	0.875947	530.831	3.2	8.75	Human|nuORFdb_human	ENSP00000384638.4	ENSP00000384638.4|ENSP00000304669.7|ENSP00000418191.1|ENSP00000427821.1|ENSP00000341500.3|ENSP00000355398.5|ENSP00000444675.2|ENSP00000438476.1|ENST00000467892.1_1_2:80816479-80835548:+|ENST00000522792.1_1_5:138268134-138269775:+	CTNNA2	ncRNA Retained Intron	lncRNA	CTNNA2	ENSG00000066032.18	ENST00000402739.8	2	chr2:80647870-80648689:+	ENSP00000419295.1	catenin alpha 2	catenin alpha 2
C3L-04518_m11	E_C3L-04518_CPTAC_CM_HLAI-W632_BI_EB-Team-20230131-MKP_f00_m13_Slot2-2_1_3991.2003.1746.3	3	1	4.86	4.11	1.38	0.74	57.2	5	5250	LGRPHHSI	unbiased	NA	6.93357	0.659471	306.177	5.8	9.76	Human|nuORFdb_human	ENSP00000262013.7	ENSP00000262013.7|ENSP00000484908.1|ENSP00000426900.1|ENSP00000349636.4|ENSP00000423165.1|ENST00000511312.2_1_17:49054451-49060019:-	SPAG9	3' Overlap dORF	3' Overlap dORF	SPAG9	ENSG00000008294.21	ENST00000262013.12	17	chr17:50962174-50966274:-	NA	sperm associated antigen 9	sperm associated antigen 9
C3L-04518_m10	E_C3L-04518_CPTAC_CM_HLAI-W632_BI_EB-Team-20230131-MKP_f00_m12_Slot2-2_1_3978.7579.1311.2	2	1	9.34	7.63	1.38	1.72	63	5	6540	LNCLFLNVQL	unbiased	C:Carbamidomethylation,	26.1854	0.940107	617.335	-2.7	5.52	Human|nuORFdb_human	ENSP00000352547.4	ENSP00000352547.4|ENSP00000393770.1|ENST00000471661.5_1_2:96462255-96462402:+|ENST00000484440.5_1_2:96688852-96698107:-|ENST00000486463.5_1_2:96693672-96700654:-|ENST00000444924.1_1_2:96457967-96465871:+	GPAT2P1	Pseudogene	Pseudogene	GPAT2	ENSG00000186281.12	ENST00000359548.8	2	chr2:96021946-96022161:-	ENSP00000389395.1	glycerol-3-phosphate acyltransferase 2, mitochondrial	glycerol-3-phosphate acyltransferase 2, mitochondrial
C3L-04522_m10	E_C3L-04522_CPTAC_CM_HLAI-W632_BI_EB-Team-20230131-MKP_f00_m12_Slot2-3_1_3980.16323.296.1	1	1	11.19	0.7	11.09	10.49	85.5	6	4630	LPDSESSFTY	b-ion bias	NA	56.3849	1.55126	1145.5	0.3	3.67	Human	ENSP00000354660.2	ENSP00000354660.2	NA	NA	NA	MAGEC2	ENSG00000046774.10	ENST00000247452.4	X	chrX:142203988-142204053:-	NA	MAGE family member C2	MAGE family member C2
C3L-04522_m11	E_C3L-04522_CPTAC_CM_HLAI-W632_BI_EB-Team-20230131-MKP_f00_m13_Slot2-3_1_3993.16303.314.1	1	2	11.66	1.38	10.34	10.29	85	7	6480	LPDSESSFTY	b-ion bias	NA	56.3108	1.54076	1145.51	9	3.67	Human	ENSP00000354660.2	ENSP00000354660.2	NA	NA	NA	MAGEC2	ENSG00000046774.10	ENST00000247452.4	X	chrX:142203988-142204053:-	NA	MAGE family member C2	MAGE family member C2
C3L-04522_m10	E_C3L-04522_CPTAC_CM_HLAI-W632_BI_EB-Team-20230131-MKP_f00_m12_Slot2-3_1_3980.23340.1364.2	2	1	5.86	0.89	4.92	4.96	56.2	5	8160	LPTDLFNSVm	unbiased	m:Oxidized methionine	80.6205	0.906308	576.784	0.2	3.8	Human|nuORFdb_human	ENSP00000184183.4	ENSP00000184183.4|ENSP00000251776.4|ENSP00000421662.1|ENST00000510450.1_1_3:125688183-125696014:+|ENST00000487124.1_1_3:123694216-123694345:-	ROPN1B	5' Overlap uORF	5' Overlap uORF	ROPN1	ENSG00000065371.17	ENST00000184183.8	3	chr3:123968521-123969157:-	ENSP00000385919.3|ENSP00000483603.1	rhophilin associated tail protein 1	rhophilin associated tail protein 1
C3L-04524_m10	E_C3L-04524_CPTAC_CM_HLAI-W632_BI_EB-Team-20230131-MKP_f00_m12_Slot2-4_1_3982.25230.524.1	1	1	5.58	3.81	0.57	1.77	63.7	6	3440	LVELEPVN	unbiased	NA	87.1468	1.41886	912.507	3.6	3.8	Human	ENSP00000414049.2	ENSP00000414049.2|ENSP00000491489.1|ENSP00000372467.3|ENSP00000406010.3	NA	NA	NA	TSPY2	ENSG00000168757.12	ENST00000429039.5	Y	chrY:6248823-6248892:+	NA	testis specific protein Y-linked 2	testis specific protein Y-linked 2
C3L-02656_m11	E_C3L-02656_CPTAC_CM_HLAI-W632_BI_EB-Team-20230131-MKP_f00_m13_Slot2-1_1_3989.21541.1357.2	2	1	9.32	5.98	2.17	3.33	89.4	7	13900	LYPEVFEKF	internal-ion bias	NA	74.3954	0.910964	586.308	4.6	4.53	Human|nuORFdb_human	ENSP00000287394.5	ENSP00000287394.5|ENST00000517666.5_1_8:124333376-124408650:-|ENST00000521496.5_1_8:124357024-124408597:-|ENST00000521903.5_1_8:124361561-124413087:-	ATAD2	3' Overlap dORF	3' Overlap dORF	ATAD2	ENSG00000156802.13	ENST00000287394.10	8	chr8:123319850-123321136:-	NA	ATPase family AAA domain containing 2	ATPase family AAA domain containing 2
C3L-04522_m10	E_C3L-04522_CPTAC_CM_HLAI-W632_BI_EB-Team-20230131-MKP_f00_m12_Slot2-3_1_3980.21474.1338.2	2	1	16.92	10.23	3.6	6.69	96.2	8	96500	LYPEVFEKF	unbiased	NA	74.1739	0.922953	586.308	4.6	4.53	Human|nuORFdb_human	ENSP00000287394.5	ENSP00000287394.5|ENST00000517666.5_1_8:124333376-124408650:-|ENST00000521496.5_1_8:124357024-124408597:-|ENST00000521903.5_1_8:124361561-124413087:-	ATAD2	3' Overlap dORF	3' Overlap dORF	ATAD2	ENSG00000156802.13	ENST00000287394.10	8	chr8:123319850-123321136:-	NA	ATPase family AAA domain containing 2	ATPase family AAA domain containing 2
C3L-04522_m11	E_C3L-04522_CPTAC_CM_HLAI-W632_BI_EB-Team-20230131-MKP_f00_m13_Slot2-3_1_3993.21430.1345.2	2	1	14.98	10.1	1.63	4.89	95.1	8	80000	LYPEVFEKF	y-ion bias	NA	74.0129	0.918401	586.308	4.6	4.53	Human|nuORFdb_human	ENSP00000287394.5	ENSP00000287394.5|ENST00000517666.5_1_8:124333376-124408650:-|ENST00000521496.5_1_8:124357024-124408597:-|ENST00000521903.5_1_8:124361561-124413087:-	ATAD2	3' Overlap dORF	3' Overlap dORF	ATAD2	ENSG00000156802.13	ENST00000287394.10	8	chr8:123319850-123321136:-	NA	ATPase family AAA domain containing 2	ATPase family AAA domain containing 2
C3L-04531_m10	E_C3L-04531_CPTAC_CM_HLAI-W632_BI_EB-Team-20230131-MKP_f00_m12_Slot2-5_1_3984.21465.1351.2	2	1	11.76	6.24	2.08	5.52	85.9	8	13200	LYPEVFEKF	y-ion bias	NA	74.1361	0.914759	586.306	1.1	4.53	Human|nuORFdb_human	ENSP00000287394.5	ENSP00000287394.5|ENST00000517666.5_1_8:124333376-124408650:-|ENST00000521496.5_1_8:124357024-124408597:-|ENST00000521903.5_1_8:124361561-124413087:-	ATAD2	3' Overlap dORF	3' Overlap dORF	ATAD2	ENSG00000156802.13	ENST00000287394.10	8	chr8:123319850-123321136:-	NA	ATPase family AAA domain containing 2	ATPase family AAA domain containing 2
C3L-04531_m11	E_C3L-04531_CPTAC_CM_HLAI-W632_BI_EB-Team-20230131-MKP_f00_m13_Slot2-5_1_3997.21450.1371.2	2	1	11.87	7.28	2.66	4.59	90.3	8	7870	LYPEVFEKF	unbiased	NA	74.1017	0.902072	586.308	4.6	4.53	Human|nuORFdb_human	ENSP00000287394.5	ENSP00000287394.5|ENST00000517666.5_1_8:124333376-124408650:-|ENST00000521496.5_1_8:124357024-124408597:-|ENST00000521903.5_1_8:124361561-124413087:-	ATAD2	3' Overlap dORF	3' Overlap dORF	ATAD2	ENSG00000156802.13	ENST00000287394.10	8	chr8:123319850-123321136:-	NA	ATPase family AAA domain containing 2	ATPase family AAA domain containing 2
C3L-02656_m10	E_C3L-02656_CPTAC_CM_HLAI-W632_BI_EB-Team-20230131-MKP_f00_m12_Slot2-1_1_3976.29842.1352.2	2	4	12.48	10.29	2.5	2.19	76.9	5	297000	LYVDSLFFL	b-ion bias	NA	103.071	0.914239	558.801	-2.6	3.8	Human|nuORFdb_human	ENSP00000381726.1	ENSP00000381726.1|ENST00000398743.6_2_22:22890787-22899309:-	PRAME	3' Overlap dORF	3' Overlap dORF	PRAME	ENSG00000185686.18	ENST00000398741.5	22	chr22:22547702-22548069:-	ENSP00000381728.2|ENSP00000384343.3|ENSP00000385198.1|ENSP00000445675.1	preferentially expressed antigen in melanoma	preferentially expressed antigen in melanoma
C3L-02656_m11	E_C3L-02656_CPTAC_CM_HLAI-W632_BI_EB-Team-20230131-MKP_f00_m13_Slot2-1_1_3989.29819.1348.2	2	3	8.33	4.18	2.47	4.15	67	5	225000	LYVDSLFFL	b-ion bias	NA	102.983	0.916479	558.802	-0.8	3.8	Human|nuORFdb_human	ENSP00000381726.1	ENSP00000381726.1|ENST00000398743.6_2_22:22890787-22899309:-	PRAME	3' Overlap dORF	3' Overlap dORF	PRAME	ENSG00000185686.18	ENST00000398741.5	22	chr22:22547702-22548069:-	ENSP00000381728.2|ENSP00000384343.3|ENSP00000385198.1|ENSP00000445675.1	preferentially expressed antigen in melanoma	preferentially expressed antigen in melanoma
C3L-04522_m10	E_C3L-04522_CPTAC_CM_HLAI-W632_BI_EB-Team-20230131-MKP_f00_m12_Slot2-3_1_3980.29814.1426.2	2	5	12.73	10.55	3.28	2.19	77.1	6	580000	LYVDSLFFL	b-ion bias	NA	102.981	0.866791	558.804	2.8	3.8	Human|nuORFdb_human	ENSP00000381726.1	ENSP00000381726.1|ENST00000398743.6_2_22:22890787-22899309:-	PRAME	3' Overlap dORF	3' Overlap dORF	PRAME	ENSG00000185686.18	ENST00000398741.5	22	chr22:22547702-22548069:-	ENSP00000381728.2|ENSP00000384343.3|ENSP00000385198.1|ENSP00000445675.1	preferentially expressed antigen in melanoma	preferentially expressed antigen in melanoma
C3L-04522_m11	E_C3L-04522_CPTAC_CM_HLAI-W632_BI_EB-Team-20230131-MKP_f00_m13_Slot2-3_1_3993.29801.203.1	1	4	7.88	3.06	3.59	4.82	72.1	5	904000	LYVDSLFFL	b-ion bias	NA	102.927	1.60441	1116.6	2.2	3.8	Human|nuORFdb_human	ENSP00000381726.1	ENSP00000381726.1|ENST00000398743.6_2_22:22890787-22899309:-	PRAME	3' Overlap dORF	3' Overlap dORF	PRAME	ENSG00000185686.18	ENST00000398741.5	22	chr22:22547702-22548069:-	ENSP00000381728.2|ENSP00000384343.3|ENSP00000385198.1|ENSP00000445675.1	preferentially expressed antigen in melanoma	preferentially expressed antigen in melanoma
C3L-04524_m10	E_C3L-04524_CPTAC_CM_HLAI-W632_BI_EB-Team-20230131-MKP_f00_m12_Slot2-4_1_3982.29822.182.1	1	1	10.24	4.93	4.79	5.31	75.3	6	1630	LYVDSLFFL	b-ion bias	NA	103.01	1.61605	1116.6	2.2	3.8	Human|nuORFdb_human	ENSP00000381726.1	ENSP00000381726.1|ENST00000398743.6_2_22:22890787-22899309:-	PRAME	3' Overlap dORF	3' Overlap dORF	PRAME	ENSG00000185686.18	ENST00000398741.5	22	chr22:22547702-22548069:-	ENSP00000381728.2|ENSP00000384343.3|ENSP00000385198.1|ENSP00000445675.1	preferentially expressed antigen in melanoma	preferentially expressed antigen in melanoma
C3L-04531_m10	E_C3L-04531_CPTAC_CM_HLAI-W632_BI_EB-Team-20230131-MKP_f00_m12_Slot2-5_1_3984.29823.183.1	1	2	8.1	4.55	4.08	3.55	67.1	6	24200	LYVDSLFFL	b-ion bias	NA	102.997	1.6155	1116.6	2.2	3.8	Human|nuORFdb_human	ENSP00000381726.1	ENSP00000381726.1|ENST00000398743.6_2_22:22890787-22899309:-	PRAME	3' Overlap dORF	3' Overlap dORF	PRAME	ENSG00000185686.18	ENST00000398741.5	22	chr22:22547702-22548069:-	ENSP00000381728.2|ENSP00000384343.3|ENSP00000385198.1|ENSP00000445675.1	preferentially expressed antigen in melanoma	preferentially expressed antigen in melanoma
C3L-04531_m11	E_C3L-04531_CPTAC_CM_HLAI-W632_BI_EB-Team-20230131-MKP_f00_m13_Slot2-5_1_3997.29826.216.1	1	2	6.12	3.91	1.96	2.2	63	5	11000	LYVDSLFFL	b-ion bias	NA	103.03	1.59717	1116.6	2.2	3.8	Human|nuORFdb_human	ENSP00000381726.1	ENSP00000381726.1|ENST00000398743.6_2_22:22890787-22899309:-	PRAME	3' Overlap dORF	3' Overlap dORF	PRAME	ENSG00000185686.18	ENST00000398741.5	22	chr22:22547702-22548069:-	ENSP00000381728.2|ENSP00000384343.3|ENSP00000385198.1|ENSP00000445675.1	preferentially expressed antigen in melanoma	preferentially expressed antigen in melanoma
C3L-04522_m10	E_C3L-04522_CPTAC_CM_HLAI-W632_BI_EB-Team-20230131-MKP_f00_m12_Slot2-3_1_3980.7500.1456.2	2	1	11.42	4.79	6.07	6.63	72.8	7	8460	MEYGGEKSL	dual b/y bias	NA	25.9131	0.847797	507.235	1.9	4.53	Human	ENSP00000428489.1	ENSP00000428489.1|ENSP00000301905.4	NA	NA	NA	PBK	ENSG00000168078.10	ENST00000522944.5	8	chr8:27810201-27810307:-	NA	PDZ binding kinase	PDZ binding kinase
C3L-04522_m11	E_C3L-04522_CPTAC_CM_HLAI-W632_BI_EB-Team-20230131-MKP_f00_m13_Slot2-3_1_3993.7451.1463.2	2	1	13.34	7.12	6.23	6.23	82.5	7	10700	MEYGGEKSL	y-ion bias	NA	25.7414	0.843368	507.235	-0.1	4.53	Human	ENSP00000428489.1	ENSP00000428489.1|ENSP00000301905.4	NA	NA	NA	PBK	ENSG00000168078.10	ENST00000522944.5	8	chr8:27810201-27810307:-	NA	PDZ binding kinase	PDZ binding kinase
C3L-02656_m10	E_C3L-02656_CPTAC_CM_HLAI-W632_BI_EB-Team-20230131-MKP_f00_m12_Slot2-1_1_3976.13953.1505.2	2	2	8.01	3.47	4.21	4.54	55.6	6	14900	MPMQDIKM	y-ion bias	NA	48.195	0.81596	497.231	-1.9	5.59	Human|nuORFdb_human	ENSP00000381726.1	ENSP00000381726.1|ENST00000398743.6_2_22:22890787-22899309:-	PRAME	3' Overlap dORF	3' Overlap dORF	PRAME	ENSG00000185686.18	ENST00000398741.5	22	chr22:22547702-22548069:-	ENSP00000381728.2|ENSP00000384343.3|ENSP00000385198.1|ENSP00000445675.1	preferentially expressed antigen in melanoma	preferentially expressed antigen in melanoma
C3L-02656_m10	E_C3L-02656_CPTAC_CM_HLAI-W632_BI_EB-Team-20230131-MKP_f00_m12_Slot2-1_1_3976.8353.1527.2	2	2	8.85	3.39	4.5	5.47	68.3	6	12600	MPMQDIKm	y-ion bias	m:Oxidized methionine	28.8618	0.801892	505.228	-2.8	5.59	Human|nuORFdb_human	ENSP00000381726.1	ENSP00000381726.1|ENST00000398743.6_2_22:22890787-22899309:-	PRAME	3' Overlap dORF	3' Overlap dORF	PRAME	ENSG00000185686.18	ENST00000398741.5	22	chr22:22547702-22548069:-	ENSP00000381728.2|ENSP00000384343.3|ENSP00000385198.1|ENSP00000445675.1	preferentially expressed antigen in melanoma	preferentially expressed antigen in melanoma
C3L-02656_m11	E_C3L-02656_CPTAC_CM_HLAI-W632_BI_EB-Team-20230131-MKP_f00_m13_Slot2-1_1_3989.8193.1526.2	2	1	11.69	5.76	5.93	5.93	69.9	6	7230	MPMQDIKm	y-ion bias	m:Oxidized methionine	28.3021	0.802449	505.23	1.2	5.59	Human|nuORFdb_human	ENSP00000381726.1	ENSP00000381726.1|ENST00000398743.6_2_22:22890787-22899309:-	PRAME	3' Overlap dORF	3' Overlap dORF	PRAME	ENSG00000185686.18	ENST00000398741.5	22	chr22:22547702-22548069:-	ENSP00000381728.2|ENSP00000384343.3|ENSP00000385198.1|ENSP00000445675.1	preferentially expressed antigen in melanoma	preferentially expressed antigen in melanoma
C3L-02656_m10	E_C3L-02656_CPTAC_CM_HLAI-W632_BI_EB-Team-20230131-MKP_f00_m12_Slot2-1_1_3976.23631.1331.2	2	2	20.26	7.18	13.62	13.08	94.3	9	62400	MPMQDIKMIL	unbiased	NA	81.622	0.927648	610.317	1.6	5.59	Human|nuORFdb_human	ENSP00000381726.1	ENSP00000381726.1|ENST00000398743.6_2_22:22890787-22899309:-	PRAME	3' Overlap dORF	3' Overlap dORF	PRAME	ENSG00000185686.18	ENST00000398741.5	22	chr22:22547702-22548069:-	ENSP00000381728.2|ENSP00000384343.3|ENSP00000385198.1|ENSP00000445675.1	preferentially expressed antigen in melanoma	preferentially expressed antigen in melanoma
C3L-02656_m11	E_C3L-02656_CPTAC_CM_HLAI-W632_BI_EB-Team-20230131-MKP_f00_m13_Slot2-1_1_3989.23426.1336.2	2	3	20.13	8.08	11.95	12.05	96.2	9	53800	MPMQDIKMIL	unbiased	NA	80.9042	0.924291	610.318	3.3	5.59	Human|nuORFdb_human	ENSP00000381726.1	ENSP00000381726.1|ENST00000398743.6_2_22:22890787-22899309:-	PRAME	3' Overlap dORF	3' Overlap dORF	PRAME	ENSG00000185686.18	ENST00000398741.5	22	chr22:22547702-22548069:-	ENSP00000381728.2|ENSP00000384343.3|ENSP00000385198.1|ENSP00000445675.1	preferentially expressed antigen in melanoma	preferentially expressed antigen in melanoma
C3L-04522_m10	E_C3L-04522_CPTAC_CM_HLAI-W632_BI_EB-Team-20230131-MKP_f00_m12_Slot2-3_1_3980.23391.1333.2	2	1	14.51	6.26	9.4	8.25	84.2	9	15000	MPMQDIKMIL	unbiased	NA	80.7975	0.926199	610.317	1.6	5.59	Human|nuORFdb_human	ENSP00000381726.1	ENSP00000381726.1|ENST00000398743.6_2_22:22890787-22899309:-	PRAME	3' Overlap dORF	3' Overlap dORF	PRAME	ENSG00000185686.18	ENST00000398741.5	22	chr22:22547702-22548069:-	ENSP00000381728.2|ENSP00000384343.3|ENSP00000385198.1|ENSP00000445675.1	preferentially expressed antigen in melanoma	preferentially expressed antigen in melanoma
C3L-04522_m11	E_C3L-04522_CPTAC_CM_HLAI-W632_BI_EB-Team-20230131-MKP_f00_m13_Slot2-3_1_3993.23357.1340.2	2	3	20.38	7.53	12.69	12.85	95.9	8	53700	MPMQDIKMIL	unbiased	NA	80.6716	0.92143	610.318	3.3	5.59	Human|nuORFdb_human	ENSP00000381726.1	ENSP00000381726.1|ENST00000398743.6_2_22:22890787-22899309:-	PRAME	3' Overlap dORF	3' Overlap dORF	PRAME	ENSG00000185686.18	ENST00000398741.5	22	chr22:22547702-22548069:-	ENSP00000381728.2|ENSP00000384343.3|ENSP00000385198.1|ENSP00000445675.1	preferentially expressed antigen in melanoma	preferentially expressed antigen in melanoma
C3L-02656_m10	E_C3L-02656_CPTAC_CM_HLAI-W632_BI_EB-Team-20230131-MKP_f00_m12_Slot2-1_1_3976.21066.1328.2	2	3	13.98	4.09	10.73	9.89	66.6	9	43700	MPMQDIKmIL	unbiased	m:Oxidized methionine	72.7623	0.929216	618.313	-0.7	5.59	Human|nuORFdb_human	ENSP00000381726.1	ENSP00000381726.1|ENST00000398743.6_2_22:22890787-22899309:-	PRAME	3' Overlap dORF	3' Overlap dORF	PRAME	ENSG00000185686.18	ENST00000398741.5	22	chr22:22547702-22548069:-	ENSP00000381728.2|ENSP00000384343.3|ENSP00000385198.1|ENSP00000445675.1	preferentially expressed antigen in melanoma	preferentially expressed antigen in melanoma
C3L-02656_m11	E_C3L-02656_CPTAC_CM_HLAI-W632_BI_EB-Team-20230131-MKP_f00_m13_Slot2-1_1_3989.20873.1316.2	2	5	21.72	6.39	15.84	15.33	91.9	9	103000	MPMQDIKmIL	unbiased	m:Oxidized methionine	72.0867	0.936685	618.314	0.9	5.59	Human|nuORFdb_human	ENSP00000381726.1	ENSP00000381726.1|ENST00000398743.6_2_22:22890787-22899309:-	PRAME	3' Overlap dORF	3' Overlap dORF	PRAME	ENSG00000185686.18	ENST00000398741.5	22	chr22:22547702-22548069:-	ENSP00000381728.2|ENSP00000384343.3|ENSP00000385198.1|ENSP00000445675.1	preferentially expressed antigen in melanoma	preferentially expressed antigen in melanoma
C3L-04522_m10	E_C3L-04522_CPTAC_CM_HLAI-W632_BI_EB-Team-20230131-MKP_f00_m12_Slot2-3_1_3980.20980.1312.2	2	2	14.17	7.06	9.51	7.11	75.9	8	39200	MPMQDIKmIL	dual b/y bias	m:Oxidized methionine	72.4656	0.939309	618.315	2.5	5.59	Human|nuORFdb_human	ENSP00000381726.1	ENSP00000381726.1|ENST00000398743.6_2_22:22890787-22899309:-	PRAME	3' Overlap dORF	3' Overlap dORF	PRAME	ENSG00000185686.18	ENST00000398741.5	22	chr22:22547702-22548069:-	ENSP00000381728.2|ENSP00000384343.3|ENSP00000385198.1|ENSP00000445675.1	preferentially expressed antigen in melanoma	preferentially expressed antigen in melanoma
C3L-02656_m10	E_C3L-02656_CPTAC_CM_HLAI-W632_BI_EB-Team-20230131-MKP_f00_m12_Slot2-1_1_3976.19872.1323.2	2	2	9.92	5.88	4.85	4.03	67.3	6	21400	MPmQDIKMIL	b-ion bias	m:Oxidized methionine	68.6377	0.932481	618.316	4.1	5.59	Human|nuORFdb_human	ENSP00000381726.1	ENSP00000381726.1|ENST00000398743.6_2_22:22890787-22899309:-	PRAME	3' Overlap dORF	3' Overlap dORF	PRAME	ENSG00000185686.18	ENST00000398741.5	22	chr22:22547702-22548069:-	ENSP00000381728.2|ENSP00000384343.3|ENSP00000385198.1|ENSP00000445675.1	preferentially expressed antigen in melanoma	preferentially expressed antigen in melanoma
C3L-02656_m11	E_C3L-02656_CPTAC_CM_HLAI-W632_BI_EB-Team-20230131-MKP_f00_m13_Slot2-1_1_3989.19670.1321.2	2	4	14.9	5.7	8.56	9.2	78	8	29500	MPmQDIKMIL	unbiased	m:Oxidized methionine	67.9318	0.933544	618.317	5.7	5.59	Human|nuORFdb_human	ENSP00000381726.1	ENSP00000381726.1|ENST00000398743.6_2_22:22890787-22899309:-	PRAME	3' Overlap dORF	3' Overlap dORF	PRAME	ENSG00000185686.18	ENST00000398741.5	22	chr22:22547702-22548069:-	ENSP00000381728.2|ENSP00000384343.3|ENSP00000385198.1|ENSP00000445675.1	preferentially expressed antigen in melanoma	preferentially expressed antigen in melanoma
C3L-04522_m10	E_C3L-04522_CPTAC_CM_HLAI-W632_BI_EB-Team-20230131-MKP_f00_m12_Slot2-3_1_3980.19510.1287.2	2	3	9.18	4.04	7.33	5.14	44.9	6	42400	MPmQDIKMIL	unbiased	m:Oxidized methionine	67.3902	0.954896	618.317	5.7	5.59	Human|nuORFdb_human	ENSP00000381726.1	ENSP00000381726.1|ENST00000398743.6_2_22:22890787-22899309:-	PRAME	3' Overlap dORF	3' Overlap dORF	PRAME	ENSG00000185686.18	ENST00000398741.5	22	chr22:22547702-22548069:-	ENSP00000381728.2|ENSP00000384343.3|ENSP00000385198.1|ENSP00000445675.1	preferentially expressed antigen in melanoma	preferentially expressed antigen in melanoma
C3L-04522_m11	E_C3L-04522_CPTAC_CM_HLAI-W632_BI_EB-Team-20230131-MKP_f00_m13_Slot2-3_1_3993.19554.1313.2	2	2	15.43	8.92	7.1	6.51	80.8	8	17000	MPmQDIKMIL	unbiased	m:Oxidized methionine	67.5369	0.93891	618.317	5.7	5.59	Human|nuORFdb_human	ENSP00000381726.1	ENSP00000381726.1|ENST00000398743.6_2_22:22890787-22899309:-	PRAME	3' Overlap dORF	3' Overlap dORF	PRAME	ENSG00000185686.18	ENST00000398741.5	22	chr22:22547702-22548069:-	ENSP00000381728.2|ENSP00000384343.3|ENSP00000385198.1|ENSP00000445675.1	preferentially expressed antigen in melanoma	preferentially expressed antigen in melanoma
C3L-02656_m11	E_C3L-02656_CPTAC_CM_HLAI-W632_BI_EB-Team-20230131-MKP_f00_m13_Slot2-1_1_3989.16441.1304.2	2	1	10.66	7.23	6.08	3.43	67.4	8	10700	MPmQDIKmIL	unbiased	m:Oxidized methionine	56.7802	0.944247	626.313	3.3	5.59	Human|nuORFdb_human	ENSP00000381726.1	ENSP00000381726.1|ENST00000398743.6_2_22:22890787-22899309:-	PRAME	3' Overlap dORF	3' Overlap dORF	PRAME	ENSG00000185686.18	ENST00000398741.5	22	chr22:22547702-22548069:-	ENSP00000381728.2|ENSP00000384343.3|ENSP00000385198.1|ENSP00000445675.1	preferentially expressed antigen in melanoma	preferentially expressed antigen in melanoma
C3L-02656_m11	E_C3L-02656_CPTAC_CM_HLAI-W632_BI_EB-Team-20230131-MKP_f00_m13_Slot2-1_1_3989.21008.1331.2	2	1	9.68	7.08	3.1	2.6	58.6	6	7350	mPMQDIKMIL	unbiased	m:Oxidized methionine	72.5527	0.927304	618.317	5.7	5.59	Human|nuORFdb_human	ENSP00000381726.1	ENSP00000381726.1|ENST00000398743.6_2_22:22890787-22899309:-	PRAME	3' Overlap dORF	3' Overlap dORF	PRAME	ENSG00000185686.18	ENST00000398741.5	22	chr22:22547702-22548069:-	ENSP00000381728.2|ENSP00000384343.3|ENSP00000385198.1|ENSP00000445675.1	preferentially expressed antigen in melanoma	preferentially expressed antigen in melanoma
C3L-02656_m10	E_C3L-02656_CPTAC_CM_HLAI-W632_BI_EB-Team-20230131-MKP_f00_m12_Slot2-1_1_3976.18426.1337.2	2	1	8.76	5.99	2.68	2.77	56.7	6	5310	mPMQDIKmIL	b-ion bias	m:Oxidized methionine	63.6442	0.923845	626.31	-1.5	5.59	Human|nuORFdb_human	ENSP00000381726.1	ENSP00000381726.1|ENST00000398743.6_2_22:22890787-22899309:-	PRAME	3' Overlap dORF	3' Overlap dORF	PRAME	ENSG00000185686.18	ENST00000398741.5	22	chr22:22547702-22548069:-	ENSP00000381728.2|ENSP00000384343.3|ENSP00000385198.1|ENSP00000445675.1	preferentially expressed antigen in melanoma	preferentially expressed antigen in melanoma
C3L-02656_m11	E_C3L-02656_CPTAC_CM_HLAI-W632_BI_EB-Team-20230131-MKP_f00_m13_Slot2-1_1_3989.18335.1311.2	2	3	12.52	6.18	7.74	6.34	66.4	7	18500	mPMQDIKmIL	unbiased	m:Oxidized methionine	63.3234	0.940113	626.312	3.3	5.59	Human|nuORFdb_human	ENSP00000381726.1	ENSP00000381726.1|ENST00000398743.6_2_22:22890787-22899309:-	PRAME	3' Overlap dORF	3' Overlap dORF	PRAME	ENSG00000185686.18	ENST00000398741.5	22	chr22:22547702-22548069:-	ENSP00000381728.2|ENSP00000384343.3|ENSP00000385198.1|ENSP00000445675.1	preferentially expressed antigen in melanoma	preferentially expressed antigen in melanoma
C3L-02656_m10	E_C3L-02656_CPTAC_CM_HLAI-W632_BI_EB-Team-20230131-MKP_f00_m12_Slot2-1_1_3976.17450.1321.2	2	1	4.54	NA	4.54	4.54	47.9	5	6120	mPmQDIKMIL	unbiased	m:Oxidized methionine	60.2715	0.933721	626.312	1.7	5.59	Human|nuORFdb_human	ENSP00000381726.1	ENSP00000381726.1|ENST00000398743.6_2_22:22890787-22899309:-	PRAME	3' Overlap dORF	3' Overlap dORF	PRAME	ENSG00000185686.18	ENST00000398741.5	22	chr22:22547702-22548069:-	ENSP00000381728.2|ENSP00000384343.3|ENSP00000385198.1|ENSP00000445675.1	preferentially expressed antigen in melanoma	preferentially expressed antigen in melanoma
C3L-02656_m10	E_C3L-02656_CPTAC_CM_HLAI-W632_BI_EB-Team-20230131-MKP_f00_m12_Slot2-1_1_3976.14118.1281.2	2	2	7.28	6.06	3.59	1.22	52.8	6	12100	mPmQDIKmIL	unbiased	m:Oxidized methionine	48.765	0.958925	634.312	5.7	5.59	Human|nuORFdb_human	ENSP00000381726.1	ENSP00000381726.1|ENST00000398743.6_2_22:22890787-22899309:-	PRAME	3' Overlap dORF	3' Overlap dORF	PRAME	ENSG00000185686.18	ENST00000398741.5	22	chr22:22547702-22548069:-	ENSP00000381728.2|ENSP00000384343.3|ENSP00000385198.1|ENSP00000445675.1	preferentially expressed antigen in melanoma	preferentially expressed antigen in melanoma
C3L-02656_m11	E_C3L-02656_CPTAC_CM_HLAI-W632_BI_EB-Team-20230131-MKP_f00_m13_Slot2-1_1_3989.13870.1284.2	2	1	10.51	6.17	3.95	4.34	58.3	7	5620	mPmQDIKmIL	unbiased	m:Oxidized methionine	47.9044	0.95713	634.309	2.6	5.59	Human|nuORFdb_human	ENSP00000381726.1	ENSP00000381726.1|ENST00000398743.6_2_22:22890787-22899309:-	PRAME	3' Overlap dORF	3' Overlap dORF	PRAME	ENSG00000185686.18	ENST00000398741.5	22	chr22:22547702-22548069:-	ENSP00000381728.2|ENSP00000384343.3|ENSP00000385198.1|ENSP00000445675.1	preferentially expressed antigen in melanoma	preferentially expressed antigen in melanoma
C3L-04531_m11	E_C3L-04531_CPTAC_CM_HLAI-W632_BI_EB-Team-20230131-MKP_f00_m13_Slot2-5_1_3997.18914.1507.2	2	1	10.11	8.17	1.04	1.94	88.1	5	6300	MRLGLLSV	b-ion bias	NA	65.341	0.81529	444.77	-0.9	9.5	Human	ENSP00000381476.3	ENSP00000381476.3|ENSP00000447259.1	NA	NA	NA	TMPRSS12	ENSG00000186452.11	ENST00000398458.4	12	chr12:50887511-50887884:+	NA	transmembrane serine protease 12	transmembrane serine protease 12
C3L-04522_m10	E_C3L-04522_CPTAC_CM_HLAI-W632_BI_EB-Team-20230131-MKP_f00_m12_Slot2-3_1_3980.21320.1233.2	2	1	16.43	3.75	13.59	12.68	81.8	8	14200	NEFIDASRLVY	dual b/y bias	NA	73.6392	0.989026	663.841	4.4	4.37	Human|nuORFdb_human	ENSP00000384638.4	ENSP00000384638.4|ENSP00000304669.7|ENSP00000418191.1|ENSP00000486160.1|ENSP00000427821.1|ENSP00000341500.3|ENSP00000355398.5|ENSP00000444675.2|ENSP00000438476.1|ENSP00000441705.2|ENST00000521387.1_1_5:138260218-138266699:+	CTNNA1	3' Overlap dORF	3' Overlap dORF	CTNNA2	ENSG00000066032.18	ENST00000402739.8	2	chr2:80647870-80648689:+	ENSP00000419295.1	catenin alpha 2	catenin alpha 2
C3L-04522_m11	E_C3L-04522_CPTAC_CM_HLAI-W632_BI_EB-Team-20230131-MKP_f00_m13_Slot2-3_1_3993.21286.1246.2	2	1	21.3	5.73	15.05	15.57	96.8	9	6420	NEFIDASRLVY	dual b/y bias	NA	73.5159	0.980837	663.842	5.9	4.37	Human|nuORFdb_human	ENSP00000384638.4	ENSP00000384638.4|ENSP00000304669.7|ENSP00000418191.1|ENSP00000486160.1|ENSP00000427821.1|ENSP00000341500.3|ENSP00000355398.5|ENSP00000444675.2|ENSP00000438476.1|ENSP00000441705.2|ENST00000521387.1_1_5:138260218-138266699:+	CTNNA1	3' Overlap dORF	3' Overlap dORF	CTNNA2	ENSG00000066032.18	ENST00000402739.8	2	chr2:80647870-80648689:+	ENSP00000419295.1	catenin alpha 2	catenin alpha 2
C3L-04524_m10	E_C3L-04524_CPTAC_CM_HLAI-W632_BI_EB-Team-20230131-MKP_f00_m12_Slot2-4_1_3982.21274.1231.2	2	1	22.32	7.9	14.88	14.42	97.6	9	5130	NEFIDASRLVY	dual b/y bias	NA	73.4856	0.990337	663.842	5.9	4.37	Human|nuORFdb_human	ENSP00000384638.4	ENSP00000384638.4|ENSP00000304669.7|ENSP00000418191.1|ENSP00000486160.1|ENSP00000427821.1|ENSP00000341500.3|ENSP00000355398.5|ENSP00000444675.2|ENSP00000438476.1|ENSP00000441705.2|ENST00000521387.1_1_5:138260218-138266699:+	CTNNA1	3' Overlap dORF	3' Overlap dORF	CTNNA2	ENSG00000066032.18	ENST00000402739.8	2	chr2:80647870-80648689:+	ENSP00000419295.1	catenin alpha 2	catenin alpha 2
C3L-04524_m11	E_C3L-04524_CPTAC_CM_HLAI-W632_BI_EB-Team-20230131-MKP_f00_m13_Slot2-4_1_3995.21231.1243.2	2	1	16.01	3.66	12.11	12.35	82.4	8	4540	NEFIDASRLVY	dual b/y bias	NA	73.3282	0.983082	663.839	1.4	4.37	Human|nuORFdb_human	ENSP00000384638.4	ENSP00000384638.4|ENSP00000304669.7|ENSP00000418191.1|ENSP00000486160.1|ENSP00000427821.1|ENSP00000341500.3|ENSP00000355398.5|ENSP00000444675.2|ENSP00000438476.1|ENSP00000441705.2|ENST00000521387.1_1_5:138260218-138266699:+	CTNNA1	3' Overlap dORF	3' Overlap dORF	CTNNA2	ENSG00000066032.18	ENST00000402739.8	2	chr2:80647870-80648689:+	ENSP00000419295.1	catenin alpha 2	catenin alpha 2
C3L-02656_m10	E_C3L-02656_CPTAC_CM_HLAI-W632_BI_EB-Team-20230131-MKP_f00_m12_Slot2-1_1_3976.16476.1455.2	2	1	11.04	4.3	6.74	6.74	61.4	8	7210	NMLEAVHTI	dual b/y bias	NA	56.9087	0.848442	514.266	0.6	5.24	Human	ENSP00000358813.2	ENSP00000358813.2|ENSP00000230510.3	NA	NA	NA	TTK	ENSG00000112742.10	ENST00000369798.7	6	chr6:80042200-80042527:+	ENSP00000422936.1	TTK protein kinase	TTK protein kinase
C3L-02656_m11	E_C3L-02656_CPTAC_CM_HLAI-W632_BI_EB-Team-20230131-MKP_f00_m13_Slot2-1_1_3989.16258.1446.2	2	1	9.23	2.84	6.13	6.38	64.4	8	7280	NMLEAVHTI	y-ion bias	NA	56.1486	0.853932	514.268	4.5	5.24	Human	ENSP00000358813.2	ENSP00000358813.2|ENSP00000230510.3	NA	NA	NA	TTK	ENSG00000112742.10	ENST00000369798.7	6	chr6:80042200-80042527:+	ENSP00000422936.1	TTK protein kinase	TTK protein kinase
C3L-04524_m10	E_C3L-04524_CPTAC_CM_HLAI-W632_BI_EB-Team-20230131-MKP_f00_m12_Slot2-4_1_3982.22496.185.1	1	3	12.13	2.68	8.5	9.45	78.9	8	16800	NVFGDGPYSTF	unbiased	NA	77.7052	1.61481	1203.54	6.9	3.8	Human|nuORFdb_human	ENSP00000403453.2	ENSP00000403453.2|ENSP00000342581.3|ENSP00000377161.5|ENST00000488909.1_1_9:131260677-131262531:+	ODF2	ncRNA Retained Intron	lncRNA	ODF2	ENSG00000136811.16	ENST00000434106.7	9	chr9:128500253-128501292:+	ENSP00000473949.2	outer dense fiber of sperm tails 2	outer dense fiber of sperm tails 2
C3L-04522_m10	E_C3L-04522_CPTAC_CM_HLAI-W632_BI_EB-Team-20230131-MKP_f00_m12_Slot2-3_1_3980.21016.1328.2	2	1	4.69	-0.29	4.69	4.98	44.9	5	8580	NYEDHFPLL	unbiased	NA	72.5898	0.929087	574.275	0.8	4.35	Human	ENSP00000244096.3	ENSP00000244096.3	NA	NA	NA	MAGEA10	ENSG00000124260.12	ENST00000244096.7	X	chrX:152135621-152135685:-	ENSP00000359347.4	MAGE family member A10	MAGE family member A10
C3L-04522_m10	E_C3L-04522_CPTAC_CM_HLAI-W632_BI_EB-Team-20230131-MKP_f00_m12_Slot2-3_1_3980.26402.1270.2	2	2	14.59	9.6	6.37	4.98	86.8	7	16100	NYEDHFPLLF	unbiased	NA	91.1999	0.965633	647.812	5	4.35	Human	ENSP00000244096.3	ENSP00000244096.3	NA	NA	NA	MAGEA10	ENSG00000124260.12	ENST00000244096.7	X	chrX:152135621-152135685:-	ENSP00000359347.4	MAGE family member A10	MAGE family member A10
C3L-04522_m11	E_C3L-04522_CPTAC_CM_HLAI-W632_BI_EB-Team-20230131-MKP_f00_m13_Slot2-3_1_3993.26368.1275.2	2	2	18.82	13.41	9.88	5.4	96.9	7	27800	NYEDHFPLLF	b-ion bias	NA	91.0742	0.962869	647.811	3.4	4.35	Human	ENSP00000244096.3	ENSP00000244096.3	NA	NA	NA	MAGEA10	ENSG00000124260.12	ENST00000244096.7	X	chrX:152135621-152135685:-	ENSP00000359347.4	MAGE family member A10	MAGE family member A10
C3L-04522_m10	E_C3L-04522_CPTAC_CM_HLAI-W632_BI_EB-Team-20230131-MKP_f00_m12_Slot2-3_1_3980.25105.1404.2	2	4	15.47	11.73	4.56	3.74	93.7	6	93100	PYLGQMINL	dual b/y bias	NA	86.7172	0.881124	524.781	4.9	5.95	Human|nuORFdb_human	ENSP00000381726.1	ENSP00000381726.1|ENST00000398743.6_2_22:22890787-22899309:-	PRAME	3' Overlap dORF	3' Overlap dORF	PRAME	ENSG00000185686.18	ENST00000398741.5	22	chr22:22547702-22548069:-	ENSP00000381728.2|ENSP00000384343.3|ENSP00000385198.1|ENSP00000445675.1	preferentially expressed antigen in melanoma	preferentially expressed antigen in melanoma
C3L-04522_m11	E_C3L-04522_CPTAC_CM_HLAI-W632_BI_EB-Team-20230131-MKP_f00_m13_Slot2-3_1_3993.25063.1411.2	2	5	15.71	10.17	5.96	5.54	88.2	6	156000	PYLGQMINL	dual b/y bias	NA	86.5627	0.876813	524.781	4.9	5.95	Human|nuORFdb_human	ENSP00000381726.1	ENSP00000381726.1|ENST00000398743.6_2_22:22890787-22899309:-	PRAME	3' Overlap dORF	3' Overlap dORF	PRAME	ENSG00000185686.18	ENST00000398741.5	22	chr22:22547702-22548069:-	ENSP00000381728.2|ENSP00000384343.3|ENSP00000385198.1|ENSP00000445675.1	preferentially expressed antigen in melanoma	preferentially expressed antigen in melanoma
C3L-04522_m10	E_C3L-04522_CPTAC_CM_HLAI-W632_BI_EB-Team-20230131-MKP_f00_m12_Slot2-3_1_3980.20766.1406.2	2	5	16.73	15.53	4.77	1.2	90	6	161000	PYLGQmINL	dual b/y bias	m:Oxidized methionine	71.7269	0.879758	532.776	0.2	5.95	Human|nuORFdb_human	ENSP00000381726.1	ENSP00000381726.1|ENST00000398743.6_2_22:22890787-22899309:-	PRAME	3' Overlap dORF	3' Overlap dORF	PRAME	ENSG00000185686.18	ENST00000398741.5	22	chr22:22547702-22548069:-	ENSP00000381728.2|ENSP00000384343.3|ENSP00000385198.1|ENSP00000445675.1	preferentially expressed antigen in melanoma	preferentially expressed antigen in melanoma
C3L-02656_m11	E_C3L-02656_CPTAC_CM_HLAI-W632_BI_EB-Team-20230131-MKP_f00_m13_Slot2-1_1_3989.11076.1408.2	2	2	11.38	8.57	0.84	2.81	75.2	6	43400	QAHLEVQQL	b-ion bias	NA	38.2554	0.87863	533.29	3.7	5.24	Human	ENSP00000403453.2	ENSP00000403453.2|ENSP00000342581.3|ENSP00000377161.5|ENSP00000361901.3|ENSP00000377166.2|ENSP00000361877.3|ENSP00000437579.1|ENSP00000396687.2	NA	NA	NA	ODF2	ENSG00000136811.16	ENST00000434106.7	9	chr9:128500253-128501292:+	ENSP00000473949.2	outer dense fiber of sperm tails 2	outer dense fiber of sperm tails 2
C3L-04522_m10	E_C3L-04522_CPTAC_CM_HLAI-W632_BI_EB-Team-20230131-MKP_f00_m12_Slot2-3_1_3980.25101.1310.2	2	1	15.32	6.79	9.08	8.53	85.8	6	5890	QALQDLLSEY	b-ion bias	NA	86.7034	0.940388	590.3	3	3.67	Human|nuORFdb_human	ENSP00000384638.4	ENSP00000384638.4|ENSP00000304669.7|ENSP00000418191.1|ENSP00000389714.1|ENSP00000486160.1|ENSP00000427821.1|ENSP00000441444.2|ENST00000522730.1_1_5:138160461-138163428:+	CTNNA1	3' Overlap dORF	3' Overlap dORF	CTNNA2	ENSG00000066032.18	ENST00000402739.8	2	chr2:80647870-80648689:+	ENSP00000419295.1	catenin alpha 2	catenin alpha 2
C3L-04522_m10	E_C3L-04522_CPTAC_CM_HLAI-W632_BI_EB-Team-20230131-MKP_f00_m12_Slot2-3_1_3980.29602.1365.2	2	2	11.55	5.2	4.2	6.35	79.1	6	11200	qALQDLLSEY	dual b/y bias	q:Pyroglutamic acid	102.248	0.90609	581.786	1.8	3.67	Human|nuORFdb_human	ENSP00000384638.4	ENSP00000384638.4|ENSP00000304669.7|ENSP00000418191.1|ENSP00000389714.1|ENSP00000486160.1|ENSP00000427821.1|ENSP00000441444.2|ENST00000522730.1_1_5:138160461-138163428:+	CTNNA1	3' Overlap dORF	3' Overlap dORF	CTNNA2	ENSG00000066032.18	ENST00000402739.8	2	chr2:80647870-80648689:+	ENSP00000419295.1	catenin alpha 2	catenin alpha 2
C3L-04518_m10	E_C3L-04518_CPTAC_CM_HLAI-W632_BI_EB-Team-20230131-MKP_f00_m12_Slot2-2_1_3978.5040.1582.3	3	1	11.4	5.67	5.72	5.72	56.7	7	22700	QHSDKIIRL	y-ion bias	NA	17.4197	0.766684	370.553	1.7	8.76	Human	ENSP00000358813.2	ENSP00000358813.2|ENSP00000230510.3	NA	NA	NA	TTK	ENSG00000112742.10	ENST00000369798.7	6	chr6:80042200-80042527:+	ENSP00000422936.1	TTK protein kinase	TTK protein kinase
C3L-04518_m11	E_C3L-04518_CPTAC_CM_HLAI-W632_BI_EB-Team-20230131-MKP_f00_m13_Slot2-2_1_3991.4741.1587.3	3	1	9.06	2.62	5.66	6.44	71.3	8	8020	QHSDKIIRL	y-ion bias	NA	16.3895	0.763586	370.553	1.7	8.76	Human	ENSP00000358813.2	ENSP00000358813.2|ENSP00000230510.3	NA	NA	NA	TTK	ENSG00000112742.10	ENST00000369798.7	6	chr6:80042200-80042527:+	ENSP00000422936.1	TTK protein kinase	TTK protein kinase
C3L-04524_m10	E_C3L-04524_CPTAC_CM_HLAI-W632_BI_EB-Team-20230131-MKP_f00_m12_Slot2-4_1_3982.5018.1587.3	3	1	12.39	6.23	5.69	6.15	58.4	7	15400	QHSDKIIRL	y-ion bias	NA	17.3448	0.763248	370.554	4.4	8.76	Human	ENSP00000358813.2	ENSP00000358813.2|ENSP00000230510.3	NA	NA	NA	TTK	ENSG00000112742.10	ENST00000369798.7	6	chr6:80042200-80042527:+	ENSP00000422936.1	TTK protein kinase	TTK protein kinase
C3L-04524_m11	E_C3L-04524_CPTAC_CM_HLAI-W632_BI_EB-Team-20230131-MKP_f00_m13_Slot2-4_1_3995.4953.1591.3	3	1	9.13	2.91	4.54	6.22	67.4	7	15500	QHSDKIIRL	y-ion bias	NA	17.1168	0.760489	370.553	1.7	8.76	Human	ENSP00000358813.2	ENSP00000358813.2|ENSP00000230510.3	NA	NA	NA	TTK	ENSG00000112742.10	ENST00000369798.7	6	chr6:80042200-80042527:+	ENSP00000422936.1	TTK protein kinase	TTK protein kinase
C3L-04518_m10	E_C3L-04518_CPTAC_CM_HLAI-W632_BI_EB-Team-20230131-MKP_f00_m12_Slot2-2_1_3978.8988.1609.3	3	2	12.98	6.6	6.38	6.38	79.4	6	23900	qHSDKIIRL	dual b/y bias	q:Pyroglutamic acid	31.0512	0.749281	364.878	3.1	8.76	Human	ENSP00000358813.2	ENSP00000358813.2|ENSP00000230510.3	NA	NA	NA	TTK	ENSG00000112742.10	ENST00000369798.7	6	chr6:80042200-80042527:+	ENSP00000422936.1	TTK protein kinase	TTK protein kinase
C3L-04518_m11	E_C3L-04518_CPTAC_CM_HLAI-W632_BI_EB-Team-20230131-MKP_f00_m13_Slot2-2_1_3991.4733.1599.3	3	2	12.1	5.41	7.25	6.69	74.9	6	35800	qHSDKIIRL	dual b/y bias	q:Pyroglutamic acid	16.3619	0.755754	364.879	5.9	8.76	Human	ENSP00000358813.2	ENSP00000358813.2|ENSP00000230510.3	NA	NA	NA	TTK	ENSG00000112742.10	ENST00000369798.7	6	chr6:80042200-80042527:+	ENSP00000422936.1	TTK protein kinase	TTK protein kinase
C3L-04524_m10	E_C3L-04524_CPTAC_CM_HLAI-W632_BI_EB-Team-20230131-MKP_f00_m12_Slot2-4_1_3982.5028.1590.3	3	2	11.62	4.34	7.73	7.28	72.9	6	19700	qHSDKIIRL	dual b/y bias	q:Pyroglutamic acid	17.3793	0.761614	364.879	5.9	8.76	Human	ENSP00000358813.2	ENSP00000358813.2|ENSP00000230510.3	NA	NA	NA	TTK	ENSG00000112742.10	ENST00000369798.7	6	chr6:80042200-80042527:+	ENSP00000422936.1	TTK protein kinase	TTK protein kinase
C3L-04524_m11	E_C3L-04524_CPTAC_CM_HLAI-W632_BI_EB-Team-20230131-MKP_f00_m13_Slot2-4_1_3995.4957.1597.3	3	5	15.68	6.66	9.02	9.02	84.9	6	36200	qHSDKIIRL	dual b/y bias	q:Pyroglutamic acid	17.1305	0.756761	364.878	3.1	8.76	Human	ENSP00000358813.2	ENSP00000358813.2|ENSP00000230510.3	NA	NA	NA	TTK	ENSG00000112742.10	ENST00000369798.7	6	chr6:80042200-80042527:+	ENSP00000422936.1	TTK protein kinase	TTK protein kinase
C3L-04522_m10	E_C3L-04522_CPTAC_CM_HLAI-W632_BI_EB-Team-20230131-MKP_f00_m12_Slot2-3_1_3980.22315.1304.2	2	1	11.81	1.62	7.26	10.19	79	6	8300	QYIAQFTSQF	b-ion bias	NA	77.0796	0.944398	616.802	1.7	5.52	Human|nuORFdb_human	ENSP00000381726.1	ENSP00000381726.1|ENST00000398743.6_2_22:22890787-22899309:-	PRAME	3' Overlap dORF	3' Overlap dORF	PRAME	ENSG00000185686.18	ENST00000398741.5	22	chr22:22547702-22548069:-	ENSP00000381728.2|ENSP00000384343.3|ENSP00000385198.1|ENSP00000445675.1	preferentially expressed antigen in melanoma	preferentially expressed antigen in melanoma
C3L-04522_m11	E_C3L-04522_CPTAC_CM_HLAI-W632_BI_EB-Team-20230131-MKP_f00_m13_Slot2-3_1_3993.22287.1310.2	2	1	9.44	0.72	7.64	8.73	68.8	7	6600	QYIAQFTSQF	b-ion bias	NA	76.9747	0.940377	616.803	3.3	5.52	Human|nuORFdb_human	ENSP00000381726.1	ENSP00000381726.1|ENST00000398743.6_2_22:22890787-22899309:-	PRAME	3' Overlap dORF	3' Overlap dORF	PRAME	ENSG00000185686.18	ENST00000398741.5	22	chr22:22547702-22548069:-	ENSP00000381728.2|ENSP00000384343.3|ENSP00000385198.1|ENSP00000445675.1	preferentially expressed antigen in melanoma	preferentially expressed antigen in melanoma
C3L-04522_m10	E_C3L-04522_CPTAC_CM_HLAI-W632_BI_EB-Team-20230131-MKP_f00_m12_Slot2-3_1_3980.7740.1576.3	3	2	15.53	6.16	8.48	9.37	83.4	7	23400	RIIPKIMPK	dual b/y bias	NA	26.7415	0.770461	365.908	2.2	11.17	Human	ENSP00000366118.3	ENSP00000366118.3	NA	NA	NA	SSX1	ENSG00000126752.7	ENST00000376919.3	X	chrX:48266854-48267444:+	NA	SSX family member 1	SSX family member 1
C3L-04522_m11	E_C3L-04522_CPTAC_CM_HLAI-W632_BI_EB-Team-20230131-MKP_f00_m13_Slot2-3_1_3993.7616.1580.3	3	1	15.44	4.95	8.6	10.48	78.1	7	15300	RIIPKIMPK	dual b/y bias	NA	26.3137	0.76803	365.909	4.9	11.17	Human	ENSP00000366118.3	ENSP00000366118.3	NA	NA	NA	SSX1	ENSG00000126752.7	ENST00000376919.3	X	chrX:48266854-48267444:+	NA	SSX family member 1	SSX family member 1
C3L-04522_m10	E_C3L-04522_CPTAC_CM_HLAI-W632_BI_EB-Team-20230131-MKP_f00_m12_Slot2-3_1_3980.5443.1553.3	3	1	14.13	3.14	7.17	10.99	78.5	7	11100	RIIPKImPK	dual b/y bias	m:Oxidized methionine	18.809	0.7854	371.24	3.1	11.17	Human	ENSP00000366118.3	ENSP00000366118.3	NA	NA	NA	SSX1	ENSG00000126752.7	ENST00000376919.3	X	chrX:48266854-48267444:+	NA	SSX family member 1	SSX family member 1
C3L-02656_m10	E_C3L-02656_CPTAC_CM_HLAI-W632_BI_EB-Team-20230131-MKP_f00_m12_Slot2-1_1_3976.14751.1631.3	3	1	4.51	1.29	2.08	3.22	44.3	5	6330	RLLELHITm	b-ion bias	m:Oxidized methionine	50.9526	0.734387	381.218	-0.3	6.75	Human	ENSP00000247306.4	ENSP00000247306.4|ENSP00000358598.3	NA	NA	NA	CTAG2	ENSG00000126890.13	ENST00000247306.4	X	chrX:154651972-154652270:-	NA	cancer/testis antigen 2	cancer/testis antigen 2
C3L-04522_m10	E_C3L-04522_CPTAC_CM_HLAI-W632_BI_EB-Team-20230131-MKP_f00_m12_Slot2-3_1_3980.8981.1588.3	3	1	8.81	NA	8.81	8.81	57.2	6	9110	RLMEQQGALLK	unbiased	NA	31.0285	0.762781	429.581	2.7	8.75	Human	ENSP00000403453.2	ENSP00000403453.2|ENSP00000342581.3|ENSP00000377161.5|ENSP00000361901.3|ENSP00000377166.2|ENSP00000361877.3|ENSP00000437579.1|ENSP00000396687.2	NA	NA	NA	ODF2	ENSG00000136811.16	ENST00000434106.7	9	chr9:128500253-128501292:+	ENSP00000473949.2	outer dense fiber of sperm tails 2	outer dense fiber of sperm tails 2
C3L-02656_m10	E_C3L-02656_CPTAC_CM_HLAI-W632_BI_EB-Team-20230131-MKP_f00_m12_Slot2-1_1_3976.21528.1277.2	2	2	18.55	9.53	3.85	9.02	86.7	7	16100	RQALQDLLSEY	dual b/y bias	NA	74.3579	0.961534	668.35	1.8	4.37	Human|nuORFdb_human	ENSP00000384638.4	ENSP00000384638.4|ENSP00000304669.7|ENSP00000418191.1|ENSP00000389714.1|ENSP00000486160.1|ENSP00000427821.1|ENSP00000441444.2|ENST00000522730.1_1_5:138160461-138163428:+	CTNNA1	3' Overlap dORF	3' Overlap dORF	CTNNA2	ENSG00000066032.18	ENST00000402739.8	2	chr2:80647870-80648689:+	ENSP00000419295.1	catenin alpha 2	catenin alpha 2
C3L-02656_m11	E_C3L-02656_CPTAC_CM_HLAI-W632_BI_EB-Team-20230131-MKP_f00_m13_Slot2-1_1_3989.21357.1268.2	2	1	18.22	9.99	3.39	8.23	91.1	7	6580	RQALQDLLSEY	dual b/y bias	NA	73.7603	0.967331	668.352	4.8	4.37	Human|nuORFdb_human	ENSP00000384638.4	ENSP00000384638.4|ENSP00000304669.7|ENSP00000418191.1|ENSP00000389714.1|ENSP00000486160.1|ENSP00000427821.1|ENSP00000441444.2|ENST00000522730.1_1_5:138160461-138163428:+	CTNNA1	3' Overlap dORF	3' Overlap dORF	CTNNA2	ENSG00000066032.18	ENST00000402739.8	2	chr2:80647870-80648689:+	ENSP00000419295.1	catenin alpha 2	catenin alpha 2
C3L-04518_m11	E_C3L-04518_CPTAC_CM_HLAI-W632_BI_EB-Team-20230131-MKP_f00_m13_Slot2-2_1_3991.12354.1346.2	2	2	8.03	5.13	2.89	2.9	67.3	5	8580	RVRIAYPSL	b-ion bias	NA	42.6768	0.918124	537.827	4.5	10.84	Human	ENSP00000276344.2	ENSP00000276344.2	NA	NA	NA	MAGEA4	ENSG00000147381.11	ENST00000276344.6	X	chrX:151924616-151925170:+	ENSP00000353379.2|ENSP00000359360.1|ENSP00000359365.3|ENSP00000377497.1|ENSP00000377498.1	MAGE family member A4	MAGE family member A4
C3L-02656_m10	E_C3L-02656_CPTAC_CM_HLAI-W632_BI_EB-Team-20230131-MKP_f00_m12_Slot2-1_1_3976.16308.1303.2	2	2	17.63	10.49	4.28	7.14	91.5	7	8200	RYSGVNQSMLF	dual b/y bias	NA	56.3283	0.94527	651.321	1.6	8.75	Human|nuORFdb_human	ENSP00000287394.5	ENSP00000287394.5|ENST00000517666.5_1_8:124333376-124408650:-|ENST00000521496.5_1_8:124357024-124408597:-|ENST00000521903.5_1_8:124361561-124413087:-|ENST00000519124.5_1_8:124382257-124392860:-	ATAD2	3' Overlap dORF	3' Overlap dORF	ATAD2	ENSG00000156802.13	ENST00000287394.10	8	chr8:123319850-123321136:-	NA	ATPase family AAA domain containing 2	ATPase family AAA domain containing 2
C3L-02656_m11	E_C3L-02656_CPTAC_CM_HLAI-W632_BI_EB-Team-20230131-MKP_f00_m13_Slot2-1_1_3989.16070.1296.2	2	1	13.45	7.67	4.82	5.78	79.4	7	4620	RYSGVNQSMLF	b-ion bias	NA	55.4997	0.949583	651.32	1.6	8.75	Human|nuORFdb_human	ENSP00000287394.5	ENSP00000287394.5|ENST00000517666.5_1_8:124333376-124408650:-|ENST00000521496.5_1_8:124357024-124408597:-|ENST00000521903.5_1_8:124361561-124413087:-|ENST00000519124.5_1_8:124382257-124392860:-	ATAD2	3' Overlap dORF	3' Overlap dORF	ATAD2	ENSG00000156802.13	ENST00000287394.10	8	chr8:123319850-123321136:-	NA	ATPase family AAA domain containing 2	ATPase family AAA domain containing 2
C3L-02656_m10	E_C3L-02656_CPTAC_CM_HLAI-W632_BI_EB-Team-20230131-MKP_f00_m12_Slot2-1_1_3976.13101.1283.2	2	2	16.82	9.44	6.12	7.38	88	8	7350	RYSGVNQSmLF	b-ion bias	m:Oxidized methionine	45.2535	0.957765	659.322	8.4	8.75	Human|nuORFdb_human	ENSP00000287394.5	ENSP00000287394.5|ENST00000517666.5_1_8:124333376-124408650:-|ENST00000521496.5_1_8:124357024-124408597:-|ENST00000521903.5_1_8:124361561-124413087:-|ENST00000519124.5_1_8:124382257-124392860:-	ATAD2	3' Overlap dORF	3' Overlap dORF	ATAD2	ENSG00000156802.13	ENST00000287394.10	8	chr8:123319850-123321136:-	NA	ATPase family AAA domain containing 2	ATPase family AAA domain containing 2
C3L-02656_m11	E_C3L-02656_CPTAC_CM_HLAI-W632_BI_EB-Team-20230131-MKP_f00_m13_Slot2-1_1_3989.12888.1283.2	2	2	14.92	9.05	3.5	5.87	68.2	7	13400	RYSGVNQSmLF	b-ion bias	m:Oxidized methionine	44.5136	0.95784	659.319	3.9	8.75	Human|nuORFdb_human	ENSP00000287394.5	ENSP00000287394.5|ENST00000517666.5_1_8:124333376-124408650:-|ENST00000521496.5_1_8:124357024-124408597:-|ENST00000521903.5_1_8:124361561-124413087:-|ENST00000519124.5_1_8:124382257-124392860:-	ATAD2	3' Overlap dORF	3' Overlap dORF	ATAD2	ENSG00000156802.13	ENST00000287394.10	8	chr8:123319850-123321136:-	NA	ATPase family AAA domain containing 2	ATPase family AAA domain containing 2
C3L-04522_m10	E_C3L-04522_CPTAC_CM_HLAI-W632_BI_EB-Team-20230131-MKP_f00_m12_Slot2-3_1_3980.12832.1281.2	2	2	15.89	8.46	4.98	7.43	78.5	7	8140	RYSGVNQSmLF	dual b/y bias	m:Oxidized methionine	44.3286	0.958791	659.317	0.9	8.75	Human|nuORFdb_human	ENSP00000287394.5	ENSP00000287394.5|ENST00000517666.5_1_8:124333376-124408650:-|ENST00000521496.5_1_8:124357024-124408597:-|ENST00000521903.5_1_8:124361561-124413087:-|ENST00000519124.5_1_8:124382257-124392860:-	ATAD2	3' Overlap dORF	3' Overlap dORF	ATAD2	ENSG00000156802.13	ENST00000287394.10	8	chr8:123319850-123321136:-	NA	ATPase family AAA domain containing 2	ATPase family AAA domain containing 2
C3L-04522_m11	E_C3L-04522_CPTAC_CM_HLAI-W632_BI_EB-Team-20230131-MKP_f00_m13_Slot2-3_1_3993.12776.1283.2	2	1	13.49	5.49	5.59	7.99	75.8	7	4530	RYSGVNQSmLF	b-ion bias	m:Oxidized methionine	44.132	0.957806	659.321	6.9	8.75	Human|nuORFdb_human	ENSP00000287394.5	ENSP00000287394.5|ENST00000517666.5_1_8:124333376-124408650:-|ENST00000521496.5_1_8:124357024-124408597:-|ENST00000521903.5_1_8:124361561-124413087:-|ENST00000519124.5_1_8:124382257-124392860:-	ATAD2	3' Overlap dORF	3' Overlap dORF	ATAD2	ENSG00000156802.13	ENST00000287394.10	8	chr8:123319850-123321136:-	NA	ATPase family AAA domain containing 2	ATPase family AAA domain containing 2
C3L-04518_m10	E_C3L-04518_CPTAC_CM_HLAI-W632_BI_EB-Team-20230131-MKP_f00_m12_Slot2-2_1_3978.23784.1473.2	2	6	14.28	4.3	5.93	9.98	82.8	7	38700	SAFPTTINF	dual b/y bias	NA	82.1527	0.836542	499.253	-0.2	5.24	Human	ENSP00000349085.5	ENSP00000349085.5	NA	NA	NA	MAGEA1	ENSG00000198681.7	ENST00000356661.7	X	chrX:153183317-153183880:+	NA	MAGE family member A1	MAGE family member A1
C3L-04518_m11	E_C3L-04518_CPTAC_CM_HLAI-W632_BI_EB-Team-20230131-MKP_f00_m13_Slot2-2_1_3991.23667.442.1	1	6	11.51	4.45	5.84	7.06	83	6	42000	SAFPTTINF	unbiased	NA	81.7497	1.46652	997.501	3.1	5.24	Human	ENSP00000349085.5	ENSP00000349085.5	NA	NA	NA	MAGEA1	ENSG00000198681.7	ENST00000356661.7	X	chrX:153183317-153183880:+	NA	MAGE family member A1	MAGE family member A1
C3L-04522_m10	E_C3L-04522_CPTAC_CM_HLAI-W632_BI_EB-Team-20230131-MKP_f00_m12_Slot2-3_1_3980.23809.1484.2	2	4	11.82	3.28	5.89	8.55	74.5	7	22100	SAFPTTINF	dual b/y bias	NA	82.2403	0.829877	499.254	1.8	5.24	Human	ENSP00000349085.5	ENSP00000349085.5	NA	NA	NA	MAGEA1	ENSG00000198681.7	ENST00000356661.7	X	chrX:153183317-153183880:+	NA	MAGE family member A1	MAGE family member A1
C3L-04522_m11	E_C3L-04522_CPTAC_CM_HLAI-W632_BI_EB-Team-20230131-MKP_f00_m13_Slot2-3_1_3993.23774.1482.2	2	4	9.68	3.8	3.79	5.88	78.5	5	21500	SAFPTTINF	unbiased	NA	82.1114	0.831117	499.254	1.8	5.24	Human	ENSP00000349085.5	ENSP00000349085.5	NA	NA	NA	MAGEA1	ENSG00000198681.7	ENST00000356661.7	X	chrX:153183317-153183880:+	NA	MAGE family member A1	MAGE family member A1
C3L-04518_m10	E_C3L-04518_CPTAC_CM_HLAI-W632_BI_EB-Team-20230131-MKP_f00_m12_Slot2-2_1_3978.9784.1523.2	2	3	18.02	9.24	2.83	8.79	97.3	8	148000	SALGVTITK	dual b/y bias	NA	33.7989	0.804412	445.272	1.6	8.47	Human	ENSP00000184183.4	ENSP00000184183.4|ENSP00000251776.4|ENSP00000421662.1	NA	NA	NA	ROPN1	ENSG00000065371.17	ENST00000184183.8	3	chr3:123968521-123969157:-	ENSP00000385919.3|ENSP00000483603.1	rhophilin associated tail protein 1	rhophilin associated tail protein 1
C3L-04518_m11	E_C3L-04518_CPTAC_CM_HLAI-W632_BI_EB-Team-20230131-MKP_f00_m13_Slot2-2_1_3991.9627.1519.2	2	3	16.24	10.64	3.28	5.59	97.6	8	220000	SALGVTITK	y-ion bias	NA	33.2616	0.807234	445.274	8.3	8.47	Human	ENSP00000184183.4	ENSP00000184183.4|ENSP00000251776.4|ENSP00000421662.1	NA	NA	NA	ROPN1	ENSG00000065371.17	ENST00000184183.8	3	chr3:123968521-123969157:-	ENSP00000385919.3|ENSP00000483603.1	rhophilin associated tail protein 1	rhophilin associated tail protein 1
C3L-04518_m10	E_C3L-04518_CPTAC_CM_HLAI-W632_BI_EB-Team-20230131-MKP_f00_m12_Slot2-2_1_3978.12316.454.1	1	1	4.58	2.03	1.46	2.55	58.1	5	3290	SARAIMAQL	b-ion bias	NA	42.5444	1.4596	960.533	3.6	9.47	Human|nuORFdb_human	ENSP00000384638.4	ENSP00000384638.4|ENSP00000304669.7|ENSP00000418191.1|ENSP00000486160.1|ENSP00000427821.1|ENSP00000341500.3|ENSP00000355398.5|ENSP00000444675.2|ENSP00000438476.1|ENSP00000441705.2|ENST00000521387.1_1_5:138260218-138266699:+	CTNNA1	3' Overlap dORF	3' Overlap dORF	CTNNA2	ENSG00000066032.18	ENST00000402739.8	2	chr2:80647870-80648689:+	ENSP00000419295.1	catenin alpha 2	catenin alpha 2
C3L-04518_m10	E_C3L-04518_CPTAC_CM_HLAI-W632_BI_EB-Team-20230131-MKP_f00_m12_Slot2-2_1_3978.10773.450.1	1	1	7.53	5.69	3.04	1.83	59.9	5	7990	SERLNSVK	b-ion bias	NA	37.2167	1.46219	932.524	8.6	8.46	Human	ENSP00000346065.5	ENSP00000346065.5|ENSP00000443299.1	NA	NA	NA	TDRD6	ENSG00000180113.16	ENST00000316081.11	6	chr6:46701885-46704319:+	NA	tudor domain containing 6	tudor domain containing 6
C3L-02656_m10	E_C3L-02656_CPTAC_CM_HLAI-W632_BI_EB-Team-20230131-MKP_f00_m12_Slot2-1_1_3976.10109.723.1	1	2	6.94	3.4	2.44	3.54	81.5	6	7410	SGGPHISY	unbiased	NA	34.9239	1.30103	817.384	0.1	6.46	Human	ENSP00000350592.4	ENSP00000350592.4|ENSP00000359301.3	NA	NA	NA	MAGEA12	ENSG00000213401.10	ENST00000357916.8	X	chrX:152737104-152737669:+	ENSP00000377447.3|ENSP00000377478.3	MAGE family member A12	MAGE family member A12
C3L-02656_m11	E_C3L-02656_CPTAC_CM_HLAI-W632_BI_EB-Team-20230131-MKP_f00_m13_Slot2-1_1_3989.9885.719.1	1	2	10.08	4.98	2.79	5.1	87.4	6	6810	SGGPHISY	unbiased	NA	34.1436	1.30379	817.381	-3.5	6.46	Human	ENSP00000350592.4	ENSP00000350592.4|ENSP00000359301.3	NA	NA	NA	MAGEA12	ENSG00000213401.10	ENST00000357916.8	X	chrX:152737104-152737669:+	ENSP00000377447.3|ENSP00000377478.3	MAGE family member A12	MAGE family member A12
C3L-04518_m10	E_C3L-04518_CPTAC_CM_HLAI-W632_BI_EB-Team-20230131-MKP_f00_m12_Slot2-2_1_3978.7277.387.1	1	5	14.34	7.01	8.45	7.33	93.1	7	175000	SHCSQLTTL	b-ion bias	C:Carbamidomethylation,	25.1431	1.49897	1046.49	-3.4	6.46	Human	ENSP00000381726.1	ENSP00000381726.1	NA	NA	NA	PRAME	ENSG00000185686.18	ENST00000398741.5	22	chr22:22547702-22548069:-	ENSP00000381728.2|ENSP00000384343.3|ENSP00000385198.1|ENSP00000445675.1	preferentially expressed antigen in melanoma	preferentially expressed antigen in melanoma
C3L-04518_m11	E_C3L-04518_CPTAC_CM_HLAI-W632_BI_EB-Team-20230131-MKP_f00_m13_Slot2-2_1_3991.7095.386.1	1	3	12.55	5.62	7.51	6.93	87.4	7	127000	SHCSQLTTL	b-ion bias	C:Carbamidomethylation,	24.5168	1.49955	1046.5	6.2	6.46	Human	ENSP00000381726.1	ENSP00000381726.1	NA	NA	NA	PRAME	ENSG00000185686.18	ENST00000398741.5	22	chr22:22547702-22548069:-	ENSP00000381728.2|ENSP00000384343.3|ENSP00000385198.1|ENSP00000445675.1	preferentially expressed antigen in melanoma	preferentially expressed antigen in melanoma
C3L-04518_m10	E_C3L-04518_CPTAC_CM_HLAI-W632_BI_EB-Team-20230131-MKP_f00_m12_Slot2-2_1_3978.15944.1285.2	2	1	15.71	8.72	6.97	6.99	83.1	6	8960	SHCSQLTTLSF	dual b/y bias	C:Carbamidomethylation,	55.0728	0.956174	640.804	5.3	6.46	Human	ENSP00000381726.1	ENSP00000381726.1	NA	NA	NA	PRAME	ENSG00000185686.18	ENST00000398741.5	22	chr22:22547702-22548069:-	ENSP00000381728.2|ENSP00000384343.3|ENSP00000385198.1|ENSP00000445675.1	preferentially expressed antigen in melanoma	preferentially expressed antigen in melanoma
C3L-04518_m11	E_C3L-04518_CPTAC_CM_HLAI-W632_BI_EB-Team-20230131-MKP_f00_m13_Slot2-2_1_3991.15801.1282.2	2	1	15.71	6.41	8.91	9.3	81.7	7	8380	SHCSQLTTLSF	b-ion bias	C:Carbamidomethylation,	54.5817	0.95854	640.804	5.3	6.46	Human	ENSP00000381726.1	ENSP00000381726.1	NA	NA	NA	PRAME	ENSG00000185686.18	ENST00000398741.5	22	chr22:22547702-22548069:-	ENSP00000381728.2|ENSP00000384343.3|ENSP00000385198.1|ENSP00000445675.1	preferentially expressed antigen in melanoma	preferentially expressed antigen in melanoma
C3L-04524_m10	E_C3L-04524_CPTAC_CM_HLAI-W632_BI_EB-Team-20230131-MKP_f00_m12_Slot2-4_1_3982.16031.1275.2	2	2	15.44	9.77	5.28	5.68	85.1	6	29200	SHCSQLTTLSF	dual b/y bias	C:Carbamidomethylation,	55.3782	0.962622	640.802	2.2	6.46	Human	ENSP00000381726.1	ENSP00000381726.1	NA	NA	NA	PRAME	ENSG00000185686.18	ENST00000398741.5	22	chr22:22547702-22548069:-	ENSP00000381728.2|ENSP00000384343.3|ENSP00000385198.1|ENSP00000445675.1	preferentially expressed antigen in melanoma	preferentially expressed antigen in melanoma
C3L-04524_m11	E_C3L-04524_CPTAC_CM_HLAI-W632_BI_EB-Team-20230131-MKP_f00_m13_Slot2-4_1_3995.15953.1299.2	2	1	12.42	4.05	7.8	8.37	75.4	6	13000	SHCSQLTTLSF	dual b/y bias	C:Carbamidomethylation,	55.1002	0.947873	640.803	3.7	6.46	Human	ENSP00000381726.1	ENSP00000381726.1	NA	NA	NA	PRAME	ENSG00000185686.18	ENST00000398741.5	22	chr22:22547702-22548069:-	ENSP00000381728.2|ENSP00000384343.3|ENSP00000385198.1|ENSP00000445675.1	preferentially expressed antigen in melanoma	preferentially expressed antigen in melanoma
C3L-04524_m10	E_C3L-04524_CPTAC_CM_HLAI-W632_BI_EB-Team-20230131-MKP_f00_m12_Slot2-4_1_3982.22616.1232.2	2	2	20.63	5.77	15.55	14.87	95.6	9	28000	SIEDLEVTcTW	dual b/y bias	c:Cysteinylation	78.1194	0.98961	707.802	7.2	3.57	Human|nuORFdb_human	ENSP00000381726.1	ENSP00000381726.1|ENST00000398743.6_2_22:22890787-22899309:-	PRAME	3' Overlap dORF	3' Overlap dORF	PRAME	ENSG00000185686.18	ENST00000398741.5	22	chr22:22547702-22548069:-	ENSP00000381728.2|ENSP00000384343.3|ENSP00000385198.1|ENSP00000445675.1	preferentially expressed antigen in melanoma	preferentially expressed antigen in melanoma
C3L-04524_m11	E_C3L-04524_CPTAC_CM_HLAI-W632_BI_EB-Team-20230131-MKP_f00_m13_Slot2-4_1_3995.22586.1249.2	2	2	15.78	3.57	9.99	12.2	86.9	7	20900	SIEDLEVTcTW	dual b/y bias	c:Cysteinylation	78.0067	0.979216	707.8	4.4	3.57	Human|nuORFdb_human	ENSP00000381726.1	ENSP00000381726.1|ENST00000398743.6_2_22:22890787-22899309:-	PRAME	3' Overlap dORF	3' Overlap dORF	PRAME	ENSG00000185686.18	ENST00000398741.5	22	chr22:22547702-22548069:-	ENSP00000381728.2|ENSP00000384343.3|ENSP00000385198.1|ENSP00000445675.1	preferentially expressed antigen in melanoma	preferentially expressed antigen in melanoma
C3L-02656_m11	E_C3L-02656_CPTAC_CM_HLAI-W632_BI_EB-Team-20230131-MKP_f00_m13_Slot2-1_1_3989.25327.449.1	1	3	11.39	7.57	4.44	3.82	76.5	7	9080	SILDSLETV	b-ion bias	NA	87.4688	1.46293	976.521	1.3	3.66	Human|nuORFdb_human	ENSP00000296449.5	ENSP00000296449.5|ENST00000366429.2_2_3:49282078-49282210:+	CCDC36	Out-of-Frame	Out-of-Frame	CCDC36	ENSG00000173421.17	ENST00000296449.9	3	chr3:49257280-49257723:+	ENSP00000391788.1|ENSP00000407837.2	coiled-coil domain containing 36	coiled-coil domain containing 36
C3L-04518_m10	E_C3L-04518_CPTAC_CM_HLAI-W632_BI_EB-Team-20230131-MKP_f00_m12_Slot2-2_1_3978.14817.1379.2	2	2	18.74	9.27	10.29	9.47	98	8	52000	SILSIVHVK	dual b/y bias	NA	51.1815	0.896718	498.318	3.9	8.49	Human	ENSP00000262013.7	ENSP00000262013.7|ENSP00000484908.1|ENSP00000426900.1|ENSP00000349636.4|ENSP00000423165.1	NA	NA	NA	SPAG9	ENSG00000008294.21	ENST00000262013.12	17	chr17:50962174-50966274:-	NA	sperm associated antigen 9	sperm associated antigen 9
C3L-04518_m11	E_C3L-04518_CPTAC_CM_HLAI-W632_BI_EB-Team-20230131-MKP_f00_m13_Slot2-2_1_3991.14654.1375.2	2	2	15.25	6.1	9.46	9.15	96.2	7	38600	SILSIVHVK	y-ion bias	NA	50.621	0.899564	498.319	6	8.49	Human	ENSP00000262013.7	ENSP00000262013.7|ENSP00000484908.1|ENSP00000426900.1|ENSP00000349636.4|ENSP00000423165.1	NA	NA	NA	SPAG9	ENSG00000008294.21	ENST00000262013.12	17	chr17:50962174-50966274:-	NA	sperm associated antigen 9	sperm associated antigen 9
C3L-04522_m10	E_C3L-04522_CPTAC_CM_HLAI-W632_BI_EB-Team-20230131-MKP_f00_m12_Slot2-3_1_3980.11078.1633.3	3	4	13.01	8.06	5.18	4.95	95.2	7	22400	SLFRAVITK	unbiased	NA	38.2714	0.733195	345.55	-0.2	11	Human	ENSP00000349085.5	ENSP00000349085.5	NA	NA	NA	MAGEA1	ENSG00000198681.7	ENST00000356661.7	X	chrX:153183317-153183880:+	NA	MAGE family member A1	MAGE family member A1
C3L-04522_m11	E_C3L-04522_CPTAC_CM_HLAI-W632_BI_EB-Team-20230131-MKP_f00_m13_Slot2-3_1_3993.11001.1631.3	3	4	9.41	5.72	3.42	3.7	85.9	7	41200	SLFRAVITK	internal-ion bias	NA	38.0034	0.73479	345.552	5.6	11	Human	ENSP00000349085.5	ENSP00000349085.5	NA	NA	NA	MAGEA1	ENSG00000198681.7	ENST00000356661.7	X	chrX:153183317-153183880:+	NA	MAGE family member A1	MAGE family member A1
C3L-02656_m10	E_C3L-02656_CPTAC_CM_HLAI-W632_BI_EB-Team-20230131-MKP_f00_m12_Slot2-1_1_3976.25676.1426.2	2	2	14.99	8.5	7.45	6.49	89.2	7	45900	SLLQHLIGL	unbiased	NA	88.686	0.866875	497.308	-0.4	6.46	Human	ENSP00000381726.1	ENSP00000381726.1	NA	NA	NA	PRAME	ENSG00000185686.18	ENST00000398741.5	22	chr22:22547702-22548069:-	ENSP00000381728.2|ENSP00000384343.3|ENSP00000385198.1|ENSP00000445675.1	preferentially expressed antigen in melanoma	preferentially expressed antigen in melanoma
C3L-02656_m11	E_C3L-02656_CPTAC_CM_HLAI-W632_BI_EB-Team-20230131-MKP_f00_m13_Slot2-1_1_3989.25456.1426.2	2	2	12.89	8.58	4.9	4.31	89.3	6	77500	SLLQHLIGL	unbiased	NA	87.917	0.867229	497.309	1.6	6.46	Human	ENSP00000381726.1	ENSP00000381726.1	NA	NA	NA	PRAME	ENSG00000185686.18	ENST00000398741.5	22	chr22:22547702-22548069:-	ENSP00000381728.2|ENSP00000384343.3|ENSP00000385198.1|ENSP00000445675.1	preferentially expressed antigen in melanoma	preferentially expressed antigen in melanoma
C3L-02656_m11	E_C3L-02656_CPTAC_CM_HLAI-W632_BI_EB-Team-20230131-MKP_f00_m13_Slot2-1_1_3989.22837.1447.2	2	1	9.47	7.85	2.72	1.63	66.3	6	5720	SLSSLLVKL	y-ion bias	NA	78.8709	0.853357	480.312	3.3	8.47	Human	ENSP00000308021.7	ENSP00000308021.7|ENSP00000448012.1	NA	NA	NA	CEP290	ENSG00000198707.16	ENST00000309041.11	12	chr12:88049014-88049186:-	NA	centrosomal protein 290	centrosomal protein 290
C3L-04518_m11	E_C3L-04518_CPTAC_CM_HLAI-W632_BI_EB-Team-20230131-MKP_f00_m13_Slot2-2_1_3991.14666.1590.3	3	2	6.93	4.34	4.61	2.59	74.8	5	11500	SLWHIQISR	y-ion bias	NA	50.6624	0.761577	380.55	3	9.49	Human|nuORFdb_human	ENSP00000436773.2	ENSP00000436773.2|ENSP00000446443.1|ENSP00000467716.1|ENST00000580882.5_1_17:26966325-26972074:-|ENST00000577417.5_1_17:26966838-26970337:-|ENST00000582901.1_1_17:26969280-26970265:-	KIAA0100	3' Overlap dORF	3' Overlap dORF	KIAA0100	ENSG00000007202.15	ENST00000528896.7	17	chr17:28614446-28615066:-	NA	KIAA0100	KIAA0100
C3L-04518_m10	E_C3L-04518_CPTAC_CM_HLAI-W632_BI_EB-Team-20230131-MKP_f00_m12_Slot2-2_1_3978.15808.1552.2	2	1	7.47	4.57	5.97	2.89	63.3	5	4410	SPALRALL	y-ion bias	NA	54.6034	0.785911	420.77	3	9.47	Human|nuORFdb_human	ENSP00000352547.4	ENSP00000352547.4|ENSP00000393770.1|ENSP00000247977.3|ENSP00000467359.1|ENST00000486463.5_1_2:96687909-96693504:-|ENST00000484440.5_1_2:96688852-96698107:-|ENST00000471757.5_1_2:96691131-96693504:-|ENST00000482704.1_1_2:96692637-96693504:-|ENST00000444924.1_1_2:96457967-96465871:+	GPAT2	ncRNA Retained Intron	lncRNA	GPAT2	ENSG00000186281.12	ENST00000359548.8	2	chr2:96021946-96022161:-	ENSP00000389395.1	glycerol-3-phosphate acyltransferase 2, mitochondrial	glycerol-3-phosphate acyltransferase 2, mitochondrial
C3L-02656_m11	E_C3L-02656_CPTAC_CM_HLAI-W632_BI_EB-Team-20230131-MKP_f00_m13_Slot2-1_1_3989.24405.483.1	1	1	6.4	1.39	5.74	5.01	73.5	5	3150	SPEPLQALL	unbiased	NA	84.2847	1.44295	967.549	3.2	4	Human|nuORFdb_human	ENSP00000381726.1	ENSP00000381726.1|ENST00000398743.6_2_22:22890787-22899309:-	PRAME	3' Overlap dORF	3' Overlap dORF	PRAME	ENSG00000185686.18	ENST00000398741.5	22	chr22:22547702-22548069:-	ENSP00000381728.2|ENSP00000384343.3|ENSP00000385198.1|ENSP00000445675.1	preferentially expressed antigen in melanoma	preferentially expressed antigen in melanoma
C3L-04531_m10	E_C3L-04531_CPTAC_CM_HLAI-W632_BI_EB-Team-20230131-MKP_f00_m12_Slot2-5_1_3984.6155.1506.2	2	2	10.43	8.76	2.14	1.67	79.4	6	19900	SPKSPTAAL	unbiased	NA	21.2732	0.815515	436.251	7.3	8.47	Human	ENSP00000360540.3	ENSP00000360540.3	NA	NA	NA	CEP55	ENSG00000138180.16	ENST00000371485.8	10	chr10:93528151-93529092:+	NA	centrosomal protein 55	centrosomal protein 55
C3L-04531_m11	E_C3L-04531_CPTAC_CM_HLAI-W632_BI_EB-Team-20230131-MKP_f00_m13_Slot2-5_1_3997.6133.1523.2	2	1	8.28	6.14	1.06	2.15	73.6	5	10600	SPKSPTAAL	b-ion bias	NA	21.1955	0.804941	436.249	2.7	8.47	Human	ENSP00000360540.3	ENSP00000360540.3	NA	NA	NA	CEP55	ENSG00000138180.16	ENST00000371485.8	10	chr10:93528151-93529092:+	NA	centrosomal protein 55	centrosomal protein 55
C3L-04531_m10	E_C3L-04531_CPTAC_CM_HLAI-W632_BI_EB-Team-20230131-MKP_f00_m12_Slot2-5_1_3984.8213.1525.2	2	2	16.47	8.32	5.3	8.15	87.1	7	17900	SPNSILKAA	dual b/y bias	NA	28.3794	0.803161	450.763	4.2	8.47	Human	ENSP00000358813.2	ENSP00000358813.2|ENSP00000230510.3	NA	NA	NA	TTK	ENSG00000112742.10	ENST00000369798.7	6	chr6:80042200-80042527:+	ENSP00000422936.1	TTK protein kinase	TTK protein kinase
C3L-04531_m11	E_C3L-04531_CPTAC_CM_HLAI-W632_BI_EB-Team-20230131-MKP_f00_m13_Slot2-5_1_3997.8174.1538.2	2	1	15.49	6.33	7.62	9.16	84.4	8	5210	SPNSILKAA	dual b/y bias	NA	28.2446	0.795063	450.762	2	8.47	Human	ENSP00000358813.2	ENSP00000358813.2|ENSP00000230510.3	NA	NA	NA	TTK	ENSG00000112742.10	ENST00000369798.7	6	chr6:80042200-80042527:+	ENSP00000422936.1	TTK protein kinase	TTK protein kinase
C3L-04518_m10	E_C3L-04518_CPTAC_CM_HLAI-W632_BI_EB-Team-20230131-MKP_f00_m12_Slot2-2_1_3978.20305.403.1	1	3	13.06	8.66	2.21	4.41	85.1	6	11600	SPSVSQLSVL	b-ion bias	NA	70.1337	1.48968	1016.57	7.6	5.24	Human|nuORFdb_human	ENSP00000381726.1	ENSP00000381726.1|ENST00000398743.6_2_22:22890787-22899309:-	PRAME	3' Overlap dORF	3' Overlap dORF	PRAME	ENSG00000185686.18	ENST00000398741.5	22	chr22:22547702-22548069:-	ENSP00000381728.2|ENSP00000384343.3|ENSP00000385198.1|ENSP00000445675.1	preferentially expressed antigen in melanoma	preferentially expressed antigen in melanoma
C3L-04518_m11	E_C3L-04518_CPTAC_CM_HLAI-W632_BI_EB-Team-20230131-MKP_f00_m13_Slot2-2_1_3991.20152.417.1	1	3	9.78	7.27	1.7	2.51	82.2	6	14500	SPSVSQLSVL	b-ion bias	NA	69.6115	1.4814	1016.57	7.6	5.24	Human|nuORFdb_human	ENSP00000381726.1	ENSP00000381726.1|ENST00000398743.6_2_22:22890787-22899309:-	PRAME	3' Overlap dORF	3' Overlap dORF	PRAME	ENSG00000185686.18	ENST00000398741.5	22	chr22:22547702-22548069:-	ENSP00000381728.2|ENSP00000384343.3|ENSP00000385198.1|ENSP00000445675.1	preferentially expressed antigen in melanoma	preferentially expressed antigen in melanoma
C3L-04518_m10	E_C3L-04518_CPTAC_CM_HLAI-W632_BI_EB-Team-20230131-MKP_f00_m12_Slot2-2_1_3978.20838.1381.2	2	1	12.04	7.2	2.93	4.85	76.8	6	6410	SPYLGQmINL	b-ion bias	m:Oxidized methionine	71.9734	0.895614	576.292	0.2	5.24	Human|nuORFdb_human	ENSP00000381726.1	ENSP00000381726.1|ENST00000398743.6_2_22:22890787-22899309:-	PRAME	3' Overlap dORF	3' Overlap dORF	PRAME	ENSG00000185686.18	ENST00000398741.5	22	chr22:22547702-22548069:-	ENSP00000381728.2|ENSP00000384343.3|ENSP00000385198.1|ENSP00000445675.1	preferentially expressed antigen in melanoma	preferentially expressed antigen in melanoma
C3L-04518_m11	E_C3L-04518_CPTAC_CM_HLAI-W632_BI_EB-Team-20230131-MKP_f00_m13_Slot2-2_1_3991.20714.1378.2	2	2	12.14	6.12	6.3	6.02	73.7	7	14600	SPYLGQmINL	b-ion bias	m:Oxidized methionine	71.5518	0.897366	576.293	1.9	5.24	Human|nuORFdb_human	ENSP00000381726.1	ENSP00000381726.1|ENST00000398743.6_2_22:22890787-22899309:-	PRAME	3' Overlap dORF	3' Overlap dORF	PRAME	ENSG00000185686.18	ENST00000398741.5	22	chr22:22547702-22548069:-	ENSP00000381728.2|ENSP00000384343.3|ENSP00000385198.1|ENSP00000445675.1	preferentially expressed antigen in melanoma	preferentially expressed antigen in melanoma
C3L-02656_m10	E_C3L-02656_CPTAC_CM_HLAI-W632_BI_EB-Team-20230131-MKP_f00_m12_Slot2-1_1_3976.24066.1354.2	2	2	16.08	7	8.61	9.08	91.9	7	21400	SQFLSLQcL	dual b/y bias	c:Cysteinylation	83.1236	0.912848	579.271	1.5	5.24	Human|nuORFdb_human	ENSP00000381726.1	ENSP00000381726.1|ENST00000398743.6_2_22:22890787-22899309:-	PRAME	3' Overlap dORF	3' Overlap dORF	PRAME	ENSG00000185686.18	ENST00000398741.5	22	chr22:22547702-22548069:-	ENSP00000381728.2|ENSP00000384343.3|ENSP00000385198.1|ENSP00000445675.1	preferentially expressed antigen in melanoma	preferentially expressed antigen in melanoma
C3L-02656_m11	E_C3L-02656_CPTAC_CM_HLAI-W632_BI_EB-Team-20230131-MKP_f00_m13_Slot2-1_1_3989.23923.1354.2	2	1	15.98	7.25	7.55	8.73	89.7	7	7360	SQFLSLQcL	dual b/y bias	c:Cysteinylation	82.6204	0.91284	579.273	5	5.24	Human|nuORFdb_human	ENSP00000381726.1	ENSP00000381726.1|ENST00000398743.6_2_22:22890787-22899309:-	PRAME	3' Overlap dORF	3' Overlap dORF	PRAME	ENSG00000185686.18	ENST00000398741.5	22	chr22:22547702-22548069:-	ENSP00000381728.2|ENSP00000384343.3|ENSP00000385198.1|ENSP00000445675.1	preferentially expressed antigen in melanoma	preferentially expressed antigen in melanoma
C3L-02656_m10	E_C3L-02656_CPTAC_CM_HLAI-W632_BI_EB-Team-20230131-MKP_f00_m12_Slot2-1_1_3976.20744.541.1	1	1	6.35	2.2	3.63	4.15	60.1	5	4580	SQLTTLSF	b-ion bias	NA	71.6509	1.40906	896.474	1.8	5.24	Human	ENSP00000381726.1	ENSP00000381726.1	NA	NA	NA	PRAME	ENSG00000185686.18	ENST00000398741.5	22	chr22:22547702-22548069:-	ENSP00000381728.2|ENSP00000384343.3|ENSP00000385198.1|ENSP00000445675.1	preferentially expressed antigen in melanoma	preferentially expressed antigen in melanoma
C3L-02656_m10	E_C3L-02656_CPTAC_CM_HLAI-W632_BI_EB-Team-20230131-MKP_f00_m12_Slot2-1_1_3976.10558.1525.2	2	1	8.27	4.84	3.12	3.43	69.7	6	4320	SQSPSVSQL	unbiased	NA	36.474	0.803429	466.736	-3.9	5.24	Human|nuORFdb_human	ENSP00000381726.1	ENSP00000381726.1|ENST00000398743.6_2_22:22890787-22899309:-	PRAME	3' Overlap dORF	3' Overlap dORF	PRAME	ENSG00000185686.18	ENST00000398741.5	22	chr22:22547702-22548069:-	ENSP00000381728.2|ENSP00000384343.3|ENSP00000385198.1|ENSP00000445675.1	preferentially expressed antigen in melanoma	preferentially expressed antigen in melanoma
C3L-04522_m10	E_C3L-04522_CPTAC_CM_HLAI-W632_BI_EB-Team-20230131-MKP_f00_m12_Slot2-3_1_3980.18238.449.1	1	1	8.68	4.58	2.39	4.1	74.6	5	3220	SSFTVTPVI	b-ion bias	NA	62.9988	1.46265	950.519	-0.3	5.24	Human	ENSP00000371711.3	ENSP00000371711.3|ENSP00000454701.1	NA	NA	NA	DMRT1	ENSG00000137090.12	ENST00000382276.8	9	chr9:968137-969090:+	NA	doublesex and mab-3 related transcription factor 1	doublesex and mab-3 related transcription factor 1
C3L-02656_m10	E_C3L-02656_CPTAC_CM_HLAI-W632_BI_EB-Team-20230131-MKP_f00_m12_Slot2-1_1_3976.21619.501.1	1	1	6.54	5.24	2.78	1.3	65.6	5	7670	SSTLVEVTL	b-ion bias	NA	74.672	1.43247	948.523	-1.9	4	Human	ENSP00000329199.5	ENSP00000329199.5|ENSP00000333487.2|ENSP00000350592.4|ENSP00000359301.3	NA	NA	NA	MAGEA6	ENSG00000197172.10	ENST00000329342.9	X	chrX:152767651-152767715:-	ENSP00000480637.1	MAGE family member A6	MAGE family member A6
C3L-02656_m11	E_C3L-02656_CPTAC_CM_HLAI-W632_BI_EB-Team-20230131-MKP_f00_m13_Slot2-1_1_3989.21493.502.1	1	1	6.04	4	1.85	2.04	58.4	5	4990	SSTLVEVTL	b-ion bias	NA	74.2297	1.43204	948.527	2.3	4	Human	ENSP00000329199.5	ENSP00000329199.5|ENSP00000333487.2|ENSP00000350592.4|ENSP00000359301.3	NA	NA	NA	MAGEA6	ENSG00000197172.10	ENST00000329342.9	X	chrX:152767651-152767715:-	ENSP00000480637.1	MAGE family member A6	MAGE family member A6
C3L-04524_m11	E_C3L-04524_CPTAC_CM_HLAI-W632_BI_EB-Team-20230131-MKP_f00_m13_Slot2-4_1_3995.14021.627.1	1	1	10.39	8.95	4.3	1.43	82.8	6	3100	STAKLTAF	b-ion bias	NA	48.427	1.35827	838.468	1.3	8.47	Human	ENSP00000436773.2	ENSP00000436773.2|ENSP00000446443.1|ENSP00000467716.1	NA	NA	NA	KIAA0100	ENSG00000007202.15	ENST00000528896.7	17	chr17:28614446-28615066:-	NA	KIAA0100	KIAA0100
C3L-04518_m10	E_C3L-04518_CPTAC_CM_HLAI-W632_BI_EB-Team-20230131-MKP_f00_m12_Slot2-2_1_3978.17230.1475.2	2	3	14.11	4.74	10.58	9.37	84.3	7	34500	STLPTTINY	dual b/y bias	NA	59.5159	0.835429	505.265	2.6	5.24	Human	ENSP00000350592.4	ENSP00000350592.4	NA	NA	NA	MAGEA12	ENSG00000213401.10	ENST00000357916.8	X	chrX:152737104-152737669:+	ENSP00000377447.3|ENSP00000377478.3	MAGE family member A12	MAGE family member A12
C3L-04518_m11	E_C3L-04518_CPTAC_CM_HLAI-W632_BI_EB-Team-20230131-MKP_f00_m13_Slot2-2_1_3991.17104.454.1	1	5	12.43	4.82	8.97	7.6	82.5	7	58100	STLPTTINY	unbiased	NA	59.0811	1.45964	1009.52	-0.1	5.24	Human	ENSP00000350592.4	ENSP00000350592.4	NA	NA	NA	MAGEA12	ENSG00000213401.10	ENST00000357916.8	X	chrX:152737104-152737669:+	ENSP00000377447.3|ENSP00000377478.3	MAGE family member A12	MAGE family member A12
C3L-04524_m10	E_C3L-04524_CPTAC_CM_HLAI-W632_BI_EB-Team-20230131-MKP_f00_m12_Slot2-4_1_3982.10290.1455.2	2	1	7.88	6.11	1.89	1.77	70.2	5	5470	STVHISSVY	b-ion bias	NA	35.5508	0.848533	496.756	0	6.46	Human	ENSP00000431142.3	ENSP00000431142.3|ENSP00000382404.3|ENSP00000486801.1	NA	NA	NA	CABYR	ENSG00000154040.20	ENST00000486759.6	18	chr18:24161516-24161600:+	ENSP00000432870.1|ENSP00000483621.1	calcium binding tyrosine phosphorylation regulated	calcium binding tyrosine phosphorylation regulated
C3L-04524_m11	E_C3L-04524_CPTAC_CM_HLAI-W632_BI_EB-Team-20230131-MKP_f00_m13_Slot2-4_1_3995.10231.1469.2	2	1	4.63	2.85	3.63	1.78	56.8	5	6520	STVHISSVY	b-ion bias	NA	35.342	0.8395	496.758	4	6.46	Human	ENSP00000431142.3	ENSP00000431142.3|ENSP00000382404.3|ENSP00000486801.1	NA	NA	NA	CABYR	ENSG00000154040.20	ENST00000486759.6	18	chr18:24161516-24161600:+	ENSP00000432870.1|ENSP00000483621.1	calcium binding tyrosine phosphorylation regulated	calcium binding tyrosine phosphorylation regulated
C3L-04531_m10	E_C3L-04531_CPTAC_CM_HLAI-W632_BI_EB-Team-20230131-MKP_f00_m12_Slot2-5_1_3984.10289.1442.2	2	1	7.9	6.77	2.33	1.12	60.9	5	12900	STVHISSVY	b-ion bias	NA	35.5466	0.856766	496.756	0	6.46	Human	ENSP00000431142.3	ENSP00000431142.3|ENSP00000382404.3|ENSP00000486801.1	NA	NA	NA	CABYR	ENSG00000154040.20	ENST00000486759.6	18	chr18:24161516-24161600:+	ENSP00000432870.1|ENSP00000483621.1	calcium binding tyrosine phosphorylation regulated	calcium binding tyrosine phosphorylation regulated
C3L-04524_m10	E_C3L-04524_CPTAC_CM_HLAI-W632_BI_EB-Team-20230131-MKP_f00_m12_Slot2-4_1_3982.11412.1254.2	2	2	10.35	3.06	10.35	7.29	59.5	8	20500	SVISKIDLHKY	unbiased	NA	39.431	0.976145	651.878	5.5	8.24	Human|nuORFdb_human	ENSP00000287394.5	ENSP00000287394.5|ENSP00000429213.1|ENST00000517666.5_1_8:124333376-124408650:-	ATAD2	3' Overlap dORF	3' Overlap dORF	ATAD2	ENSG00000156802.13	ENST00000287394.10	8	chr8:123319850-123321136:-	NA	ATPase family AAA domain containing 2	ATPase family AAA domain containing 2
C3L-04524_m11	E_C3L-04524_CPTAC_CM_HLAI-W632_BI_EB-Team-20230131-MKP_f00_m13_Slot2-4_1_3995.11333.1637.3	3	4	17.41	8.19	10.32	9.22	95	10	31300	SVISKIDLHKY	y-ion bias	NA	39.1468	0.730659	434.92	2.9	8.24	Human|nuORFdb_human	ENSP00000287394.5	ENSP00000287394.5|ENSP00000429213.1|ENST00000517666.5_1_8:124333376-124408650:-	ATAD2	3' Overlap dORF	3' Overlap dORF	ATAD2	ENSG00000156802.13	ENST00000287394.10	8	chr8:123319850-123321136:-	NA	ATPase family AAA domain containing 2	ATPase family AAA domain containing 2
C3L-04518_m10	E_C3L-04518_CPTAC_CM_HLAI-W632_BI_EB-Team-20230131-MKP_f00_m12_Slot2-2_1_3978.10762.401.1	1	2	14.31	4.7	6.91	9.6	87.1	7	15600	SVMGVYVGK	dual b/y bias	NA	37.1787	1.49041	939.499	2.3	8.31	Human	ENSP00000243314.5	ENSP00000243314.5	NA	NA	NA	MAGEA9	ENSG00000123584.7	ENST00000243314.5	X	chrX:149787156-149787737:+	ENSP00000471017.1	MAGE family member A9	MAGE family member A9
C3L-04518_m11	E_C3L-04518_CPTAC_CM_HLAI-W632_BI_EB-Team-20230131-MKP_f00_m13_Slot2-2_1_3991.10607.400.1	1	2	14.7	1.86	9.59	12.84	89.3	6	12900	SVMGVYVGK	dual b/y bias	NA	36.6448	1.49094	939.499	2.3	8.31	Human	ENSP00000243314.5	ENSP00000243314.5	NA	NA	NA	MAGEA9	ENSG00000123584.7	ENST00000243314.5	X	chrX:149787156-149787737:+	ENSP00000471017.1	MAGE family member A9	MAGE family member A9
C3L-04518_m10	E_C3L-04518_CPTAC_CM_HLAI-W632_BI_EB-Team-20230131-MKP_f00_m12_Slot2-2_1_3978.6350.1466.2	2	2	16.7	7.14	9.11	9.56	92	8	35000	SVmGVYVGK	dual b/y bias	m:Oxidized methionine	21.9421	0.841576	478.252	5.2	8.31	Human	ENSP00000243314.5	ENSP00000243314.5	NA	NA	NA	MAGEA9	ENSG00000123584.7	ENST00000243314.5	X	chrX:149787156-149787737:+	ENSP00000471017.1	MAGE family member A9	MAGE family member A9
C3L-04518_m11	E_C3L-04518_CPTAC_CM_HLAI-W632_BI_EB-Team-20230131-MKP_f00_m13_Slot2-2_1_3991.6205.1488.2	2	2	12.54	6.44	5.72	6.1	77.3	7	49600	SVmGVYVGK	dual b/y bias	m:Oxidized methionine	21.4438	0.826938	478.252	5.2	8.31	Human	ENSP00000243314.5	ENSP00000243314.5	NA	NA	NA	MAGEA9	ENSG00000123584.7	ENST00000243314.5	X	chrX:149787156-149787737:+	ENSP00000471017.1	MAGE family member A9	MAGE family member A9
C3L-02656_m10	E_C3L-02656_CPTAC_CM_HLAI-W632_BI_EB-Team-20230131-MKP_f00_m12_Slot2-1_1_3976.16236.1517.2	2	1	10.31	8.65	4.54	1.67	79.7	5	8950	SVMSSNVSF	unbiased	NA	56.0798	0.808762	479.221	0.1	5.24	Human	ENSP00000354660.2	ENSP00000354660.2	NA	NA	NA	MAGEC2	ENSG00000046774.10	ENST00000247452.4	X	chrX:142203988-142204053:-	NA	MAGE family member C2	MAGE family member C2
C3L-02656_m11	E_C3L-02656_CPTAC_CM_HLAI-W632_BI_EB-Team-20230131-MKP_f00_m13_Slot2-1_1_3989.16094.509.1	1	2	8.59	6.41	5.49	2.18	68.9	6	7480	SVMSSNVSF	unbiased	NA	55.5826	1.42745	957.439	4.6	5.24	Human	ENSP00000354660.2	ENSP00000354660.2	NA	NA	NA	MAGEC2	ENSG00000046774.10	ENST00000247452.4	X	chrX:142203988-142204053:-	NA	MAGE family member C2	MAGE family member C2
C3L-02656_m10	E_C3L-02656_CPTAC_CM_HLAI-W632_BI_EB-Team-20230131-MKP_f00_m12_Slot2-1_1_3976.11307.536.1	1	1	11.14	6.28	5.91	4.86	77.5	7	2540	SVmSSNVSF	b-ion bias	m:Oxidized methionine	39.0596	1.41187	973.429	-0.5	5.24	Human	ENSP00000354660.2	ENSP00000354660.2	NA	NA	NA	MAGEC2	ENSG00000046774.10	ENST00000247452.4	X	chrX:142203988-142204053:-	NA	MAGE family member C2	MAGE family member C2
C3L-04518_m10	E_C3L-04518_CPTAC_CM_HLAI-W632_BI_EB-Team-20230131-MKP_f00_m12_Slot2-2_1_3978.16437.1342.2	2	2	12.43	6.87	5.06	5.56	95	7	14800	SVPLSDALLNK	y-ion bias	NA	56.7752	0.920547	578.834	3	5.55	Human|nuORFdb_human	ENSP00000358813.2	ENSP00000358813.2|ENSP00000230510.3|ENST00000430061.2_1_6:80715671-80721208:+	TTK	Out-of-Frame	Out-of-Frame	TTK	ENSG00000112742.10	ENST00000369798.7	6	chr6:80042200-80042527:+	ENSP00000422936.1	TTK protein kinase	TTK protein kinase
C3L-04518_m11	E_C3L-04518_CPTAC_CM_HLAI-W632_BI_EB-Team-20230131-MKP_f00_m13_Slot2-2_1_3991.16308.1345.2	2	1	12.02	5.72	6.24	6.3	95.1	9	6640	SVPLSDALLNK	y-ion bias	NA	56.3317	0.918723	578.835	4.8	5.55	Human|nuORFdb_human	ENSP00000358813.2	ENSP00000358813.2|ENSP00000230510.3|ENST00000430061.2_1_6:80715671-80721208:+	TTK	Out-of-Frame	Out-of-Frame	TTK	ENSG00000112742.10	ENST00000369798.7	6	chr6:80042200-80042527:+	ENSP00000422936.1	TTK protein kinase	TTK protein kinase
C3L-04522_m10	E_C3L-04522_CPTAC_CM_HLAI-W632_BI_EB-Team-20230131-MKP_f00_m12_Slot2-3_1_3980.5831.1369.2	2	1	7.58	1.9	4.53	5.69	62.5	6	7590	SVYENGLSQK	y-ion bias	NA	20.1481	0.90311	562.785	4	5.72	Human|nuORFdb_human	ENSP00000287394.5	ENSP00000287394.5|ENSP00000429213.1|ENST00000517666.5_1_8:124333376-124408650:-|ENST00000521496.5_1_8:124357024-124408597:-	ATAD2	3' Overlap dORF	3' Overlap dORF	ATAD2	ENSG00000156802.13	ENST00000287394.10	8	chr8:123319850-123321136:-	NA	ATPase family AAA domain containing 2	ATPase family AAA domain containing 2
C3L-04522_m11	E_C3L-04522_CPTAC_CM_HLAI-W632_BI_EB-Team-20230131-MKP_f00_m13_Slot2-3_1_3993.5757.1379.2	2	1	4.43	0.41	3.58	4.02	59.6	5	8790	SVYENGLSQK	y-ion bias	NA	19.8929	0.896894	562.786	5.8	5.72	Human|nuORFdb_human	ENSP00000287394.5	ENSP00000287394.5|ENSP00000429213.1|ENST00000517666.5_1_8:124333376-124408650:-|ENST00000521496.5_1_8:124357024-124408597:-	ATAD2	3' Overlap dORF	3' Overlap dORF	ATAD2	ENSG00000156802.13	ENST00000287394.10	8	chr8:123319850-123321136:-	NA	ATPase family AAA domain containing 2	ATPase family AAA domain containing 2
C3L-04522_m10	E_C3L-04522_CPTAC_CM_HLAI-W632_BI_EB-Team-20230131-MKP_f00_m12_Slot2-3_1_3980.6691.1401.2	2	2	8.14	2.7	4.77	5.44	66.4	6	26400	SVYEnGLSQK	y-ion bias	n:Deamidated	23.1168	0.882725	563.276	2.2	4.37	Human|nuORFdb_human	ENSP00000287394.5	ENSP00000287394.5|ENSP00000429213.1|ENST00000517666.5_1_8:124333376-124408650:-|ENST00000521496.5_1_8:124357024-124408597:-	ATAD2	3' Overlap dORF	3' Overlap dORF	ATAD2	ENSG00000156802.13	ENST00000287394.10	8	chr8:123319850-123321136:-	NA	ATPase family AAA domain containing 2	ATPase family AAA domain containing 2
C3L-04522_m11	E_C3L-04522_CPTAC_CM_HLAI-W632_BI_EB-Team-20230131-MKP_f00_m13_Slot2-3_1_3993.6627.1429.2	2	1	15.34	6.99	4.55	8.35	93.8	8	12600	SVYEnGLSQK	y-ion bias	n:Deamidated	22.8965	0.865231	563.276	2.2	4.37	Human|nuORFdb_human	ENSP00000287394.5	ENSP00000287394.5|ENSP00000429213.1|ENST00000517666.5_1_8:124333376-124408650:-|ENST00000521496.5_1_8:124357024-124408597:-	ATAD2	3' Overlap dORF	3' Overlap dORF	ATAD2	ENSG00000156802.13	ENST00000287394.10	8	chr8:123319850-123321136:-	NA	ATPase family AAA domain containing 2	ATPase family AAA domain containing 2
C3L-02656_m10	E_C3L-02656_CPTAC_CM_HLAI-W632_BI_EB-Team-20230131-MKP_f00_m12_Slot2-1_1_3976.20781.1364.2	2	4	19.36	9.95	10.09	9.41	95.4	8	111000	SYQKVIELF	dual b/y bias	NA	71.7786	0.906213	563.811	0.4	5.72	Human	ENSP00000428489.1	ENSP00000428489.1|ENSP00000301905.4	NA	NA	NA	PBK	ENSG00000168078.10	ENST00000522944.5	8	chr8:27810201-27810307:-	NA	PDZ binding kinase	PDZ binding kinase
C3L-02656_m11	E_C3L-02656_CPTAC_CM_HLAI-W632_BI_EB-Team-20230131-MKP_f00_m13_Slot2-1_1_3989.20561.1360.2	2	3	18.83	9.33	10.7	9.5	95.1	8	146000	SYQKVIELF	dual b/y bias	NA	71.0087	0.90886	563.813	3.9	5.72	Human	ENSP00000428489.1	ENSP00000428489.1|ENSP00000301905.4	NA	NA	NA	PBK	ENSG00000168078.10	ENST00000522944.5	8	chr8:27810201-27810307:-	NA	PDZ binding kinase	PDZ binding kinase
C3L-04522_m10	E_C3L-04522_CPTAC_CM_HLAI-W632_BI_EB-Team-20230131-MKP_f00_m12_Slot2-3_1_3980.20473.1359.2	2	9	20.98	11.85	11.41	9.12	97.3	8	696000	SYQKVIELF	dual b/y bias	NA	70.7151	0.909801	563.813	3.9	5.72	Human	ENSP00000428489.1	ENSP00000428489.1|ENSP00000301905.4	NA	NA	NA	PBK	ENSG00000168078.10	ENST00000522944.5	8	chr8:27810201-27810307:-	NA	PDZ binding kinase	PDZ binding kinase
C3L-04522_m11	E_C3L-04522_CPTAC_CM_HLAI-W632_BI_EB-Team-20230131-MKP_f00_m13_Slot2-3_1_3993.20418.1371.2	2	12	20.38	10.6	11.41	9.78	95.6	8	911000	SYQKVIELF	dual b/y bias	NA	70.5196	0.901861	563.813	3.9	5.72	Human	ENSP00000428489.1	ENSP00000428489.1|ENSP00000301905.4	NA	NA	NA	PBK	ENSG00000168078.10	ENST00000522944.5	8	chr8:27810201-27810307:-	NA	PDZ binding kinase	PDZ binding kinase
C3L-04531_m10	E_C3L-04531_CPTAC_CM_HLAI-W632_BI_EB-Team-20230131-MKP_f00_m12_Slot2-5_1_3984.20462.1350.2	2	6	19.99	10.47	11.22	9.52	90.9	8	110000	SYQKVIELF	dual b/y bias	NA	70.6742	0.915285	563.812	2.2	5.72	Human	ENSP00000428489.1	ENSP00000428489.1|ENSP00000301905.4	NA	NA	NA	PBK	ENSG00000168078.10	ENST00000522944.5	8	chr8:27810201-27810307:-	NA	PDZ binding kinase	PDZ binding kinase
C3L-04531_m11	E_C3L-04531_CPTAC_CM_HLAI-W632_BI_EB-Team-20230131-MKP_f00_m13_Slot2-5_1_3997.20451.1370.2	2	5	18.31	9.47	10	8.84	94.7	7	130000	SYQKVIELF	dual b/y bias	NA	70.6524	0.902335	563.813	3.9	5.72	Human	ENSP00000428489.1	ENSP00000428489.1|ENSP00000301905.4	NA	NA	NA	PBK	ENSG00000168078.10	ENST00000522944.5	8	chr8:27810201-27810307:-	NA	PDZ binding kinase	PDZ binding kinase
C3L-02656_m10	E_C3L-02656_CPTAC_CM_HLAI-W632_BI_EB-Team-20230131-MKP_f00_m12_Slot2-1_1_3976.7540.1349.2	2	6	17.65	5.38	14.23	12.27	89.3	8	51900	SYVKVLHHL	dual b/y bias	NA	26.053	0.915757	548.32	1.6	8.35	Human	ENSP00000350592.4	ENSP00000350592.4	NA	NA	NA	MAGEA12	ENSG00000213401.10	ENST00000357916.8	X	chrX:152737104-152737669:+	ENSP00000377447.3|ENSP00000377478.3	MAGE family member A12	MAGE family member A12
C3L-02656_m11	E_C3L-02656_CPTAC_CM_HLAI-W632_BI_EB-Team-20230131-MKP_f00_m13_Slot2-1_1_3989.7112.1349.2	2	7	19.57	4.93	16.35	14.64	95.1	8	113000	SYVKVLHHL	dual b/y bias	NA	24.5708	0.915987	548.322	5.3	8.35	Human	ENSP00000350592.4	ENSP00000350592.4	NA	NA	NA	MAGEA12	ENSG00000213401.10	ENST00000357916.8	X	chrX:152737104-152737669:+	ENSP00000377447.3|ENSP00000377478.3	MAGE family member A12	MAGE family member A12
C3L-02656_m10	E_C3L-02656_CPTAC_CM_HLAI-W632_BI_EB-Team-20230131-MKP_f00_m12_Slot2-1_1_3976.5895.1691.3	3	1	7.51	NA	7.51	7.51	47	6	5370	SYVKVLHHM	y-ion bias	NA	20.3743	0.695381	371.867	-0.8	8.35	Human	ENSP00000329199.5	ENSP00000329199.5|ENSP00000359301.3	NA	NA	NA	MAGEA6	ENSG00000197172.10	ENST00000329342.9	X	chrX:152767651-152767715:-	ENSP00000480637.1	MAGE family member A6	MAGE family member A6
C3L-02656_m11	E_C3L-02656_CPTAC_CM_HLAI-W632_BI_EB-Team-20230131-MKP_f00_m13_Slot2-1_1_3989.5522.1684.3	3	1	6.91	1.78	2.98	5.13	66.6	8	6020	SYVKVLHHM	y-ion bias	NA	19.0812	0.69973	371.869	4.6	8.35	Human	ENSP00000329199.5	ENSP00000329199.5|ENSP00000359301.3	NA	NA	NA	MAGEA6	ENSG00000197172.10	ENST00000329342.9	X	chrX:152767651-152767715:-	ENSP00000480637.1	MAGE family member A6	MAGE family member A6
C3L-04522_m10	E_C3L-04522_CPTAC_CM_HLAI-W632_BI_EB-Team-20230131-MKP_f00_m12_Slot2-3_1_3980.18627.1368.2	2	1	8.51	5.61	2.9	2.9	73.9	5	15300	TEARVQVWF	b-ion bias	NA	64.3418	0.904063	568.3	2.9	5.66	Human	ENSP00000368332.4	ENSP00000368332.4|ENSP00000364524.3|ENSP00000383502.3|ENSP00000375921.2|ENSP00000403389.2|ENSP00000375922.3|ENSP00000386750.3|ENSP00000343052.4|ENSP00000498217.1|ENSP00000338767.5|ENSP00000342092.4|ENSP00000497310.1|ENSP00000315417.3|ENSP00000226382.2|ENSP00000298231.5|ENSP00000363254.1|ENSP00000239461.6|ENSP00000356734.3|ENSP00000450762.1|ENSP00000497035.1	NA	NA	NA	ARX	ENSG00000004848.8	ENST00000379044.5	X	chrX:25003694-25004672:-	ENSP00000401653.2	aristaless related homeobox	aristaless related homeobox
C3L-04518_m11	E_C3L-04518_CPTAC_CM_HLAI-W632_BI_EB-Team-20230131-MKP_f00_m13_Slot2-2_1_3991.4720.1486.2	2	2	12.54	4.38	6.17	8.16	75.2	7	17400	THSATKVLI	b-ion bias	NA	16.3171	0.828202	485.293	6.2	8.44	Human|nuORFdb_human	ENSP00000262013.7	ENSP00000262013.7|ENSP00000484908.1|ENSP00000426900.1|ENSP00000349636.4|ENSP00000423165.1|ENST00000505173.5_1_17:49067015-49124830:-|ENST00000514613.5_1_17:49067015-49156972:-	SPAG9	ncRNA Retained Intron	lncRNA	SPAG9	ENSG00000008294.21	ENST00000262013.12	17	chr17:50962174-50966274:-	NA	sperm associated antigen 9	sperm associated antigen 9
C3L-02656_m10	E_C3L-02656_CPTAC_CM_HLAI-W632_BI_EB-Team-20230131-MKP_f00_m12_Slot2-1_1_3976.12929.1461.2	2	1	13.93	11.71	2.86	2.21	76	8	10800	TLDEKVAEL	dual b/y bias	NA	44.6593	0.844756	509.276	-1.5	4.14	Human	ENSP00000354660.2	ENSP00000354660.2	NA	NA	NA	MAGEC2	ENSG00000046774.10	ENST00000247452.4	X	chrX:142203988-142204053:-	NA	MAGE family member C2	MAGE family member C2
C3L-02656_m11	E_C3L-02656_CPTAC_CM_HLAI-W632_BI_EB-Team-20230131-MKP_f00_m13_Slot2-1_1_3989.12774.1458.2	2	2	15.93	13.21	4.21	2.72	91.4	8	51200	TLDEKVAEL	unbiased	NA	44.1201	0.846763	509.278	2.4	4.14	Human	ENSP00000354660.2	ENSP00000354660.2	NA	NA	NA	MAGEC2	ENSG00000046774.10	ENST00000247452.4	X	chrX:142203988-142204053:-	NA	MAGE family member C2	MAGE family member C2
C3L-04522_m10	E_C3L-04522_CPTAC_CM_HLAI-W632_BI_EB-Team-20230131-MKP_f00_m12_Slot2-3_1_3980.12721.1455.2	2	1	12.51	10.35	2.93	2.16	68.9	7	7390	TLDEKVAEL	unbiased	NA	43.9455	0.848563	509.277	0.4	4.14	Human	ENSP00000354660.2	ENSP00000354660.2	NA	NA	NA	MAGEC2	ENSG00000046774.10	ENST00000247452.4	X	chrX:142203988-142204053:-	NA	MAGE family member C2	MAGE family member C2
C3L-04522_m11	E_C3L-04522_CPTAC_CM_HLAI-W632_BI_EB-Team-20230131-MKP_f00_m13_Slot2-3_1_3993.12687.1453.2	2	1	9.27	6.94	2.33	2.33	60	8	9990	TLDEKVAEL	unbiased	NA	43.8248	0.849469	509.276	-1.5	4.14	Human	ENSP00000354660.2	ENSP00000354660.2	NA	NA	NA	MAGEC2	ENSG00000046774.10	ENST00000247452.4	X	chrX:142203988-142204053:-	NA	MAGE family member C2	MAGE family member C2
C3L-02656_m10	E_C3L-02656_CPTAC_CM_HLAI-W632_BI_EB-Team-20230131-MKP_f00_m12_Slot2-1_1_3976.8036.1386.2	2	1	9.68	6.96	3.85	2.72	66	6	10800	TQHFVQENY	b-ion bias	NA	27.7677	0.892285	583.269	1.3	5.21	Human	ENSP00000359301.3	ENSP00000359301.3	NA	NA	NA	MAGEA3	ENSG00000221867.9	ENST00000370278.4	X	chrX:152701775-152702347:+	ENSP00000473093.1	MAGE family member A3	MAGE family member A3
C3L-02656_m11	E_C3L-02656_CPTAC_CM_HLAI-W632_BI_EB-Team-20230131-MKP_f00_m13_Slot2-1_1_3989.7849.1386.2	2	1	10.65	3.95	5.2	6.7	74.7	6	8540	TQHFVQENY	b-ion bias	NA	27.1146	0.892251	583.271	6.4	5.21	Human	ENSP00000359301.3	ENSP00000359301.3	NA	NA	NA	MAGEA3	ENSG00000221867.9	ENST00000370278.4	X	chrX:152701775-152702347:+	ENSP00000473093.1	MAGE family member A3	MAGE family member A3
C3L-04518_m10	E_C3L-04518_CPTAC_CM_HLAI-W632_BI_EB-Team-20230131-MKP_f00_m12_Slot2-2_1_3978.11598.1391.2	2	2	12.26	0.67	9.87	11.59	58.4	8	9480	TSYEKVINY	dual b/y bias	NA	40.0655	0.88938	558.784	3.2	5.66	Human	ENSP00000243314.5	ENSP00000243314.5	NA	NA	NA	MAGEA9	ENSG00000123584.7	ENST00000243314.5	X	chrX:149787156-149787737:+	ENSP00000471017.1	MAGE family member A9	MAGE family member A9
C3L-04524_m10	E_C3L-04524_CPTAC_CM_HLAI-W632_BI_EB-Team-20230131-MKP_f00_m12_Slot2-4_1_3982.26048.449.1	1	1	9.6	7.44	2.16	2.16	77.2	5	2190	VASELINIL	b-ion bias	NA	89.9709	1.46268	971.58	2.9	4	Human	ENSP00000359361.4	ENSP00000359361.4	NA	NA	NA	DDX43	ENSG00000080007.8	ENST00000370336.5	6	chr6:73417187-73417566:+	NA	DEAD-box helicase 43	DEAD-box helicase 43
C3L-04518_m11	E_C3L-04518_CPTAC_CM_HLAI-W632_BI_EB-Team-20230131-MKP_f00_m13_Slot2-2_1_3991.20802.371.1	1	1	8.96	0.77	5.72	8.19	70.7	5	1000	VAYMNPIAM	unbiased	NA	71.8556	1.50823	1009.49	5.4	5.49	Human|nuORFdb_human	ENSP00000318974.4	ENSP00000318974.4|ENSP00000398401.1|ENST00000439448.2_1_5:60670938-60671679:+	RP11-631M6.2	Pseudogene	Pseudogene	FAM133A	ENSG00000179083.6	ENST00000322139.4	X	chrX:93710164-93712274:+	ENSP00000362169.1	family with sequence similarity 133 member A	family with sequence similarity 133 member A
C3L-04531_m10	E_C3L-04531_CPTAC_CM_HLAI-W632_BI_EB-Team-20230131-MKP_f00_m12_Slot2-5_1_3984.21000.356.1	1	1	12.58	3.8	8.28	8.79	82.1	6	1920	VAYMNPIAM	dual b/y bias	NA	72.5311	1.51688	1009.48	-4.5	5.49	Human|nuORFdb_human	ENSP00000318974.4	ENSP00000318974.4|ENSP00000398401.1|ENST00000439448.2_1_5:60670938-60671679:+	RP11-631M6.2	Pseudogene	Pseudogene	FAM133A	ENSG00000179083.6	ENST00000322139.4	X	chrX:93710164-93712274:+	ENSP00000362169.1	family with sequence similarity 133 member A	family with sequence similarity 133 member A
C3L-04531_m11	E_C3L-04531_CPTAC_CM_HLAI-W632_BI_EB-Team-20230131-MKP_f00_m13_Slot2-5_1_3997.17216.379.1	1	1	4.83	NA	4.83	4.83	59.4	5	1070	VAYmNPIAM	unbiased	m:Oxidized methionine	59.4782	1.50316	1025.48	0.5	5.49	Human|nuORFdb_human	ENSP00000318974.4	ENSP00000318974.4|ENSP00000398401.1|ENST00000439448.2_1_5:60670938-60671679:+	RP11-631M6.2	Pseudogene	Pseudogene	FAM133A	ENSG00000179083.6	ENST00000322139.4	X	chrX:93710164-93712274:+	ENSP00000362169.1	family with sequence similarity 133 member A	family with sequence similarity 133 member A
C3L-04522_m10	E_C3L-04522_CPTAC_CM_HLAI-W632_BI_EB-Team-20230131-MKP_f00_m12_Slot2-3_1_3980.24827.1352.2	2	2	10.02	0.57	9.33	9.45	71.9	5	12400	VEFPYQYDF	dual b/y bias	NA	85.7567	0.914298	604.269	0.1	3.67	Human	ENSP00000436773.2	ENSP00000436773.2|ENSP00000446443.1|ENSP00000467716.1	NA	NA	NA	KIAA0100	ENSG00000007202.15	ENST00000528896.7	17	chr17:28614446-28615066:-	NA	KIAA0100	KIAA0100
C3L-04522_m11	E_C3L-04522_CPTAC_CM_HLAI-W632_BI_EB-Team-20230131-MKP_f00_m13_Slot2-3_1_3993.24804.1358.2	2	1	7.51	NA	7.51	7.51	62.5	6	6600	VEFPYQYDF	dual b/y bias	NA	85.6683	0.910006	604.271	5.1	3.67	Human	ENSP00000436773.2	ENSP00000436773.2|ENSP00000446443.1|ENSP00000467716.1	NA	NA	NA	KIAA0100	ENSG00000007202.15	ENST00000528896.7	17	chr17:28614446-28615066:-	NA	KIAA0100	KIAA0100
C3L-04524_m10	E_C3L-04524_CPTAC_CM_HLAI-W632_BI_EB-Team-20230131-MKP_f00_m12_Slot2-4_1_3982.24783.1345.2	2	1	8.57	2.54	6.74	6.03	61.3	6	5730	VEFPYQYDF	dual b/y bias	NA	85.6033	0.918606	604.27	1.7	3.67	Human	ENSP00000436773.2	ENSP00000436773.2|ENSP00000446443.1|ENSP00000467716.1	NA	NA	NA	KIAA0100	ENSG00000007202.15	ENST00000528896.7	17	chr17:28614446-28615066:-	NA	KIAA0100	KIAA0100
C3L-04524_m11	E_C3L-04524_CPTAC_CM_HLAI-W632_BI_EB-Team-20230131-MKP_f00_m13_Slot2-4_1_3995.24762.1364.2	2	1	10.29	NA	10.29	10.29	70.5	7	4940	VEFPYQYDF	unbiased	NA	85.5219	0.906212	604.269	0.1	3.67	Human	ENSP00000436773.2	ENSP00000436773.2|ENSP00000446443.1|ENSP00000467716.1	NA	NA	NA	KIAA0100	ENSG00000007202.15	ENST00000528896.7	17	chr17:28614446-28615066:-	NA	KIAA0100	KIAA0100
C3L-02656_m10	E_C3L-02656_CPTAC_CM_HLAI-W632_BI_EB-Team-20230131-MKP_f00_m12_Slot2-1_1_3976.28606.405.1	1	1	9.85	8.4	0.96	1.46	74.1	7	4270	VLDGLDVLL	b-ion bias	NA	98.8036	1.48813	956.566	-0.3	3.57	Human|nuORFdb_human	ENSP00000381726.1	ENSP00000381726.1|ENSP00000384058.1|ENST00000398743.6_2_22:22890787-22899309:-	PRAME	3' Overlap dORF	3' Overlap dORF	PRAME	ENSG00000185686.18	ENST00000398741.5	22	chr22:22547702-22548069:-	ENSP00000381728.2|ENSP00000384343.3|ENSP00000385198.1|ENSP00000445675.1	preferentially expressed antigen in melanoma	preferentially expressed antigen in melanoma
C3L-02656_m10	E_C3L-02656_CPTAC_CM_HLAI-W632_BI_EB-Team-20230131-MKP_f00_m12_Slot2-1_1_3976.24320.182.1	1	3	19.43	5.41	14.28	14.02	97.6	8	22300	VLYPVPLESY	dual b/y bias	NA	84.0005	1.61607	1179.63	0.3	4	Human	ENSP00000381726.1	ENSP00000381726.1	NA	NA	NA	PRAME	ENSG00000185686.18	ENST00000398741.5	22	chr22:22547702-22548069:-	ENSP00000381728.2|ENSP00000384343.3|ENSP00000385198.1|ENSP00000445675.1	preferentially expressed antigen in melanoma	preferentially expressed antigen in melanoma
C3L-02656_m11	E_C3L-02656_CPTAC_CM_HLAI-W632_BI_EB-Team-20230131-MKP_f00_m13_Slot2-1_1_3989.24196.251.1	1	4	16.98	5.34	11.87	11.64	95.5	8	10500	VLYPVPLESY	dual b/y bias	NA	83.5633	1.57686	1179.64	8.8	4	Human	ENSP00000381726.1	ENSP00000381726.1	NA	NA	NA	PRAME	ENSG00000185686.18	ENST00000398741.5	22	chr22:22547702-22548069:-	ENSP00000381728.2|ENSP00000384343.3|ENSP00000385198.1|ENSP00000445675.1	preferentially expressed antigen in melanoma	preferentially expressed antigen in melanoma
C3L-04531_m10	E_C3L-04531_CPTAC_CM_HLAI-W632_BI_EB-Team-20230131-MKP_f00_m12_Slot2-5_1_3984.28714.358.1	1	2	12.92	9.38	7.77	3.54	97.1	7	16600	VPLLVLIEA	b-ion bias	NA	99.1674	1.51526	966.625	1.7	4	Human|nuORFdb_human	ENSP00000384638.4	ENSP00000384638.4|ENSP00000304669.7|ENSP00000418191.1|ENSP00000389714.1|ENSP00000486160.1|ENSP00000427821.1|ENSP00000341500.3|ENSP00000355398.5|ENSP00000444675.2|ENSP00000438476.1|ENSP00000441705.2|ENST00000517534.5_1_5:138163374-138223382:+|ENST00000517904.1_1_5:138221939-138240145:+	CTNNA1	3' Overlap dORF	3' Overlap dORF	CTNNA2	ENSG00000066032.18	ENST00000402739.8	2	chr2:80647870-80648689:+	ENSP00000419295.1	catenin alpha 2	catenin alpha 2
C3L-04531_m11	E_C3L-04531_CPTAC_CM_HLAI-W632_BI_EB-Team-20230131-MKP_f00_m13_Slot2-5_1_3997.28720.434.1	1	2	11.88	9.11	5.22	2.77	93.6	6	14200	VPLLVLIEA	b-ion bias	NA	99.2112	1.47143	966.626	3.7	4	Human|nuORFdb_human	ENSP00000384638.4	ENSP00000384638.4|ENSP00000304669.7|ENSP00000418191.1|ENSP00000389714.1|ENSP00000486160.1|ENSP00000427821.1|ENSP00000341500.3|ENSP00000355398.5|ENSP00000444675.2|ENSP00000438476.1|ENSP00000441705.2|ENST00000517534.5_1_5:138163374-138223382:+|ENST00000517904.1_1_5:138221939-138240145:+	CTNNA1	3' Overlap dORF	3' Overlap dORF	CTNNA2	ENSG00000066032.18	ENST00000402739.8	2	chr2:80647870-80648689:+	ENSP00000419295.1	catenin alpha 2	catenin alpha 2
C3L-02656_m10	E_C3L-02656_CPTAC_CM_HLAI-W632_BI_EB-Team-20230131-MKP_f00_m12_Slot2-1_1_3976.25076.1287.2	2	1	16.76	12.42	7.37	4.34	88	8	5450	VQLDSIEDLEV	b-ion bias	NA	86.6148	0.955323	630.323	1.7	3.43	Human|nuORFdb_human	ENSP00000381726.1	ENSP00000381726.1|ENST00000398743.6_2_22:22890787-22899309:-	PRAME	3' Overlap dORF	3' Overlap dORF	PRAME	ENSG00000185686.18	ENST00000398741.5	22	chr22:22547702-22548069:-	ENSP00000381728.2|ENSP00000384343.3|ENSP00000385198.1|ENSP00000445675.1	preferentially expressed antigen in melanoma	preferentially expressed antigen in melanoma
C3L-02656_m11	E_C3L-02656_CPTAC_CM_HLAI-W632_BI_EB-Team-20230131-MKP_f00_m13_Slot2-1_1_3989.25002.1307.2	2	1	7.48	4.46	3.36	3.02	59.6	6	5240	VQLDSIEDLEV	b-ion bias	NA	86.3469	0.942558	630.325	4.9	3.43	Human|nuORFdb_human	ENSP00000381726.1	ENSP00000381726.1|ENST00000398743.6_2_22:22890787-22899309:-	PRAME	3' Overlap dORF	3' Overlap dORF	PRAME	ENSG00000185686.18	ENST00000398741.5	22	chr22:22547702-22548069:-	ENSP00000381728.2|ENSP00000384343.3|ENSP00000385198.1|ENSP00000445675.1	preferentially expressed antigen in melanoma	preferentially expressed antigen in melanoma
C3L-02656_m10	E_C3L-02656_CPTAC_CM_HLAI-W632_BI_EB-Team-20230131-MKP_f00_m12_Slot2-1_1_3976.16366.352.1	1	1	11.7	5.31	8.2	6.39	79.3	7	2690	VYDETEVSL	b-ion bias	NA	56.5285	1.51908	1054.5	5.8	3.57	Human	ENSP00000363391.3	ENSP00000363391.3	NA	NA	NA	SPAG4	ENSG00000061656.10	ENST00000374273.8	20	chr20:35621020-35621094:+	NA	sperm associated antigen 4	sperm associated antigen 4
C3L-02656_m11	E_C3L-02656_CPTAC_CM_HLAI-W632_BI_EB-Team-20230131-MKP_f00_m13_Slot2-1_1_3989.16258.355.1	1	1	10.57	7.36	4.65	3.21	81.1	6	2250	VYDETEVSL	b-ion bias	NA	56.1486	1.51726	1054.49	-3.7	3.57	Human	ENSP00000363391.3	ENSP00000363391.3	NA	NA	NA	SPAG4	ENSG00000061656.10	ENST00000374273.8	20	chr20:35621020-35621094:+	NA	sperm associated antigen 4	sperm associated antigen 4
C3L-02656_m10	E_C3L-02656_CPTAC_CM_HLAI-W632_BI_EB-Team-20230131-MKP_f00_m12_Slot2-1_1_3976.28357.330.1	1	1	11.64	6.51	3.75	5.13	83.2	6	5680	VYTLDIPVL	b-ion bias	NA	97.9437	1.53153	1032.59	-7.3	3.8	Human|nuORFdb_human	ENSP00000287394.5	ENSP00000287394.5|ENSP00000429213.1|ENST00000517666.5_1_8:124333376-124408650:-|ENST00000521496.5_1_8:124357024-124408597:-	ATAD2	3' Overlap dORF	3' Overlap dORF	ATAD2	ENSG00000156802.13	ENST00000287394.10	8	chr8:123319850-123321136:-	NA	ATPase family AAA domain containing 2	ATPase family AAA domain containing 2
C3L-02656_m11	E_C3L-02656_CPTAC_CM_HLAI-W632_BI_EB-Team-20230131-MKP_f00_m13_Slot2-1_1_3989.28312.328.1	1	1	10.74	7.38	3.63	3.35	80.9	5	3160	VYTLDIPVL	b-ion bias	NA	97.7774	1.53296	1032.6	2.3	3.8	Human|nuORFdb_human	ENSP00000287394.5	ENSP00000287394.5|ENSP00000429213.1|ENST00000517666.5_1_8:124333376-124408650:-|ENST00000521496.5_1_8:124357024-124408597:-	ATAD2	3' Overlap dORF	3' Overlap dORF	ATAD2	ENSG00000156802.13	ENST00000287394.10	8	chr8:123319850-123321136:-	NA	ATPase family AAA domain containing 2	ATPase family AAA domain containing 2
C3L-02656_m11	E_C3L-02656_CPTAC_CM_HLAI-W632_BI_EB-Team-20230131-MKP_f00_m13_Slot2-1_1_3989.17866.1603.3	3	2	12.98	3.12	9.36	9.85	77	8	33400	VYVPHIHVW	y-ion bias	NA	61.7035	0.753161	383.88	4.4	6.89	Human|nuORFdb_human	ENSP00000287394.5	ENSP00000287394.5|ENSP00000429213.1|ENST00000517666.5_1_8:124333376-124408650:-|ENST00000521496.5_1_8:124357024-124408597:-	ATAD2	3' Overlap dORF	3' Overlap dORF	ATAD2	ENSG00000156802.13	ENST00000287394.10	8	chr8:123319850-123321136:-	NA	ATPase family AAA domain containing 2	ATPase family AAA domain containing 2
C3L-04522_m10	E_C3L-04522_CPTAC_CM_HLAI-W632_BI_EB-Team-20230131-MKP_f00_m12_Slot2-3_1_3980.17761.1294.2	2	6	16.29	7.56	8.44	8.73	84.4	7	37100	VYVPHIHVW	dual b/y bias	NA	61.3517	0.95074	575.317	5.5	6.89	Human|nuORFdb_human	ENSP00000287394.5	ENSP00000287394.5|ENSP00000429213.1|ENST00000517666.5_1_8:124333376-124408650:-|ENST00000521496.5_1_8:124357024-124408597:-	ATAD2	3' Overlap dORF	3' Overlap dORF	ATAD2	ENSG00000156802.13	ENST00000287394.10	8	chr8:123319850-123321136:-	NA	ATPase family AAA domain containing 2	ATPase family AAA domain containing 2
C3L-04522_m11	E_C3L-04522_CPTAC_CM_HLAI-W632_BI_EB-Team-20230131-MKP_f00_m13_Slot2-3_1_3993.17692.1299.2	2	5	14.7	5.81	8.17	8.88	75.1	7	46300	VYVPHIHVW	dual b/y bias	NA	61.1066	0.947845	575.317	5.5	6.89	Human|nuORFdb_human	ENSP00000287394.5	ENSP00000287394.5|ENSP00000429213.1|ENST00000517666.5_1_8:124333376-124408650:-|ENST00000521496.5_1_8:124357024-124408597:-	ATAD2	3' Overlap dORF	3' Overlap dORF	ATAD2	ENSG00000156802.13	ENST00000287394.10	8	chr8:123319850-123321136:-	NA	ATPase family AAA domain containing 2	ATPase family AAA domain containing 2
C3L-04531_m11	E_C3L-04531_CPTAC_CM_HLAI-W632_BI_EB-Team-20230131-MKP_f00_m13_Slot2-5_1_3997.17755.1611.3	3	1	6.32	2.33	5.08	3.99	52.6	7	1800	VYVPHIHVW	y-ion bias	NA	61.3389	0.747897	383.879	1.8	6.89	Human|nuORFdb_human	ENSP00000287394.5	ENSP00000287394.5|ENSP00000429213.1|ENST00000517666.5_1_8:124333376-124408650:-|ENST00000521496.5_1_8:124357024-124408597:-	ATAD2	3' Overlap dORF	3' Overlap dORF	ATAD2	ENSG00000156802.13	ENST00000287394.10	8	chr8:123319850-123321136:-	NA	ATPase family AAA domain containing 2	ATPase family AAA domain containing 2
C3L-04522_m10	E_C3L-04522_CPTAC_CM_HLAI-W632_BI_EB-Team-20230131-MKP_f00_m12_Slot2-3_1_3980.22672.1598.3	3	1	5.98	1.96	3.58	4.02	61	5	3710	VYVPHIHVWW	unbiased	NA	78.3148	0.756293	445.904	-3.9	6.89	Human|nuORFdb_human	ENSP00000287394.5	ENSP00000287394.5|ENSP00000429213.1|ENST00000517666.5_1_8:124333376-124408650:-|ENST00000521496.5_1_8:124357024-124408597:-	ATAD2	3' Overlap dORF	3' Overlap dORF	ATAD2	ENSG00000156802.13	ENST00000287394.10	8	chr8:123319850-123321136:-	NA	ATPase family AAA domain containing 2	ATPase family AAA domain containing 2
C3L-04522_m11	E_C3L-04522_CPTAC_CM_HLAI-W632_BI_EB-Team-20230131-MKP_f00_m13_Slot2-3_1_3993.22604.1589.3	3	3	9.56	0.7	5.68	8.86	62.9	6	12500	VYVPHIHVWW	unbiased	NA	78.069	0.761645	445.905	0.6	6.89	Human|nuORFdb_human	ENSP00000287394.5	ENSP00000287394.5|ENSP00000429213.1|ENST00000517666.5_1_8:124333376-124408650:-|ENST00000521496.5_1_8:124357024-124408597:-	ATAD2	3' Overlap dORF	3' Overlap dORF	ATAD2	ENSG00000156802.13	ENST00000287394.10	8	chr8:123319850-123321136:-	NA	ATPase family AAA domain containing 2	ATPase family AAA domain containing 2
C3L-02656_m10	E_C3L-02656_CPTAC_CM_HLAI-W632_BI_EB-Team-20230131-MKP_f00_m12_Slot2-1_1_3976.7624.1699.3	3	1	8.03	2.78	4.68	5.25	70.3	5	2130	YAGREHFVY	unbiased	NA	26.343	0.690392	381.185	0.8	6.75	Human	ENSP00000354660.2	ENSP00000354660.2	NA	NA	NA	MAGEC2	ENSG00000046774.10	ENST00000247452.4	X	chrX:142203988-142204053:-	NA	MAGE family member C2	MAGE family member C2
C3L-02656_m10	E_C3L-02656_CPTAC_CM_HLAI-W632_BI_EB-Team-20230131-MKP_f00_m12_Slot2-1_1_3976.6903.612.1	1	1	8.87	5.13	4	3.74	80.3	5	5330	YDGEEHSV	unbiased	NA	23.8538	1.36721	935.374	-0.1	4.13	Human	ENSP00000368273.4	ENSP00000368273.4	NA	NA	NA	MAGEB2	ENSG00000099399.6	ENST00000378988.5	X	chrX:30219538-30220089:+	NA	MAGE family member B2	MAGE family member B2
C3L-02656_m11	E_C3L-02656_CPTAC_CM_HLAI-W632_BI_EB-Team-20230131-MKP_f00_m13_Slot2-1_1_3989.6766.610.1	1	2	14.14	7.72	8.1	6.43	94	6	10700	YDGEEHSV	unbiased	NA	23.3762	1.36816	935.376	2	4.13	Human	ENSP00000368273.4	ENSP00000368273.4	NA	NA	NA	MAGEB2	ENSG00000099399.6	ENST00000378988.5	X	chrX:30219538-30220089:+	NA	MAGE family member B2	MAGE family member B2
C3L-02656_m10	E_C3L-02656_CPTAC_CM_HLAI-W632_BI_EB-Team-20230131-MKP_f00_m12_Slot2-1_1_3976.10776.1345.2	2	1	7.53	1.96	5.95	5.57	68.1	7	8140	YLQEKLHAL	unbiased	NA	37.2264	0.918679	557.817	1.1	6.75	Human	ENSP00000308021.7	ENSP00000308021.7|ENSP00000448012.1	NA	NA	NA	CEP290	ENSG00000198707.16	ENST00000309041.11	12	chr12:88049014-88049186:-	NA	centrosomal protein 290	centrosomal protein 290
C3L-02656_m10	E_C3L-02656_CPTAC_CM_HLAI-W632_BI_EB-Team-20230131-MKP_f00_m12_Slot2-1_1_3976.16094.1427.2	2	1	7.26	5.83	1.43	1.43	60.7	7	2440	YLQRIALY	unbiased	NA	55.5897	0.866584	520.302	3.1	8.59	Human|nuORFdb_human	ENSP00000384638.4	ENSP00000384638.4|ENSP00000304669.7|ENSP00000418191.1|ENSP00000427821.1|ENSP00000341500.3|ENSP00000355398.5|ENSP00000444675.2|ENSP00000438476.1|ENST00000467892.1_1_2:80816479-80835548:+|ENST00000522792.1_1_5:138268134-138269775:+	CTNNA2	ncRNA Retained Intron	lncRNA	CTNNA2	ENSG00000066032.18	ENST00000402739.8	2	chr2:80647870-80648689:+	ENSP00000419295.1	catenin alpha 2	catenin alpha 2
C3L-02656_m10	E_C3L-02656_CPTAC_CM_HLAI-W632_BI_EB-Team-20230131-MKP_f00_m12_Slot2-1_1_3976.21956.1360.2	2	1	5.57	2.42	2.31	3.15	58.1	5	4670	YPPLHEWVL	unbiased	NA	75.8363	0.908718	577.308	4	5.24	Human	ENSP00000359301.3	ENSP00000359301.3	NA	NA	NA	MAGEA3	ENSG00000221867.9	ENST00000370278.4	X	chrX:152701775-152702347:+	ENSP00000473093.1	MAGE family member A3	MAGE family member A3
C3L-02656_m11	E_C3L-02656_CPTAC_CM_HLAI-W632_BI_EB-Team-20230131-MKP_f00_m13_Slot2-1_1_3989.21774.1358.2	2	2	6.29	2.56	1.46	3.73	62.8	5	16800	YPPLHEWVL	unbiased	NA	75.2003	0.910215	577.308	4	5.24	Human	ENSP00000359301.3	ENSP00000359301.3	NA	NA	NA	MAGEA3	ENSG00000221867.9	ENST00000370278.4	X	chrX:152701775-152702347:+	ENSP00000473093.1	MAGE family member A3	MAGE family member A3
C3L-04518_m11	E_C3L-04518_CPTAC_CM_HLAI-W632_BI_EB-Team-20230131-MKP_f00_m13_Slot2-2_1_3991.14061.1456.2	2	2	11.07	7.9	3.17	3.17	73.6	6	20500	YPSLREAAL	unbiased	NA	48.5726	0.847935	510.281	2.7	6	Human	ENSP00000276344.2	ENSP00000276344.2	NA	NA	NA	MAGEA4	ENSG00000147381.11	ENST00000276344.6	X	chrX:151924616-151925170:+	ENSP00000353379.2|ENSP00000359360.1|ENSP00000359365.3|ENSP00000377497.1|ENSP00000377498.1	MAGE family member A4	MAGE family member A4
C3L-04522_m10	E_C3L-04522_CPTAC_CM_HLAI-W632_BI_EB-Team-20230131-MKP_f00_m12_Slot2-3_1_3980.20497.1405.2	2	1	12.23	7.17	5.74	5.06	79.5	5	10300	YQKVIELF	dual b/y bias	NA	70.7979	0.880069	520.296	2.4	6	Human	ENSP00000428489.1	ENSP00000428489.1|ENSP00000301905.4	NA	NA	NA	PBK	ENSG00000168078.10	ENST00000522944.5	8	chr8:27810201-27810307:-	NA	PDZ binding kinase	PDZ binding kinase
C3L-04522_m11	E_C3L-04522_CPTAC_CM_HLAI-W632_BI_EB-Team-20230131-MKP_f00_m13_Slot2-3_1_3993.20461.333.1	1	1	7.52	3.8	4.31	3.71	75.5	6	1640	YQKVIELF	b-ion bias	NA	70.668	1.53005	1039.58	-2.2	6	Human	ENSP00000428489.1	ENSP00000428489.1|ENSP00000301905.4	NA	NA	NA	PBK	ENSG00000168078.10	ENST00000522944.5	8	chr8:27810201-27810307:-	NA	PDZ binding kinase	PDZ binding kinase
C3L-02656_m10	E_C3L-02656_CPTAC_CM_HLAI-W632_BI_EB-Team-20230131-MKP_f00_m12_Slot2-1_1_3976.9346.1314.2	2	1	9.27	6.72	1.76	2.55	59.1	5	6410	YTGQHCEKKD	unbiased	C:Carbamidomethylation,	32.2897	0.937875	633.286	5.4	6.76	Human	ENSP00000272771.5	ENSP00000272771.5|ENSP00000376128.1	NA	NA	NA	TMEFF2	ENSG00000144339.12	ENST00000272771.10	2	chr2:191949046-191950313:-	NA	transmembrane protein with EGF like and two follistatin like domains 2	transmembrane protein with EGF like and two follistatin like domains 2
C3L-04524_m10	E_C3L-04524_CPTAC_CM_HLAI-W632_BI_EB-Team-20230131-MKP_f00_m12_Slot2-4_1_3982.9662.1403.2	2	3	12.49	7.42	5.27	5.07	73.8	6	111000	YVHSSVAQW	b-ion bias	NA	33.3804	0.881859	538.764	4.4	6.74	Human	ENSP00000262013.7	ENSP00000262013.7|ENSP00000484908.1|ENSP00000426900.1|ENSP00000349636.4|ENSP00000423165.1	NA	NA	NA	SPAG9	ENSG00000008294.21	ENST00000262013.12	17	chr17:50962174-50966274:-	NA	sperm associated antigen 9	sperm associated antigen 9
C3L-04524_m11	E_C3L-04524_CPTAC_CM_HLAI-W632_BI_EB-Team-20230131-MKP_f00_m13_Slot2-4_1_3995.9583.1412.2	2	2	12.74	6.98	7.79	5.76	84.7	6	116000	YVHSSVAQW	b-ion bias	NA	33.1049	0.875638	538.764	2.6	6.74	Human	ENSP00000262013.7	ENSP00000262013.7|ENSP00000484908.1|ENSP00000426900.1|ENSP00000349636.4|ENSP00000423165.1	NA	NA	NA	SPAG9	ENSG00000008294.21	ENST00000262013.12	17	chr17:50962174-50966274:-	NA	sperm associated antigen 9	sperm associated antigen 9

## Sheet: CTA_Melanoma
directory	filename	parent_charge	numPSMsObserved	score	rank2Score	deltaForwardReverseScore	deltaRank1Rank2Score	percent_scored_peak_intensity	backbone_cleavage_score	totalIntensity	sequence	fragmentationCategory	modifications	retentionTimeMin	IonMobility_1_over_K0	parent_m_over_z	delta_parent_mass_ppm	peptide_pI	species	accession_number	accession_numbers	geneSymbol_nuORFdb	mergeType	plotType	geneSymbol	geneID	transcriptID	chromosome	genomeCoordinates	redundant_accession_numbers	proteinName	entry_name
C3L-04518_m10	E_C3L-04518_CPTAC_CM_HLAI-W632_BI_EB-Team-20230131-MKP_f00_m12_Slot2-2_1_3978.5548.1284.2	2	1	16.06	6.05	10.85	10.01	82.6	9	5890	AAFDGRHSQTL	unbiased	NA	19.1733	0.956969	601.802	4.5	6.79	Human|nuORFdb_human	ENSP00000381726.1	ENSP00000381726.1|ENSP00000384058.1|ENST00000398743.6_2_22:22890787-22899309:-	PRAME	3' Overlap dORF	3' Overlap dORF	PRAME	ENSG00000185686.18	ENST00000398741.5	22	chr22:22547702-22548069:-	ENSP00000381728.2|ENSP00000384343.3|ENSP00000385198.1|ENSP00000445675.1	preferentially expressed antigen in melanoma	preferentially expressed antigen in melanoma
C3L-04518_m11	E_C3L-04518_CPTAC_CM_HLAI-W632_BI_EB-Team-20230131-MKP_f00_m13_Slot2-2_1_3991.5383.1284.2	2	1	16.69	5.58	9.83	11.12	87.3	9	8940	AAFDGRHSQTL	unbiased	NA	18.6063	0.956811	601.802	4.5	6.79	Human|nuORFdb_human	ENSP00000381726.1	ENSP00000381726.1|ENSP00000384058.1|ENST00000398743.6_2_22:22890787-22899309:-	PRAME	3' Overlap dORF	3' Overlap dORF	PRAME	ENSG00000185686.18	ENST00000398741.5	22	chr22:22547702-22548069:-	ENSP00000381728.2|ENSP00000384343.3|ENSP00000385198.1|ENSP00000445675.1	preferentially expressed antigen in melanoma	preferentially expressed antigen in melanoma
C3L-04524_m10	E_C3L-04524_CPTAC_CM_HLAI-W632_BI_EB-Team-20230131-MKP_f00_m12_Slot2-4_1_3982.5622.1302.2	2	4	15.36	3.9	12.55	11.46	79.5	9	25000	AAFDGRHSQTL	unbiased	NA	19.4298	0.945576	601.805	9.5	6.79	Human|nuORFdb_human	ENSP00000381726.1	ENSP00000381726.1|ENSP00000384058.1|ENST00000398743.6_2_22:22890787-22899309:-	PRAME	3' Overlap dORF	3' Overlap dORF	PRAME	ENSG00000185686.18	ENST00000398741.5	22	chr22:22547702-22548069:-	ENSP00000381728.2|ENSP00000384343.3|ENSP00000385198.1|ENSP00000445675.1	preferentially expressed antigen in melanoma	preferentially expressed antigen in melanoma
C3L-04524_m11	E_C3L-04524_CPTAC_CM_HLAI-W632_BI_EB-Team-20230131-MKP_f00_m13_Slot2-4_1_3995.5548.1309.2	2	5	14.35	4.41	9.13	9.94	84.1	9	47800	AAFDGRHSQTL	unbiased	NA	19.1709	0.941131	601.802	2.9	6.79	Human|nuORFdb_human	ENSP00000381726.1	ENSP00000381726.1|ENSP00000384058.1|ENST00000398743.6_2_22:22890787-22899309:-	PRAME	3' Overlap dORF	3' Overlap dORF	PRAME	ENSG00000185686.18	ENST00000398741.5	22	chr22:22547702-22548069:-	ENSP00000381728.2|ENSP00000384343.3|ENSP00000385198.1|ENSP00000445675.1	preferentially expressed antigen in melanoma	preferentially expressed antigen in melanoma
C3L-04531_m10	E_C3L-04531_CPTAC_CM_HLAI-W632_BI_EB-Team-20230131-MKP_f00_m12_Slot2-5_1_3984.5628.1291.2	2	1	8.54	1.47	6.8	7.07	62.3	8	3400	AAFDGRHSQTL	unbiased	NA	19.4538	0.952551	601.802	4.5	6.79	Human|nuORFdb_human	ENSP00000381726.1	ENSP00000381726.1|ENSP00000384058.1|ENST00000398743.6_2_22:22890787-22899309:-	PRAME	3' Overlap dORF	3' Overlap dORF	PRAME	ENSG00000185686.18	ENST00000398741.5	22	chr22:22547702-22548069:-	ENSP00000381728.2|ENSP00000384343.3|ENSP00000385198.1|ENSP00000445675.1	preferentially expressed antigen in melanoma	preferentially expressed antigen in melanoma
C3L-04531_m11	E_C3L-04531_CPTAC_CM_HLAI-W632_BI_EB-Team-20230131-MKP_f00_m13_Slot2-5_1_3997.5598.1625.3	3	1	8.77	5.56	1.62	3.21	73	6	4540	AAFDGRHSQTL	unbiased	NA	19.3482	0.738359	401.538	6.8	6.79	Human|nuORFdb_human	ENSP00000381726.1	ENSP00000381726.1|ENSP00000384058.1|ENST00000398743.6_2_22:22890787-22899309:-	PRAME	3' Overlap dORF	3' Overlap dORF	PRAME	ENSG00000185686.18	ENST00000398741.5	22	chr22:22547702-22548069:-	ENSP00000381728.2|ENSP00000384343.3|ENSP00000385198.1|ENSP00000445675.1	preferentially expressed antigen in melanoma	preferentially expressed antigen in melanoma
C3L-04522_m10	E_C3L-04522_CPTAC_CM_HLAI-W632_BI_EB-Team-20230131-MKP_f00_m12_Slot2-3_1_3980.7795.1484.2	2	1	11.21	9.11	1.24	2.11	91.6	5	11900	AEAVSTRW	unbiased	NA	26.9313	0.830015	460.238	6	6.05	Human	ENSP00000361998.3	ENSP00000361998.3|ENSP00000349235.1|ENSP00000312709.5|ENSP00000320283.6	NA	NA	NA	TAF7L	ENSG00000102387.15	ENST00000372907.7	X	chrX:101268253-101269195:-	NA	TATA-box binding protein associated factor 7 like	TATA-box binding protein associated factor 7 like
C3L-04522_m10	E_C3L-04522_CPTAC_CM_HLAI-W632_BI_EB-Team-20230131-MKP_f00_m12_Slot2-3_1_3980.14617.1240.2	2	1	8.15	NA	8.15	8.15	62.7	8	4360	AEFEEKMNENW	unbiased	NA	50.494	0.984469	713.804	4.5	4.09	Human|nuORFdb_human	ENSP00000318974.4	ENSP00000318974.4|ENSP00000398401.1|ENSP00000389783.1|ENST00000332869.5_1_10:60475484-60475616:+|ENST00000439448.2_1_5:60670938-60671679:+|ENST00000481407.5_1_7:92207439-92210911:-	FAM133CP	Pseudogene	Pseudogene	FAM133A	ENSG00000179083.6	ENST00000322139.4	X	chrX:93710164-93712274:+	ENSP00000362169.1	family with sequence similarity 133 member A	family with sequence similarity 133 member A
C3L-04522_m11	E_C3L-04522_CPTAC_CM_HLAI-W632_BI_EB-Team-20230131-MKP_f00_m13_Slot2-3_1_3993.14585.1246.2	2	1	7.66	NA	7.66	7.66	53.2	7	3010	AEFEEKMNENW	unbiased	NA	50.3784	0.980876	713.802	1.7	4.09	Human|nuORFdb_human	ENSP00000318974.4	ENSP00000318974.4|ENSP00000398401.1|ENSP00000389783.1|ENST00000332869.5_1_10:60475484-60475616:+|ENST00000439448.2_1_5:60670938-60671679:+|ENST00000481407.5_1_7:92207439-92210911:-	FAM133CP	Pseudogene	Pseudogene	FAM133A	ENSG00000179083.6	ENST00000322139.4	X	chrX:93710164-93712274:+	ENSP00000362169.1	family with sequence similarity 133 member A	family with sequence similarity 133 member A
C3L-04522_m10	E_C3L-04522_CPTAC_CM_HLAI-W632_BI_EB-Team-20230131-MKP_f00_m12_Slot2-3_1_3980.10494.1244.2	2	1	10.38	NA	11.26	10.38	67.9	8	4360	AEFEEKmNENW	unbiased	m:Oxidized methionine	36.255	0.98204	721.804	7.9	4.09	Human|nuORFdb_human	ENSP00000318974.4	ENSP00000318974.4|ENSP00000398401.1|ENSP00000389783.1|ENST00000332869.5_1_10:60475484-60475616:+|ENST00000439448.2_1_5:60670938-60671679:+|ENST00000481407.5_1_7:92207439-92210911:-	FAM133CP	Pseudogene	Pseudogene	FAM133A	ENSG00000179083.6	ENST00000322139.4	X	chrX:93710164-93712274:+	ENSP00000362169.1	family with sequence similarity 133 member A	family with sequence similarity 133 member A
C3L-04522_m11	E_C3L-04522_CPTAC_CM_HLAI-W632_BI_EB-Team-20230131-MKP_f00_m13_Slot2-3_1_3993.15900.1456.2	2	1	8.22	NA	8.22	8.22	45.9	7	10400	AENTLSKLL	unbiased	NA	54.9189	0.847971	494.789	3.4	6.05	Human	ENSP00000355114.3	ENSP00000355114.3	NA	NA	NA	DCAF12	ENSG00000198876.13	ENST00000361264.9	9	chr9:34086387-34088352:-	NA	DDB1 and CUL4 associated factor 12	DDB1 and CUL4 associated factor 12
C3L-04522_m10	E_C3L-04522_CPTAC_CM_HLAI-W632_BI_EB-Team-20230131-MKP_f00_m12_Slot2-3_1_3980.12587.1442.2	2	1	10.88	NA	10.88	10.88	54.2	7	12800	AETSYVKVL	dual b/y bias	NA	43.483	0.856963	505.283	2.3	6.04	Human	ENSP00000286482.1	ENSP00000286482.1|ENSP00000276344.2|ENSP00000349085.5	NA	NA	NA	MAGEA8	ENSG00000156009.10	ENST00000286482.6	X	chrX:149885227-149885825:+	ENSP00000438293.1|ENSP00000443776.1	MAGE family member A8	MAGE family member A8
C3L-04522_m11	E_C3L-04522_CPTAC_CM_HLAI-W632_BI_EB-Team-20230131-MKP_f00_m13_Slot2-3_1_3993.12545.1446.2	2	1	7.01	NA	7.01	7.01	56.5	7	12600	AETSYVKVL	y-ion bias	NA	43.3347	0.85399	505.285	6.2	6.04	Human	ENSP00000286482.1	ENSP00000286482.1|ENSP00000276344.2|ENSP00000349085.5	NA	NA	NA	MAGEA8	ENSG00000156009.10	ENST00000286482.6	X	chrX:149885227-149885825:+	ENSP00000438293.1|ENSP00000443776.1	MAGE family member A8	MAGE family member A8
C3L-02656_m10	E_C3L-02656_CPTAC_CM_HLAI-W632_BI_EB-Team-20230131-MKP_f00_m12_Slot2-1_1_3976.18908.541.1	1	1	4.58	2.52	1.19	2.05	47.9	5	2480	AIIESTPEL	unbiased	NA	65.3086	1.40913	972.522	-2.9	3.8	Human|nuORFdb_human	ENSP00000262013.7	ENSP00000262013.7|ENSP00000484908.1|ENSP00000426900.1|ENSP00000349636.4|ENSP00000423165.1|ENST00000505173.5_1_17:49067015-49124830:-|ENST00000514613.5_1_17:49067015-49156972:-	SPAG9	ncRNA Retained Intron	lncRNA	SPAG9	ENSG00000008294.21	ENST00000262013.12	17	chr17:50962174-50966274:-	NA	sperm associated antigen 9	sperm associated antigen 9
C3L-02656_m11	E_C3L-02656_CPTAC_CM_HLAI-W632_BI_EB-Team-20230131-MKP_f00_m13_Slot2-1_1_3989.18723.534.1	1	1	7.48	4.22	1.06	3.26	62	5	1610	AIIESTPEL	unbiased	NA	64.6626	1.41329	972.529	4.3	3.8	Human|nuORFdb_human	ENSP00000262013.7	ENSP00000262013.7|ENSP00000484908.1|ENSP00000426900.1|ENSP00000349636.4|ENSP00000423165.1|ENST00000505173.5_1_17:49067015-49124830:-|ENST00000514613.5_1_17:49067015-49156972:-	SPAG9	ncRNA Retained Intron	lncRNA	SPAG9	ENSG00000008294.21	ENST00000262013.12	17	chr17:50962174-50966274:-	NA	sperm associated antigen 9	sperm associated antigen 9
C3L-04518_m10	E_C3L-04518_CPTAC_CM_HLAI-W632_BI_EB-Team-20230131-MKP_f00_m12_Slot2-2_1_3978.9819.650.1	1	1	9.15	6.56	3.84	2.59	66.7	6	3610	ALGVTITK	dual b/y bias	NA	33.9202	1.34436	802.503	-0.3	8.8	Human	ENSP00000184183.4	ENSP00000184183.4|ENSP00000251776.4|ENSP00000421662.1	NA	NA	NA	ROPN1	ENSG00000065371.17	ENST00000184183.8	3	chr3:123968521-123969157:-	ENSP00000385919.3|ENSP00000483603.1	rhophilin associated tail protein 1	rhophilin associated tail protein 1
C3L-04518_m11	E_C3L-04518_CPTAC_CM_HLAI-W632_BI_EB-Team-20230131-MKP_f00_m13_Slot2-2_1_3991.9643.649.1	1	1	7.04	4.1	3.33	2.94	69.9	5	3180	ALGVTITK	unbiased	NA	33.3169	1.34539	802.504	0.9	8.8	Human	ENSP00000184183.4	ENSP00000184183.4|ENSP00000251776.4|ENSP00000421662.1	NA	NA	NA	ROPN1	ENSG00000065371.17	ENST00000184183.8	3	chr3:123968521-123969157:-	ENSP00000385919.3|ENSP00000483603.1	rhophilin associated tail protein 1	rhophilin associated tail protein 1
C3L-02656_m10	E_C3L-02656_CPTAC_CM_HLAI-W632_BI_EB-Team-20230131-MKP_f00_m12_Slot2-1_1_3976.19013.1464.2	2	1	9.94	6.99	2.86	2.95	73	7	8860	ALLSAVTRL	y-ion bias	NA	65.671	0.842309	472.301	1.3	9.79	Human	ENSP00000384638.4	ENSP00000384638.4|ENSP00000304669.7|ENSP00000418191.1|ENSP00000486160.1|ENSP00000427821.1	NA	NA	NA	CTNNA2	ENSG00000066032.18	ENST00000402739.8	2	chr2:80647870-80648689:+	ENSP00000419295.1	catenin alpha 2	catenin alpha 2
C3L-02656_m10	E_C3L-02656_CPTAC_CM_HLAI-W632_BI_EB-Team-20230131-MKP_f00_m12_Slot2-1_1_3976.24618.325.1	1	3	11.62	8.61	4.05	3.01	81	6	12500	ALQDLLSEY	b-ion bias	NA	85.033	1.53472	1051.54	8.9	3.67	Human|nuORFdb_human	ENSP00000384638.4	ENSP00000384638.4|ENSP00000304669.7|ENSP00000418191.1|ENSP00000389714.1|ENSP00000486160.1|ENSP00000427821.1|ENSP00000441444.2|ENST00000522730.1_1_5:138160461-138163428:+	CTNNA1	3' Overlap dORF	3' Overlap dORF	CTNNA2	ENSG00000066032.18	ENST00000402739.8	2	chr2:80647870-80648689:+	ENSP00000419295.1	catenin alpha 2	catenin alpha 2
C3L-02656_m11	E_C3L-02656_CPTAC_CM_HLAI-W632_BI_EB-Team-20230131-MKP_f00_m13_Slot2-1_1_3989.24542.320.1	1	2	10.54	7.64	2.47	2.9	76.7	5	7790	ALQDLLSEY	unbiased	NA	84.7584	1.53755	1051.53	-0.6	3.67	Human|nuORFdb_human	ENSP00000384638.4	ENSP00000384638.4|ENSP00000304669.7|ENSP00000418191.1|ENSP00000389714.1|ENSP00000486160.1|ENSP00000427821.1|ENSP00000441444.2|ENST00000522730.1_1_5:138160461-138163428:+	CTNNA1	3' Overlap dORF	3' Overlap dORF	CTNNA2	ENSG00000066032.18	ENST00000402739.8	2	chr2:80647870-80648689:+	ENSP00000419295.1	catenin alpha 2	catenin alpha 2
C3L-02656_m11	E_C3L-02656_CPTAC_CM_HLAI-W632_BI_EB-Team-20230131-MKP_f00_m13_Slot2-1_1_3989.4486.1629.3	3	1	5.19	2.92	0.58	2.27	64.7	6	6640	APFSRSSHPM	y-ion bias	NA	15.5016	0.736137	372.849	6.2	9.8	Human	ENSP00000368264.3	ENSP00000368264.3	NA	NA	NA	MAGEB1	ENSG00000214107.8	ENST00000378981.7	X	chrX:30251535-30252038:+	ENSP00000380681.2|ENSP00000380683.1	MAGE family member B1	MAGE family member B1
C3L-02656_m10	E_C3L-02656_CPTAC_CM_HLAI-W632_BI_EB-Team-20230131-MKP_f00_m12_Slot2-1_1_3976.2913.1654.3	3	1	9.19	6.59	2.59	2.59	75.9	6	2910	APFSRSSHPm	y-ion bias	m:Oxidized methionine	10.0715	0.719918	378.178	-3.5	9.8	Human	ENSP00000368264.3	ENSP00000368264.3	NA	NA	NA	MAGEB1	ENSG00000214107.8	ENST00000378981.7	X	chrX:30251535-30252038:+	ENSP00000380681.2|ENSP00000380683.1	MAGE family member B1	MAGE family member B1
C3L-02656_m11	E_C3L-02656_CPTAC_CM_HLAI-W632_BI_EB-Team-20230131-MKP_f00_m13_Slot2-1_1_3989.2770.1648.3	3	2	9.23	6.49	2.74	2.74	75	6	13300	APFSRSSHPm	y-ion bias	m:Oxidized methionine	9.57699	0.723687	378.18	4.5	9.8	Human	ENSP00000368264.3	ENSP00000368264.3	NA	NA	NA	MAGEB1	ENSG00000214107.8	ENST00000378981.7	X	chrX:30251535-30252038:+	ENSP00000380681.2|ENSP00000380683.1	MAGE family member B1	MAGE family member B1
C3L-02656_m10	E_C3L-02656_CPTAC_CM_HLAI-W632_BI_EB-Team-20230131-MKP_f00_m12_Slot2-1_1_3976.10690.1624.3	3	1	4.96	2.34	4.6	2.62	52.6	5	4410	AQRFLEERL	unbiased	NA	36.9295	0.73931	387.883	-2.6	6.19	Human	ENSP00000355114.3	ENSP00000355114.3	NA	NA	NA	DCAF12	ENSG00000198876.13	ENST00000361264.9	9	chr9:34086387-34088352:-	NA	DDB1 and CUL4 associated factor 12	DDB1 and CUL4 associated factor 12
C3L-02656_m10	E_C3L-02656_CPTAC_CM_HLAI-W632_BI_EB-Team-20230131-MKP_f00_m12_Slot2-1_1_3976.15962.1402.2	2	3	20.03	9.52	8.94	10.51	98.4	8	50000	AYAIIKEEL	dual b/y bias	NA	55.1341	0.882465	525.298	2.8	4.53	Human|nuORFdb_human	ENSP00000287394.5	ENSP00000287394.5|ENSP00000429213.1|ENST00000517666.5_1_8:124333376-124408650:-	ATAD2	3' Overlap dORF	3' Overlap dORF	ATAD2	ENSG00000156802.13	ENST00000287394.10	8	chr8:123319850-123321136:-	NA	ATPase family AAA domain containing 2	ATPase family AAA domain containing 2
C3L-02656_m11	E_C3L-02656_CPTAC_CM_HLAI-W632_BI_EB-Team-20230131-MKP_f00_m13_Slot2-1_1_3989.15750.1395.2	2	4	18.61	9.31	7.19	9.29	97.9	8	40100	AYAIIKEEL	dual b/y bias	NA	54.3953	0.886774	525.299	2.8	4.53	Human|nuORFdb_human	ENSP00000287394.5	ENSP00000287394.5|ENSP00000429213.1|ENST00000517666.5_1_8:124333376-124408650:-	ATAD2	3' Overlap dORF	3' Overlap dORF	ATAD2	ENSG00000156802.13	ENST00000287394.10	8	chr8:123319850-123321136:-	NA	ATPase family AAA domain containing 2	ATPase family AAA domain containing 2
C3L-04522_m10	E_C3L-04522_CPTAC_CM_HLAI-W632_BI_EB-Team-20230131-MKP_f00_m12_Slot2-3_1_3980.15693.1388.2	2	2	20	10.02	7.24	9.98	97.8	8	109000	AYAIIKEEL	dual b/y bias	NA	54.209	0.891149	525.301	6.7	4.53	Human|nuORFdb_human	ENSP00000287394.5	ENSP00000287394.5|ENSP00000429213.1|ENST00000517666.5_1_8:124333376-124408650:-	ATAD2	3' Overlap dORF	3' Overlap dORF	ATAD2	ENSG00000156802.13	ENST00000287394.10	8	chr8:123319850-123321136:-	NA	ATPase family AAA domain containing 2	ATPase family AAA domain containing 2
C3L-04522_m11	E_C3L-04522_CPTAC_CM_HLAI-W632_BI_EB-Team-20230131-MKP_f00_m13_Slot2-3_1_3993.15657.1402.2	2	1	19.12	9.45	7.7	9.68	98.3	8	27400	AYAIIKEEL	dual b/y bias	NA	54.0802	0.882482	525.299	2.8	4.53	Human|nuORFdb_human	ENSP00000287394.5	ENSP00000287394.5|ENSP00000429213.1|ENST00000517666.5_1_8:124333376-124408650:-	ATAD2	3' Overlap dORF	3' Overlap dORF	ATAD2	ENSG00000156802.13	ENST00000287394.10	8	chr8:123319850-123321136:-	NA	ATPase family AAA domain containing 2	ATPase family AAA domain containing 2
C3L-04531_m10	E_C3L-04531_CPTAC_CM_HLAI-W632_BI_EB-Team-20230131-MKP_f00_m12_Slot2-5_1_3984.15679.1379.2	2	2	19.53	10.62	7.28	8.91	98.3	8	22600	AYAIIKEEL	dual b/y bias	NA	54.1607	0.897004	525.3	4.7	4.53	Human|nuORFdb_human	ENSP00000287394.5	ENSP00000287394.5|ENSP00000429213.1|ENST00000517666.5_1_8:124333376-124408650:-	ATAD2	3' Overlap dORF	3' Overlap dORF	ATAD2	ENSG00000156802.13	ENST00000287394.10	8	chr8:123319850-123321136:-	NA	ATPase family AAA domain containing 2	ATPase family AAA domain containing 2
C3L-04531_m11	E_C3L-04531_CPTAC_CM_HLAI-W632_BI_EB-Team-20230131-MKP_f00_m13_Slot2-5_1_3997.15667.1398.2	2	3	17.69	8.99	7.17	8.7	97.4	8	26100	AYAIIKEEL	dual b/y bias	NA	54.1285	0.884487	525.299	2.8	4.53	Human|nuORFdb_human	ENSP00000287394.5	ENSP00000287394.5|ENSP00000429213.1|ENST00000517666.5_1_8:124333376-124408650:-	ATAD2	3' Overlap dORF	3' Overlap dORF	ATAD2	ENSG00000156802.13	ENST00000287394.10	8	chr8:123319850-123321136:-	NA	ATPase family AAA domain containing 2	ATPase family AAA domain containing 2
C3L-04522_m10	E_C3L-04522_CPTAC_CM_HLAI-W632_BI_EB-Team-20230131-MKP_f00_m12_Slot2-3_1_3980.10699.1386.2	2	1	13.52	7.2	6.89	6.32	79.1	7	8600	DAYKDQISV	b-ion bias	NA	36.9625	0.892714	519.761	4.3	4.21	Human	ENSP00000262013.7	ENSP00000262013.7|ENSP00000484908.1|ENSP00000426900.1|ENSP00000349636.4|ENSP00000423165.1	NA	NA	NA	SPAG9	ENSG00000008294.21	ENST00000262013.12	17	chr17:50962174-50966274:-	NA	sperm associated antigen 9	sperm associated antigen 9
C3L-04522_m11	E_C3L-04522_CPTAC_CM_HLAI-W632_BI_EB-Team-20230131-MKP_f00_m13_Slot2-3_1_3993.10657.1395.2	2	1	13.55	6.65	6.78	6.9	85.8	6	5650	DAYKDQISV	b-ion bias	NA	36.8161	0.886593	519.762	6.3	4.21	Human	ENSP00000262013.7	ENSP00000262013.7|ENSP00000484908.1|ENSP00000426900.1|ENSP00000349636.4|ENSP00000423165.1	NA	NA	NA	SPAG9	ENSG00000008294.21	ENST00000262013.12	17	chr17:50962174-50966274:-	NA	sperm associated antigen 9	sperm associated antigen 9
C3L-04522_m11	E_C3L-04522_CPTAC_CM_HLAI-W632_BI_EB-Team-20230131-MKP_f00_m13_Slot2-3_1_3993.12794.1696.3	3	1	4.17	NA	2.44	4.17	49.3	7	1760	DEAKILKSL	y-ion bias	NA	44.1941	0.692382	339.539	3.7	6.07	Human	ENSP00000428489.1	ENSP00000428489.1|ENSP00000301905.4	NA	NA	NA	PBK	ENSG00000168078.10	ENST00000522944.5	8	chr8:27810201-27810307:-	NA	PDZ binding kinase	PDZ binding kinase
C3L-04522_m10	E_C3L-04522_CPTAC_CM_HLAI-W632_BI_EB-Team-20230131-MKP_f00_m12_Slot2-3_1_3980.11268.1471.2	2	1	19.59	9.06	10.03	10.53	93.7	8	29900	DEAVGVQKW	dual b/y bias	NA	38.9279	0.83829	516.263	3	4.37	Human	ENSP00000436773.2	ENSP00000436773.2|ENSP00000446443.1|ENSP00000467716.1	NA	NA	NA	KIAA0100	ENSG00000007202.15	ENST00000528896.7	17	chr17:28614446-28615066:-	NA	KIAA0100	KIAA0100
C3L-04522_m11	E_C3L-04522_CPTAC_CM_HLAI-W632_BI_EB-Team-20230131-MKP_f00_m13_Slot2-3_1_3993.11213.1476.2	2	1	18.39	7.85	9.38	10.54	94.8	7	19500	DEAVGVQKW	dual b/y bias	NA	38.7351	0.834784	516.263	3	4.37	Human	ENSP00000436773.2	ENSP00000436773.2|ENSP00000446443.1|ENSP00000467716.1	NA	NA	NA	KIAA0100	ENSG00000007202.15	ENST00000528896.7	17	chr17:28614446-28615066:-	NA	KIAA0100	KIAA0100
C3L-04518_m10	E_C3L-04518_CPTAC_CM_HLAI-W632_BI_EB-Team-20230131-MKP_f00_m12_Slot2-2_1_3978.6785.1260.2	2	1	7.59	1.84	7.59	5.75	57.7	8	6080	DHDKTSLIQKM	unbiased	NA	23.4441	0.971867	658.338	1	6.75	Human|nuORFdb_human	ENSP00000287394.5	ENSP00000287394.5|ENSP00000429213.1|ENST00000517666.5_1_8:124333376-124408650:-	ATAD2	3' Overlap dORF	3' Overlap dORF	ATAD2	ENSG00000156802.13	ENST00000287394.10	8	chr8:123319850-123321136:-	NA	ATPase family AAA domain containing 2	ATPase family AAA domain containing 2
C3L-04518_m11	E_C3L-04518_CPTAC_CM_HLAI-W632_BI_EB-Team-20230131-MKP_f00_m13_Slot2-2_1_3991.6559.1630.3	3	2	11.01	7.13	11.01	3.88	61.4	7	30900	DHDKTSLIQKM	b-ion bias	NA	22.666	0.735049	439.229	3.8	6.75	Human|nuORFdb_human	ENSP00000287394.5	ENSP00000287394.5|ENSP00000429213.1|ENST00000517666.5_1_8:124333376-124408650:-	ATAD2	3' Overlap dORF	3' Overlap dORF	ATAD2	ENSG00000156802.13	ENST00000287394.10	8	chr8:123319850-123321136:-	NA	ATPase family AAA domain containing 2	ATPase family AAA domain containing 2
C3L-04524_m10	E_C3L-04524_CPTAC_CM_HLAI-W632_BI_EB-Team-20230131-MKP_f00_m12_Slot2-4_1_3982.6840.1268.2	2	1	9.61	NA	9.61	9.61	59.8	8	2800	DHDKTSLIQKM	dual b/y bias	NA	23.635	0.967351	658.341	5.5	6.75	Human|nuORFdb_human	ENSP00000287394.5	ENSP00000287394.5|ENSP00000429213.1|ENST00000517666.5_1_8:124333376-124408650:-	ATAD2	3' Overlap dORF	3' Overlap dORF	ATAD2	ENSG00000156802.13	ENST00000287394.10	8	chr8:123319850-123321136:-	NA	ATPase family AAA domain containing 2	ATPase family AAA domain containing 2
C3L-04524_m11	E_C3L-04524_CPTAC_CM_HLAI-W632_BI_EB-Team-20230131-MKP_f00_m13_Slot2-4_1_3995.6749.1636.3	3	3	12.4	4.62	12.4	7.78	64.1	8	17600	DHDKTSLIQKM	unbiased	NA	23.3173	0.731599	439.229	3.8	6.75	Human|nuORFdb_human	ENSP00000287394.5	ENSP00000287394.5|ENSP00000429213.1|ENST00000517666.5_1_8:124333376-124408650:-	ATAD2	3' Overlap dORF	3' Overlap dORF	ATAD2	ENSG00000156802.13	ENST00000287394.10	8	chr8:123319850-123321136:-	NA	ATPase family AAA domain containing 2	ATPase family AAA domain containing 2
C3L-04518_m10	E_C3L-04518_CPTAC_CM_HLAI-W632_BI_EB-Team-20230131-MKP_f00_m12_Slot2-2_1_3978.3328.1580.3	3	1	5.69	NA	5.69	5.69	42.9	5	22100	DHDKTSLIQKm	unbiased	m:Oxidized methionine	11.5042	0.7675	444.561	4.6	6.75	Human|nuORFdb_human	ENSP00000287394.5	ENSP00000287394.5|ENSP00000429213.1|ENST00000517666.5_1_8:124333376-124408650:-	ATAD2	3' Overlap dORF	3' Overlap dORF	ATAD2	ENSG00000156802.13	ENST00000287394.10	8	chr8:123319850-123321136:-	NA	ATPase family AAA domain containing 2	ATPase family AAA domain containing 2
C3L-04518_m11	E_C3L-04518_CPTAC_CM_HLAI-W632_BI_EB-Team-20230131-MKP_f00_m13_Slot2-2_1_3991.3174.1600.3	3	3	15.41	5.59	15.41	9.82	68	9	80200	DHDKTSLIQKm	dual b/y bias	m:Oxidized methionine	10.9761	0.754891	444.56	4.6	6.75	Human|nuORFdb_human	ENSP00000287394.5	ENSP00000287394.5|ENSP00000429213.1|ENST00000517666.5_1_8:124333376-124408650:-	ATAD2	3' Overlap dORF	3' Overlap dORF	ATAD2	ENSG00000156802.13	ENST00000287394.10	8	chr8:123319850-123321136:-	NA	ATPase family AAA domain containing 2	ATPase family AAA domain containing 2
C3L-02656_m11	E_C3L-02656_CPTAC_CM_HLAI-W632_BI_EB-Team-20230131-MKP_f00_m13_Slot2-1_1_3989.22023.1339.2	2	1	8.95	7.74	1.19	1.22	74	5	5310	DNITTDKILI	unbiased	NA	76.0598	0.921976	573.327	4.8	4.21	Human	ENSP00000484403.1	ENSP00000484403.1|ENSP00000482040.1|ENSP00000482488.1|ENSP00000483087.1	NA	NA	NA	TPTE	ENSG00000274391.4	ENST00000618007.4	21	chr21:10605550-10605716:+	NA	transmembrane phosphatase with tensin homology	transmembrane phosphatase with tensin homology
C3L-02656_m10	E_C3L-02656_CPTAC_CM_HLAI-W632_BI_EB-Team-20230131-MKP_f00_m12_Slot2-1_1_3976.28836.482.1	1	2	12.86	5.78	6.56	7.09	85.7	8	22400	DPFPAAIIL	b-ion bias	NA	99.5977	1.44322	956.546	0.9	3.8	Human	ENSP00000428489.1	ENSP00000428489.1|ENSP00000301905.4	NA	NA	NA	PBK	ENSG00000168078.10	ENST00000522944.5	8	chr8:27810201-27810307:-	NA	PDZ binding kinase	PDZ binding kinase
C3L-02656_m11	E_C3L-02656_CPTAC_CM_HLAI-W632_BI_EB-Team-20230131-MKP_f00_m13_Slot2-1_1_3989.28816.482.1	1	1	14.74	9.55	7.74	5.19	91.9	7	4120	DPFPAAIIL	b-ion bias	NA	99.5178	1.44368	956.548	3	3.8	Human	ENSP00000428489.1	ENSP00000428489.1|ENSP00000301905.4	NA	NA	NA	PBK	ENSG00000168078.10	ENST00000522944.5	8	chr8:27810201-27810307:-	NA	PDZ binding kinase	PDZ binding kinase
C3L-04522_m10	E_C3L-04522_CPTAC_CM_HLAI-W632_BI_EB-Team-20230131-MKP_f00_m12_Slot2-3_1_3980.28811.468.1	1	7	15.92	9.62	8.33	6.3	93	7	300000	DPFPAAIIL	b-ion bias	NA	99.5178	1.45145	956.548	3	3.8	Human	ENSP00000428489.1	ENSP00000428489.1|ENSP00000301905.4	NA	NA	NA	PBK	ENSG00000168078.10	ENST00000522944.5	8	chr8:27810201-27810307:-	NA	PDZ binding kinase	PDZ binding kinase
C3L-04522_m11	E_C3L-04522_CPTAC_CM_HLAI-W632_BI_EB-Team-20230131-MKP_f00_m13_Slot2-3_1_3993.28800.483.1	1	7	15.42	9.14	7.9	6.28	92.8	7	232000	DPFPAAIIL	b-ion bias	NA	99.4707	1.44286	956.547	1.9	3.8	Human	ENSP00000428489.1	ENSP00000428489.1|ENSP00000301905.4	NA	NA	NA	PBK	ENSG00000168078.10	ENST00000522944.5	8	chr8:27810201-27810307:-	NA	PDZ binding kinase	PDZ binding kinase
C3L-04522_m10	E_C3L-04522_CPTAC_CM_HLAI-W632_BI_EB-Team-20230131-MKP_f00_m12_Slot2-3_1_3980.21982.1400.2	2	4	17.52	11.82	7.43	5.71	87.9	7	56800	DPIGHVYIF	unbiased	NA	75.9301	0.883695	530.779	4.3	5.08	Human	ENSP00000329199.5	ENSP00000329199.5	NA	NA	NA	MAGEA6	ENSG00000197172.10	ENST00000329342.9	X	chrX:152767651-152767715:-	ENSP00000480637.1	MAGE family member A6	MAGE family member A6
C3L-04522_m11	E_C3L-04522_CPTAC_CM_HLAI-W632_BI_EB-Team-20230131-MKP_f00_m13_Slot2-3_1_3993.21948.1405.2	2	2	15.87	9.72	7.32	6.14	85.1	6	65700	DPIGHVYIF	unbiased	NA	75.8016	0.880264	530.779	4.3	5.08	Human	ENSP00000329199.5	ENSP00000329199.5	NA	NA	NA	MAGEA6	ENSG00000197172.10	ENST00000329342.9	X	chrX:152767651-152767715:-	ENSP00000480637.1	MAGE family member A6	MAGE family member A6
C3L-04531_m10	E_C3L-04531_CPTAC_CM_HLAI-W632_BI_EB-Team-20230131-MKP_f00_m12_Slot2-5_1_3984.13730.1366.2	2	4	15.99	7.19	7.89	8.8	87.5	7	27800	DVIRALAKY	dual b/y bias	NA	47.4307	0.904909	524.814	5.5	8.59	Human|nuORFdb_human	ENSP00000331268.2	ENSP00000331268.2|ENST00000367712.2_1_1:173628194-173628566:-	ANKRD45	5' Overlap uORF	5' Overlap uORF	ANKRD45	ENSG00000183831.7	ENST00000333279.3	1	chr1:173608336-173610147:-	NA	ankyrin repeat domain 45	ankyrin repeat domain 45
C3L-04531_m11	E_C3L-04531_CPTAC_CM_HLAI-W632_BI_EB-Team-20230131-MKP_f00_m13_Slot2-5_1_3997.13699.1376.2	2	4	17.78	7.99	8.27	9.79	94.3	8	22700	DVIRALAKY	dual b/y bias	NA	47.3286	0.898761	524.814	5.5	8.59	Human|nuORFdb_human	ENSP00000331268.2	ENSP00000331268.2|ENST00000367712.2_1_1:173628194-173628566:-	ANKRD45	5' Overlap uORF	5' Overlap uORF	ANKRD45	ENSG00000183831.7	ENST00000333279.3	1	chr1:173608336-173610147:-	NA	ankyrin repeat domain 45	ankyrin repeat domain 45
C3L-02656_m10	E_C3L-02656_CPTAC_CM_HLAI-W632_BI_EB-Team-20230131-MKP_f00_m12_Slot2-1_1_3976.25654.1327.2	2	2	14.4	5.06	6.67	9.35	87.7	6	20700	DYPRYLFEI	unbiased	NA	88.6101	0.930117	608.306	0.2	4.37	Human|nuORFdb_human	ENSP00000436773.2	ENSP00000436773.2|ENSP00000446443.1|ENSP00000467716.1|ENST00000581064.1_1_17:26960907-26961688:-	KIAA0100	ncRNA Retained Intron	lncRNA	KIAA0100	ENSG00000007202.15	ENST00000528896.7	17	chr17:28614446-28615066:-	NA	KIAA0100	KIAA0100
C3L-02656_m11	E_C3L-02656_CPTAC_CM_HLAI-W632_BI_EB-Team-20230131-MKP_f00_m13_Slot2-1_1_3989.25533.1324.2	2	2	17.76	10.22	5.99	7.53	97.6	6	55100	DYPRYLFEI	unbiased	NA	88.1828	0.931915	608.309	5.2	4.37	Human|nuORFdb_human	ENSP00000436773.2	ENSP00000436773.2|ENSP00000446443.1|ENSP00000467716.1|ENST00000581064.1_1_17:26960907-26961688:-	KIAA0100	ncRNA Retained Intron	lncRNA	KIAA0100	ENSG00000007202.15	ENST00000528896.7	17	chr17:28614446-28615066:-	NA	KIAA0100	KIAA0100
C3L-04522_m10	E_C3L-04522_CPTAC_CM_HLAI-W632_BI_EB-Team-20230131-MKP_f00_m12_Slot2-3_1_3980.25479.1315.2	2	1	11.7	3.33	6.3	8.37	77.9	6	9290	DYPRYLFEI	b-ion bias	NA	88.0093	0.937726	608.308	3.5	4.37	Human|nuORFdb_human	ENSP00000436773.2	ENSP00000436773.2|ENSP00000446443.1|ENSP00000467716.1|ENST00000581064.1_1_17:26960907-26961688:-	KIAA0100	ncRNA Retained Intron	lncRNA	KIAA0100	ENSG00000007202.15	ENST00000528896.7	17	chr17:28614446-28615066:-	NA	KIAA0100	KIAA0100
C3L-04522_m11	E_C3L-04522_CPTAC_CM_HLAI-W632_BI_EB-Team-20230131-MKP_f00_m13_Slot2-3_1_3993.25453.1339.2	2	2	12.53	5.59	4.52	6.94	87.9	5	10600	DYPRYLFEI	unbiased	NA	87.9098	0.921968	608.31	6.8	4.37	Human|nuORFdb_human	ENSP00000436773.2	ENSP00000436773.2|ENSP00000446443.1|ENSP00000467716.1|ENST00000581064.1_1_17:26960907-26961688:-	KIAA0100	ncRNA Retained Intron	lncRNA	KIAA0100	ENSG00000007202.15	ENST00000528896.7	17	chr17:28614446-28615066:-	NA	KIAA0100	KIAA0100
C3L-04531_m10	E_C3L-04531_CPTAC_CM_HLAI-W632_BI_EB-Team-20230131-MKP_f00_m12_Slot2-5_1_3984.25479.1313.2	2	2	17.6	6.57	6.08	11.04	94.9	7	15100	DYPRYLFEI	b-ion bias	NA	87.9957	0.938926	608.307	1.9	4.37	Human|nuORFdb_human	ENSP00000436773.2	ENSP00000436773.2|ENSP00000446443.1|ENSP00000467716.1|ENST00000581064.1_1_17:26960907-26961688:-	KIAA0100	ncRNA Retained Intron	lncRNA	KIAA0100	ENSG00000007202.15	ENST00000528896.7	17	chr17:28614446-28615066:-	NA	KIAA0100	KIAA0100
C3L-04531_m11	E_C3L-04531_CPTAC_CM_HLAI-W632_BI_EB-Team-20230131-MKP_f00_m13_Slot2-5_1_3997.25475.1345.2	2	3	14.36	5.72	6.66	8.64	89.6	5	26600	DYPRYLFEI	b-ion bias	NA	87.9996	0.918447	608.308	3.5	4.37	Human|nuORFdb_human	ENSP00000436773.2	ENSP00000436773.2|ENSP00000446443.1|ENSP00000467716.1|ENST00000581064.1_1_17:26960907-26961688:-	KIAA0100	ncRNA Retained Intron	lncRNA	KIAA0100	ENSG00000007202.15	ENST00000528896.7	17	chr17:28614446-28615066:-	NA	KIAA0100	KIAA0100
C3L-04524_m10	E_C3L-04524_CPTAC_CM_HLAI-W632_BI_EB-Team-20230131-MKP_f00_m12_Slot2-4_1_3982.17233.1403.2	2	2	13.35	5.88	5.53	7.47	81.4	7	16300	EAVTPFLGKY	unbiased	NA	59.531	0.881682	562.804	1.9	6.1	Human|nuORFdb_human	ENSP00000352547.4	ENSP00000352547.4|ENSP00000393770.1|ENST00000484440.5_1_2:96688852-96698107:-|ENST00000486463.5_1_2:96693672-96700654:-|ENST00000468438.1_1_2:96696661-96698107:-|ENST00000444924.1_1_2:96457967-96465871:+	GPAT2	ncRNA Retained Intron	lncRNA	GPAT2	ENSG00000186281.12	ENST00000359548.8	2	chr2:96021946-96022161:-	ENSP00000389395.1	glycerol-3-phosphate acyltransferase 2, mitochondrial	glycerol-3-phosphate acyltransferase 2, mitochondrial
C3L-04524_m11	E_C3L-04524_CPTAC_CM_HLAI-W632_BI_EB-Team-20230131-MKP_f00_m13_Slot2-4_1_3995.17164.1408.2	2	1	13.91	6.88	6.42	7.03	82.3	8	8920	EAVTPFLGKY	y-ion bias	NA	59.2818	0.878315	562.804	1.9	6.1	Human|nuORFdb_human	ENSP00000352547.4	ENSP00000352547.4|ENSP00000393770.1|ENST00000484440.5_1_2:96688852-96698107:-|ENST00000486463.5_1_2:96693672-96700654:-|ENST00000468438.1_1_2:96696661-96698107:-|ENST00000444924.1_1_2:96457967-96465871:+	GPAT2	ncRNA Retained Intron	lncRNA	GPAT2	ENSG00000186281.12	ENST00000359548.8	2	chr2:96021946-96022161:-	ENSP00000389395.1	glycerol-3-phosphate acyltransferase 2, mitochondrial	glycerol-3-phosphate acyltransferase 2, mitochondrial
C3L-04531_m11	E_C3L-04531_CPTAC_CM_HLAI-W632_BI_EB-Team-20230131-MKP_f00_m13_Slot2-5_1_3997.17236.1409.2	2	2	13.58	7.09	5.81	6.49	86.6	8	6130	EAVTPFLGKY	y-ion bias	NA	59.5472	0.877805	562.807	7.2	6.1	Human|nuORFdb_human	ENSP00000352547.4	ENSP00000352547.4|ENSP00000393770.1|ENST00000484440.5_1_2:96688852-96698107:-|ENST00000486463.5_1_2:96693672-96700654:-|ENST00000468438.1_1_2:96696661-96698107:-|ENST00000444924.1_1_2:96457967-96465871:+	GPAT2	ncRNA Retained Intron	lncRNA	GPAT2	ENSG00000186281.12	ENST00000359548.8	2	chr2:96021946-96022161:-	ENSP00000389395.1	glycerol-3-phosphate acyltransferase 2, mitochondrial	glycerol-3-phosphate acyltransferase 2, mitochondrial
C3L-04522_m10	E_C3L-04522_CPTAC_CM_HLAI-W632_BI_EB-Team-20230131-MKP_f00_m12_Slot2-3_1_3980.28302.1347.2	2	2	20.67	6.56	13.08	14.11	95.6	7	42600	EEIEWLKFL	dual b/y bias	NA	97.7601	0.917399	603.825	1.8	4.25	Human|nuORFdb_human	ENSP00000184183.4	ENSP00000184183.4|ENSP00000251776.4|ENSP00000421662.1|ENST00000510450.1_1_3:125688183-125696014:+|ENST00000487124.1_1_3:123694216-123694345:-	ROPN1B	5' Overlap uORF	5' Overlap uORF	ROPN1	ENSG00000065371.17	ENST00000184183.8	3	chr3:123968521-123969157:-	ENSP00000385919.3|ENSP00000483603.1	rhophilin associated tail protein 1	rhophilin associated tail protein 1
C3L-04522_m11	E_C3L-04522_CPTAC_CM_HLAI-W632_BI_EB-Team-20230131-MKP_f00_m13_Slot2-3_1_3993.28283.1350.2	2	1	19.03	6.75	12.34	12.28	92.7	7	14100	EEIEWLKFL	dual b/y bias	NA	97.6861	0.915057	603.826	3.5	4.25	Human|nuORFdb_human	ENSP00000184183.4	ENSP00000184183.4|ENSP00000251776.4|ENSP00000421662.1|ENST00000510450.1_1_3:125688183-125696014:+|ENST00000487124.1_1_3:123694216-123694345:-	ROPN1B	5' Overlap uORF	5' Overlap uORF	ROPN1	ENSG00000065371.17	ENST00000184183.8	3	chr3:123968521-123969157:-	ENSP00000385919.3|ENSP00000483603.1	rhophilin associated tail protein 1	rhophilin associated tail protein 1
C3L-04524_m10	E_C3L-04524_CPTAC_CM_HLAI-W632_BI_EB-Team-20230131-MKP_f00_m12_Slot2-4_1_3982.21091.1475.2	2	1	9.56	6.93	4.34	2.64	69.3	5	22500	EERLWVHG	b-ion bias	NA	72.8539	0.835581	513.258	-7.4	5.4	Human	ENSP00000361867.3	ENSP00000361867.3	NA	NA	NA	SEMG1	ENSG00000124233.12	ENST00000372781.4	20	chr20:45209601-45209768:+	NA	semenogelin 1	semenogelin 1
C3L-04524_m10	E_C3L-04524_CPTAC_CM_HLAI-W632_BI_EB-Team-20230131-MKP_f00_m12_Slot2-4_1_3982.19079.1419.2	2	1	12.15	8.68	4.22	3.46	88	5	8450	EETDRFVVF	b-ion bias	NA	65.9035	0.871112	571.281	2	4.14	Human	ENSP00000436773.2	ENSP00000436773.2|ENSP00000446443.1|ENSP00000467716.1	NA	NA	NA	KIAA0100	ENSG00000007202.15	ENST00000528896.7	17	chr17:28614446-28615066:-	NA	KIAA0100	KIAA0100
C3L-04524_m11	E_C3L-04524_CPTAC_CM_HLAI-W632_BI_EB-Team-20230131-MKP_f00_m13_Slot2-4_1_3995.19025.1427.2	2	1	10.18	6.62	3.81	3.55	76.5	5	12000	EETDRFVVF	b-ion bias	NA	65.7084	0.866567	571.283	5.5	4.14	Human	ENSP00000436773.2	ENSP00000436773.2|ENSP00000446443.1|ENSP00000467716.1	NA	NA	NA	KIAA0100	ENSG00000007202.15	ENST00000528896.7	17	chr17:28614446-28615066:-	NA	KIAA0100	KIAA0100
C3L-04518_m11	E_C3L-04518_CPTAC_CM_HLAI-W632_BI_EB-Team-20230131-MKP_f00_m13_Slot2-2_1_3991.18876.1370.2	2	1	11.83	9.03	2.3	2.8	81.4	7	6260	EHQVELELL	b-ion bias	NA	65.2011	0.90285	555.298	6.3	4.24	Human	ENSP00000262013.7	ENSP00000262013.7|ENSP00000484908.1|ENSP00000426900.1|ENSP00000349636.4	NA	NA	NA	SPAG9	ENSG00000008294.21	ENST00000262013.12	17	chr17:50962174-50966274:-	NA	sperm associated antigen 9	sperm associated antigen 9
C3L-04524_m10	E_C3L-04524_CPTAC_CM_HLAI-W632_BI_EB-Team-20230131-MKP_f00_m12_Slot2-4_1_3982.19052.1366.2	2	1	14.67	12.57	2.1	2.1	89.5	6	10300	EHQVELELL	b-ion bias	NA	65.8103	0.905422	555.298	4.5	4.24	Human	ENSP00000262013.7	ENSP00000262013.7|ENSP00000484908.1|ENSP00000426900.1|ENSP00000349636.4	NA	NA	NA	SPAG9	ENSG00000008294.21	ENST00000262013.12	17	chr17:50962174-50966274:-	NA	sperm associated antigen 9	sperm associated antigen 9
C3L-04524_m11	E_C3L-04524_CPTAC_CM_HLAI-W632_BI_EB-Team-20230131-MKP_f00_m13_Slot2-4_1_3995.18995.1376.2	2	1	9.1	6.8	0.6	2.3	74.3	6	9610	EHQVELELL	b-ion bias	NA	65.6048	0.898966	555.297	2.7	4.24	Human	ENSP00000262013.7	ENSP00000262013.7|ENSP00000484908.1|ENSP00000426900.1|ENSP00000349636.4	NA	NA	NA	SPAG9	ENSG00000008294.21	ENST00000262013.12	17	chr17:50962174-50966274:-	NA	sperm associated antigen 9	sperm associated antigen 9
C3L-04531_m11	E_C3L-04531_CPTAC_CM_HLAI-W632_BI_EB-Team-20230131-MKP_f00_m13_Slot2-5_1_3997.21484.309.1	1	3	14.47	5.48	9.1	8.99	92.8	8	13300	EIVDPGYLGY	b-ion bias	NA	74.2191	1.54348	1125.55	3.3	3.67	Human	ENSP00000243213.1	ENSP00000243213.1	NA	NA	NA	IL13RA2	ENSG00000123496.8	ENST00000243213.2	X	chrX:115003982-115004082:-	ENSP00000361004.1	interleukin 13 receptor subunit alpha 2	interleukin 13 receptor subunit alpha 2
C3L-04522_m10	E_C3L-04522_CPTAC_CM_HLAI-W632_BI_EB-Team-20230131-MKP_f00_m12_Slot2-3_1_3980.13468.1418.2	2	1	8.3	4.73	1.08	3.57	64.7	5	15400	ELELMKKL	y-ion bias	NA	46.5247	0.872311	502.299	5.1	6.24	Human|nuORFdb_human	ENSP00000359382.4	ENSP00000359382.4|ENSP00000410242.2|ENSP00000371634.3|ENSP00000320204.5|ENSP00000413787.3|ENST00000550858.1_1_12:42681476-42682067:+|ENST00000464219.1_1_X:150770025-150841134:+|ENST00000496495.1_1_3:185393074-185393625:-	RP11-76E16.2	Pseudogene	Pseudogene	PASD1	ENSG00000166049.11	ENST00000370357.5	X	chrX:151676141-151676739:+	NA	PAS domain containing repressor 1	PAS domain containing repressor 1
C3L-04522_m11	E_C3L-04522_CPTAC_CM_HLAI-W632_BI_EB-Team-20230131-MKP_f00_m13_Slot2-3_1_3993.13416.1424.2	2	1	15.52	8.78	3.53	6.74	82.4	7	10500	ELELMKKL	y-ion bias	NA	46.3418	0.867928	502.299	5.1	6.24	Human|nuORFdb_human	ENSP00000359382.4	ENSP00000359382.4|ENSP00000410242.2|ENSP00000371634.3|ENSP00000320204.5|ENSP00000413787.3|ENST00000550858.1_1_12:42681476-42682067:+|ENST00000464219.1_1_X:150770025-150841134:+|ENST00000496495.1_1_3:185393074-185393625:-	RP11-76E16.2	Pseudogene	Pseudogene	PASD1	ENSG00000166049.11	ENST00000370357.5	X	chrX:151676141-151676739:+	NA	PAS domain containing repressor 1	PAS domain containing repressor 1
C3L-04524_m10	E_C3L-04524_CPTAC_CM_HLAI-W632_BI_EB-Team-20230131-MKP_f00_m12_Slot2-4_1_3982.14590.1412.2	2	1	15.36	8.46	9.94	6.91	86	9	11400	ESFSGSLGHL	y-ion bias	NA	50.4027	0.876102	517.252	1.8	5.24	Human	ENSP00000358813.2	ENSP00000358813.2|ENSP00000230510.3	NA	NA	NA	TTK	ENSG00000112742.10	ENST00000369798.7	6	chr6:80042200-80042527:+	ENSP00000422936.1	TTK protein kinase	TTK protein kinase
C3L-04524_m11	E_C3L-04524_CPTAC_CM_HLAI-W632_BI_EB-Team-20230131-MKP_f00_m13_Slot2-4_1_3995.14514.1424.2	2	1	11.35	5.5	8.66	5.85	84.2	8	10100	ESFSGSLGHL	y-ion bias	NA	50.1292	0.868485	517.254	5.6	5.24	Human	ENSP00000358813.2	ENSP00000358813.2|ENSP00000230510.3	NA	NA	NA	TTK	ENSG00000112742.10	ENST00000369798.7	6	chr6:80042200-80042527:+	ENSP00000422936.1	TTK protein kinase	TTK protein kinase
C3L-04524_m10	E_C3L-04524_CPTAC_CM_HLAI-W632_BI_EB-Team-20230131-MKP_f00_m12_Slot2-4_1_3982.22346.1332.2	2	1	17.91	9.64	9.25	8.27	93.2	8	9800	ESYQKVIELF	unbiased	NA	77.1866	0.926748	628.334	3.1	4.53	Human	ENSP00000428489.1	ENSP00000428489.1|ENSP00000301905.4	NA	NA	NA	PBK	ENSG00000168078.10	ENST00000522944.5	8	chr8:27810201-27810307:-	NA	PDZ binding kinase	PDZ binding kinase
C3L-04524_m11	E_C3L-04524_CPTAC_CM_HLAI-W632_BI_EB-Team-20230131-MKP_f00_m13_Slot2-4_1_3995.22301.1343.2	2	1	18.68	10.28	8.67	8.4	90.9	7	9380	ESYQKVIELF	unbiased	NA	77.023	0.919931	628.335	4.7	4.53	Human	ENSP00000428489.1	ENSP00000428489.1|ENSP00000301905.4	NA	NA	NA	PBK	ENSG00000168078.10	ENST00000522944.5	8	chr8:27810201-27810307:-	NA	PDZ binding kinase	PDZ binding kinase
C3L-04524_m10	E_C3L-04524_CPTAC_CM_HLAI-W632_BI_EB-Team-20230131-MKP_f00_m12_Slot2-4_1_3982.9778.1511.2	2	1	10.61	7.5	7.03	3.11	83.3	7	6420	EVAAVKIQA	y-ion bias	NA	33.7808	0.812574	464.779	4.9	6.1	Human|nuORFdb_human	ENSP00000227135.2	ENSP00000227135.2|ENST00000524614.1_1_11:124545226-124566136:+	SPA17	3' Overlap dORF	3' Overlap dORF	SPA17	ENSG00000064199.6	ENST00000227135.6	11	chr11:124694444-124694661:+	ENSP00000432305.1	sperm autoantigenic protein 17	sperm autoantigenic protein 17
C3L-04522_m10	E_C3L-04522_CPTAC_CM_HLAI-W632_BI_EB-Team-20230131-MKP_f00_m12_Slot2-3_1_3980.13218.1390.2	2	1	15.43	5.53	10.03	9.91	95.1	8	12500	EVDPIGHVY	y-ion bias	NA	45.6612	0.890018	514.758	3.9	4.35	Human	ENSP00000329199.5	ENSP00000329199.5	NA	NA	NA	MAGEA6	ENSG00000197172.10	ENST00000329342.9	X	chrX:152767651-152767715:-	ENSP00000480637.1	MAGE family member A6	MAGE family member A6
C3L-04522_m11	E_C3L-04522_CPTAC_CM_HLAI-W632_BI_EB-Team-20230131-MKP_f00_m13_Slot2-3_1_3993.13174.1401.2	2	2	12.52	4.24	9.91	8.28	89.1	7	19800	EVDPIGHVY	y-ion bias	NA	45.5065	0.883086	514.759	5.8	4.35	Human	ENSP00000329199.5	ENSP00000329199.5	NA	NA	NA	MAGEA6	ENSG00000197172.10	ENST00000329342.9	X	chrX:152767651-152767715:-	ENSP00000480637.1	MAGE family member A6	MAGE family member A6
C3L-04524_m10	E_C3L-04524_CPTAC_CM_HLAI-W632_BI_EB-Team-20230131-MKP_f00_m12_Slot2-4_1_3982.17459.1288.2	2	2	15.82	11.59	3.15	4.23	91.6	6	85000	EVHNLNQLLY	b-ion bias	NA	60.311	0.9545	621.829	2.4	5.24	Human	ENSP00000360540.3	ENSP00000360540.3	NA	NA	NA	CEP55	ENSG00000138180.16	ENST00000371485.8	10	chr10:93528151-93529092:+	NA	centrosomal protein 55	centrosomal protein 55
C3L-04524_m11	E_C3L-04524_CPTAC_CM_HLAI-W632_BI_EB-Team-20230131-MKP_f00_m13_Slot2-4_1_3995.17361.1289.2	2	1	12.91	9.13	2.88	3.78	84.6	5	19800	EVHNLNQLLY	b-ion bias	NA	59.9626	0.953808	621.83	4	5.24	Human	ENSP00000360540.3	ENSP00000360540.3	NA	NA	NA	CEP55	ENSG00000138180.16	ENST00000371485.8	10	chr10:93528151-93529092:+	NA	centrosomal protein 55	centrosomal protein 55
C3L-04531_m10	E_C3L-04531_CPTAC_CM_HLAI-W632_BI_EB-Team-20230131-MKP_f00_m12_Slot2-5_1_3984.17456.1283.2	2	1	11.54	9.94	0.11	1.6	78.6	5	7840	EVHNLNQLLY	b-ion bias	NA	60.2958	0.957435	621.832	7.3	5.24	Human	ENSP00000360540.3	ENSP00000360540.3	NA	NA	NA	CEP55	ENSG00000138180.16	ENST00000371485.8	10	chr10:93528151-93529092:+	NA	centrosomal protein 55	centrosomal protein 55
C3L-04531_m11	E_C3L-04531_CPTAC_CM_HLAI-W632_BI_EB-Team-20230131-MKP_f00_m13_Slot2-5_1_3997.17442.1289.2	2	1	11.22	9.18	0	2.04	77.3	5	11200	EVHNLNQLLY	b-ion bias	NA	60.2582	0.953836	621.831	4	5.24	Human	ENSP00000360540.3	ENSP00000360540.3	NA	NA	NA	CEP55	ENSG00000138180.16	ENST00000371485.8	10	chr10:93528151-93529092:+	NA	centrosomal protein 55	centrosomal protein 55
C3L-04524_m10	E_C3L-04524_CPTAC_CM_HLAI-W632_BI_EB-Team-20230131-MKP_f00_m12_Slot2-4_1_3982.24279.1406.2	2	9	20.53	13.9	7.1	6.63	99	7	242000	EVIGPDGIITV	unbiased	NA	83.8637	0.879936	556.816	4.5	3.66	Human	ENSP00000184183.4	ENSP00000184183.4|ENSP00000251776.4|ENSP00000421662.1	NA	NA	NA	ROPN1	ENSG00000065371.17	ENST00000184183.8	3	chr3:123968521-123969157:-	ENSP00000385919.3|ENSP00000483603.1	rhophilin associated tail protein 1	rhophilin associated tail protein 1
C3L-04524_m11	E_C3L-04524_CPTAC_CM_HLAI-W632_BI_EB-Team-20230131-MKP_f00_m13_Slot2-4_1_3995.24248.1414.2	2	10	17.94	12.16	5.93	5.78	94.3	8	161000	EVIGPDGIITV	unbiased	NA	83.7447	0.874391	556.815	2.7	3.66	Human	ENSP00000184183.4	ENSP00000184183.4|ENSP00000251776.4|ENSP00000421662.1	NA	NA	NA	ROPN1	ENSG00000065371.17	ENST00000184183.8	3	chr3:123968521-123969157:-	ENSP00000385919.3|ENSP00000483603.1	rhophilin associated tail protein 1	rhophilin associated tail protein 1
C3L-04531_m10	E_C3L-04531_CPTAC_CM_HLAI-W632_BI_EB-Team-20230131-MKP_f00_m12_Slot2-5_1_3984.24315.1405.2	2	3	19.15	12.85	5.55	6.3	93.2	8	12300	EVIGPDGIITV	unbiased	NA	83.9771	0.880637	556.816	4.5	3.66	Human	ENSP00000184183.4	ENSP00000184183.4|ENSP00000251776.4|ENSP00000421662.1	NA	NA	NA	ROPN1	ENSG00000065371.17	ENST00000184183.8	3	chr3:123968521-123969157:-	ENSP00000385919.3|ENSP00000483603.1	rhophilin associated tail protein 1	rhophilin associated tail protein 1
C3L-04531_m11	E_C3L-04531_CPTAC_CM_HLAI-W632_BI_EB-Team-20230131-MKP_f00_m13_Slot2-5_1_3997.24316.1424.2	2	2	14.79	10.54	3.08	4.25	84.7	5	9840	EVIGPDGIITV	unbiased	NA	83.9984	0.868404	556.814	0.9	3.66	Human	ENSP00000184183.4	ENSP00000184183.4|ENSP00000251776.4|ENSP00000421662.1	NA	NA	NA	ROPN1	ENSG00000065371.17	ENST00000184183.8	3	chr3:123968521-123969157:-	ENSP00000385919.3|ENSP00000483603.1	rhophilin associated tail protein 1	rhophilin associated tail protein 1
C3L-04524_m10	E_C3L-04524_CPTAC_CM_HLAI-W632_BI_EB-Team-20230131-MKP_f00_m12_Slot2-4_1_3982.13356.1357.2	2	1	15.62	11.3	3.86	4.32	93.2	6	16400	EVKEYAQVF	b-ion bias	NA	46.1422	0.91081	556.788	5.8	4.53	Human|nuORFdb_human	ENSP00000384638.4	ENSP00000384638.4|ENSP00000304669.7|ENSP00000418191.1|ENSP00000486160.1|ENSP00000427821.1|ENSP00000341500.3|ENSP00000355398.5|ENSP00000444675.2|ENSP00000438476.1|ENSP00000441705.2|ENST00000517534.5_1_5:138163374-138223382:+|ENST00000517904.1_1_5:138221939-138240145:+	CTNNA1	3' Overlap dORF	3' Overlap dORF	CTNNA2	ENSG00000066032.18	ENST00000402739.8	2	chr2:80647870-80648689:+	ENSP00000419295.1	catenin alpha 2	catenin alpha 2
C3L-04524_m11	E_C3L-04524_CPTAC_CM_HLAI-W632_BI_EB-Team-20230131-MKP_f00_m13_Slot2-4_1_3995.13293.1363.2	2	1	15.01	9.01	4.88	6	90.8	6	8670	EVKEYAQVF	b-ion bias	NA	45.9134	0.906986	556.788	7.6	4.53	Human|nuORFdb_human	ENSP00000384638.4	ENSP00000384638.4|ENSP00000304669.7|ENSP00000418191.1|ENSP00000486160.1|ENSP00000427821.1|ENSP00000341500.3|ENSP00000355398.5|ENSP00000444675.2|ENSP00000438476.1|ENSP00000441705.2|ENST00000517534.5_1_5:138163374-138223382:+|ENST00000517904.1_1_5:138221939-138240145:+	CTNNA1	3' Overlap dORF	3' Overlap dORF	CTNNA2	ENSG00000066032.18	ENST00000402739.8	2	chr2:80647870-80648689:+	ENSP00000419295.1	catenin alpha 2	catenin alpha 2
C3L-04524_m10	E_C3L-04524_CPTAC_CM_HLAI-W632_BI_EB-Team-20230131-MKP_f00_m12_Slot2-4_1_3982.14082.1438.2	2	3	17.14	7.59	8.91	9.56	84.5	8	42700	EVSTAKLTAF	dual b/y bias	NA	48.6483	0.859372	533.795	4.5	6.1	Human	ENSP00000436773.2	ENSP00000436773.2|ENSP00000446443.1|ENSP00000467716.1	NA	NA	NA	KIAA0100	ENSG00000007202.15	ENST00000528896.7	17	chr17:28614446-28615066:-	NA	KIAA0100	KIAA0100
C3L-04524_m11	E_C3L-04524_CPTAC_CM_HLAI-W632_BI_EB-Team-20230131-MKP_f00_m13_Slot2-4_1_3995.14015.319.1	1	4	16.86	11.66	11.24	5.2	92.6	8	46500	EVSTAKLTAF	unbiased	NA	48.4063	1.53817	1066.58	2	6.1	Human	ENSP00000436773.2	ENSP00000436773.2|ENSP00000446443.1|ENSP00000467716.1	NA	NA	NA	KIAA0100	ENSG00000007202.15	ENST00000528896.7	17	chr17:28614446-28615066:-	NA	KIAA0100	KIAA0100
C3L-02656_m11	E_C3L-02656_CPTAC_CM_HLAI-W632_BI_EB-Team-20230131-MKP_f00_m13_Slot2-1_1_3989.25996.1329.2	2	1	14.73	10.07	4.92	4.66	87.2	6	9370	EYERFFALL	b-ion bias	NA	89.7815	0.9286	594.31	2.7	4.53	Human|nuORFdb_human	ENSP00000229243.2	ENSP00000229243.2|ENSP00000402725.2|ENSP00000443153.1|ENST00000538524.1_1_12:6755846-6756568:-	ACRBP	5' Overlap uORF	5' Overlap uORF	ACRBP	ENSG00000111644.8	ENST00000229243.7	12	chr12:6638075-6638284:-	NA	acrosin binding protein	acrosin binding protein
C3L-04531_m10	E_C3L-04531_CPTAC_CM_HLAI-W632_BI_EB-Team-20230131-MKP_f00_m12_Slot2-5_1_3984.25971.1311.2	2	1	15.52	10.86	4.75	4.65	91.5	7	4000	EYERFFALL	unbiased	NA	89.6946	0.940124	594.312	6.1	4.53	Human|nuORFdb_human	ENSP00000229243.2	ENSP00000229243.2|ENSP00000402725.2|ENSP00000443153.1|ENST00000538524.1_1_12:6755846-6756568:-	ACRBP	5' Overlap uORF	5' Overlap uORF	ACRBP	ENSG00000111644.8	ENST00000229243.7	12	chr12:6638075-6638284:-	NA	acrosin binding protein	acrosin binding protein
C3L-04518_m10	E_C3L-04518_CPTAC_CM_HLAI-W632_BI_EB-Team-20230131-MKP_f00_m12_Slot2-2_1_3978.16855.1389.2	2	2	13.48	8.14	6.63	5.34	87.8	7	107000	FAFGEPREL	dual b/y bias	NA	58.2209	0.890754	533.273	2.2	4.53	Human	ENSP00000285879.4	ENSP00000285879.4|ENSP00000385500.2	NA	NA	NA	MAGEC1	ENSG00000155495.9	ENST00000285879.5	X	chrX:141908831-141909374:+	NA	MAGE family member C1	MAGE family member C1
C3L-04518_m11	E_C3L-04518_CPTAC_CM_HLAI-W632_BI_EB-Team-20230131-MKP_f00_m13_Slot2-2_1_3991.16690.1397.2	2	3	14.59	7.71	7.07	6.88	89.8	7	124000	FAFGEPREL	dual b/y bias	NA	57.6513	0.88532	533.274	4.1	4.53	Human	ENSP00000285879.4	ENSP00000285879.4|ENSP00000385500.2	NA	NA	NA	MAGEC1	ENSG00000155495.9	ENST00000285879.5	X	chrX:141908831-141909374:+	NA	MAGE family member C1	MAGE family member C1
C3L-04518_m10	E_C3L-04518_CPTAC_CM_HLAI-W632_BI_EB-Team-20230131-MKP_f00_m12_Slot2-2_1_3978.5560.1396.2	2	1	11.08	4.76	6.74	6.32	67.2	7	14700	FDGRHSQTL	unbiased	NA	19.2148	0.886144	530.764	3.5	6.74	Human|nuORFdb_human	ENSP00000381726.1	ENSP00000381726.1|ENSP00000384058.1|ENST00000398743.6_2_22:22890787-22899309:-	PRAME	3' Overlap dORF	3' Overlap dORF	PRAME	ENSG00000185686.18	ENST00000398741.5	22	chr22:22547702-22548069:-	ENSP00000381728.2|ENSP00000384343.3|ENSP00000385198.1|ENSP00000445675.1	preferentially expressed antigen in melanoma	preferentially expressed antigen in melanoma
C3L-04518_m11	E_C3L-04518_CPTAC_CM_HLAI-W632_BI_EB-Team-20230131-MKP_f00_m13_Slot2-2_1_3991.5390.1402.2	2	1	8.33	3.4	4.93	4.93	60.9	6	9680	FDGRHSQTL	unbiased	NA	18.6304	0.882222	530.764	3.5	6.74	Human|nuORFdb_human	ENSP00000381726.1	ENSP00000381726.1|ENSP00000384058.1|ENST00000398743.6_2_22:22890787-22899309:-	PRAME	3' Overlap dORF	3' Overlap dORF	PRAME	ENSG00000185686.18	ENST00000398741.5	22	chr22:22547702-22548069:-	ENSP00000381728.2|ENSP00000384343.3|ENSP00000385198.1|ENSP00000445675.1	preferentially expressed antigen in melanoma	preferentially expressed antigen in melanoma
C3L-04524_m10	E_C3L-04524_CPTAC_CM_HLAI-W632_BI_EB-Team-20230131-MKP_f00_m12_Slot2-4_1_3982.9602.1488.2	2	2	13.8	9.85	5.21	3.95	86.9	6	10600	FEQEMATAA	dual b/y bias	NA	33.1733	0.827221	499.219	1.2	3.8	Human|nuORFdb_human	ENSP00000439189.1	ENSP00000439189.1|ENSP00000458162.1|ENSP00000494269.1|ENST00000574671.5_1_17:79477718-79478688:-|ENST00000576209.5_1_17:79477718-79479174:-|ENST00000576917.5_1_17:79478157-79479765:-|ENST00000462494.5_1_7:5567381-5568494:-|ENST00000493945.5_1_7:5567882-5569288:-|ENST00000418987.2_1_9:103493819-103494230:+|ENST00000417985.1_1_X:46147855-46148119:-|ENST00000423183.1_1_3:12112396-12112453:+	ACTG1	3' Overlap dORF	3' Overlap dORF	POTEE	ENSG00000188219.14	ENST00000356920.9	2	chr2:131264681-131265278:+	ENSP00000458435.1|ENSP00000459124.1|ENSP00000477968.1|ENSP00000493648.1	POTE ankyrin domain family member E	POTE ankyrin domain family member E
C3L-04524_m11	E_C3L-04524_CPTAC_CM_HLAI-W632_BI_EB-Team-20230131-MKP_f00_m13_Slot2-4_1_3995.9543.1496.2	2	2	10.11	4.97	7.91	5.15	73.1	6	13800	FEQEMATAA	b-ion bias	NA	32.9668	0.822191	499.221	5.2	3.8	Human|nuORFdb_human	ENSP00000439189.1	ENSP00000439189.1|ENSP00000458162.1|ENSP00000494269.1|ENST00000574671.5_1_17:79477718-79478688:-|ENST00000576209.5_1_17:79477718-79479174:-|ENST00000576917.5_1_17:79478157-79479765:-|ENST00000462494.5_1_7:5567381-5568494:-|ENST00000493945.5_1_7:5567882-5569288:-|ENST00000418987.2_1_9:103493819-103494230:+|ENST00000417985.1_1_X:46147855-46148119:-|ENST00000423183.1_1_3:12112396-12112453:+	ACTG1	3' Overlap dORF	3' Overlap dORF	POTEE	ENSG00000188219.14	ENST00000356920.9	2	chr2:131264681-131265278:+	ENSP00000458435.1|ENSP00000459124.1|ENSP00000477968.1|ENSP00000493648.1	POTE ankyrin domain family member E	POTE ankyrin domain family member E
C3L-04518_m11	E_C3L-04518_CPTAC_CM_HLAI-W632_BI_EB-Team-20230131-MKP_f00_m13_Slot2-2_1_3991.21167.1296.2	2	1	6.04	1.56	4.03	4.48	54.2	6	16300	FGEPWKLITK	unbiased	NA	73.1164	0.949688	609.85	3.8	8.59	Human	ENSP00000368273.4	ENSP00000368273.4	NA	NA	NA	MAGEB2	ENSG00000099399.6	ENST00000378988.5	X	chrX:30219538-30220089:+	NA	MAGE family member B2	MAGE family member B2
C3L-04522_m10	E_C3L-04522_CPTAC_CM_HLAI-W632_BI_EB-Team-20230131-MKP_f00_m12_Slot2-3_1_3980.18700.1392.2	2	2	20.5	12.58	9.13	7.92	96.6	8	62400	FIDASRLVY	dual b/y bias	NA	64.5938	0.888775	542.295	-0.6	5.83	Human|nuORFdb_human	ENSP00000384638.4	ENSP00000384638.4|ENSP00000304669.7|ENSP00000418191.1|ENSP00000486160.1|ENSP00000427821.1|ENSP00000341500.3|ENSP00000355398.5|ENSP00000444675.2|ENSP00000438476.1|ENSP00000441705.2|ENST00000521387.1_1_5:138260218-138266699:+	CTNNA1	3' Overlap dORF	3' Overlap dORF	CTNNA2	ENSG00000066032.18	ENST00000402739.8	2	chr2:80647870-80648689:+	ENSP00000419295.1	catenin alpha 2	catenin alpha 2
C3L-04522_m11	E_C3L-04522_CPTAC_CM_HLAI-W632_BI_EB-Team-20230131-MKP_f00_m13_Slot2-3_1_3993.18669.1399.2	2	2	19.99	12.37	7.97	7.63	95.6	8	68800	FIDASRLVY	dual b/y bias	NA	64.4807	0.883955	542.297	1.3	5.83	Human|nuORFdb_human	ENSP00000384638.4	ENSP00000384638.4|ENSP00000304669.7|ENSP00000418191.1|ENSP00000486160.1|ENSP00000427821.1|ENSP00000341500.3|ENSP00000355398.5|ENSP00000444675.2|ENSP00000438476.1|ENSP00000441705.2|ENST00000521387.1_1_5:138260218-138266699:+	CTNNA1	3' Overlap dORF	3' Overlap dORF	CTNNA2	ENSG00000066032.18	ENST00000402739.8	2	chr2:80647870-80648689:+	ENSP00000419295.1	catenin alpha 2	catenin alpha 2
C3L-02656_m10	E_C3L-02656_CPTAC_CM_HLAI-W632_BI_EB-Team-20230131-MKP_f00_m12_Slot2-1_1_3976.26752.1404.2	2	2	13.58	11.19	3.26	2.39	85.9	6	8160	FLETNVPLL	b-ion bias	NA	92.4014	0.881139	523.302	3.7	4	Human|nuORFdb_human	ENSP00000384638.4	ENSP00000384638.4|ENSP00000304669.7|ENSP00000418191.1|ENSP00000486160.1|ENSP00000427821.1|ENSP00000341500.3|ENSP00000355398.5|ENSP00000444675.2|ENSP00000438476.1|ENSP00000441705.2|ENST00000517534.5_1_5:138163374-138223382:+|ENST00000515849.2_1_5:114726864-114727050:-|ENST00000517904.1_1_5:138221939-138240145:+	CTNNA1	3' Overlap dORF	3' Overlap dORF	CTNNA2	ENSG00000066032.18	ENST00000402739.8	2	chr2:80647870-80648689:+	ENSP00000419295.1	catenin alpha 2	catenin alpha 2
C3L-02656_m10	E_C3L-02656_CPTAC_CM_HLAI-W632_BI_EB-Team-20230131-MKP_f00_m12_Slot2-1_1_3976.27769.1488.2	2	1	4.35	3.01	2.95	1.34	40.5	5	4590	FLFGGnnFI	unbiased	n:Deamidated	95.9138	0.826927	515.746	-3.2	3.57	Human	ENSP00000436900.1	ENSP00000436900.1	NA	NA	NA	CTAGE1	ENSG00000212710.5	ENST00000525417.1	18	chr18:22414855-22414867:-	NA	cutaneous T cell lymphoma-associated antigen 1	cutaneous T cell lymphoma-associated antigen 1
C3L-02656_m10	E_C3L-02656_CPTAC_CM_HLAI-W632_BI_EB-Team-20230131-MKP_f00_m12_Slot2-1_1_3976.20421.1351.2	2	1	17.63	6.7	8.66	10.92	89.8	8	13100	FLYTYIAKV	dual b/y bias	NA	70.5356	0.914453	559.318	1.4	8.5	Human	ENSP00000184183.4	ENSP00000184183.4	NA	NA	NA	ROPN1	ENSG00000065371.17	ENST00000184183.8	3	chr3:123968521-123969157:-	ENSP00000385919.3|ENSP00000483603.1	rhophilin associated tail protein 1	rhophilin associated tail protein 1
C3L-02656_m11	E_C3L-02656_CPTAC_CM_HLAI-W632_BI_EB-Team-20230131-MKP_f00_m13_Slot2-1_1_3989.20199.1344.2	2	1	15.58	7.02	8.62	8.56	87	7	19200	FLYTYIAKV	dual b/y bias	NA	69.759	0.919152	559.321	4.9	8.5	Human	ENSP00000184183.4	ENSP00000184183.4	NA	NA	NA	ROPN1	ENSG00000065371.17	ENST00000184183.8	3	chr3:123968521-123969157:-	ENSP00000385919.3|ENSP00000483603.1	rhophilin associated tail protein 1	rhophilin associated tail protein 1
C3L-02656_m11	E_C3L-02656_CPTAC_CM_HLAI-W632_BI_EB-Team-20230131-MKP_f00_m13_Slot2-1_1_3989.24398.1383.2	2	1	7.13	NA	7.13	7.13	49.1	6	4880	FMFQEALKL	y-ion bias	NA	84.2606	0.894666	563.803	1.9	6	Human	ENSP00000243314.5	ENSP00000243314.5	NA	NA	NA	MAGEA9	ENSG00000123584.7	ENST00000243314.5	X	chrX:149787156-149787737:+	ENSP00000471017.1	MAGE family member A9	MAGE family member A9
C3L-02656_m10	E_C3L-02656_CPTAC_CM_HLAI-W632_BI_EB-Team-20230131-MKP_f00_m12_Slot2-1_1_3976.24242.467.1	1	2	10.89	6.5	5.25	4.39	80.7	6	4550	FPDLESEF	unbiased	NA	83.7312	1.45216	983.434	-1.7	3.57	Human	ENSP00000329199.5	ENSP00000329199.5|ENSP00000333487.2|ENSP00000359301.3	NA	NA	NA	MAGEA6	ENSG00000197172.10	ENST00000329342.9	X	chrX:152767651-152767715:-	ENSP00000480637.1	MAGE family member A6	MAGE family member A6
C3L-02656_m10	E_C3L-02656_CPTAC_CM_HLAI-W632_BI_EB-Team-20230131-MKP_f00_m12_Slot2-1_1_3976.24090.499.1	1	2	6.59	2.4	4.85	4.19	63.1	6	5900	FPDLETSF	b-ion bias	NA	83.2065	1.43375	955.443	2.4	3.66	Human	ENSP00000350592.4	ENSP00000350592.4	NA	NA	NA	MAGEA12	ENSG00000213401.10	ENST00000357916.8	X	chrX:152737104-152737669:+	ENSP00000377447.3|ENSP00000377478.3	MAGE family member A12	MAGE family member A12
C3L-02656_m10	E_C3L-02656_CPTAC_CM_HLAI-W632_BI_EB-Team-20230131-MKP_f00_m12_Slot2-1_1_3976.12921.1433.2	2	1	11.79	8.52	2.77	3.27	84.3	7	6240	FPSHYEEAL	b-ion bias	NA	44.6317	0.862629	546.755	2.8	4.51	Human	ENSP00000368264.3	ENSP00000368264.3	NA	NA	NA	MAGEB1	ENSG00000214107.8	ENST00000378981.7	X	chrX:30251535-30252038:+	ENSP00000380681.2|ENSP00000380683.1	MAGE family member B1	MAGE family member B1
C3L-02656_m11	E_C3L-02656_CPTAC_CM_HLAI-W632_BI_EB-Team-20230131-MKP_f00_m13_Slot2-1_1_3989.12716.1427.2	2	1	8.82	6.61	1.71	2.21	73	5	7330	FPSHYEEAL	b-ion bias	NA	43.9199	0.866232	546.756	4.6	4.51	Human	ENSP00000368264.3	ENSP00000368264.3	NA	NA	NA	MAGEB1	ENSG00000214107.8	ENST00000378981.7	X	chrX:30251535-30252038:+	ENSP00000380681.2|ENSP00000380683.1	MAGE family member B1	MAGE family member B1
C3L-02656_m10	E_C3L-02656_CPTAC_CM_HLAI-W632_BI_EB-Team-20230131-MKP_f00_m12_Slot2-1_1_3976.13830.1409.2	2	1	13.87	8.86	6.55	5	85.9	7	14100	FPTHYEEAL	b-ion bias	NA	47.7705	0.878081	553.763	3.1	4.51	Human	ENSP00000368273.4	ENSP00000368273.4	NA	NA	NA	MAGEB2	ENSG00000099399.6	ENST00000378988.5	X	chrX:30219538-30220089:+	NA	MAGE family member B2	MAGE family member B2
C3L-02656_m11	E_C3L-02656_CPTAC_CM_HLAI-W632_BI_EB-Team-20230131-MKP_f00_m13_Slot2-1_1_3989.13655.1398.2	2	2	17.97	12.18	8.96	5.79	93.3	7	12200	FPTHYEEAL	b-ion bias	NA	47.1623	0.884572	553.765	6.7	4.51	Human	ENSP00000368273.4	ENSP00000368273.4	NA	NA	NA	MAGEB2	ENSG00000099399.6	ENST00000378988.5	X	chrX:30219538-30220089:+	NA	MAGE family member B2	MAGE family member B2
C3L-02656_m10	E_C3L-02656_CPTAC_CM_HLAI-W632_BI_EB-Team-20230131-MKP_f00_m12_Slot2-1_1_3976.19156.1343.2	2	1	7.16	4.82	2.89	2.34	62.4	5	8950	FVQENYLEY	b-ion bias	NA	66.1646	0.919994	602.781	2.2	3.79	Human	ENSP00000329199.5	ENSP00000329199.5|ENSP00000359301.3	NA	NA	NA	MAGEA6	ENSG00000197172.10	ENST00000329342.9	X	chrX:152767651-152767715:-	ENSP00000480637.1	MAGE family member A6	MAGE family member A6
C3L-04522_m10	E_C3L-04522_CPTAC_CM_HLAI-W632_BI_EB-Team-20230131-MKP_f00_m12_Slot2-3_1_3980.18943.1330.2	2	2	14.16	8.07	6	6.09	88.6	6	20600	FVQENYLEY	dual b/y bias	NA	65.4326	0.928208	602.781	2.2	3.79	Human	ENSP00000329199.5	ENSP00000329199.5|ENSP00000359301.3	NA	NA	NA	MAGEA6	ENSG00000197172.10	ENST00000329342.9	X	chrX:152767651-152767715:-	ENSP00000480637.1	MAGE family member A6	MAGE family member A6
C3L-04522_m11	E_C3L-04522_CPTAC_CM_HLAI-W632_BI_EB-Team-20230131-MKP_f00_m13_Slot2-3_1_3993.18916.1331.2	2	1	9.19	6.48	4.29	2.71	79.8	5	8260	FVQENYLEY	b-ion bias	NA	65.3338	0.927108	602.785	8.8	3.79	Human	ENSP00000329199.5	ENSP00000329199.5|ENSP00000359301.3	NA	NA	NA	MAGEA6	ENSG00000197172.10	ENST00000329342.9	X	chrX:152767651-152767715:-	ENSP00000480637.1	MAGE family member A6	MAGE family member A6
C3L-04518_m11	E_C3L-04518_CPTAC_CM_HLAI-W632_BI_EB-Team-20230131-MKP_f00_m13_Slot2-2_1_3991.13290.1363.2	2	1	7.8	4.7	2.59	3.09	71.5	5	14900	FVYGEPREL	y-ion bias	NA	45.9107	0.906943	555.288	5.5	4.53	Human	ENSP00000354660.2	ENSP00000354660.2	NA	NA	NA	MAGEC2	ENSG00000046774.10	ENST00000247452.4	X	chrX:142203988-142204053:-	NA	MAGE family member C2	MAGE family member C2
C3L-04522_m10	E_C3L-04522_CPTAC_CM_HLAI-W632_BI_EB-Team-20230131-MKP_f00_m12_Slot2-3_1_3980.9813.539.1	1	1	5.95	2.92	2.72	3.03	67.8	5	1770	GETPGSEQW	unbiased	NA	33.9006	1.41016	990.414	-2.3	3.8	Human|nuORFdb_human	ENSP00000262013.7	ENSP00000262013.7|ENSP00000484908.1|ENSP00000426900.1|ENSP00000349636.4|ENSP00000423165.1|ENST00000505173.5_1_17:49067015-49124830:-|ENST00000514613.5_1_17:49067015-49156972:-|ENST00000511987.5_1_17:49109002-49124111:-|ENST00000502329.1_1_17:49109002-49124830:-	SPAG9	ncRNA Retained Intron	lncRNA	SPAG9	ENSG00000008294.21	ENST00000262013.12	17	chr17:50962174-50966274:-	NA	sperm associated antigen 9	sperm associated antigen 9
C3L-02656_m11	E_C3L-02656_CPTAC_CM_HLAI-W632_BI_EB-Team-20230131-MKP_f00_m13_Slot2-1_1_3989.27141.1439.2	2	1	6.82	4.38	3.3	2.44	60.8	6	5220	GLLAKIFEL	unbiased	NA	93.735	0.858761	502.313	0.1	6	Human	ENSP00000360540.3	ENSP00000360540.3	NA	NA	NA	CEP55	ENSG00000138180.16	ENST00000371485.8	10	chr10:93528151-93529092:+	NA	centrosomal protein 55	centrosomal protein 55
C3L-02656_m10	E_C3L-02656_CPTAC_CM_HLAI-W632_BI_EB-Team-20230131-MKP_f00_m12_Slot2-1_1_3976.12158.1517.2	2	1	10.77	7.11	3.97	3.66	79	7	9210	GLSNHIAAL	unbiased	NA	41.9973	0.808812	448.253	-1	6.74	Human|nuORFdb_human	ENSP00000287394.5	ENSP00000287394.5|ENST00000517666.5_1_8:124333376-124408650:-|ENST00000521496.5_1_8:124357024-124408597:-|ENST00000521903.5_1_8:124361561-124413087:-	ATAD2	3' Overlap dORF	3' Overlap dORF	ATAD2	ENSG00000156802.13	ENST00000287394.10	8	chr8:123319850-123321136:-	NA	ATPase family AAA domain containing 2	ATPase family AAA domain containing 2
C3L-02656_m11	E_C3L-02656_CPTAC_CM_HLAI-W632_BI_EB-Team-20230131-MKP_f00_m13_Slot2-1_1_3989.11930.1512.2	2	1	9.57	6.03	4.05	3.54	76.9	7	9590	GLSNHIAAL	unbiased	NA	41.2059	0.811868	448.254	1.3	6.74	Human|nuORFdb_human	ENSP00000287394.5	ENSP00000287394.5|ENST00000517666.5_1_8:124333376-124408650:-|ENST00000521496.5_1_8:124357024-124408597:-|ENST00000521903.5_1_8:124361561-124413087:-	ATAD2	3' Overlap dORF	3' Overlap dORF	ATAD2	ENSG00000156802.13	ENST00000287394.10	8	chr8:123319850-123321136:-	NA	ATPase family AAA domain containing 2	ATPase family AAA domain containing 2
C3L-04524_m11	E_C3L-04524_CPTAC_CM_HLAI-W632_BI_EB-Team-20230131-MKP_f00_m13_Slot2-4_1_3995.24262.749.1	1	1	9.2	6.75	0.92	2.45	78.5	6	3460	GPDGIITV	b-ion bias	NA	83.7931	1.28592	771.428	4.3	3.8	Human	ENSP00000184183.4	ENSP00000184183.4|ENSP00000251776.4|ENSP00000421662.1	NA	NA	NA	ROPN1	ENSG00000065371.17	ENST00000184183.8	3	chr3:123968521-123969157:-	ENSP00000385919.3|ENSP00000483603.1	rhophilin associated tail protein 1	rhophilin associated tail protein 1
C3L-02656_m10	E_C3L-02656_CPTAC_CM_HLAI-W632_BI_EB-Team-20230131-MKP_f00_m12_Slot2-1_1_3976.10331.1423.2	2	3	18.95	8.78	10.11	10.16	93.3	7	64000	GQHLHLETF	dual b/y bias	NA	35.6902	0.868717	541.274	-1.7	5.98	Human|nuORFdb_human	ENSP00000381726.1	ENSP00000381726.1|ENSP00000384058.1|ENST00000398743.6_2_22:22890787-22899309:-	PRAME	3' Overlap dORF	3' Overlap dORF	PRAME	ENSG00000185686.18	ENST00000398741.5	22	chr22:22547702-22548069:-	ENSP00000381728.2|ENSP00000384343.3|ENSP00000385198.1|ENSP00000445675.1	preferentially expressed antigen in melanoma	preferentially expressed antigen in melanoma
C3L-02656_m11	E_C3L-02656_CPTAC_CM_HLAI-W632_BI_EB-Team-20230131-MKP_f00_m13_Slot2-1_1_3989.10034.1432.2	2	3	21.04	10.16	10.43	10.88	92	7	174000	GQHLHLETF	dual b/y bias	NA	34.658	0.862844	541.277	3.9	5.98	Human|nuORFdb_human	ENSP00000381726.1	ENSP00000381726.1|ENSP00000384058.1|ENST00000398743.6_2_22:22890787-22899309:-	PRAME	3' Overlap dORF	3' Overlap dORF	PRAME	ENSG00000185686.18	ENST00000398741.5	22	chr22:22547702-22548069:-	ENSP00000381728.2|ENSP00000384343.3|ENSP00000385198.1|ENSP00000445675.1	preferentially expressed antigen in melanoma	preferentially expressed antigen in melanoma
C3L-04518_m10	E_C3L-04518_CPTAC_CM_HLAI-W632_BI_EB-Team-20230131-MKP_f00_m12_Slot2-2_1_3978.5246.1414.2	2	1	18.97	12.7	8.96	6.26	97.1	8	12300	GVTITKTLK	dual b/y bias	NA	18.1307	0.874862	480.809	2	10	Human	ENSP00000184183.4	ENSP00000184183.4|ENSP00000251776.4|ENSP00000421662.1	NA	NA	NA	ROPN1	ENSG00000065371.17	ENST00000184183.8	3	chr3:123968521-123969157:-	ENSP00000385919.3|ENSP00000483603.1	rhophilin associated tail protein 1	rhophilin associated tail protein 1
C3L-04518_m11	E_C3L-04518_CPTAC_CM_HLAI-W632_BI_EB-Team-20230131-MKP_f00_m13_Slot2-2_1_3991.5073.1415.2	2	1	16.46	10.03	8.76	6.43	95.3	8	17900	GVTITKTLK	dual b/y bias	NA	17.5356	0.874099	480.811	6.2	10	Human	ENSP00000184183.4	ENSP00000184183.4|ENSP00000251776.4|ENSP00000421662.1	NA	NA	NA	ROPN1	ENSG00000065371.17	ENST00000184183.8	3	chr3:123968521-123969157:-	ENSP00000385919.3|ENSP00000483603.1	rhophilin associated tail protein 1	rhophilin associated tail protein 1
C3L-04522_m10	E_C3L-04522_CPTAC_CM_HLAI-W632_BI_EB-Team-20230131-MKP_f00_m12_Slot2-3_1_3980.5394.1426.2	2	1	17.27	11.77	6.86	5.51	93.2	8	17600	GVTITKTLK	dual b/y bias	NA	18.6398	0.866945	480.81	4.1	10	Human	ENSP00000184183.4	ENSP00000184183.4|ENSP00000251776.4|ENSP00000421662.1	NA	NA	NA	ROPN1	ENSG00000065371.17	ENST00000184183.8	3	chr3:123968521-123969157:-	ENSP00000385919.3|ENSP00000483603.1	rhophilin associated tail protein 1	rhophilin associated tail protein 1
C3L-04522_m11	E_C3L-04522_CPTAC_CM_HLAI-W632_BI_EB-Team-20230131-MKP_f00_m13_Slot2-3_1_3993.5305.1431.2	2	2	19.74	12.86	8.98	6.88	98.8	8	26200	GVTITKTLK	dual b/y bias	NA	18.3325	0.863667	480.811	6.2	10	Human	ENSP00000184183.4	ENSP00000184183.4|ENSP00000251776.4|ENSP00000421662.1	NA	NA	NA	ROPN1	ENSG00000065371.17	ENST00000184183.8	3	chr3:123968521-123969157:-	ENSP00000385919.3|ENSP00000483603.1	rhophilin associated tail protein 1	rhophilin associated tail protein 1
C3L-02656_m10	E_C3L-02656_CPTAC_CM_HLAI-W632_BI_EB-Team-20230131-MKP_f00_m12_Slot2-1_1_3976.6897.1441.2	2	2	19.04	7.03	9.98	12.01	98.3	9	53700	GVYDGEEHSV	dual b/y bias	NA	23.8331	0.857478	546.238	4.3	4.13	Human	ENSP00000368273.4	ENSP00000368273.4	NA	NA	NA	MAGEB2	ENSG00000099399.6	ENST00000378988.5	X	chrX:30219538-30220089:+	NA	MAGE family member B2	MAGE family member B2
C3L-02656_m11	E_C3L-02656_CPTAC_CM_HLAI-W632_BI_EB-Team-20230131-MKP_f00_m13_Slot2-1_1_3989.6767.1433.2	2	2	17.33	6.56	9.77	10.77	98.6	9	104000	GVYDGEEHSV	y-ion bias	NA	23.3796	0.862524	546.238	4.3	4.13	Human	ENSP00000368273.4	ENSP00000368273.4	NA	NA	NA	MAGEB2	ENSG00000099399.6	ENST00000378988.5	X	chrX:30219538-30220089:+	NA	MAGE family member B2	MAGE family member B2
C3L-04522_m10	E_C3L-04522_CPTAC_CM_HLAI-W632_BI_EB-Team-20230131-MKP_f00_m12_Slot2-3_1_3980.16432.1369.2	2	1	6.4	2.6	4.21	3.8	50.6	5	7870	HWKPGQFVF	unbiased	NA	56.7612	0.903313	573.299	1.4	8.76	Human	ENSP00000436773.2	ENSP00000436773.2|ENSP00000446443.1|ENSP00000467716.1	NA	NA	NA	KIAA0100	ENSG00000007202.15	ENST00000528896.7	17	chr17:28614446-28615066:-	NA	KIAA0100	KIAA0100
C3L-04522_m11	E_C3L-04522_CPTAC_CM_HLAI-W632_BI_EB-Team-20230131-MKP_f00_m13_Slot2-3_1_3993.16377.1373.2	2	2	5.39	2.58	1.81	2.81	52.5	6	15200	HWKPGQFVF	unbiased	NA	56.5663	0.900957	573.3	3.2	8.76	Human	ENSP00000436773.2	ENSP00000436773.2|ENSP00000446443.1|ENSP00000467716.1	NA	NA	NA	KIAA0100	ENSG00000007202.15	ENST00000528896.7	17	chr17:28614446-28615066:-	NA	KIAA0100	KIAA0100
C3L-04524_m10	E_C3L-04524_CPTAC_CM_HLAI-W632_BI_EB-Team-20230131-MKP_f00_m12_Slot2-4_1_3982.24289.567.1	1	1	10.81	8.06	3.58	2.74	82.3	7	1780	IGPDGIITV	b-ion bias	NA	83.8983	1.3937	884.505	-4.3	3.8	Human	ENSP00000184183.4	ENSP00000184183.4|ENSP00000251776.4|ENSP00000421662.1	NA	NA	NA	ROPN1	ENSG00000065371.17	ENST00000184183.8	3	chr3:123968521-123969157:-	ENSP00000385919.3|ENSP00000483603.1	rhophilin associated tail protein 1	rhophilin associated tail protein 1
C3L-04524_m11	E_C3L-04524_CPTAC_CM_HLAI-W632_BI_EB-Team-20230131-MKP_f00_m13_Slot2-4_1_3995.24267.580.1	1	2	11.85	7.7	5.45	4.15	84.2	7	4540	IGPDGIITV	unbiased	NA	83.8103	1.38592	884.51	1.4	3.8	Human	ENSP00000184183.4	ENSP00000184183.4|ENSP00000251776.4|ENSP00000421662.1	NA	NA	NA	ROPN1	ENSG00000065371.17	ENST00000184183.8	3	chr3:123968521-123969157:-	ENSP00000385919.3|ENSP00000483603.1	rhophilin associated tail protein 1	rhophilin associated tail protein 1
C3L-02656_m11	E_C3L-02656_CPTAC_CM_HLAI-W632_BI_EB-Team-20230131-MKP_f00_m13_Slot2-1_1_3989.19799.1436.2	2	1	14.13	9.93	3.6	4.2	93.3	6	7820	IMPKTGFLI	unbiased	NA	68.3774	0.860559	510.303	2.9	8.75	Human	ENSP00000329199.5	ENSP00000329199.5|ENSP00000349085.5	NA	NA	NA	MAGEA6	ENSG00000197172.10	ENST00000329342.9	X	chrX:152767651-152767715:-	ENSP00000480637.1	MAGE family member A6	MAGE family member A6
C3L-04522_m11	E_C3L-04522_CPTAC_CM_HLAI-W632_BI_EB-Team-20230131-MKP_f00_m13_Slot2-3_1_3993.19668.1444.2	2	3	11.79	8.16	2.2	3.63	84	6	13900	IMPKTGFLI	unbiased	NA	67.9303	0.855127	510.303	2.9	8.75	Human	ENSP00000329199.5	ENSP00000329199.5|ENSP00000349085.5	NA	NA	NA	MAGEA6	ENSG00000197172.10	ENST00000329342.9	X	chrX:152767651-152767715:-	ENSP00000480637.1	MAGE family member A6	MAGE family member A6
C3L-02656_m10	E_C3L-02656_CPTAC_CM_HLAI-W632_BI_EB-Team-20230131-MKP_f00_m12_Slot2-1_1_3976.17321.1368.2	2	2	14.94	12.37	2.29	2.58	91	6	13800	ImPKTGFLI	unbiased	m:Oxidized methionine	59.8262	0.903913	518.3	1.9	8.75	Human	ENSP00000329199.5	ENSP00000329199.5|ENSP00000349085.5	NA	NA	NA	MAGEA6	ENSG00000197172.10	ENST00000329342.9	X	chrX:152767651-152767715:-	ENSP00000480637.1	MAGE family member A6	MAGE family member A6
C3L-02656_m11	E_C3L-02656_CPTAC_CM_HLAI-W632_BI_EB-Team-20230131-MKP_f00_m13_Slot2-1_1_3989.17050.1362.2	2	1	17	13.4	3.59	3.59	93.2	7	7100	ImPKTGFLI	unbiased	m:Oxidized methionine	58.8857	0.907921	518.301	1.9	8.75	Human	ENSP00000329199.5	ENSP00000329199.5|ENSP00000349085.5	NA	NA	NA	MAGEA6	ENSG00000197172.10	ENST00000329342.9	X	chrX:152767651-152767715:-	ENSP00000480637.1	MAGE family member A6	MAGE family member A6
C3L-04522_m11	E_C3L-04522_CPTAC_CM_HLAI-W632_BI_EB-Team-20230131-MKP_f00_m13_Slot2-3_1_3993.16939.1362.2	2	1	16.59	11.96	3.54	4.63	93.9	6	8820	ImPKTGFLI	unbiased	m:Oxidized methionine	58.5069	0.907833	518.302	5.8	8.75	Human	ENSP00000329199.5	ENSP00000329199.5|ENSP00000349085.5	NA	NA	NA	MAGEA6	ENSG00000197172.10	ENST00000329342.9	X	chrX:152767651-152767715:-	ENSP00000480637.1	MAGE family member A6	MAGE family member A6
C3L-04522_m10	E_C3L-04522_CPTAC_CM_HLAI-W632_BI_EB-Team-20230131-MKP_f00_m12_Slot2-3_1_3980.18817.385.1	1	7	15.05	7.11	4.02	7.94	93.4	7	23500	IPEDLSPVY	unbiased	NA	64.9977	1.49986	1032.53	5	3.67	Human|nuORFdb_human	ENSP00000262013.7	ENSP00000262013.7|ENSP00000484908.1|ENSP00000426900.1|ENSP00000349636.4|ENSP00000423165.1|ENST00000505173.5_1_17:49067015-49124830:-|ENST00000514613.5_1_17:49067015-49156972:-	SPAG9	ncRNA Retained Intron	lncRNA	SPAG9	ENSG00000008294.21	ENST00000262013.12	17	chr17:50962174-50966274:-	NA	sperm associated antigen 9	sperm associated antigen 9
C3L-04522_m11	E_C3L-04522_CPTAC_CM_HLAI-W632_BI_EB-Team-20230131-MKP_f00_m13_Slot2-3_1_3993.18800.399.1	1	5	15.38	7.97	5.18	7.41	93.9	7	12500	IPEDLSPVY	dual b/y bias	NA	64.9328	1.49203	1032.53	5	3.67	Human|nuORFdb_human	ENSP00000262013.7	ENSP00000262013.7|ENSP00000484908.1|ENSP00000426900.1|ENSP00000349636.4|ENSP00000423165.1|ENST00000505173.5_1_17:49067015-49124830:-|ENST00000514613.5_1_17:49067015-49156972:-	SPAG9	ncRNA Retained Intron	lncRNA	SPAG9	ENSG00000008294.21	ENST00000262013.12	17	chr17:50962174-50966274:-	NA	sperm associated antigen 9	sperm associated antigen 9
C3L-02656_m10	E_C3L-02656_CPTAC_CM_HLAI-W632_BI_EB-Team-20230131-MKP_f00_m12_Slot2-1_1_3976.25422.413.1	1	1	9.24	7.52	2.69	1.71	83.4	5	1780	IPLTETVIL	b-ion bias	NA	87.8093	1.48389	998.613	-0.2	4	Human	ENSP00000423165.1	ENSP00000423165.1	NA	NA	NA	SPAG9	ENSG00000008294.21	ENST00000510283.5	17	chr17:50965075-50966274:-	NA	sperm associated antigen 9	sperm associated antigen 9
C3L-04522_m11	E_C3L-04522_CPTAC_CM_HLAI-W632_BI_EB-Team-20230131-MKP_f00_m13_Slot2-3_1_3993.29828.1412.2	2	1	12.74	10.78	7.04	1.96	89.4	6	5410	IPVEVLVDLF	b-ion bias	NA	103.02	0.876023	572.336	-1.1	3.66	Human|nuORFdb_human	ENSP00000381726.1	ENSP00000381726.1|ENST00000398743.6_2_22:22890787-22899309:-	PRAME	3' Overlap dORF	3' Overlap dORF	PRAME	ENSG00000185686.18	ENST00000398741.5	22	chr22:22547702-22548069:-	ENSP00000381728.2|ENSP00000384343.3|ENSP00000385198.1|ENSP00000445675.1	preferentially expressed antigen in melanoma	preferentially expressed antigen in melanoma
C3L-04518_m10	E_C3L-04518_CPTAC_CM_HLAI-W632_BI_EB-Team-20230131-MKP_f00_m12_Slot2-2_1_3978.15307.588.1	1	1	11.04	7.71	3.61	3.33	75.1	7	4380	IQDEGVVL	b-ion bias	NA	52.8737	1.38131	872.472	0.7	3.66	Human	ENSP00000355902.3	ENSP00000355902.3|ENSP00000355901.3	NA	NA	NA	GPATCH2	ENSG00000092978.11	ENST00000366935.8	1	chr1:217426992-217431147:-	NA	G-patch domain containing 2	G-patch domain containing 2
C3L-04518_m11	E_C3L-04518_CPTAC_CM_HLAI-W632_BI_EB-Team-20230131-MKP_f00_m13_Slot2-2_1_3991.15185.593.1	1	1	9.65	6.96	5.09	2.7	77.1	5	5600	IQDEGVVL	b-ion bias	NA	52.4548	1.37846	872.467	-5	3.66	Human	ENSP00000355902.3	ENSP00000355902.3|ENSP00000355901.3	NA	NA	NA	GPATCH2	ENSG00000092978.11	ENST00000366935.8	1	chr1:217426992-217431147:-	NA	G-patch domain containing 2	G-patch domain containing 2
C3L-02656_m10	E_C3L-02656_CPTAC_CM_HLAI-W632_BI_EB-Team-20230131-MKP_f00_m12_Slot2-1_1_3976.10079.1537.2	2	2	13.17	9.03	3.08	4.15	89.8	7	35700	ISGGPHISY	unbiased	NA	34.8204	0.795328	465.738	0.8	6.74	Human	ENSP00000350592.4	ENSP00000350592.4|ENSP00000359301.3	NA	NA	NA	MAGEA12	ENSG00000213401.10	ENST00000357916.8	X	chrX:152737104-152737669:+	ENSP00000377447.3|ENSP00000377478.3	MAGE family member A12	MAGE family member A12
C3L-02656_m11	E_C3L-02656_CPTAC_CM_HLAI-W632_BI_EB-Team-20230131-MKP_f00_m13_Slot2-1_1_3989.9868.1534.2	2	2	8.99	5.22	2.02	3.78	72.5	6	20300	ISGGPHISY	y-ion bias	NA	34.0849	0.797432	465.738	3	6.74	Human	ENSP00000350592.4	ENSP00000350592.4|ENSP00000359301.3	NA	NA	NA	MAGEA12	ENSG00000213401.10	ENST00000357916.8	X	chrX:152737104-152737669:+	ENSP00000377447.3|ENSP00000377478.3	MAGE family member A12	MAGE family member A12
C3L-02656_m11	E_C3L-02656_CPTAC_CM_HLAI-W632_BI_EB-Team-20230131-MKP_f00_m13_Slot2-1_1_3989.16995.1415.2	2	1	11.41	7.22	4.29	4.18	72.4	9	6130	IVGPTLKATF	y-ion bias	NA	58.6958	0.874156	523.819	6	8.75	Human|nuORFdb_human	ENSP00000287394.5	ENSP00000287394.5|ENSP00000429213.1|ENST00000517666.5_1_8:124333376-124408650:-|ENST00000521496.5_1_8:124357024-124408597:-	ATAD2	3' Overlap dORF	3' Overlap dORF	ATAD2	ENSG00000156802.13	ENST00000287394.10	8	chr8:123319850-123321136:-	NA	ATPase family AAA domain containing 2	ATPase family AAA domain containing 2
C3L-04522_m11	E_C3L-04522_CPTAC_CM_HLAI-W632_BI_EB-Team-20230131-MKP_f00_m13_Slot2-3_1_3993.10033.1645.3	3	1	5.47	4.41	-0.31	1.06	52.1	5	5360	KAAIETLIRK	y-ion bias	NA	34.6608	0.725438	381.58	-0.1	9.99	Human	ENSP00000368667.2	ENSP00000368667.2	NA	NA	NA	DDX53	ENSG00000184735.7	ENST00000327968.7	X	chrX:23001951-23003589:+	NA	DEAD-box helicase 53	DEAD-box helicase 53
C3L-04522_m10	E_C3L-04522_CPTAC_CM_HLAI-W632_BI_EB-Team-20230131-MKP_f00_m12_Slot2-3_1_3980.5776.1401.2	2	1	10.74	3.04	9.22	7.69	64.2	8	7260	KEVDPTGHSF	unbiased	NA	19.9583	0.882612	558.771	2.4	5.32	Human	ENSP00000244096.3	ENSP00000244096.3	NA	NA	NA	MAGEA10	ENSG00000124260.12	ENST00000244096.7	X	chrX:152135621-152135685:-	ENSP00000359347.4	MAGE family member A10	MAGE family member A10
C3L-04522_m11	E_C3L-04522_CPTAC_CM_HLAI-W632_BI_EB-Team-20230131-MKP_f00_m13_Slot2-3_1_3993.5708.1399.2	2	1	12.14	3.28	11.46	8.86	72.7	7	7580	KEVDPTGHSF	unbiased	NA	19.7238	0.884134	558.772	4.2	5.32	Human	ENSP00000244096.3	ENSP00000244096.3	NA	NA	NA	MAGEA10	ENSG00000124260.12	ENST00000244096.7	X	chrX:152135621-152135685:-	ENSP00000359347.4	MAGE family member A10	MAGE family member A10
C3L-02656_m11	E_C3L-02656_CPTAC_CM_HLAI-W632_BI_EB-Team-20230131-MKP_f00_m13_Slot2-1_1_3989.19484.1380.2	2	1	10.91	7.77	2.91	3.14	79.1	6	35000	KILDLETQL	b-ion bias	NA	67.2898	0.896267	536.817	1.7	4.37	Human|nuORFdb_human	ENSP00000403453.2	ENSP00000403453.2|ENSP00000342581.3|ENSP00000377161.5|ENST00000488909.1_1_9:131260677-131262531:+	ODF2	ncRNA Retained Intron	lncRNA	ODF2	ENSG00000136811.16	ENST00000434106.7	9	chr9:128500253-128501292:+	ENSP00000473949.2	outer dense fiber of sperm tails 2	outer dense fiber of sperm tails 2
C3L-02656_m11	E_C3L-02656_CPTAC_CM_HLAI-W632_BI_EB-Team-20230131-MKP_f00_m13_Slot2-1_1_3989.25625.1258.2	2	2	19.1	13.63	5.25	5.47	93.6	7	9680	KIWEELSVLEV	b-ion bias	NA	88.5004	0.973265	672.877	4.3	4.25	Human	ENSP00000329199.5	ENSP00000329199.5|ENSP00000359301.3	NA	NA	NA	MAGEA6	ENSG00000197172.10	ENST00000329342.9	X	chrX:152767651-152767715:-	ENSP00000480637.1	MAGE family member A6	MAGE family member A6
C3L-02656_m10	E_C3L-02656_CPTAC_CM_HLAI-W632_BI_EB-Team-20230131-MKP_f00_m12_Slot2-1_1_3976.15680.1551.3	3	2	9.26	NA	9.26	9.26	67	8	12400	KLKVAELVHF	y-ion bias	NA	54.1605	0.786792	395.245	0.6	8.6	Human	ENSP00000243314.5	ENSP00000243314.5	NA	NA	NA	MAGEA9	ENSG00000123584.7	ENST00000243314.5	X	chrX:149787156-149787737:+	ENSP00000471017.1	MAGE family member A9	MAGE family member A9
C3L-02656_m11	E_C3L-02656_CPTAC_CM_HLAI-W632_BI_EB-Team-20230131-MKP_f00_m13_Slot2-1_1_3989.15250.1549.3	3	1	6.54	NA	6.54	6.54	58.2	9	6240	KLKVAELVHF	y-ion bias	NA	52.6691	0.78795	395.245	0.6	8.6	Human	ENSP00000243314.5	ENSP00000243314.5	NA	NA	NA	MAGEA9	ENSG00000123584.7	ENST00000243314.5	X	chrX:149787156-149787737:+	ENSP00000471017.1	MAGE family member A9	MAGE family member A9
C3L-02656_m10	E_C3L-02656_CPTAC_CM_HLAI-W632_BI_EB-Team-20230131-MKP_f00_m12_Slot2-1_1_3976.6463.1636.3	3	2	13.51	6.49	10.37	7.02	82.6	7	15300	KVLEHVVRV	y-ion bias	NA	22.3352	0.731235	360.23	2.1	8.76	Human	ENSP00000286482.1	ENSP00000286482.1|ENSP00000276344.2	NA	NA	NA	MAGEA8	ENSG00000156009.10	ENST00000286482.6	X	chrX:149885227-149885825:+	ENSP00000438293.1|ENSP00000443776.1	MAGE family member A8	MAGE family member A8
C3L-02656_m11	E_C3L-02656_CPTAC_CM_HLAI-W632_BI_EB-Team-20230131-MKP_f00_m13_Slot2-1_1_3989.5965.1629.3	3	2	9.91	3.91	9.91	5.99	74.6	6	31700	KVLEHVVRV	y-ion bias	NA	20.6107	0.735904	360.23	2.1	8.76	Human	ENSP00000286482.1	ENSP00000286482.1|ENSP00000276344.2	NA	NA	NA	MAGEA8	ENSG00000156009.10	ENST00000286482.6	X	chrX:149885227-149885825:+	ENSP00000438293.1|ENSP00000443776.1	MAGE family member A8	MAGE family member A8
C3L-04522_m11	E_C3L-04522_CPTAC_CM_HLAI-W632_BI_EB-Team-20230131-MKP_f00_m13_Slot2-3_1_3993.2387.1711.3	3	2	6.93	3.43	3.33	3.51	74.1	6	11200	KVWCGYRNK	y-ion bias	C:Carbamidomethylation,	8.25424	0.682137	404.21	0.4	10.29	Human|nuORFdb_human	ENSP00000262013.7	ENSP00000262013.7|ENSP00000484908.1|ENSP00000426900.1|ENSP00000349636.4|ENSP00000423165.1|ENST00000511312.2_1_17:49054451-49060019:-	SPAG9	3' Overlap dORF	3' Overlap dORF	SPAG9	ENSG00000008294.21	ENST00000262013.12	17	chr17:50962174-50966274:-	NA	sperm associated antigen 9	sperm associated antigen 9
C3L-02656_m10	E_C3L-02656_CPTAC_CM_HLAI-W632_BI_EB-Team-20230131-MKP_f00_m12_Slot2-1_1_3976.5800.1356.2	2	1	13.04	6.37	6.01	6.67	75.6	7	11600	KYKDHFTEI	dual b/y bias	NA	20.0434	0.911579	590.803	-0.8	6.75	Human	ENSP00000368264.3	ENSP00000368264.3	NA	NA	NA	MAGEB1	ENSG00000214107.8	ENST00000378981.7	X	chrX:30251535-30252038:+	ENSP00000380681.2|ENSP00000380683.1	MAGE family member B1	MAGE family member B1
C3L-02656_m11	E_C3L-02656_CPTAC_CM_HLAI-W632_BI_EB-Team-20230131-MKP_f00_m13_Slot2-1_1_3989.5465.1350.2	2	2	13.91	6.39	6.08	7.52	74.1	8	18500	KYKDHFTEI	unbiased	NA	18.8845	0.915595	590.804	0.9	6.75	Human	ENSP00000368264.3	ENSP00000368264.3	NA	NA	NA	MAGEB1	ENSG00000214107.8	ENST00000378981.7	X	chrX:30251535-30252038:+	ENSP00000380681.2|ENSP00000380683.1	MAGE family member B1	MAGE family member B1
C3L-02656_m10	E_C3L-02656_CPTAC_CM_HLAI-W632_BI_EB-Team-20230131-MKP_f00_m12_Slot2-1_1_3976.16891.1330.2	2	1	13.58	7.35	5.69	6.22	87.7	8	12000	KYKDYFPVI	unbiased	NA	58.3421	0.927791	586.823	3.2	8.43	Human	ENSP00000354660.2	ENSP00000354660.2	NA	NA	NA	MAGEC2	ENSG00000046774.10	ENST00000247452.4	X	chrX:142203988-142204053:-	NA	MAGE family member C2	MAGE family member C2
C3L-02656_m11	E_C3L-02656_CPTAC_CM_HLAI-W632_BI_EB-Team-20230131-MKP_f00_m13_Slot2-1_1_3989.16549.1346.2	2	2	12.04	6.19	4.28	5.86	82.6	7	14900	KYKDYFPVI	unbiased	NA	57.1559	0.91768	586.824	4.9	8.43	Human	ENSP00000354660.2	ENSP00000354660.2	NA	NA	NA	MAGEC2	ENSG00000046774.10	ENST00000247452.4	X	chrX:142203988-142204053:-	NA	MAGE family member C2	MAGE family member C2
C3L-04522_m10	E_C3L-04522_CPTAC_CM_HLAI-W632_BI_EB-Team-20230131-MKP_f00_m12_Slot2-3_1_3980.16491.1338.2	2	1	12.29	7.28	2.56	5	88	6	75400	KYKDYFPVI	unbiased	NA	56.9648	0.922896	586.822	1.5	8.43	Human	ENSP00000354660.2	ENSP00000354660.2	NA	NA	NA	MAGEC2	ENSG00000046774.10	ENST00000247452.4	X	chrX:142203988-142204053:-	NA	MAGE family member C2	MAGE family member C2
C3L-04522_m11	E_C3L-04522_CPTAC_CM_HLAI-W632_BI_EB-Team-20230131-MKP_f00_m13_Slot2-3_1_3993.16436.1340.2	2	2	16.34	9.42	4.73	6.92	92.6	7	83300	KYKDYFPVI	unbiased	NA	56.7708	0.921833	586.824	4.9	8.43	Human	ENSP00000354660.2	ENSP00000354660.2	NA	NA	NA	MAGEC2	ENSG00000046774.10	ENST00000247452.4	X	chrX:142203988-142204053:-	NA	MAGE family member C2	MAGE family member C2
C3L-02656_m10	E_C3L-02656_CPTAC_CM_HLAI-W632_BI_EB-Team-20230131-MKP_f00_m12_Slot2-1_1_3976.14647.1324.2	2	2	13.91	4.9	10.34	9.01	77.4	8	9320	KYLTVKDYL	dual b/y bias	NA	50.5936	0.93175	571.829	4.5	8.43	Human|nuORFdb_human	ENSP00000287394.5	ENSP00000287394.5|ENSP00000429213.1|ENST00000517666.5_1_8:124333376-124408650:-	ATAD2	3' Overlap dORF	3' Overlap dORF	ATAD2	ENSG00000156802.13	ENST00000287394.10	8	chr8:123319850-123321136:-	NA	ATPase family AAA domain containing 2	ATPase family AAA domain containing 2
C3L-02656_m11	E_C3L-02656_CPTAC_CM_HLAI-W632_BI_EB-Team-20230131-MKP_f00_m13_Slot2-1_1_3989.14383.1317.2	2	1	13.66	4.81	8.84	8.85	75.5	8	9010	KYLTVKDYL	dual b/y bias	NA	49.6751	0.935896	571.831	8	8.43	Human|nuORFdb_human	ENSP00000287394.5	ENSP00000287394.5|ENSP00000429213.1|ENST00000517666.5_1_8:124333376-124408650:-	ATAD2	3' Overlap dORF	3' Overlap dORF	ATAD2	ENSG00000156802.13	ENST00000287394.10	8	chr8:123319850-123321136:-	NA	ATPase family AAA domain containing 2	ATPase family AAA domain containing 2
C3L-04522_m10	E_C3L-04522_CPTAC_CM_HLAI-W632_BI_EB-Team-20230131-MKP_f00_m12_Slot2-3_1_3980.14280.1308.2	2	4	18.75	8.97	13.09	9.78	95.1	8	50400	KYLTVKDYL	dual b/y bias	NA	49.3301	0.941725	571.829	4.5	8.43	Human|nuORFdb_human	ENSP00000287394.5	ENSP00000287394.5|ENSP00000429213.1|ENST00000517666.5_1_8:124333376-124408650:-	ATAD2	3' Overlap dORF	3' Overlap dORF	ATAD2	ENSG00000156802.13	ENST00000287394.10	8	chr8:123319850-123321136:-	NA	ATPase family AAA domain containing 2	ATPase family AAA domain containing 2
C3L-04522_m11	E_C3L-04522_CPTAC_CM_HLAI-W632_BI_EB-Team-20230131-MKP_f00_m13_Slot2-3_1_3993.14258.1313.2	2	9	19.5	7.03	14.69	12.47	94.2	8	165000	KYLTVKDYL	dual b/y bias	NA	49.2486	0.938869	571.83	6.2	8.43	Human|nuORFdb_human	ENSP00000287394.5	ENSP00000287394.5|ENSP00000429213.1|ENST00000517666.5_1_8:124333376-124408650:-	ATAD2	3' Overlap dORF	3' Overlap dORF	ATAD2	ENSG00000156802.13	ENST00000287394.10	8	chr8:123319850-123321136:-	NA	ATPase family AAA domain containing 2	ATPase family AAA domain containing 2
C3L-04531_m10	E_C3L-04531_CPTAC_CM_HLAI-W632_BI_EB-Team-20230131-MKP_f00_m12_Slot2-5_1_3984.14285.1309.2	2	2	8.65	NA	8.65	8.65	60	7	10900	KYLTVKDYL	dual b/y bias	NA	49.3468	0.941375	571.83	6.2	8.43	Human|nuORFdb_human	ENSP00000287394.5	ENSP00000287394.5|ENSP00000429213.1|ENST00000517666.5_1_8:124333376-124408650:-	ATAD2	3' Overlap dORF	3' Overlap dORF	ATAD2	ENSG00000156802.13	ENST00000287394.10	8	chr8:123319850-123321136:-	NA	ATPase family AAA domain containing 2	ATPase family AAA domain containing 2
C3L-04531_m11	E_C3L-04531_CPTAC_CM_HLAI-W632_BI_EB-Team-20230131-MKP_f00_m13_Slot2-5_1_3997.14256.1327.2	2	1	8.82	NA	8.82	8.82	65.2	7	3100	KYLTVKDYL	y-ion bias	NA	49.2539	0.929813	571.83	6.2	8.43	Human|nuORFdb_human	ENSP00000287394.5	ENSP00000287394.5|ENSP00000429213.1|ENST00000517666.5_1_8:124333376-124408650:-	ATAD2	3' Overlap dORF	3' Overlap dORF	ATAD2	ENSG00000156802.13	ENST00000287394.10	8	chr8:123319850-123321136:-	NA	ATPase family AAA domain containing 2	ATPase family AAA domain containing 2
C3L-04531_m10	E_C3L-04531_CPTAC_CM_HLAI-W632_BI_EB-Team-20230131-MKP_f00_m12_Slot2-5_1_3984.7415.1316.2	2	2	11.21	6.88	4.33	4.32	73.8	7	17200	KYRNIGSETW	unbiased	NA	25.6239	0.936563	627.32	4.3	8.59	Human	ENSP00000243213.1	ENSP00000243213.1	NA	NA	NA	IL13RA2	ENSG00000123496.8	ENST00000243213.2	X	chrX:115003982-115004082:-	ENSP00000361004.1	interleukin 13 receptor subunit alpha 2	interleukin 13 receptor subunit alpha 2
C3L-04531_m11	E_C3L-04531_CPTAC_CM_HLAI-W632_BI_EB-Team-20230131-MKP_f00_m13_Slot2-5_1_3997.7371.1336.2	2	3	14.64	9.52	5.41	5.11	83.4	6	18700	KYRNIGSETW	b-ion bias	NA	25.4702	0.92434	627.32	4.3	8.59	Human	ENSP00000243213.1	ENSP00000243213.1	NA	NA	NA	IL13RA2	ENSG00000123496.8	ENST00000243213.2	X	chrX:115003982-115004082:-	ENSP00000361004.1	interleukin 13 receptor subunit alpha 2	interleukin 13 receptor subunit alpha 2
C3L-04531_m10	E_C3L-04531_CPTAC_CM_HLAI-W632_BI_EB-Team-20230131-MKP_f00_m12_Slot2-5_1_3984.20365.1389.2	2	1	19.81	14.08	6.29	5.73	96.3	8	12300	LAYLQRIAL	dual b/y bias	NA	70.3394	0.890829	530.831	3.2	8.75	Human|nuORFdb_human	ENSP00000384638.4	ENSP00000384638.4|ENSP00000304669.7|ENSP00000418191.1|ENSP00000427821.1|ENSP00000341500.3|ENSP00000355398.5|ENSP00000444675.2|ENSP00000438476.1|ENST00000467892.1_1_2:80816479-80835548:+|ENST00000522792.1_1_5:138268134-138269775:+	CTNNA2	ncRNA Retained Intron	lncRNA	CTNNA2	ENSG00000066032.18	ENST00000402739.8	2	chr2:80647870-80648689:+	ENSP00000419295.1	catenin alpha 2	catenin alpha 2
C3L-04531_m11	E_C3L-04531_CPTAC_CM_HLAI-W632_BI_EB-Team-20230131-MKP_f00_m13_Slot2-5_1_3997.20356.1412.2	2	1	17.83	11.98	6.92	5.85	90.1	8	7100	LAYLQRIAL	unbiased	NA	70.3245	0.875947	530.831	3.2	8.75	Human|nuORFdb_human	ENSP00000384638.4	ENSP00000384638.4|ENSP00000304669.7|ENSP00000418191.1|ENSP00000427821.1|ENSP00000341500.3|ENSP00000355398.5|ENSP00000444675.2|ENSP00000438476.1|ENST00000467892.1_1_2:80816479-80835548:+|ENST00000522792.1_1_5:138268134-138269775:+	CTNNA2	ncRNA Retained Intron	lncRNA	CTNNA2	ENSG00000066032.18	ENST00000402739.8	2	chr2:80647870-80648689:+	ENSP00000419295.1	catenin alpha 2	catenin alpha 2
C3L-04518_m11	E_C3L-04518_CPTAC_CM_HLAI-W632_BI_EB-Team-20230131-MKP_f00_m13_Slot2-2_1_3991.2003.1746.3	3	1	4.86	4.11	1.38	0.74	57.2	5	5250	LGRPHHSI	unbiased	NA	6.93357	0.659471	306.177	5.8	9.76	Human|nuORFdb_human	ENSP00000262013.7	ENSP00000262013.7|ENSP00000484908.1|ENSP00000426900.1|ENSP00000349636.4|ENSP00000423165.1|ENST00000511312.2_1_17:49054451-49060019:-	SPAG9	3' Overlap dORF	3' Overlap dORF	SPAG9	ENSG00000008294.21	ENST00000262013.12	17	chr17:50962174-50966274:-	NA	sperm associated antigen 9	sperm associated antigen 9
C3L-04518_m10	E_C3L-04518_CPTAC_CM_HLAI-W632_BI_EB-Team-20230131-MKP_f00_m12_Slot2-2_1_3978.7579.1311.2	2	1	9.34	7.63	1.38	1.72	63	5	6540	LNCLFLNVQL	unbiased	C:Carbamidomethylation,	26.1854	0.940107	617.335	-2.7	5.52	Human|nuORFdb_human	ENSP00000352547.4	ENSP00000352547.4|ENSP00000393770.1|ENST00000471661.5_1_2:96462255-96462402:+|ENST00000484440.5_1_2:96688852-96698107:-|ENST00000486463.5_1_2:96693672-96700654:-|ENST00000444924.1_1_2:96457967-96465871:+	GPAT2P1	Pseudogene	Pseudogene	GPAT2	ENSG00000186281.12	ENST00000359548.8	2	chr2:96021946-96022161:-	ENSP00000389395.1	glycerol-3-phosphate acyltransferase 2, mitochondrial	glycerol-3-phosphate acyltransferase 2, mitochondrial
C3L-04522_m10	E_C3L-04522_CPTAC_CM_HLAI-W632_BI_EB-Team-20230131-MKP_f00_m12_Slot2-3_1_3980.16323.296.1	1	1	11.19	0.7	11.09	10.49	85.5	6	4630	LPDSESSFTY	b-ion bias	NA	56.3849	1.55126	1145.5	0.3	3.67	Human	ENSP00000354660.2	ENSP00000354660.2	NA	NA	NA	MAGEC2	ENSG00000046774.10	ENST00000247452.4	X	chrX:142203988-142204053:-	NA	MAGE family member C2	MAGE family member C2
C3L-04522_m11	E_C3L-04522_CPTAC_CM_HLAI-W632_BI_EB-Team-20230131-MKP_f00_m13_Slot2-3_1_3993.16303.314.1	1	2	11.66	1.38	10.34	10.29	85	7	6480	LPDSESSFTY	b-ion bias	NA	56.3108	1.54076	1145.51	9	3.67	Human	ENSP00000354660.2	ENSP00000354660.2	NA	NA	NA	MAGEC2	ENSG00000046774.10	ENST00000247452.4	X	chrX:142203988-142204053:-	NA	MAGE family member C2	MAGE family member C2
C3L-04522_m10	E_C3L-04522_CPTAC_CM_HLAI-W632_BI_EB-Team-20230131-MKP_f00_m12_Slot2-3_1_3980.23340.1364.2	2	1	5.86	0.89	4.92	4.96	56.2	5	8160	LPTDLFNSVm	unbiased	m:Oxidized methionine	80.6205	0.906308	576.784	0.2	3.8	Human|nuORFdb_human	ENSP00000184183.4	ENSP00000184183.4|ENSP00000251776.4|ENSP00000421662.1|ENST00000510450.1_1_3:125688183-125696014:+|ENST00000487124.1_1_3:123694216-123694345:-	ROPN1B	5' Overlap uORF	5' Overlap uORF	ROPN1	ENSG00000065371.17	ENST00000184183.8	3	chr3:123968521-123969157:-	ENSP00000385919.3|ENSP00000483603.1	rhophilin associated tail protein 1	rhophilin associated tail protein 1
C3L-04524_m10	E_C3L-04524_CPTAC_CM_HLAI-W632_BI_EB-Team-20230131-MKP_f00_m12_Slot2-4_1_3982.25230.524.1	1	1	5.58	3.81	0.57	1.77	63.7	6	3440	LVELEPVN	unbiased	NA	87.1468	1.41886	912.507	3.6	3.8	Human	ENSP00000414049.2	ENSP00000414049.2|ENSP00000491489.1|ENSP00000372467.3|ENSP00000406010.3	NA	NA	NA	TSPY2	ENSG00000168757.12	ENST00000429039.5	Y	chrY:6248823-6248892:+	NA	testis specific protein Y-linked 2	testis specific protein Y-linked 2
C3L-02656_m11	E_C3L-02656_CPTAC_CM_HLAI-W632_BI_EB-Team-20230131-MKP_f00_m13_Slot2-1_1_3989.21541.1357.2	2	1	9.32	5.98	2.17	3.33	89.4	7	13900	LYPEVFEKF	internal-ion bias	NA	74.3954	0.910964	586.308	4.6	4.53	Human|nuORFdb_human	ENSP00000287394.5	ENSP00000287394.5|ENST00000517666.5_1_8:124333376-124408650:-|ENST00000521496.5_1_8:124357024-124408597:-|ENST00000521903.5_1_8:124361561-124413087:-	ATAD2	3' Overlap dORF	3' Overlap dORF	ATAD2	ENSG00000156802.13	ENST00000287394.10	8	chr8:123319850-123321136:-	NA	ATPase family AAA domain containing 2	ATPase family AAA domain containing 2
C3L-04522_m10	E_C3L-04522_CPTAC_CM_HLAI-W632_BI_EB-Team-20230131-MKP_f00_m12_Slot2-3_1_3980.21474.1338.2	2	1	16.92	10.23	3.6	6.69	96.2	8	96500	LYPEVFEKF	unbiased	NA	74.1739	0.922953	586.308	4.6	4.53	Human|nuORFdb_human	ENSP00000287394.5	ENSP00000287394.5|ENST00000517666.5_1_8:124333376-124408650:-|ENST00000521496.5_1_8:124357024-124408597:-|ENST00000521903.5_1_8:124361561-124413087:-	ATAD2	3' Overlap dORF	3' Overlap dORF	ATAD2	ENSG00000156802.13	ENST00000287394.10	8	chr8:123319850-123321136:-	NA	ATPase family AAA domain containing 2	ATPase family AAA domain containing 2
C3L-04522_m11	E_C3L-04522_CPTAC_CM_HLAI-W632_BI_EB-Team-20230131-MKP_f00_m13_Slot2-3_1_3993.21430.1345.2	2	1	14.98	10.1	1.63	4.89	95.1	8	80000	LYPEVFEKF	y-ion bias	NA	74.0129	0.918401	586.308	4.6	4.53	Human|nuORFdb_human	ENSP00000287394.5	ENSP00000287394.5|ENST00000517666.5_1_8:124333376-124408650:-|ENST00000521496.5_1_8:124357024-124408597:-|ENST00000521903.5_1_8:124361561-124413087:-	ATAD2	3' Overlap dORF	3' Overlap dORF	ATAD2	ENSG00000156802.13	ENST00000287394.10	8	chr8:123319850-123321136:-	NA	ATPase family AAA domain containing 2	ATPase family AAA domain containing 2
C3L-04531_m10	E_C3L-04531_CPTAC_CM_HLAI-W632_BI_EB-Team-20230131-MKP_f00_m12_Slot2-5_1_3984.21465.1351.2	2	1	11.76	6.24	2.08	5.52	85.9	8	13200	LYPEVFEKF	y-ion bias	NA	74.1361	0.914759	586.306	1.1	4.53	Human|nuORFdb_human	ENSP00000287394.5	ENSP00000287394.5|ENST00000517666.5_1_8:124333376-124408650:-|ENST00000521496.5_1_8:124357024-124408597:-|ENST00000521903.5_1_8:124361561-124413087:-	ATAD2	3' Overlap dORF	3' Overlap dORF	ATAD2	ENSG00000156802.13	ENST00000287394.10	8	chr8:123319850-123321136:-	NA	ATPase family AAA domain containing 2	ATPase family AAA domain containing 2
C3L-04531_m11	E_C3L-04531_CPTAC_CM_HLAI-W632_BI_EB-Team-20230131-MKP_f00_m13_Slot2-5_1_3997.21450.1371.2	2	1	11.87	7.28	2.66	4.59	90.3	8	7870	LYPEVFEKF	unbiased	NA	74.1017	0.902072	586.308	4.6	4.53	Human|nuORFdb_human	ENSP00000287394.5	ENSP00000287394.5|ENST00000517666.5_1_8:124333376-124408650:-|ENST00000521496.5_1_8:124357024-124408597:-|ENST00000521903.5_1_8:124361561-124413087:-	ATAD2	3' Overlap dORF	3' Overlap dORF	ATAD2	ENSG00000156802.13	ENST00000287394.10	8	chr8:123319850-123321136:-	NA	ATPase family AAA domain containing 2	ATPase family AAA domain containing 2
C3L-02656_m10	E_C3L-02656_CPTAC_CM_HLAI-W632_BI_EB-Team-20230131-MKP_f00_m12_Slot2-1_1_3976.29842.1352.2	2	4	12.48	10.29	2.5	2.19	76.9	5	297000	LYVDSLFFL	b-ion bias	NA	103.071	0.914239	558.801	-2.6	3.8	Human|nuORFdb_human	ENSP00000381726.1	ENSP00000381726.1|ENST00000398743.6_2_22:22890787-22899309:-	PRAME	3' Overlap dORF	3' Overlap dORF	PRAME	ENSG00000185686.18	ENST00000398741.5	22	chr22:22547702-22548069:-	ENSP00000381728.2|ENSP00000384343.3|ENSP00000385198.1|ENSP00000445675.1	preferentially expressed antigen in melanoma	preferentially expressed antigen in melanoma
C3L-02656_m11	E_C3L-02656_CPTAC_CM_HLAI-W632_BI_EB-Team-20230131-MKP_f00_m13_Slot2-1_1_3989.29819.1348.2	2	3	8.33	4.18	2.47	4.15	67	5	225000	LYVDSLFFL	b-ion bias	NA	102.983	0.916479	558.802	-0.8	3.8	Human|nuORFdb_human	ENSP00000381726.1	ENSP00000381726.1|ENST00000398743.6_2_22:22890787-22899309:-	PRAME	3' Overlap dORF	3' Overlap dORF	PRAME	ENSG00000185686.18	ENST00000398741.5	22	chr22:22547702-22548069:-	ENSP00000381728.2|ENSP00000384343.3|ENSP00000385198.1|ENSP00000445675.1	preferentially expressed antigen in melanoma	preferentially expressed antigen in melanoma
C3L-04522_m10	E_C3L-04522_CPTAC_CM_HLAI-W632_BI_EB-Team-20230131-MKP_f00_m12_Slot2-3_1_3980.29814.1426.2	2	5	12.73	10.55	3.28	2.19	77.1	6	580000	LYVDSLFFL	b-ion bias	NA	102.981	0.866791	558.804	2.8	3.8	Human|nuORFdb_human	ENSP00000381726.1	ENSP00000381726.1|ENST00000398743.6_2_22:22890787-22899309:-	PRAME	3' Overlap dORF	3' Overlap dORF	PRAME	ENSG00000185686.18	ENST00000398741.5	22	chr22:22547702-22548069:-	ENSP00000381728.2|ENSP00000384343.3|ENSP00000385198.1|ENSP00000445675.1	preferentially expressed antigen in melanoma	preferentially expressed antigen in melanoma
C3L-04522_m11	E_C3L-04522_CPTAC_CM_HLAI-W632_BI_EB-Team-20230131-MKP_f00_m13_Slot2-3_1_3993.29801.203.1	1	4	7.88	3.06	3.59	4.82	72.1	5	904000	LYVDSLFFL	b-ion bias	NA	102.927	1.60441	1116.6	2.2	3.8	Human|nuORFdb_human	ENSP00000381726.1	ENSP00000381726.1|ENST00000398743.6_2_22:22890787-22899309:-	PRAME	3' Overlap dORF	3' Overlap dORF	PRAME	ENSG00000185686.18	ENST00000398741.5	22	chr22:22547702-22548069:-	ENSP00000381728.2|ENSP00000384343.3|ENSP00000385198.1|ENSP00000445675.1	preferentially expressed antigen in melanoma	preferentially expressed antigen in melanoma
C3L-04524_m10	E_C3L-04524_CPTAC_CM_HLAI-W632_BI_EB-Team-20230131-MKP_f00_m12_Slot2-4_1_3982.29822.182.1	1	1	10.24	4.93	4.79	5.31	75.3	6	1630	LYVDSLFFL	b-ion bias	NA	103.01	1.61605	1116.6	2.2	3.8	Human|nuORFdb_human	ENSP00000381726.1	ENSP00000381726.1|ENST00000398743.6_2_22:22890787-22899309:-	PRAME	3' Overlap dORF	3' Overlap dORF	PRAME	ENSG00000185686.18	ENST00000398741.5	22	chr22:22547702-22548069:-	ENSP00000381728.2|ENSP00000384343.3|ENSP00000385198.1|ENSP00000445675.1	preferentially expressed antigen in melanoma	preferentially expressed antigen in melanoma
C3L-04531_m10	E_C3L-04531_CPTAC_CM_HLAI-W632_BI_EB-Team-20230131-MKP_f00_m12_Slot2-5_1_3984.29823.183.1	1	2	8.1	4.55	4.08	3.55	67.1	6	24200	LYVDSLFFL	b-ion bias	NA	102.997	1.6155	1116.6	2.2	3.8	Human|nuORFdb_human	ENSP00000381726.1	ENSP00000381726.1|ENST00000398743.6_2_22:22890787-22899309:-	PRAME	3' Overlap dORF	3' Overlap dORF	PRAME	ENSG00000185686.18	ENST00000398741.5	22	chr22:22547702-22548069:-	ENSP00000381728.2|ENSP00000384343.3|ENSP00000385198.1|ENSP00000445675.1	preferentially expressed antigen in melanoma	preferentially expressed antigen in melanoma
C3L-04531_m11	E_C3L-04531_CPTAC_CM_HLAI-W632_BI_EB-Team-20230131-MKP_f00_m13_Slot2-5_1_3997.29826.216.1	1	2	6.12	3.91	1.96	2.2	63	5	11000	LYVDSLFFL	b-ion bias	NA	103.03	1.59717	1116.6	2.2	3.8	Human|nuORFdb_human	ENSP00000381726.1	ENSP00000381726.1|ENST00000398743.6_2_22:22890787-22899309:-	PRAME	3' Overlap dORF	3' Overlap dORF	PRAME	ENSG00000185686.18	ENST00000398741.5	22	chr22:22547702-22548069:-	ENSP00000381728.2|ENSP00000384343.3|ENSP00000385198.1|ENSP00000445675.1	preferentially expressed antigen in melanoma	preferentially expressed antigen in melanoma
C3L-04522_m10	E_C3L-04522_CPTAC_CM_HLAI-W632_BI_EB-Team-20230131-MKP_f00_m12_Slot2-3_1_3980.7500.1456.2	2	1	11.42	4.79	6.07	6.63	72.8	7	8460	MEYGGEKSL	dual b/y bias	NA	25.9131	0.847797	507.235	1.9	4.53	Human	ENSP00000428489.1	ENSP00000428489.1|ENSP00000301905.4	NA	NA	NA	PBK	ENSG00000168078.10	ENST00000522944.5	8	chr8:27810201-27810307:-	NA	PDZ binding kinase	PDZ binding kinase
C3L-04522_m11	E_C3L-04522_CPTAC_CM_HLAI-W632_BI_EB-Team-20230131-MKP_f00_m13_Slot2-3_1_3993.7451.1463.2	2	1	13.34	7.12	6.23	6.23	82.5	7	10700	MEYGGEKSL	y-ion bias	NA	25.7414	0.843368	507.235	-0.1	4.53	Human	ENSP00000428489.1	ENSP00000428489.1|ENSP00000301905.4	NA	NA	NA	PBK	ENSG00000168078.10	ENST00000522944.5	8	chr8:27810201-27810307:-	NA	PDZ binding kinase	PDZ binding kinase
C3L-02656_m10	E_C3L-02656_CPTAC_CM_HLAI-W632_BI_EB-Team-20230131-MKP_f00_m12_Slot2-1_1_3976.13953.1505.2	2	2	8.01	3.47	4.21	4.54	55.6	6	14900	MPMQDIKM	y-ion bias	NA	48.195	0.81596	497.231	-1.9	5.59	Human|nuORFdb_human	ENSP00000381726.1	ENSP00000381726.1|ENST00000398743.6_2_22:22890787-22899309:-	PRAME	3' Overlap dORF	3' Overlap dORF	PRAME	ENSG00000185686.18	ENST00000398741.5	22	chr22:22547702-22548069:-	ENSP00000381728.2|ENSP00000384343.3|ENSP00000385198.1|ENSP00000445675.1	preferentially expressed antigen in melanoma	preferentially expressed antigen in melanoma
C3L-02656_m10	E_C3L-02656_CPTAC_CM_HLAI-W632_BI_EB-Team-20230131-MKP_f00_m12_Slot2-1_1_3976.8353.1527.2	2	2	8.85	3.39	4.5	5.47	68.3	6	12600	MPMQDIKm	y-ion bias	m:Oxidized methionine	28.8618	0.801892	505.228	-2.8	5.59	Human|nuORFdb_human	ENSP00000381726.1	ENSP00000381726.1|ENST00000398743.6_2_22:22890787-22899309:-	PRAME	3' Overlap dORF	3' Overlap dORF	PRAME	ENSG00000185686.18	ENST00000398741.5	22	chr22:22547702-22548069:-	ENSP00000381728.2|ENSP00000384343.3|ENSP00000385198.1|ENSP00000445675.1	preferentially expressed antigen in melanoma	preferentially expressed antigen in melanoma
C3L-02656_m11	E_C3L-02656_CPTAC_CM_HLAI-W632_BI_EB-Team-20230131-MKP_f00_m13_Slot2-1_1_3989.8193.1526.2	2	1	11.69	5.76	5.93	5.93	69.9	6	7230	MPMQDIKm	y-ion bias	m:Oxidized methionine	28.3021	0.802449	505.23	1.2	5.59	Human|nuORFdb_human	ENSP00000381726.1	ENSP00000381726.1|ENST00000398743.6_2_22:22890787-22899309:-	PRAME	3' Overlap dORF	3' Overlap dORF	PRAME	ENSG00000185686.18	ENST00000398741.5	22	chr22:22547702-22548069:-	ENSP00000381728.2|ENSP00000384343.3|ENSP00000385198.1|ENSP00000445675.1	preferentially expressed antigen in melanoma	preferentially expressed antigen in melanoma
C3L-02656_m10	E_C3L-02656_CPTAC_CM_HLAI-W632_BI_EB-Team-20230131-MKP_f00_m12_Slot2-1_1_3976.23631.1331.2	2	2	20.26	7.18	13.62	13.08	94.3	9	62400	MPMQDIKMIL	unbiased	NA	81.622	0.927648	610.317	1.6	5.59	Human|nuORFdb_human	ENSP00000381726.1	ENSP00000381726.1|ENST00000398743.6_2_22:22890787-22899309:-	PRAME	3' Overlap dORF	3' Overlap dORF	PRAME	ENSG00000185686.18	ENST00000398741.5	22	chr22:22547702-22548069:-	ENSP00000381728.2|ENSP00000384343.3|ENSP00000385198.1|ENSP00000445675.1	preferentially expressed antigen in melanoma	preferentially expressed antigen in melanoma
C3L-02656_m11	E_C3L-02656_CPTAC_CM_HLAI-W632_BI_EB-Team-20230131-MKP_f00_m13_Slot2-1_1_3989.23426.1336.2	2	3	20.13	8.08	11.95	12.05	96.2	9	53800	MPMQDIKMIL	unbiased	NA	80.9042	0.924291	610.318	3.3	5.59	Human|nuORFdb_human	ENSP00000381726.1	ENSP00000381726.1|ENST00000398743.6_2_22:22890787-22899309:-	PRAME	3' Overlap dORF	3' Overlap dORF	PRAME	ENSG00000185686.18	ENST00000398741.5	22	chr22:22547702-22548069:-	ENSP00000381728.2|ENSP00000384343.3|ENSP00000385198.1|ENSP00000445675.1	preferentially expressed antigen in melanoma	preferentially expressed antigen in melanoma
C3L-04522_m10	E_C3L-04522_CPTAC_CM_HLAI-W632_BI_EB-Team-20230131-MKP_f00_m12_Slot2-3_1_3980.23391.1333.2	2	1	14.51	6.26	9.4	8.25	84.2	9	15000	MPMQDIKMIL	unbiased	NA	80.7975	0.926199	610.317	1.6	5.59	Human|nuORFdb_human	ENSP00000381726.1	ENSP00000381726.1|ENST00000398743.6_2_22:22890787-22899309:-	PRAME	3' Overlap dORF	3' Overlap dORF	PRAME	ENSG00000185686.18	ENST00000398741.5	22	chr22:22547702-22548069:-	ENSP00000381728.2|ENSP00000384343.3|ENSP00000385198.1|ENSP00000445675.1	preferentially expressed antigen in melanoma	preferentially expressed antigen in melanoma
C3L-04522_m11	E_C3L-04522_CPTAC_CM_HLAI-W632_BI_EB-Team-20230131-MKP_f00_m13_Slot2-3_1_3993.23357.1340.2	2	3	20.38	7.53	12.69	12.85	95.9	8	53700	MPMQDIKMIL	unbiased	NA	80.6716	0.92143	610.318	3.3	5.59	Human|nuORFdb_human	ENSP00000381726.1	ENSP00000381726.1|ENST00000398743.6_2_22:22890787-22899309:-	PRAME	3' Overlap dORF	3' Overlap dORF	PRAME	ENSG00000185686.18	ENST00000398741.5	22	chr22:22547702-22548069:-	ENSP00000381728.2|ENSP00000384343.3|ENSP00000385198.1|ENSP00000445675.1	preferentially expressed antigen in melanoma	preferentially expressed antigen in melanoma
C3L-02656_m10	E_C3L-02656_CPTAC_CM_HLAI-W632_BI_EB-Team-20230131-MKP_f00_m12_Slot2-1_1_3976.21066.1328.2	2	3	13.98	4.09	10.73	9.89	66.6	9	43700	MPMQDIKmIL	unbiased	m:Oxidized methionine	72.7623	0.929216	618.313	-0.7	5.59	Human|nuORFdb_human	ENSP00000381726.1	ENSP00000381726.1|ENST00000398743.6_2_22:22890787-22899309:-	PRAME	3' Overlap dORF	3' Overlap dORF	PRAME	ENSG00000185686.18	ENST00000398741.5	22	chr22:22547702-22548069:-	ENSP00000381728.2|ENSP00000384343.3|ENSP00000385198.1|ENSP00000445675.1	preferentially expressed antigen in melanoma	preferentially expressed antigen in melanoma
C3L-02656_m11	E_C3L-02656_CPTAC_CM_HLAI-W632_BI_EB-Team-20230131-MKP_f00_m13_Slot2-1_1_3989.20873.1316.2	2	5	21.72	6.39	15.84	15.33	91.9	9	103000	MPMQDIKmIL	unbiased	m:Oxidized methionine	72.0867	0.936685	618.314	0.9	5.59	Human|nuORFdb_human	ENSP00000381726.1	ENSP00000381726.1|ENST00000398743.6_2_22:22890787-22899309:-	PRAME	3' Overlap dORF	3' Overlap dORF	PRAME	ENSG00000185686.18	ENST00000398741.5	22	chr22:22547702-22548069:-	ENSP00000381728.2|ENSP00000384343.3|ENSP00000385198.1|ENSP00000445675.1	preferentially expressed antigen in melanoma	preferentially expressed antigen in melanoma
C3L-04522_m10	E_C3L-04522_CPTAC_CM_HLAI-W632_BI_EB-Team-20230131-MKP_f00_m12_Slot2-3_1_3980.20980.1312.2	2	2	14.17	7.06	9.51	7.11	75.9	8	39200	MPMQDIKmIL	dual b/y bias	m:Oxidized methionine	72.4656	0.939309	618.315	2.5	5.59	Human|nuORFdb_human	ENSP00000381726.1	ENSP00000381726.1|ENST00000398743.6_2_22:22890787-22899309:-	PRAME	3' Overlap dORF	3' Overlap dORF	PRAME	ENSG00000185686.18	ENST00000398741.5	22	chr22:22547702-22548069:-	ENSP00000381728.2|ENSP00000384343.3|ENSP00000385198.1|ENSP00000445675.1	preferentially expressed antigen in melanoma	preferentially expressed antigen in melanoma
C3L-02656_m10	E_C3L-02656_CPTAC_CM_HLAI-W632_BI_EB-Team-20230131-MKP_f00_m12_Slot2-1_1_3976.19872.1323.2	2	2	9.92	5.88	4.85	4.03	67.3	6	21400	MPmQDIKMIL	b-ion bias	m:Oxidized methionine	68.6377	0.932481	618.316	4.1	5.59	Human|nuORFdb_human	ENSP00000381726.1	ENSP00000381726.1|ENST00000398743.6_2_22:22890787-22899309:-	PRAME	3' Overlap dORF	3' Overlap dORF	PRAME	ENSG00000185686.18	ENST00000398741.5	22	chr22:22547702-22548069:-	ENSP00000381728.2|ENSP00000384343.3|ENSP00000385198.1|ENSP00000445675.1	preferentially expressed antigen in melanoma	preferentially expressed antigen in melanoma
C3L-02656_m11	E_C3L-02656_CPTAC_CM_HLAI-W632_BI_EB-Team-20230131-MKP_f00_m13_Slot2-1_1_3989.19670.1321.2	2	4	14.9	5.7	8.56	9.2	78	8	29500	MPmQDIKMIL	unbiased	m:Oxidized methionine	67.9318	0.933544	618.317	5.7	5.59	Human|nuORFdb_human	ENSP00000381726.1	ENSP00000381726.1|ENST00000398743.6_2_22:22890787-22899309:-	PRAME	3' Overlap dORF	3' Overlap dORF	PRAME	ENSG00000185686.18	ENST00000398741.5	22	chr22:22547702-22548069:-	ENSP00000381728.2|ENSP00000384343.3|ENSP00000385198.1|ENSP00000445675.1	preferentially expressed antigen in melanoma	preferentially expressed antigen in melanoma
C3L-04522_m10	E_C3L-04522_CPTAC_CM_HLAI-W632_BI_EB-Team-20230131-MKP_f00_m12_Slot2-3_1_3980.19510.1287.2	2	3	9.18	4.04	7.33	5.14	44.9	6	42400	MPmQDIKMIL	unbiased	m:Oxidized methionine	67.3902	0.954896	618.317	5.7	5.59	Human|nuORFdb_human	ENSP00000381726.1	ENSP00000381726.1|ENST00000398743.6_2_22:22890787-22899309:-	PRAME	3' Overlap dORF	3' Overlap dORF	PRAME	ENSG00000185686.18	ENST00000398741.5	22	chr22:22547702-22548069:-	ENSP00000381728.2|ENSP00000384343.3|ENSP00000385198.1|ENSP00000445675.1	preferentially expressed antigen in melanoma	preferentially expressed antigen in melanoma
C3L-04522_m11	E_C3L-04522_CPTAC_CM_HLAI-W632_BI_EB-Team-20230131-MKP_f00_m13_Slot2-3_1_3993.19554.1313.2	2	2	15.43	8.92	7.1	6.51	80.8	8	17000	MPmQDIKMIL	unbiased	m:Oxidized methionine	67.5369	0.93891	618.317	5.7	5.59	Human|nuORFdb_human	ENSP00000381726.1	ENSP00000381726.1|ENST00000398743.6_2_22:22890787-22899309:-	PRAME	3' Overlap dORF	3' Overlap dORF	PRAME	ENSG00000185686.18	ENST00000398741.5	22	chr22:22547702-22548069:-	ENSP00000381728.2|ENSP00000384343.3|ENSP00000385198.1|ENSP00000445675.1	preferentially expressed antigen in melanoma	preferentially expressed antigen in melanoma
C3L-02656_m11	E_C3L-02656_CPTAC_CM_HLAI-W632_BI_EB-Team-20230131-MKP_f00_m13_Slot2-1_1_3989.16441.1304.2	2	1	10.66	7.23	6.08	3.43	67.4	8	10700	MPmQDIKmIL	unbiased	m:Oxidized methionine	56.7802	0.944247	626.313	3.3	5.59	Human|nuORFdb_human	ENSP00000381726.1	ENSP00000381726.1|ENST00000398743.6_2_22:22890787-22899309:-	PRAME	3' Overlap dORF	3' Overlap dORF	PRAME	ENSG00000185686.18	ENST00000398741.5	22	chr22:22547702-22548069:-	ENSP00000381728.2|ENSP00000384343.3|ENSP00000385198.1|ENSP00000445675.1	preferentially expressed antigen in melanoma	preferentially expressed antigen in melanoma
C3L-02656_m11	E_C3L-02656_CPTAC_CM_HLAI-W632_BI_EB-Team-20230131-MKP_f00_m13_Slot2-1_1_3989.21008.1331.2	2	1	9.68	7.08	3.1	2.6	58.6	6	7350	mPMQDIKMIL	unbiased	m:Oxidized methionine	72.5527	0.927304	618.317	5.7	5.59	Human|nuORFdb_human	ENSP00000381726.1	ENSP00000381726.1|ENST00000398743.6_2_22:22890787-22899309:-	PRAME	3' Overlap dORF	3' Overlap dORF	PRAME	ENSG00000185686.18	ENST00000398741.5	22	chr22:22547702-22548069:-	ENSP00000381728.2|ENSP00000384343.3|ENSP00000385198.1|ENSP00000445675.1	preferentially expressed antigen in melanoma	preferentially expressed antigen in melanoma
C3L-02656_m10	E_C3L-02656_CPTAC_CM_HLAI-W632_BI_EB-Team-20230131-MKP_f00_m12_Slot2-1_1_3976.18426.1337.2	2	1	8.76	5.99	2.68	2.77	56.7	6	5310	mPMQDIKmIL	b-ion bias	m:Oxidized methionine	63.6442	0.923845	626.31	-1.5	5.59	Human|nuORFdb_human	ENSP00000381726.1	ENSP00000381726.1|ENST00000398743.6_2_22:22890787-22899309:-	PRAME	3' Overlap dORF	3' Overlap dORF	PRAME	ENSG00000185686.18	ENST00000398741.5	22	chr22:22547702-22548069:-	ENSP00000381728.2|ENSP00000384343.3|ENSP00000385198.1|ENSP00000445675.1	preferentially expressed antigen in melanoma	preferentially expressed antigen in melanoma
C3L-02656_m11	E_C3L-02656_CPTAC_CM_HLAI-W632_BI_EB-Team-20230131-MKP_f00_m13_Slot2-1_1_3989.18335.1311.2	2	3	12.52	6.18	7.74	6.34	66.4	7	18500	mPMQDIKmIL	unbiased	m:Oxidized methionine	63.3234	0.940113	626.312	3.3	5.59	Human|nuORFdb_human	ENSP00000381726.1	ENSP00000381726.1|ENST00000398743.6_2_22:22890787-22899309:-	PRAME	3' Overlap dORF	3' Overlap dORF	PRAME	ENSG00000185686.18	ENST00000398741.5	22	chr22:22547702-22548069:-	ENSP00000381728.2|ENSP00000384343.3|ENSP00000385198.1|ENSP00000445675.1	preferentially expressed antigen in melanoma	preferentially expressed antigen in melanoma
C3L-02656_m10	E_C3L-02656_CPTAC_CM_HLAI-W632_BI_EB-Team-20230131-MKP_f00_m12_Slot2-1_1_3976.17450.1321.2	2	1	4.54	NA	4.54	4.54	47.9	5	6120	mPmQDIKMIL	unbiased	m:Oxidized methionine	60.2715	0.933721	626.312	1.7	5.59	Human|nuORFdb_human	ENSP00000381726.1	ENSP00000381726.1|ENST00000398743.6_2_22:22890787-22899309:-	PRAME	3' Overlap dORF	3' Overlap dORF	PRAME	ENSG00000185686.18	ENST00000398741.5	22	chr22:22547702-22548069:-	ENSP00000381728.2|ENSP00000384343.3|ENSP00000385198.1|ENSP00000445675.1	preferentially expressed antigen in melanoma	preferentially expressed antigen in melanoma
C3L-02656_m10	E_C3L-02656_CPTAC_CM_HLAI-W632_BI_EB-Team-20230131-MKP_f00_m12_Slot2-1_1_3976.14118.1281.2	2	2	7.28	6.06	3.59	1.22	52.8	6	12100	mPmQDIKmIL	unbiased	m:Oxidized methionine	48.765	0.958925	634.312	5.7	5.59	Human|nuORFdb_human	ENSP00000381726.1	ENSP00000381726.1|ENST00000398743.6_2_22:22890787-22899309:-	PRAME	3' Overlap dORF	3' Overlap dORF	PRAME	ENSG00000185686.18	ENST00000398741.5	22	chr22:22547702-22548069:-	ENSP00000381728.2|ENSP00000384343.3|ENSP00000385198.1|ENSP00000445675.1	preferentially expressed antigen in melanoma	preferentially expressed antigen in melanoma
C3L-02656_m11	E_C3L-02656_CPTAC_CM_HLAI-W632_BI_EB-Team-20230131-MKP_f00_m13_Slot2-1_1_3989.13870.1284.2	2	1	10.51	6.17	3.95	4.34	58.3	7	5620	mPmQDIKmIL	unbiased	m:Oxidized methionine	47.9044	0.95713	634.309	2.6	5.59	Human|nuORFdb_human	ENSP00000381726.1	ENSP00000381726.1|ENST00000398743.6_2_22:22890787-22899309:-	PRAME	3' Overlap dORF	3' Overlap dORF	PRAME	ENSG00000185686.18	ENST00000398741.5	22	chr22:22547702-22548069:-	ENSP00000381728.2|ENSP00000384343.3|ENSP00000385198.1|ENSP00000445675.1	preferentially expressed antigen in melanoma	preferentially expressed antigen in melanoma
C3L-04531_m11	E_C3L-04531_CPTAC_CM_HLAI-W632_BI_EB-Team-20230131-MKP_f00_m13_Slot2-5_1_3997.18914.1507.2	2	1	10.11	8.17	1.04	1.94	88.1	5	6300	MRLGLLSV	b-ion bias	NA	65.341	0.81529	444.77	-0.9	9.5	Human	ENSP00000381476.3	ENSP00000381476.3|ENSP00000447259.1	NA	NA	NA	TMPRSS12	ENSG00000186452.11	ENST00000398458.4	12	chr12:50887511-50887884:+	NA	transmembrane serine protease 12	transmembrane serine protease 12
C3L-04522_m10	E_C3L-04522_CPTAC_CM_HLAI-W632_BI_EB-Team-20230131-MKP_f00_m12_Slot2-3_1_3980.21320.1233.2	2	1	16.43	3.75	13.59	12.68	81.8	8	14200	NEFIDASRLVY	dual b/y bias	NA	73.6392	0.989026	663.841	4.4	4.37	Human|nuORFdb_human	ENSP00000384638.4	ENSP00000384638.4|ENSP00000304669.7|ENSP00000418191.1|ENSP00000486160.1|ENSP00000427821.1|ENSP00000341500.3|ENSP00000355398.5|ENSP00000444675.2|ENSP00000438476.1|ENSP00000441705.2|ENST00000521387.1_1_5:138260218-138266699:+	CTNNA1	3' Overlap dORF	3' Overlap dORF	CTNNA2	ENSG00000066032.18	ENST00000402739.8	2	chr2:80647870-80648689:+	ENSP00000419295.1	catenin alpha 2	catenin alpha 2
C3L-04522_m11	E_C3L-04522_CPTAC_CM_HLAI-W632_BI_EB-Team-20230131-MKP_f00_m13_Slot2-3_1_3993.21286.1246.2	2	1	21.3	5.73	15.05	15.57	96.8	9	6420	NEFIDASRLVY	dual b/y bias	NA	73.5159	0.980837	663.842	5.9	4.37	Human|nuORFdb_human	ENSP00000384638.4	ENSP00000384638.4|ENSP00000304669.7|ENSP00000418191.1|ENSP00000486160.1|ENSP00000427821.1|ENSP00000341500.3|ENSP00000355398.5|ENSP00000444675.2|ENSP00000438476.1|ENSP00000441705.2|ENST00000521387.1_1_5:138260218-138266699:+	CTNNA1	3' Overlap dORF	3' Overlap dORF	CTNNA2	ENSG00000066032.18	ENST00000402739.8	2	chr2:80647870-80648689:+	ENSP00000419295.1	catenin alpha 2	catenin alpha 2
C3L-04524_m10	E_C3L-04524_CPTAC_CM_HLAI-W632_BI_EB-Team-20230131-MKP_f00_m12_Slot2-4_1_3982.21274.1231.2	2	1	22.32	7.9	14.88	14.42	97.6	9	5130	NEFIDASRLVY	dual b/y bias	NA	73.4856	0.990337	663.842	5.9	4.37	Human|nuORFdb_human	ENSP00000384638.4	ENSP00000384638.4|ENSP00000304669.7|ENSP00000418191.1|ENSP00000486160.1|ENSP00000427821.1|ENSP00000341500.3|ENSP00000355398.5|ENSP00000444675.2|ENSP00000438476.1|ENSP00000441705.2|ENST00000521387.1_1_5:138260218-138266699:+	CTNNA1	3' Overlap dORF	3' Overlap dORF	CTNNA2	ENSG00000066032.18	ENST00000402739.8	2	chr2:80647870-80648689:+	ENSP00000419295.1	catenin alpha 2	catenin alpha 2
C3L-04524_m11	E_C3L-04524_CPTAC_CM_HLAI-W632_BI_EB-Team-20230131-MKP_f00_m13_Slot2-4_1_3995.21231.1243.2	2	1	16.01	3.66	12.11	12.35	82.4	8	4540	NEFIDASRLVY	dual b/y bias	NA	73.3282	0.983082	663.839	1.4	4.37	Human|nuORFdb_human	ENSP00000384638.4	ENSP00000384638.4|ENSP00000304669.7|ENSP00000418191.1|ENSP00000486160.1|ENSP00000427821.1|ENSP00000341500.3|ENSP00000355398.5|ENSP00000444675.2|ENSP00000438476.1|ENSP00000441705.2|ENST00000521387.1_1_5:138260218-138266699:+	CTNNA1	3' Overlap dORF	3' Overlap dORF	CTNNA2	ENSG00000066032.18	ENST00000402739.8	2	chr2:80647870-80648689:+	ENSP00000419295.1	catenin alpha 2	catenin alpha 2
C3L-02656_m10	E_C3L-02656_CPTAC_CM_HLAI-W632_BI_EB-Team-20230131-MKP_f00_m12_Slot2-1_1_3976.16476.1455.2	2	1	11.04	4.3	6.74	6.74	61.4	8	7210	NMLEAVHTI	dual b/y bias	NA	56.9087	0.848442	514.266	0.6	5.24	Human	ENSP00000358813.2	ENSP00000358813.2|ENSP00000230510.3	NA	NA	NA	TTK	ENSG00000112742.10	ENST00000369798.7	6	chr6:80042200-80042527:+	ENSP00000422936.1	TTK protein kinase	TTK protein kinase
C3L-02656_m11	E_C3L-02656_CPTAC_CM_HLAI-W632_BI_EB-Team-20230131-MKP_f00_m13_Slot2-1_1_3989.16258.1446.2	2	1	9.23	2.84	6.13	6.38	64.4	8	7280	NMLEAVHTI	y-ion bias	NA	56.1486	0.853932	514.268	4.5	5.24	Human	ENSP00000358813.2	ENSP00000358813.2|ENSP00000230510.3	NA	NA	NA	TTK	ENSG00000112742.10	ENST00000369798.7	6	chr6:80042200-80042527:+	ENSP00000422936.1	TTK protein kinase	TTK protein kinase
C3L-04524_m10	E_C3L-04524_CPTAC_CM_HLAI-W632_BI_EB-Team-20230131-MKP_f00_m12_Slot2-4_1_3982.22496.185.1	1	3	12.13	2.68	8.5	9.45	78.9	8	16800	NVFGDGPYSTF	unbiased	NA	77.7052	1.61481	1203.54	6.9	3.8	Human|nuORFdb_human	ENSP00000403453.2	ENSP00000403453.2|ENSP00000342581.3|ENSP00000377161.5|ENST00000488909.1_1_9:131260677-131262531:+	ODF2	ncRNA Retained Intron	lncRNA	ODF2	ENSG00000136811.16	ENST00000434106.7	9	chr9:128500253-128501292:+	ENSP00000473949.2	outer dense fiber of sperm tails 2	outer dense fiber of sperm tails 2
C3L-04522_m10	E_C3L-04522_CPTAC_CM_HLAI-W632_BI_EB-Team-20230131-MKP_f00_m12_Slot2-3_1_3980.21016.1328.2	2	1	4.69	-0.29	4.69	4.98	44.9	5	8580	NYEDHFPLL	unbiased	NA	72.5898	0.929087	574.275	0.8	4.35	Human	ENSP00000244096.3	ENSP00000244096.3	NA	NA	NA	MAGEA10	ENSG00000124260.12	ENST00000244096.7	X	chrX:152135621-152135685:-	ENSP00000359347.4	MAGE family member A10	MAGE family member A10
C3L-04522_m10	E_C3L-04522_CPTAC_CM_HLAI-W632_BI_EB-Team-20230131-MKP_f00_m12_Slot2-3_1_3980.26402.1270.2	2	2	14.59	9.6	6.37	4.98	86.8	7	16100	NYEDHFPLLF	unbiased	NA	91.1999	0.965633	647.812	5	4.35	Human	ENSP00000244096.3	ENSP00000244096.3	NA	NA	NA	MAGEA10	ENSG00000124260.12	ENST00000244096.7	X	chrX:152135621-152135685:-	ENSP00000359347.4	MAGE family member A10	MAGE family member A10
C3L-04522_m11	E_C3L-04522_CPTAC_CM_HLAI-W632_BI_EB-Team-20230131-MKP_f00_m13_Slot2-3_1_3993.26368.1275.2	2	2	18.82	13.41	9.88	5.4	96.9	7	27800	NYEDHFPLLF	b-ion bias	NA	91.0742	0.962869	647.811	3.4	4.35	Human	ENSP00000244096.3	ENSP00000244096.3	NA	NA	NA	MAGEA10	ENSG00000124260.12	ENST00000244096.7	X	chrX:152135621-152135685:-	ENSP00000359347.4	MAGE family member A10	MAGE family member A10
C3L-04522_m10	E_C3L-04522_CPTAC_CM_HLAI-W632_BI_EB-Team-20230131-MKP_f00_m12_Slot2-3_1_3980.25105.1404.2	2	4	15.47	11.73	4.56	3.74	93.7	6	93100	PYLGQMINL	dual b/y bias	NA	86.7172	0.881124	524.781	4.9	5.95	Human|nuORFdb_human	ENSP00000381726.1	ENSP00000381726.1|ENST00000398743.6_2_22:22890787-22899309:-	PRAME	3' Overlap dORF	3' Overlap dORF	PRAME	ENSG00000185686.18	ENST00000398741.5	22	chr22:22547702-22548069:-	ENSP00000381728.2|ENSP00000384343.3|ENSP00000385198.1|ENSP00000445675.1	preferentially expressed antigen in melanoma	preferentially expressed antigen in melanoma
C3L-04522_m11	E_C3L-04522_CPTAC_CM_HLAI-W632_BI_EB-Team-20230131-MKP_f00_m13_Slot2-3_1_3993.25063.1411.2	2	5	15.71	10.17	5.96	5.54	88.2	6	156000	PYLGQMINL	dual b/y bias	NA	86.5627	0.876813	524.781	4.9	5.95	Human|nuORFdb_human	ENSP00000381726.1	ENSP00000381726.1|ENST00000398743.6_2_22:22890787-22899309:-	PRAME	3' Overlap dORF	3' Overlap dORF	PRAME	ENSG00000185686.18	ENST00000398741.5	22	chr22:22547702-22548069:-	ENSP00000381728.2|ENSP00000384343.3|ENSP00000385198.1|ENSP00000445675.1	preferentially expressed antigen in melanoma	preferentially expressed antigen in melanoma
C3L-04522_m10	E_C3L-04522_CPTAC_CM_HLAI-W632_BI_EB-Team-20230131-MKP_f00_m12_Slot2-3_1_3980.20766.1406.2	2	5	16.73	15.53	4.77	1.2	90	6	161000	PYLGQmINL	dual b/y bias	m:Oxidized methionine	71.7269	0.879758	532.776	0.2	5.95	Human|nuORFdb_human	ENSP00000381726.1	ENSP00000381726.1|ENST00000398743.6_2_22:22890787-22899309:-	PRAME	3' Overlap dORF	3' Overlap dORF	PRAME	ENSG00000185686.18	ENST00000398741.5	22	chr22:22547702-22548069:-	ENSP00000381728.2|ENSP00000384343.3|ENSP00000385198.1|ENSP00000445675.1	preferentially expressed antigen in melanoma	preferentially expressed antigen in melanoma
C3L-02656_m11	E_C3L-02656_CPTAC_CM_HLAI-W632_BI_EB-Team-20230131-MKP_f00_m13_Slot2-1_1_3989.11076.1408.2	2	2	11.38	8.57	0.84	2.81	75.2	6	43400	QAHLEVQQL	b-ion bias	NA	38.2554	0.87863	533.29	3.7	5.24	Human	ENSP00000403453.2	ENSP00000403453.2|ENSP00000342581.3|ENSP00000377161.5|ENSP00000361901.3|ENSP00000377166.2|ENSP00000361877.3|ENSP00000437579.1|ENSP00000396687.2	NA	NA	NA	ODF2	ENSG00000136811.16	ENST00000434106.7	9	chr9:128500253-128501292:+	ENSP00000473949.2	outer dense fiber of sperm tails 2	outer dense fiber of sperm tails 2
C3L-04522_m10	E_C3L-04522_CPTAC_CM_HLAI-W632_BI_EB-Team-20230131-MKP_f00_m12_Slot2-3_1_3980.25101.1310.2	2	1	15.32	6.79	9.08	8.53	85.8	6	5890	QALQDLLSEY	b-ion bias	NA	86.7034	0.940388	590.3	3	3.67	Human|nuORFdb_human	ENSP00000384638.4	ENSP00000384638.4|ENSP00000304669.7|ENSP00000418191.1|ENSP00000389714.1|ENSP00000486160.1|ENSP00000427821.1|ENSP00000441444.2|ENST00000522730.1_1_5:138160461-138163428:+	CTNNA1	3' Overlap dORF	3' Overlap dORF	CTNNA2	ENSG00000066032.18	ENST00000402739.8	2	chr2:80647870-80648689:+	ENSP00000419295.1	catenin alpha 2	catenin alpha 2
C3L-04522_m10	E_C3L-04522_CPTAC_CM_HLAI-W632_BI_EB-Team-20230131-MKP_f00_m12_Slot2-3_1_3980.29602.1365.2	2	2	11.55	5.2	4.2	6.35	79.1	6	11200	qALQDLLSEY	dual b/y bias	q:Pyroglutamic acid	102.248	0.90609	581.786	1.8	3.67	Human|nuORFdb_human	ENSP00000384638.4	ENSP00000384638.4|ENSP00000304669.7|ENSP00000418191.1|ENSP00000389714.1|ENSP00000486160.1|ENSP00000427821.1|ENSP00000441444.2|ENST00000522730.1_1_5:138160461-138163428:+	CTNNA1	3' Overlap dORF	3' Overlap dORF	CTNNA2	ENSG00000066032.18	ENST00000402739.8	2	chr2:80647870-80648689:+	ENSP00000419295.1	catenin alpha 2	catenin alpha 2
C3L-04518_m10	E_C3L-04518_CPTAC_CM_HLAI-W632_BI_EB-Team-20230131-MKP_f00_m12_Slot2-2_1_3978.5040.1582.3	3	1	11.4	5.67	5.72	5.72	56.7	7	22700	QHSDKIIRL	y-ion bias	NA	17.4197	0.766684	370.553	1.7	8.76	Human	ENSP00000358813.2	ENSP00000358813.2|ENSP00000230510.3	NA	NA	NA	TTK	ENSG00000112742.10	ENST00000369798.7	6	chr6:80042200-80042527:+	ENSP00000422936.1	TTK protein kinase	TTK protein kinase
C3L-04518_m11	E_C3L-04518_CPTAC_CM_HLAI-W632_BI_EB-Team-20230131-MKP_f00_m13_Slot2-2_1_3991.4741.1587.3	3	1	9.06	2.62	5.66	6.44	71.3	8	8020	QHSDKIIRL	y-ion bias	NA	16.3895	0.763586	370.553	1.7	8.76	Human	ENSP00000358813.2	ENSP00000358813.2|ENSP00000230510.3	NA	NA	NA	TTK	ENSG00000112742.10	ENST00000369798.7	6	chr6:80042200-80042527:+	ENSP00000422936.1	TTK protein kinase	TTK protein kinase
C3L-04524_m10	E_C3L-04524_CPTAC_CM_HLAI-W632_BI_EB-Team-20230131-MKP_f00_m12_Slot2-4_1_3982.5018.1587.3	3	1	12.39	6.23	5.69	6.15	58.4	7	15400	QHSDKIIRL	y-ion bias	NA	17.3448	0.763248	370.554	4.4	8.76	Human	ENSP00000358813.2	ENSP00000358813.2|ENSP00000230510.3	NA	NA	NA	TTK	ENSG00000112742.10	ENST00000369798.7	6	chr6:80042200-80042527:+	ENSP00000422936.1	TTK protein kinase	TTK protein kinase
C3L-04524_m11	E_C3L-04524_CPTAC_CM_HLAI-W632_BI_EB-Team-20230131-MKP_f00_m13_Slot2-4_1_3995.4953.1591.3	3	1	9.13	2.91	4.54	6.22	67.4	7	15500	QHSDKIIRL	y-ion bias	NA	17.1168	0.760489	370.553	1.7	8.76	Human	ENSP00000358813.2	ENSP00000358813.2|ENSP00000230510.3	NA	NA	NA	TTK	ENSG00000112742.10	ENST00000369798.7	6	chr6:80042200-80042527:+	ENSP00000422936.1	TTK protein kinase	TTK protein kinase
C3L-04518_m10	E_C3L-04518_CPTAC_CM_HLAI-W632_BI_EB-Team-20230131-MKP_f00_m12_Slot2-2_1_3978.8988.1609.3	3	2	12.98	6.6	6.38	6.38	79.4	6	23900	qHSDKIIRL	dual b/y bias	q:Pyroglutamic acid	31.0512	0.749281	364.878	3.1	8.76	Human	ENSP00000358813.2	ENSP00000358813.2|ENSP00000230510.3	NA	NA	NA	TTK	ENSG00000112742.10	ENST00000369798.7	6	chr6:80042200-80042527:+	ENSP00000422936.1	TTK protein kinase	TTK protein kinase
C3L-04518_m11	E_C3L-04518_CPTAC_CM_HLAI-W632_BI_EB-Team-20230131-MKP_f00_m13_Slot2-2_1_3991.4733.1599.3	3	2	12.1	5.41	7.25	6.69	74.9	6	35800	qHSDKIIRL	dual b/y bias	q:Pyroglutamic acid	16.3619	0.755754	364.879	5.9	8.76	Human	ENSP00000358813.2	ENSP00000358813.2|ENSP00000230510.3	NA	NA	NA	TTK	ENSG00000112742.10	ENST00000369798.7	6	chr6:80042200-80042527:+	ENSP00000422936.1	TTK protein kinase	TTK protein kinase
C3L-04524_m10	E_C3L-04524_CPTAC_CM_HLAI-W632_BI_EB-Team-20230131-MKP_f00_m12_Slot2-4_1_3982.5028.1590.3	3	2	11.62	4.34	7.73	7.28	72.9	6	19700	qHSDKIIRL	dual b/y bias	q:Pyroglutamic acid	17.3793	0.761614	364.879	5.9	8.76	Human	ENSP00000358813.2	ENSP00000358813.2|ENSP00000230510.3	NA	NA	NA	TTK	ENSG00000112742.10	ENST00000369798.7	6	chr6:80042200-80042527:+	ENSP00000422936.1	TTK protein kinase	TTK protein kinase
C3L-04524_m11	E_C3L-04524_CPTAC_CM_HLAI-W632_BI_EB-Team-20230131-MKP_f00_m13_Slot2-4_1_3995.4957.1597.3	3	5	15.68	6.66	9.02	9.02	84.9	6	36200	qHSDKIIRL	dual b/y bias	q:Pyroglutamic acid	17.1305	0.756761	364.878	3.1	8.76	Human	ENSP00000358813.2	ENSP00000358813.2|ENSP00000230510.3	NA	NA	NA	TTK	ENSG00000112742.10	ENST00000369798.7	6	chr6:80042200-80042527:+	ENSP00000422936.1	TTK protein kinase	TTK protein kinase
C3L-04522_m10	E_C3L-04522_CPTAC_CM_HLAI-W632_BI_EB-Team-20230131-MKP_f00_m12_Slot2-3_1_3980.22315.1304.2	2	1	11.81	1.62	7.26	10.19	79	6	8300	QYIAQFTSQF	b-ion bias	NA	77.0796	0.944398	616.802	1.7	5.52	Human|nuORFdb_human	ENSP00000381726.1	ENSP00000381726.1|ENST00000398743.6_2_22:22890787-22899309:-	PRAME	3' Overlap dORF	3' Overlap dORF	PRAME	ENSG00000185686.18	ENST00000398741.5	22	chr22:22547702-22548069:-	ENSP00000381728.2|ENSP00000384343.3|ENSP00000385198.1|ENSP00000445675.1	preferentially expressed antigen in melanoma	preferentially expressed antigen in melanoma
C3L-04522_m11	E_C3L-04522_CPTAC_CM_HLAI-W632_BI_EB-Team-20230131-MKP_f00_m13_Slot2-3_1_3993.22287.1310.2	2	1	9.44	0.72	7.64	8.73	68.8	7	6600	QYIAQFTSQF	b-ion bias	NA	76.9747	0.940377	616.803	3.3	5.52	Human|nuORFdb_human	ENSP00000381726.1	ENSP00000381726.1|ENST00000398743.6_2_22:22890787-22899309:-	PRAME	3' Overlap dORF	3' Overlap dORF	PRAME	ENSG00000185686.18	ENST00000398741.5	22	chr22:22547702-22548069:-	ENSP00000381728.2|ENSP00000384343.3|ENSP00000385198.1|ENSP00000445675.1	preferentially expressed antigen in melanoma	preferentially expressed antigen in melanoma
C3L-04522_m10	E_C3L-04522_CPTAC_CM_HLAI-W632_BI_EB-Team-20230131-MKP_f00_m12_Slot2-3_1_3980.7740.1576.3	3	2	15.53	6.16	8.48	9.37	83.4	7	23400	RIIPKIMPK	dual b/y bias	NA	26.7415	0.770461	365.908	2.2	11.17	Human	ENSP00000366118.3	ENSP00000366118.3	NA	NA	NA	SSX1	ENSG00000126752.7	ENST00000376919.3	X	chrX:48266854-48267444:+	NA	SSX family member 1	SSX family member 1
C3L-04522_m11	E_C3L-04522_CPTAC_CM_HLAI-W632_BI_EB-Team-20230131-MKP_f00_m13_Slot2-3_1_3993.7616.1580.3	3	1	15.44	4.95	8.6	10.48	78.1	7	15300	RIIPKIMPK	dual b/y bias	NA	26.3137	0.76803	365.909	4.9	11.17	Human	ENSP00000366118.3	ENSP00000366118.3	NA	NA	NA	SSX1	ENSG00000126752.7	ENST00000376919.3	X	chrX:48266854-48267444:+	NA	SSX family member 1	SSX family member 1
C3L-04522_m10	E_C3L-04522_CPTAC_CM_HLAI-W632_BI_EB-Team-20230131-MKP_f00_m12_Slot2-3_1_3980.5443.1553.3	3	1	14.13	3.14	7.17	10.99	78.5	7	11100	RIIPKImPK	dual b/y bias	m:Oxidized methionine	18.809	0.7854	371.24	3.1	11.17	Human	ENSP00000366118.3	ENSP00000366118.3	NA	NA	NA	SSX1	ENSG00000126752.7	ENST00000376919.3	X	chrX:48266854-48267444:+	NA	SSX family member 1	SSX family member 1
C3L-02656_m10	E_C3L-02656_CPTAC_CM_HLAI-W632_BI_EB-Team-20230131-MKP_f00_m12_Slot2-1_1_3976.14751.1631.3	3	1	4.51	1.29	2.08	3.22	44.3	5	6330	RLLELHITm	b-ion bias	m:Oxidized methionine	50.9526	0.734387	381.218	-0.3	6.75	Human	ENSP00000247306.4	ENSP00000247306.4|ENSP00000358598.3	NA	NA	NA	CTAG2	ENSG00000126890.13	ENST00000247306.4	X	chrX:154651972-154652270:-	NA	cancer/testis antigen 2	cancer/testis antigen 2
C3L-04522_m10	E_C3L-04522_CPTAC_CM_HLAI-W632_BI_EB-Team-20230131-MKP_f00_m12_Slot2-3_1_3980.8981.1588.3	3	1	8.81	NA	8.81	8.81	57.2	6	9110	RLMEQQGALLK	unbiased	NA	31.0285	0.762781	429.581	2.7	8.75	Human	ENSP00000403453.2	ENSP00000403453.2|ENSP00000342581.3|ENSP00000377161.5|ENSP00000361901.3|ENSP00000377166.2|ENSP00000361877.3|ENSP00000437579.1|ENSP00000396687.2	NA	NA	NA	ODF2	ENSG00000136811.16	ENST00000434106.7	9	chr9:128500253-128501292:+	ENSP00000473949.2	outer dense fiber of sperm tails 2	outer dense fiber of sperm tails 2
C3L-02656_m10	E_C3L-02656_CPTAC_CM_HLAI-W632_BI_EB-Team-20230131-MKP_f00_m12_Slot2-1_1_3976.21528.1277.2	2	2	18.55	9.53	3.85	9.02	86.7	7	16100	RQALQDLLSEY	dual b/y bias	NA	74.3579	0.961534	668.35	1.8	4.37	Human|nuORFdb_human	ENSP00000384638.4	ENSP00000384638.4|ENSP00000304669.7|ENSP00000418191.1|ENSP00000389714.1|ENSP00000486160.1|ENSP00000427821.1|ENSP00000441444.2|ENST00000522730.1_1_5:138160461-138163428:+	CTNNA1	3' Overlap dORF	3' Overlap dORF	CTNNA2	ENSG00000066032.18	ENST00000402739.8	2	chr2:80647870-80648689:+	ENSP00000419295.1	catenin alpha 2	catenin alpha 2
C3L-02656_m11	E_C3L-02656_CPTAC_CM_HLAI-W632_BI_EB-Team-20230131-MKP_f00_m13_Slot2-1_1_3989.21357.1268.2	2	1	18.22	9.99	3.39	8.23	91.1	7	6580	RQALQDLLSEY	dual b/y bias	NA	73.7603	0.967331	668.352	4.8	4.37	Human|nuORFdb_human	ENSP00000384638.4	ENSP00000384638.4|ENSP00000304669.7|ENSP00000418191.1|ENSP00000389714.1|ENSP00000486160.1|ENSP00000427821.1|ENSP00000441444.2|ENST00000522730.1_1_5:138160461-138163428:+	CTNNA1	3' Overlap dORF	3' Overlap dORF	CTNNA2	ENSG00000066032.18	ENST00000402739.8	2	chr2:80647870-80648689:+	ENSP00000419295.1	catenin alpha 2	catenin alpha 2
C3L-04518_m11	E_C3L-04518_CPTAC_CM_HLAI-W632_BI_EB-Team-20230131-MKP_f00_m13_Slot2-2_1_3991.12354.1346.2	2	2	8.03	5.13	2.89	2.9	67.3	5	8580	RVRIAYPSL	b-ion bias	NA	42.6768	0.918124	537.827	4.5	10.84	Human	ENSP00000276344.2	ENSP00000276344.2	NA	NA	NA	MAGEA4	ENSG00000147381.11	ENST00000276344.6	X	chrX:151924616-151925170:+	ENSP00000353379.2|ENSP00000359360.1|ENSP00000359365.3|ENSP00000377497.1|ENSP00000377498.1	MAGE family member A4	MAGE family member A4
C3L-02656_m10	E_C3L-02656_CPTAC_CM_HLAI-W632_BI_EB-Team-20230131-MKP_f00_m12_Slot2-1_1_3976.16308.1303.2	2	2	17.63	10.49	4.28	7.14	91.5	7	8200	RYSGVNQSMLF	dual b/y bias	NA	56.3283	0.94527	651.321	1.6	8.75	Human|nuORFdb_human	ENSP00000287394.5	ENSP00000287394.5|ENST00000517666.5_1_8:124333376-124408650:-|ENST00000521496.5_1_8:124357024-124408597:-|ENST00000521903.5_1_8:124361561-124413087:-|ENST00000519124.5_1_8:124382257-124392860:-	ATAD2	3' Overlap dORF	3' Overlap dORF	ATAD2	ENSG00000156802.13	ENST00000287394.10	8	chr8:123319850-123321136:-	NA	ATPase family AAA domain containing 2	ATPase family AAA domain containing 2
C3L-02656_m11	E_C3L-02656_CPTAC_CM_HLAI-W632_BI_EB-Team-20230131-MKP_f00_m13_Slot2-1_1_3989.16070.1296.2	2	1	13.45	7.67	4.82	5.78	79.4	7	4620	RYSGVNQSMLF	b-ion bias	NA	55.4997	0.949583	651.32	1.6	8.75	Human|nuORFdb_human	ENSP00000287394.5	ENSP00000287394.5|ENST00000517666.5_1_8:124333376-124408650:-|ENST00000521496.5_1_8:124357024-124408597:-|ENST00000521903.5_1_8:124361561-124413087:-|ENST00000519124.5_1_8:124382257-124392860:-	ATAD2	3' Overlap dORF	3' Overlap dORF	ATAD2	ENSG00000156802.13	ENST00000287394.10	8	chr8:123319850-123321136:-	NA	ATPase family AAA domain containing 2	ATPase family AAA domain containing 2
C3L-02656_m10	E_C3L-02656_CPTAC_CM_HLAI-W632_BI_EB-Team-20230131-MKP_f00_m12_Slot2-1_1_3976.13101.1283.2	2	2	16.82	9.44	6.12	7.38	88	8	7350	RYSGVNQSmLF	b-ion bias	m:Oxidized methionine	45.2535	0.957765	659.322	8.4	8.75	Human|nuORFdb_human	ENSP00000287394.5	ENSP00000287394.5|ENST00000517666.5_1_8:124333376-124408650:-|ENST00000521496.5_1_8:124357024-124408597:-|ENST00000521903.5_1_8:124361561-124413087:-|ENST00000519124.5_1_8:124382257-124392860:-	ATAD2	3' Overlap dORF	3' Overlap dORF	ATAD2	ENSG00000156802.13	ENST00000287394.10	8	chr8:123319850-123321136:-	NA	ATPase family AAA domain containing 2	ATPase family AAA domain containing 2
C3L-02656_m11	E_C3L-02656_CPTAC_CM_HLAI-W632_BI_EB-Team-20230131-MKP_f00_m13_Slot2-1_1_3989.12888.1283.2	2	2	14.92	9.05	3.5	5.87	68.2	7	13400	RYSGVNQSmLF	b-ion bias	m:Oxidized methionine	44.5136	0.95784	659.319	3.9	8.75	Human|nuORFdb_human	ENSP00000287394.5	ENSP00000287394.5|ENST00000517666.5_1_8:124333376-124408650:-|ENST00000521496.5_1_8:124357024-124408597:-|ENST00000521903.5_1_8:124361561-124413087:-|ENST00000519124.5_1_8:124382257-124392860:-	ATAD2	3' Overlap dORF	3' Overlap dORF	ATAD2	ENSG00000156802.13	ENST00000287394.10	8	chr8:123319850-123321136:-	NA	ATPase family AAA domain containing 2	ATPase family AAA domain containing 2
C3L-04522_m10	E_C3L-04522_CPTAC_CM_HLAI-W632_BI_EB-Team-20230131-MKP_f00_m12_Slot2-3_1_3980.12832.1281.2	2	2	15.89	8.46	4.98	7.43	78.5	7	8140	RYSGVNQSmLF	dual b/y bias	m:Oxidized methionine	44.3286	0.958791	659.317	0.9	8.75	Human|nuORFdb_human	ENSP00000287394.5	ENSP00000287394.5|ENST00000517666.5_1_8:124333376-124408650:-|ENST00000521496.5_1_8:124357024-124408597:-|ENST00000521903.5_1_8:124361561-124413087:-|ENST00000519124.5_1_8:124382257-124392860:-	ATAD2	3' Overlap dORF	3' Overlap dORF	ATAD2	ENSG00000156802.13	ENST00000287394.10	8	chr8:123319850-123321136:-	NA	ATPase family AAA domain containing 2	ATPase family AAA domain containing 2
C3L-04522_m11	E_C3L-04522_CPTAC_CM_HLAI-W632_BI_EB-Team-20230131-MKP_f00_m13_Slot2-3_1_3993.12776.1283.2	2	1	13.49	5.49	5.59	7.99	75.8	7	4530	RYSGVNQSmLF	b-ion bias	m:Oxidized methionine	44.132	0.957806	659.321	6.9	8.75	Human|nuORFdb_human	ENSP00000287394.5	ENSP00000287394.5|ENST00000517666.5_1_8:124333376-124408650:-|ENST00000521496.5_1_8:124357024-124408597:-|ENST00000521903.5_1_8:124361561-124413087:-|ENST00000519124.5_1_8:124382257-124392860:-	ATAD2	3' Overlap dORF	3' Overlap dORF	ATAD2	ENSG00000156802.13	ENST00000287394.10	8	chr8:123319850-123321136:-	NA	ATPase family AAA domain containing 2	ATPase family AAA domain containing 2
C3L-04518_m10	E_C3L-04518_CPTAC_CM_HLAI-W632_BI_EB-Team-20230131-MKP_f00_m12_Slot2-2_1_3978.23784.1473.2	2	6	14.28	4.3	5.93	9.98	82.8	7	38700	SAFPTTINF	dual b/y bias	NA	82.1527	0.836542	499.253	-0.2	5.24	Human	ENSP00000349085.5	ENSP00000349085.5	NA	NA	NA	MAGEA1	ENSG00000198681.7	ENST00000356661.7	X	chrX:153183317-153183880:+	NA	MAGE family member A1	MAGE family member A1
C3L-04518_m11	E_C3L-04518_CPTAC_CM_HLAI-W632_BI_EB-Team-20230131-MKP_f00_m13_Slot2-2_1_3991.23667.442.1	1	6	11.51	4.45	5.84	7.06	83	6	42000	SAFPTTINF	unbiased	NA	81.7497	1.46652	997.501	3.1	5.24	Human	ENSP00000349085.5	ENSP00000349085.5	NA	NA	NA	MAGEA1	ENSG00000198681.7	ENST00000356661.7	X	chrX:153183317-153183880:+	NA	MAGE family member A1	MAGE family member A1
C3L-04522_m10	E_C3L-04522_CPTAC_CM_HLAI-W632_BI_EB-Team-20230131-MKP_f00_m12_Slot2-3_1_3980.23809.1484.2	2	4	11.82	3.28	5.89	8.55	74.5	7	22100	SAFPTTINF	dual b/y bias	NA	82.2403	0.829877	499.254	1.8	5.24	Human	ENSP00000349085.5	ENSP00000349085.5	NA	NA	NA	MAGEA1	ENSG00000198681.7	ENST00000356661.7	X	chrX:153183317-153183880:+	NA	MAGE family member A1	MAGE family member A1
C3L-04522_m11	E_C3L-04522_CPTAC_CM_HLAI-W632_BI_EB-Team-20230131-MKP_f00_m13_Slot2-3_1_3993.23774.1482.2	2	4	9.68	3.8	3.79	5.88	78.5	5	21500	SAFPTTINF	unbiased	NA	82.1114	0.831117	499.254	1.8	5.24	Human	ENSP00000349085.5	ENSP00000349085.5	NA	NA	NA	MAGEA1	ENSG00000198681.7	ENST00000356661.7	X	chrX:153183317-153183880:+	NA	MAGE family member A1	MAGE family member A1
C3L-04518_m10	E_C3L-04518_CPTAC_CM_HLAI-W632_BI_EB-Team-20230131-MKP_f00_m12_Slot2-2_1_3978.9784.1523.2	2	3	18.02	9.24	2.83	8.79	97.3	8	148000	SALGVTITK	dual b/y bias	NA	33.7989	0.804412	445.272	1.6	8.47	Human	ENSP00000184183.4	ENSP00000184183.4|ENSP00000251776.4|ENSP00000421662.1	NA	NA	NA	ROPN1	ENSG00000065371.17	ENST00000184183.8	3	chr3:123968521-123969157:-	ENSP00000385919.3|ENSP00000483603.1	rhophilin associated tail protein 1	rhophilin associated tail protein 1
C3L-04518_m11	E_C3L-04518_CPTAC_CM_HLAI-W632_BI_EB-Team-20230131-MKP_f00_m13_Slot2-2_1_3991.9627.1519.2	2	3	16.24	10.64	3.28	5.59	97.6	8	220000	SALGVTITK	y-ion bias	NA	33.2616	0.807234	445.274	8.3	8.47	Human	ENSP00000184183.4	ENSP00000184183.4|ENSP00000251776.4|ENSP00000421662.1	NA	NA	NA	ROPN1	ENSG00000065371.17	ENST00000184183.8	3	chr3:123968521-123969157:-	ENSP00000385919.3|ENSP00000483603.1	rhophilin associated tail protein 1	rhophilin associated tail protein 1
C3L-04518_m10	E_C3L-04518_CPTAC_CM_HLAI-W632_BI_EB-Team-20230131-MKP_f00_m12_Slot2-2_1_3978.12316.454.1	1	1	4.58	2.03	1.46	2.55	58.1	5	3290	SARAIMAQL	b-ion bias	NA	42.5444	1.4596	960.533	3.6	9.47	Human|nuORFdb_human	ENSP00000384638.4	ENSP00000384638.4|ENSP00000304669.7|ENSP00000418191.1|ENSP00000486160.1|ENSP00000427821.1|ENSP00000341500.3|ENSP00000355398.5|ENSP00000444675.2|ENSP00000438476.1|ENSP00000441705.2|ENST00000521387.1_1_5:138260218-138266699:+	CTNNA1	3' Overlap dORF	3' Overlap dORF	CTNNA2	ENSG00000066032.18	ENST00000402739.8	2	chr2:80647870-80648689:+	ENSP00000419295.1	catenin alpha 2	catenin alpha 2
C3L-04518_m10	E_C3L-04518_CPTAC_CM_HLAI-W632_BI_EB-Team-20230131-MKP_f00_m12_Slot2-2_1_3978.10773.450.1	1	1	7.53	5.69	3.04	1.83	59.9	5	7990	SERLNSVK	b-ion bias	NA	37.2167	1.46219	932.524	8.6	8.46	Human	ENSP00000346065.5	ENSP00000346065.5|ENSP00000443299.1	NA	NA	NA	TDRD6	ENSG00000180113.16	ENST00000316081.11	6	chr6:46701885-46704319:+	NA	tudor domain containing 6	tudor domain containing 6
C3L-02656_m10	E_C3L-02656_CPTAC_CM_HLAI-W632_BI_EB-Team-20230131-MKP_f00_m12_Slot2-1_1_3976.10109.723.1	1	2	6.94	3.4	2.44	3.54	81.5	6	7410	SGGPHISY	unbiased	NA	34.9239	1.30103	817.384	0.1	6.46	Human	ENSP00000350592.4	ENSP00000350592.4|ENSP00000359301.3	NA	NA	NA	MAGEA12	ENSG00000213401.10	ENST00000357916.8	X	chrX:152737104-152737669:+	ENSP00000377447.3|ENSP00000377478.3	MAGE family member A12	MAGE family member A12
C3L-02656_m11	E_C3L-02656_CPTAC_CM_HLAI-W632_BI_EB-Team-20230131-MKP_f00_m13_Slot2-1_1_3989.9885.719.1	1	2	10.08	4.98	2.79	5.1	87.4	6	6810	SGGPHISY	unbiased	NA	34.1436	1.30379	817.381	-3.5	6.46	Human	ENSP00000350592.4	ENSP00000350592.4|ENSP00000359301.3	NA	NA	NA	MAGEA12	ENSG00000213401.10	ENST00000357916.8	X	chrX:152737104-152737669:+	ENSP00000377447.3|ENSP00000377478.3	MAGE family member A12	MAGE family member A12
C3L-04518_m10	E_C3L-04518_CPTAC_CM_HLAI-W632_BI_EB-Team-20230131-MKP_f00_m12_Slot2-2_1_3978.7277.387.1	1	5	14.34	7.01	8.45	7.33	93.1	7	175000	SHCSQLTTL	b-ion bias	C:Carbamidomethylation,	25.1431	1.49897	1046.49	-3.4	6.46	Human	ENSP00000381726.1	ENSP00000381726.1	NA	NA	NA	PRAME	ENSG00000185686.18	ENST00000398741.5	22	chr22:22547702-22548069:-	ENSP00000381728.2|ENSP00000384343.3|ENSP00000385198.1|ENSP00000445675.1	preferentially expressed antigen in melanoma	preferentially expressed antigen in melanoma
C3L-04518_m11	E_C3L-04518_CPTAC_CM_HLAI-W632_BI_EB-Team-20230131-MKP_f00_m13_Slot2-2_1_3991.7095.386.1	1	3	12.55	5.62	7.51	6.93	87.4	7	127000	SHCSQLTTL	b-ion bias	C:Carbamidomethylation,	24.5168	1.49955	1046.5	6.2	6.46	Human	ENSP00000381726.1	ENSP00000381726.1	NA	NA	NA	PRAME	ENSG00000185686.18	ENST00000398741.5	22	chr22:22547702-22548069:-	ENSP00000381728.2|ENSP00000384343.3|ENSP00000385198.1|ENSP00000445675.1	preferentially expressed antigen in melanoma	preferentially expressed antigen in melanoma
C3L-04518_m10	E_C3L-04518_CPTAC_CM_HLAI-W632_BI_EB-Team-20230131-MKP_f00_m12_Slot2-2_1_3978.15944.1285.2	2	1	15.71	8.72	6.97	6.99	83.1	6	8960	SHCSQLTTLSF	dual b/y bias	C:Carbamidomethylation,	55.0728	0.956174	640.804	5.3	6.46	Human	ENSP00000381726.1	ENSP00000381726.1	NA	NA	NA	PRAME	ENSG00000185686.18	ENST00000398741.5	22	chr22:22547702-22548069:-	ENSP00000381728.2|ENSP00000384343.3|ENSP00000385198.1|ENSP00000445675.1	preferentially expressed antigen in melanoma	preferentially expressed antigen in melanoma
C3L-04518_m11	E_C3L-04518_CPTAC_CM_HLAI-W632_BI_EB-Team-20230131-MKP_f00_m13_Slot2-2_1_3991.15801.1282.2	2	1	15.71	6.41	8.91	9.3	81.7	7	8380	SHCSQLTTLSF	b-ion bias	C:Carbamidomethylation,	54.5817	0.95854	640.804	5.3	6.46	Human	ENSP00000381726.1	ENSP00000381726.1	NA	NA	NA	PRAME	ENSG00000185686.18	ENST00000398741.5	22	chr22:22547702-22548069:-	ENSP00000381728.2|ENSP00000384343.3|ENSP00000385198.1|ENSP00000445675.1	preferentially expressed antigen in melanoma	preferentially expressed antigen in melanoma
C3L-04524_m10	E_C3L-04524_CPTAC_CM_HLAI-W632_BI_EB-Team-20230131-MKP_f00_m12_Slot2-4_1_3982.16031.1275.2	2	2	15.44	9.77	5.28	5.68	85.1	6	29200	SHCSQLTTLSF	dual b/y bias	C:Carbamidomethylation,	55.3782	0.962622	640.802	2.2	6.46	Human	ENSP00000381726.1	ENSP00000381726.1	NA	NA	NA	PRAME	ENSG00000185686.18	ENST00000398741.5	22	chr22:22547702-22548069:-	ENSP00000381728.2|ENSP00000384343.3|ENSP00000385198.1|ENSP00000445675.1	preferentially expressed antigen in melanoma	preferentially expressed antigen in melanoma
C3L-04524_m11	E_C3L-04524_CPTAC_CM_HLAI-W632_BI_EB-Team-20230131-MKP_f00_m13_Slot2-4_1_3995.15953.1299.2	2	1	12.42	4.05	7.8	8.37	75.4	6	13000	SHCSQLTTLSF	dual b/y bias	C:Carbamidomethylation,	55.1002	0.947873	640.803	3.7	6.46	Human	ENSP00000381726.1	ENSP00000381726.1	NA	NA	NA	PRAME	ENSG00000185686.18	ENST00000398741.5	22	chr22:22547702-22548069:-	ENSP00000381728.2|ENSP00000384343.3|ENSP00000385198.1|ENSP00000445675.1	preferentially expressed antigen in melanoma	preferentially expressed antigen in melanoma
C3L-04524_m10	E_C3L-04524_CPTAC_CM_HLAI-W632_BI_EB-Team-20230131-MKP_f00_m12_Slot2-4_1_3982.22616.1232.2	2	2	20.63	5.77	15.55	14.87	95.6	9	28000	SIEDLEVTcTW	dual b/y bias	c:Cysteinylation	78.1194	0.98961	707.802	7.2	3.57	Human|nuORFdb_human	ENSP00000381726.1	ENSP00000381726.1|ENST00000398743.6_2_22:22890787-22899309:-	PRAME	3' Overlap dORF	3' Overlap dORF	PRAME	ENSG00000185686.18	ENST00000398741.5	22	chr22:22547702-22548069:-	ENSP00000381728.2|ENSP00000384343.3|ENSP00000385198.1|ENSP00000445675.1	preferentially expressed antigen in melanoma	preferentially expressed antigen in melanoma
C3L-04524_m11	E_C3L-04524_CPTAC_CM_HLAI-W632_BI_EB-Team-20230131-MKP_f00_m13_Slot2-4_1_3995.22586.1249.2	2	2	15.78	3.57	9.99	12.2	86.9	7	20900	SIEDLEVTcTW	dual b/y bias	c:Cysteinylation	78.0067	0.979216	707.8	4.4	3.57	Human|nuORFdb_human	ENSP00000381726.1	ENSP00000381726.1|ENST00000398743.6_2_22:22890787-22899309:-	PRAME	3' Overlap dORF	3' Overlap dORF	PRAME	ENSG00000185686.18	ENST00000398741.5	22	chr22:22547702-22548069:-	ENSP00000381728.2|ENSP00000384343.3|ENSP00000385198.1|ENSP00000445675.1	preferentially expressed antigen in melanoma	preferentially expressed antigen in melanoma
C3L-02656_m11	E_C3L-02656_CPTAC_CM_HLAI-W632_BI_EB-Team-20230131-MKP_f00_m13_Slot2-1_1_3989.25327.449.1	1	3	11.39	7.57	4.44	3.82	76.5	7	9080	SILDSLETV	b-ion bias	NA	87.4688	1.46293	976.521	1.3	3.66	Human|nuORFdb_human	ENSP00000296449.5	ENSP00000296449.5|ENST00000366429.2_2_3:49282078-49282210:+	CCDC36	Out-of-Frame	Out-of-Frame	CCDC36	ENSG00000173421.17	ENST00000296449.9	3	chr3:49257280-49257723:+	ENSP00000391788.1|ENSP00000407837.2	coiled-coil domain containing 36	coiled-coil domain containing 36
C3L-04518_m10	E_C3L-04518_CPTAC_CM_HLAI-W632_BI_EB-Team-20230131-MKP_f00_m12_Slot2-2_1_3978.14817.1379.2	2	2	18.74	9.27	10.29	9.47	98	8	52000	SILSIVHVK	dual b/y bias	NA	51.1815	0.896718	498.318	3.9	8.49	Human	ENSP00000262013.7	ENSP00000262013.7|ENSP00000484908.1|ENSP00000426900.1|ENSP00000349636.4|ENSP00000423165.1	NA	NA	NA	SPAG9	ENSG00000008294.21	ENST00000262013.12	17	chr17:50962174-50966274:-	NA	sperm associated antigen 9	sperm associated antigen 9
C3L-04518_m11	E_C3L-04518_CPTAC_CM_HLAI-W632_BI_EB-Team-20230131-MKP_f00_m13_Slot2-2_1_3991.14654.1375.2	2	2	15.25	6.1	9.46	9.15	96.2	7	38600	SILSIVHVK	y-ion bias	NA	50.621	0.899564	498.319	6	8.49	Human	ENSP00000262013.7	ENSP00000262013.7|ENSP00000484908.1|ENSP00000426900.1|ENSP00000349636.4|ENSP00000423165.1	NA	NA	NA	SPAG9	ENSG00000008294.21	ENST00000262013.12	17	chr17:50962174-50966274:-	NA	sperm associated antigen 9	sperm associated antigen 9
C3L-04522_m10	E_C3L-04522_CPTAC_CM_HLAI-W632_BI_EB-Team-20230131-MKP_f00_m12_Slot2-3_1_3980.11078.1633.3	3	4	13.01	8.06	5.18	4.95	95.2	7	22400	SLFRAVITK	unbiased	NA	38.2714	0.733195	345.55	-0.2	11	Human	ENSP00000349085.5	ENSP00000349085.5	NA	NA	NA	MAGEA1	ENSG00000198681.7	ENST00000356661.7	X	chrX:153183317-153183880:+	NA	MAGE family member A1	MAGE family member A1
C3L-04522_m11	E_C3L-04522_CPTAC_CM_HLAI-W632_BI_EB-Team-20230131-MKP_f00_m13_Slot2-3_1_3993.11001.1631.3	3	4	9.41	5.72	3.42	3.7	85.9	7	41200	SLFRAVITK	internal-ion bias	NA	38.0034	0.73479	345.552	5.6	11	Human	ENSP00000349085.5	ENSP00000349085.5	NA	NA	NA	MAGEA1	ENSG00000198681.7	ENST00000356661.7	X	chrX:153183317-153183880:+	NA	MAGE family member A1	MAGE family member A1
C3L-02656_m10	E_C3L-02656_CPTAC_CM_HLAI-W632_BI_EB-Team-20230131-MKP_f00_m12_Slot2-1_1_3976.25676.1426.2	2	2	14.99	8.5	7.45	6.49	89.2	7	45900	SLLQHLIGL	unbiased	NA	88.686	0.866875	497.308	-0.4	6.46	Human	ENSP00000381726.1	ENSP00000381726.1	NA	NA	NA	PRAME	ENSG00000185686.18	ENST00000398741.5	22	chr22:22547702-22548069:-	ENSP00000381728.2|ENSP00000384343.3|ENSP00000385198.1|ENSP00000445675.1	preferentially expressed antigen in melanoma	preferentially expressed antigen in melanoma
C3L-02656_m11	E_C3L-02656_CPTAC_CM_HLAI-W632_BI_EB-Team-20230131-MKP_f00_m13_Slot2-1_1_3989.25456.1426.2	2	2	12.89	8.58	4.9	4.31	89.3	6	77500	SLLQHLIGL	unbiased	NA	87.917	0.867229	497.309	1.6	6.46	Human	ENSP00000381726.1	ENSP00000381726.1	NA	NA	NA	PRAME	ENSG00000185686.18	ENST00000398741.5	22	chr22:22547702-22548069:-	ENSP00000381728.2|ENSP00000384343.3|ENSP00000385198.1|ENSP00000445675.1	preferentially expressed antigen in melanoma	preferentially expressed antigen in melanoma
C3L-02656_m11	E_C3L-02656_CPTAC_CM_HLAI-W632_BI_EB-Team-20230131-MKP_f00_m13_Slot2-1_1_3989.22837.1447.2	2	1	9.47	7.85	2.72	1.63	66.3	6	5720	SLSSLLVKL	y-ion bias	NA	78.8709	0.853357	480.312	3.3	8.47	Human	ENSP00000308021.7	ENSP00000308021.7|ENSP00000448012.1	NA	NA	NA	CEP290	ENSG00000198707.16	ENST00000309041.11	12	chr12:88049014-88049186:-	NA	centrosomal protein 290	centrosomal protein 290
C3L-04518_m11	E_C3L-04518_CPTAC_CM_HLAI-W632_BI_EB-Team-20230131-MKP_f00_m13_Slot2-2_1_3991.14666.1590.3	3	2	6.93	4.34	4.61	2.59	74.8	5	11500	SLWHIQISR	y-ion bias	NA	50.6624	0.761577	380.55	3	9.49	Human|nuORFdb_human	ENSP00000436773.2	ENSP00000436773.2|ENSP00000446443.1|ENSP00000467716.1|ENST00000580882.5_1_17:26966325-26972074:-|ENST00000577417.5_1_17:26966838-26970337:-|ENST00000582901.1_1_17:26969280-26970265:-	KIAA0100	3' Overlap dORF	3' Overlap dORF	KIAA0100	ENSG00000007202.15	ENST00000528896.7	17	chr17:28614446-28615066:-	NA	KIAA0100	KIAA0100
C3L-04518_m10	E_C3L-04518_CPTAC_CM_HLAI-W632_BI_EB-Team-20230131-MKP_f00_m12_Slot2-2_1_3978.15808.1552.2	2	1	7.47	4.57	5.97	2.89	63.3	5	4410	SPALRALL	y-ion bias	NA	54.6034	0.785911	420.77	3	9.47	Human|nuORFdb_human	ENSP00000352547.4	ENSP00000352547.4|ENSP00000393770.1|ENSP00000247977.3|ENSP00000467359.1|ENST00000486463.5_1_2:96687909-96693504:-|ENST00000484440.5_1_2:96688852-96698107:-|ENST00000471757.5_1_2:96691131-96693504:-|ENST00000482704.1_1_2:96692637-96693504:-|ENST00000444924.1_1_2:96457967-96465871:+	GPAT2	ncRNA Retained Intron	lncRNA	GPAT2	ENSG00000186281.12	ENST00000359548.8	2	chr2:96021946-96022161:-	ENSP00000389395.1	glycerol-3-phosphate acyltransferase 2, mitochondrial	glycerol-3-phosphate acyltransferase 2, mitochondrial
C3L-02656_m11	E_C3L-02656_CPTAC_CM_HLAI-W632_BI_EB-Team-20230131-MKP_f00_m13_Slot2-1_1_3989.24405.483.1	1	1	6.4	1.39	5.74	5.01	73.5	5	3150	SPEPLQALL	unbiased	NA	84.2847	1.44295	967.549	3.2	4	Human|nuORFdb_human	ENSP00000381726.1	ENSP00000381726.1|ENST00000398743.6_2_22:22890787-22899309:-	PRAME	3' Overlap dORF	3' Overlap dORF	PRAME	ENSG00000185686.18	ENST00000398741.5	22	chr22:22547702-22548069:-	ENSP00000381728.2|ENSP00000384343.3|ENSP00000385198.1|ENSP00000445675.1	preferentially expressed antigen in melanoma	preferentially expressed antigen in melanoma
C3L-04531_m10	E_C3L-04531_CPTAC_CM_HLAI-W632_BI_EB-Team-20230131-MKP_f00_m12_Slot2-5_1_3984.6155.1506.2	2	2	10.43	8.76	2.14	1.67	79.4	6	19900	SPKSPTAAL	unbiased	NA	21.2732	0.815515	436.251	7.3	8.47	Human	ENSP00000360540.3	ENSP00000360540.3	NA	NA	NA	CEP55	ENSG00000138180.16	ENST00000371485.8	10	chr10:93528151-93529092:+	NA	centrosomal protein 55	centrosomal protein 55
C3L-04531_m11	E_C3L-04531_CPTAC_CM_HLAI-W632_BI_EB-Team-20230131-MKP_f00_m13_Slot2-5_1_3997.6133.1523.2	2	1	8.28	6.14	1.06	2.15	73.6	5	10600	SPKSPTAAL	b-ion bias	NA	21.1955	0.804941	436.249	2.7	8.47	Human	ENSP00000360540.3	ENSP00000360540.3	NA	NA	NA	CEP55	ENSG00000138180.16	ENST00000371485.8	10	chr10:93528151-93529092:+	NA	centrosomal protein 55	centrosomal protein 55
C3L-04531_m10	E_C3L-04531_CPTAC_CM_HLAI-W632_BI_EB-Team-20230131-MKP_f00_m12_Slot2-5_1_3984.8213.1525.2	2	2	16.47	8.32	5.3	8.15	87.1	7	17900	SPNSILKAA	dual b/y bias	NA	28.3794	0.803161	450.763	4.2	8.47	Human	ENSP00000358813.2	ENSP00000358813.2|ENSP00000230510.3	NA	NA	NA	TTK	ENSG00000112742.10	ENST00000369798.7	6	chr6:80042200-80042527:+	ENSP00000422936.1	TTK protein kinase	TTK protein kinase
C3L-04531_m11	E_C3L-04531_CPTAC_CM_HLAI-W632_BI_EB-Team-20230131-MKP_f00_m13_Slot2-5_1_3997.8174.1538.2	2	1	15.49	6.33	7.62	9.16	84.4	8	5210	SPNSILKAA	dual b/y bias	NA	28.2446	0.795063	450.762	2	8.47	Human	ENSP00000358813.2	ENSP00000358813.2|ENSP00000230510.3	NA	NA	NA	TTK	ENSG00000112742.10	ENST00000369798.7	6	chr6:80042200-80042527:+	ENSP00000422936.1	TTK protein kinase	TTK protein kinase
C3L-04518_m10	E_C3L-04518_CPTAC_CM_HLAI-W632_BI_EB-Team-20230131-MKP_f00_m12_Slot2-2_1_3978.20305.403.1	1	3	13.06	8.66	2.21	4.41	85.1	6	11600	SPSVSQLSVL	b-ion bias	NA	70.1337	1.48968	1016.57	7.6	5.24	Human|nuORFdb_human	ENSP00000381726.1	ENSP00000381726.1|ENST00000398743.6_2_22:22890787-22899309:-	PRAME	3' Overlap dORF	3' Overlap dORF	PRAME	ENSG00000185686.18	ENST00000398741.5	22	chr22:22547702-22548069:-	ENSP00000381728.2|ENSP00000384343.3|ENSP00000385198.1|ENSP00000445675.1	preferentially expressed antigen in melanoma	preferentially expressed antigen in melanoma
C3L-04518_m11	E_C3L-04518_CPTAC_CM_HLAI-W632_BI_EB-Team-20230131-MKP_f00_m13_Slot2-2_1_3991.20152.417.1	1	3	9.78	7.27	1.7	2.51	82.2	6	14500	SPSVSQLSVL	b-ion bias	NA	69.6115	1.4814	1016.57	7.6	5.24	Human|nuORFdb_human	ENSP00000381726.1	ENSP00000381726.1|ENST00000398743.6_2_22:22890787-22899309:-	PRAME	3' Overlap dORF	3' Overlap dORF	PRAME	ENSG00000185686.18	ENST00000398741.5	22	chr22:22547702-22548069:-	ENSP00000381728.2|ENSP00000384343.3|ENSP00000385198.1|ENSP00000445675.1	preferentially expressed antigen in melanoma	preferentially expressed antigen in melanoma
C3L-04518_m10	E_C3L-04518_CPTAC_CM_HLAI-W632_BI_EB-Team-20230131-MKP_f00_m12_Slot2-2_1_3978.20838.1381.2	2	1	12.04	7.2	2.93	4.85	76.8	6	6410	SPYLGQmINL	b-ion bias	m:Oxidized methionine	71.9734	0.895614	576.292	0.2	5.24	Human|nuORFdb_human	ENSP00000381726.1	ENSP00000381726.1|ENST00000398743.6_2_22:22890787-22899309:-	PRAME	3' Overlap dORF	3' Overlap dORF	PRAME	ENSG00000185686.18	ENST00000398741.5	22	chr22:22547702-22548069:-	ENSP00000381728.2|ENSP00000384343.3|ENSP00000385198.1|ENSP00000445675.1	preferentially expressed antigen in melanoma	preferentially expressed antigen in melanoma
C3L-04518_m11	E_C3L-04518_CPTAC_CM_HLAI-W632_BI_EB-Team-20230131-MKP_f00_m13_Slot2-2_1_3991.20714.1378.2	2	2	12.14	6.12	6.3	6.02	73.7	7	14600	SPYLGQmINL	b-ion bias	m:Oxidized methionine	71.5518	0.897366	576.293	1.9	5.24	Human|nuORFdb_human	ENSP00000381726.1	ENSP00000381726.1|ENST00000398743.6_2_22:22890787-22899309:-	PRAME	3' Overlap dORF	3' Overlap dORF	PRAME	ENSG00000185686.18	ENST00000398741.5	22	chr22:22547702-22548069:-	ENSP00000381728.2|ENSP00000384343.3|ENSP00000385198.1|ENSP00000445675.1	preferentially expressed antigen in melanoma	preferentially expressed antigen in melanoma
C3L-02656_m10	E_C3L-02656_CPTAC_CM_HLAI-W632_BI_EB-Team-20230131-MKP_f00_m12_Slot2-1_1_3976.24066.1354.2	2	2	16.08	7	8.61	9.08	91.9	7	21400	SQFLSLQcL	dual b/y bias	c:Cysteinylation	83.1236	0.912848	579.271	1.5	5.24	Human|nuORFdb_human	ENSP00000381726.1	ENSP00000381726.1|ENST00000398743.6_2_22:22890787-22899309:-	PRAME	3' Overlap dORF	3' Overlap dORF	PRAME	ENSG00000185686.18	ENST00000398741.5	22	chr22:22547702-22548069:-	ENSP00000381728.2|ENSP00000384343.3|ENSP00000385198.1|ENSP00000445675.1	preferentially expressed antigen in melanoma	preferentially expressed antigen in melanoma
C3L-02656_m11	E_C3L-02656_CPTAC_CM_HLAI-W632_BI_EB-Team-20230131-MKP_f00_m13_Slot2-1_1_3989.23923.1354.2	2	1	15.98	7.25	7.55	8.73	89.7	7	7360	SQFLSLQcL	dual b/y bias	c:Cysteinylation	82.6204	0.91284	579.273	5	5.24	Human|nuORFdb_human	ENSP00000381726.1	ENSP00000381726.1|ENST00000398743.6_2_22:22890787-22899309:-	PRAME	3' Overlap dORF	3' Overlap dORF	PRAME	ENSG00000185686.18	ENST00000398741.5	22	chr22:22547702-22548069:-	ENSP00000381728.2|ENSP00000384343.3|ENSP00000385198.1|ENSP00000445675.1	preferentially expressed antigen in melanoma	preferentially expressed antigen in melanoma
C3L-02656_m10	E_C3L-02656_CPTAC_CM_HLAI-W632_BI_EB-Team-20230131-MKP_f00_m12_Slot2-1_1_3976.20744.541.1	1	1	6.35	2.2	3.63	4.15	60.1	5	4580	SQLTTLSF	b-ion bias	NA	71.6509	1.40906	896.474	1.8	5.24	Human	ENSP00000381726.1	ENSP00000381726.1	NA	NA	NA	PRAME	ENSG00000185686.18	ENST00000398741.5	22	chr22:22547702-22548069:-	ENSP00000381728.2|ENSP00000384343.3|ENSP00000385198.1|ENSP00000445675.1	preferentially expressed antigen in melanoma	preferentially expressed antigen in melanoma
C3L-02656_m10	E_C3L-02656_CPTAC_CM_HLAI-W632_BI_EB-Team-20230131-MKP_f00_m12_Slot2-1_1_3976.10558.1525.2	2	1	8.27	4.84	3.12	3.43	69.7	6	4320	SQSPSVSQL	unbiased	NA	36.474	0.803429	466.736	-3.9	5.24	Human|nuORFdb_human	ENSP00000381726.1	ENSP00000381726.1|ENST00000398743.6_2_22:22890787-22899309:-	PRAME	3' Overlap dORF	3' Overlap dORF	PRAME	ENSG00000185686.18	ENST00000398741.5	22	chr22:22547702-22548069:-	ENSP00000381728.2|ENSP00000384343.3|ENSP00000385198.1|ENSP00000445675.1	preferentially expressed antigen in melanoma	preferentially expressed antigen in melanoma
C3L-04522_m10	E_C3L-04522_CPTAC_CM_HLAI-W632_BI_EB-Team-20230131-MKP_f00_m12_Slot2-3_1_3980.18238.449.1	1	1	8.68	4.58	2.39	4.1	74.6	5	3220	SSFTVTPVI	b-ion bias	NA	62.9988	1.46265	950.519	-0.3	5.24	Human	ENSP00000371711.3	ENSP00000371711.3|ENSP00000454701.1	NA	NA	NA	DMRT1	ENSG00000137090.12	ENST00000382276.8	9	chr9:968137-969090:+	NA	doublesex and mab-3 related transcription factor 1	doublesex and mab-3 related transcription factor 1
C3L-02656_m10	E_C3L-02656_CPTAC_CM_HLAI-W632_BI_EB-Team-20230131-MKP_f00_m12_Slot2-1_1_3976.21619.501.1	1	1	6.54	5.24	2.78	1.3	65.6	5	7670	SSTLVEVTL	b-ion bias	NA	74.672	1.43247	948.523	-1.9	4	Human	ENSP00000329199.5	ENSP00000329199.5|ENSP00000333487.2|ENSP00000350592.4|ENSP00000359301.3	NA	NA	NA	MAGEA6	ENSG00000197172.10	ENST00000329342.9	X	chrX:152767651-152767715:-	ENSP00000480637.1	MAGE family member A6	MAGE family member A6
C3L-02656_m11	E_C3L-02656_CPTAC_CM_HLAI-W632_BI_EB-Team-20230131-MKP_f00_m13_Slot2-1_1_3989.21493.502.1	1	1	6.04	4	1.85	2.04	58.4	5	4990	SSTLVEVTL	b-ion bias	NA	74.2297	1.43204	948.527	2.3	4	Human	ENSP00000329199.5	ENSP00000329199.5|ENSP00000333487.2|ENSP00000350592.4|ENSP00000359301.3	NA	NA	NA	MAGEA6	ENSG00000197172.10	ENST00000329342.9	X	chrX:152767651-152767715:-	ENSP00000480637.1	MAGE family member A6	MAGE family member A6
C3L-04524_m11	E_C3L-04524_CPTAC_CM_HLAI-W632_BI_EB-Team-20230131-MKP_f00_m13_Slot2-4_1_3995.14021.627.1	1	1	10.39	8.95	4.3	1.43	82.8	6	3100	STAKLTAF	b-ion bias	NA	48.427	1.35827	838.468	1.3	8.47	Human	ENSP00000436773.2	ENSP00000436773.2|ENSP00000446443.1|ENSP00000467716.1	NA	NA	NA	KIAA0100	ENSG00000007202.15	ENST00000528896.7	17	chr17:28614446-28615066:-	NA	KIAA0100	KIAA0100
C3L-04518_m10	E_C3L-04518_CPTAC_CM_HLAI-W632_BI_EB-Team-20230131-MKP_f00_m12_Slot2-2_1_3978.17230.1475.2	2	3	14.11	4.74	10.58	9.37	84.3	7	34500	STLPTTINY	dual b/y bias	NA	59.5159	0.835429	505.265	2.6	5.24	Human	ENSP00000350592.4	ENSP00000350592.4	NA	NA	NA	MAGEA12	ENSG00000213401.10	ENST00000357916.8	X	chrX:152737104-152737669:+	ENSP00000377447.3|ENSP00000377478.3	MAGE family member A12	MAGE family member A12
C3L-04518_m11	E_C3L-04518_CPTAC_CM_HLAI-W632_BI_EB-Team-20230131-MKP_f00_m13_Slot2-2_1_3991.17104.454.1	1	5	12.43	4.82	8.97	7.6	82.5	7	58100	STLPTTINY	unbiased	NA	59.0811	1.45964	1009.52	-0.1	5.24	Human	ENSP00000350592.4	ENSP00000350592.4	NA	NA	NA	MAGEA12	ENSG00000213401.10	ENST00000357916.8	X	chrX:152737104-152737669:+	ENSP00000377447.3|ENSP00000377478.3	MAGE family member A12	MAGE family member A12
C3L-04524_m10	E_C3L-04524_CPTAC_CM_HLAI-W632_BI_EB-Team-20230131-MKP_f00_m12_Slot2-4_1_3982.10290.1455.2	2	1	7.88	6.11	1.89	1.77	70.2	5	5470	STVHISSVY	b-ion bias	NA	35.5508	0.848533	496.756	0	6.46	Human	ENSP00000431142.3	ENSP00000431142.3|ENSP00000382404.3|ENSP00000486801.1	NA	NA	NA	CABYR	ENSG00000154040.20	ENST00000486759.6	18	chr18:24161516-24161600:+	ENSP00000432870.1|ENSP00000483621.1	calcium binding tyrosine phosphorylation regulated	calcium binding tyrosine phosphorylation regulated
C3L-04524_m11	E_C3L-04524_CPTAC_CM_HLAI-W632_BI_EB-Team-20230131-MKP_f00_m13_Slot2-4_1_3995.10231.1469.2	2	1	4.63	2.85	3.63	1.78	56.8	5	6520	STVHISSVY	b-ion bias	NA	35.342	0.8395	496.758	4	6.46	Human	ENSP00000431142.3	ENSP00000431142.3|ENSP00000382404.3|ENSP00000486801.1	NA	NA	NA	CABYR	ENSG00000154040.20	ENST00000486759.6	18	chr18:24161516-24161600:+	ENSP00000432870.1|ENSP00000483621.1	calcium binding tyrosine phosphorylation regulated	calcium binding tyrosine phosphorylation regulated
C3L-04531_m10	E_C3L-04531_CPTAC_CM_HLAI-W632_BI_EB-Team-20230131-MKP_f00_m12_Slot2-5_1_3984.10289.1442.2	2	1	7.9	6.77	2.33	1.12	60.9	5	12900	STVHISSVY	b-ion bias	NA	35.5466	0.856766	496.756	0	6.46	Human	ENSP00000431142.3	ENSP00000431142.3|ENSP00000382404.3|ENSP00000486801.1	NA	NA	NA	CABYR	ENSG00000154040.20	ENST00000486759.6	18	chr18:24161516-24161600:+	ENSP00000432870.1|ENSP00000483621.1	calcium binding tyrosine phosphorylation regulated	calcium binding tyrosine phosphorylation regulated
C3L-04524_m10	E_C3L-04524_CPTAC_CM_HLAI-W632_BI_EB-Team-20230131-MKP_f00_m12_Slot2-4_1_3982.11412.1254.2	2	2	10.35	3.06	10.35	7.29	59.5	8	20500	SVISKIDLHKY	unbiased	NA	39.431	0.976145	651.878	5.5	8.24	Human|nuORFdb_human	ENSP00000287394.5	ENSP00000287394.5|ENSP00000429213.1|ENST00000517666.5_1_8:124333376-124408650:-	ATAD2	3' Overlap dORF	3' Overlap dORF	ATAD2	ENSG00000156802.13	ENST00000287394.10	8	chr8:123319850-123321136:-	NA	ATPase family AAA domain containing 2	ATPase family AAA domain containing 2
C3L-04524_m11	E_C3L-04524_CPTAC_CM_HLAI-W632_BI_EB-Team-20230131-MKP_f00_m13_Slot2-4_1_3995.11333.1637.3	3	4	17.41	8.19	10.32	9.22	95	10	31300	SVISKIDLHKY	y-ion bias	NA	39.1468	0.730659	434.92	2.9	8.24	Human|nuORFdb_human	ENSP00000287394.5	ENSP00000287394.5|ENSP00000429213.1|ENST00000517666.5_1_8:124333376-124408650:-	ATAD2	3' Overlap dORF	3' Overlap dORF	ATAD2	ENSG00000156802.13	ENST00000287394.10	8	chr8:123319850-123321136:-	NA	ATPase family AAA domain containing 2	ATPase family AAA domain containing 2
C3L-04518_m10	E_C3L-04518_CPTAC_CM_HLAI-W632_BI_EB-Team-20230131-MKP_f00_m12_Slot2-2_1_3978.10762.401.1	1	2	14.31	4.7	6.91	9.6	87.1	7	15600	SVMGVYVGK	dual b/y bias	NA	37.1787	1.49041	939.499	2.3	8.31	Human	ENSP00000243314.5	ENSP00000243314.5	NA	NA	NA	MAGEA9	ENSG00000123584.7	ENST00000243314.5	X	chrX:149787156-149787737:+	ENSP00000471017.1	MAGE family member A9	MAGE family member A9
C3L-04518_m11	E_C3L-04518_CPTAC_CM_HLAI-W632_BI_EB-Team-20230131-MKP_f00_m13_Slot2-2_1_3991.10607.400.1	1	2	14.7	1.86	9.59	12.84	89.3	6	12900	SVMGVYVGK	dual b/y bias	NA	36.6448	1.49094	939.499	2.3	8.31	Human	ENSP00000243314.5	ENSP00000243314.5	NA	NA	NA	MAGEA9	ENSG00000123584.7	ENST00000243314.5	X	chrX:149787156-149787737:+	ENSP00000471017.1	MAGE family member A9	MAGE family member A9
C3L-04518_m10	E_C3L-04518_CPTAC_CM_HLAI-W632_BI_EB-Team-20230131-MKP_f00_m12_Slot2-2_1_3978.6350.1466.2	2	2	16.7	7.14	9.11	9.56	92	8	35000	SVmGVYVGK	dual b/y bias	m:Oxidized methionine	21.9421	0.841576	478.252	5.2	8.31	Human	ENSP00000243314.5	ENSP00000243314.5	NA	NA	NA	MAGEA9	ENSG00000123584.7	ENST00000243314.5	X	chrX:149787156-149787737:+	ENSP00000471017.1	MAGE family member A9	MAGE family member A9
C3L-04518_m11	E_C3L-04518_CPTAC_CM_HLAI-W632_BI_EB-Team-20230131-MKP_f00_m13_Slot2-2_1_3991.6205.1488.2	2	2	12.54	6.44	5.72	6.1	77.3	7	49600	SVmGVYVGK	dual b/y bias	m:Oxidized methionine	21.4438	0.826938	478.252	5.2	8.31	Human	ENSP00000243314.5	ENSP00000243314.5	NA	NA	NA	MAGEA9	ENSG00000123584.7	ENST00000243314.5	X	chrX:149787156-149787737:+	ENSP00000471017.1	MAGE family member A9	MAGE family member A9
C3L-02656_m10	E_C3L-02656_CPTAC_CM_HLAI-W632_BI_EB-Team-20230131-MKP_f00_m12_Slot2-1_1_3976.16236.1517.2	2	1	10.31	8.65	4.54	1.67	79.7	5	8950	SVMSSNVSF	unbiased	NA	56.0798	0.808762	479.221	0.1	5.24	Human	ENSP00000354660.2	ENSP00000354660.2	NA	NA	NA	MAGEC2	ENSG00000046774.10	ENST00000247452.4	X	chrX:142203988-142204053:-	NA	MAGE family member C2	MAGE family member C2
C3L-02656_m11	E_C3L-02656_CPTAC_CM_HLAI-W632_BI_EB-Team-20230131-MKP_f00_m13_Slot2-1_1_3989.16094.509.1	1	2	8.59	6.41	5.49	2.18	68.9	6	7480	SVMSSNVSF	unbiased	NA	55.5826	1.42745	957.439	4.6	5.24	Human	ENSP00000354660.2	ENSP00000354660.2	NA	NA	NA	MAGEC2	ENSG00000046774.10	ENST00000247452.4	X	chrX:142203988-142204053:-	NA	MAGE family member C2	MAGE family member C2
C3L-02656_m10	E_C3L-02656_CPTAC_CM_HLAI-W632_BI_EB-Team-20230131-MKP_f00_m12_Slot2-1_1_3976.11307.536.1	1	1	11.14	6.28	5.91	4.86	77.5	7	2540	SVmSSNVSF	b-ion bias	m:Oxidized methionine	39.0596	1.41187	973.429	-0.5	5.24	Human	ENSP00000354660.2	ENSP00000354660.2	NA	NA	NA	MAGEC2	ENSG00000046774.10	ENST00000247452.4	X	chrX:142203988-142204053:-	NA	MAGE family member C2	MAGE family member C2
C3L-04518_m10	E_C3L-04518_CPTAC_CM_HLAI-W632_BI_EB-Team-20230131-MKP_f00_m12_Slot2-2_1_3978.16437.1342.2	2	2	12.43	6.87	5.06	5.56	95	7	14800	SVPLSDALLNK	y-ion bias	NA	56.7752	0.920547	578.834	3	5.55	Human|nuORFdb_human	ENSP00000358813.2	ENSP00000358813.2|ENSP00000230510.3|ENST00000430061.2_1_6:80715671-80721208:+	TTK	Out-of-Frame	Out-of-Frame	TTK	ENSG00000112742.10	ENST00000369798.7	6	chr6:80042200-80042527:+	ENSP00000422936.1	TTK protein kinase	TTK protein kinase
C3L-04518_m11	E_C3L-04518_CPTAC_CM_HLAI-W632_BI_EB-Team-20230131-MKP_f00_m13_Slot2-2_1_3991.16308.1345.2	2	1	12.02	5.72	6.24	6.3	95.1	9	6640	SVPLSDALLNK	y-ion bias	NA	56.3317	0.918723	578.835	4.8	5.55	Human|nuORFdb_human	ENSP00000358813.2	ENSP00000358813.2|ENSP00000230510.3|ENST00000430061.2_1_6:80715671-80721208:+	TTK	Out-of-Frame	Out-of-Frame	TTK	ENSG00000112742.10	ENST00000369798.7	6	chr6:80042200-80042527:+	ENSP00000422936.1	TTK protein kinase	TTK protein kinase
C3L-04522_m10	E_C3L-04522_CPTAC_CM_HLAI-W632_BI_EB-Team-20230131-MKP_f00_m12_Slot2-3_1_3980.5831.1369.2	2	1	7.58	1.9	4.53	5.69	62.5	6	7590	SVYENGLSQK	y-ion bias	NA	20.1481	0.90311	562.785	4	5.72	Human|nuORFdb_human	ENSP00000287394.5	ENSP00000287394.5|ENSP00000429213.1|ENST00000517666.5_1_8:124333376-124408650:-|ENST00000521496.5_1_8:124357024-124408597:-	ATAD2	3' Overlap dORF	3' Overlap dORF	ATAD2	ENSG00000156802.13	ENST00000287394.10	8	chr8:123319850-123321136:-	NA	ATPase family AAA domain containing 2	ATPase family AAA domain containing 2
C3L-04522_m11	E_C3L-04522_CPTAC_CM_HLAI-W632_BI_EB-Team-20230131-MKP_f00_m13_Slot2-3_1_3993.5757.1379.2	2	1	4.43	0.41	3.58	4.02	59.6	5	8790	SVYENGLSQK	y-ion bias	NA	19.8929	0.896894	562.786	5.8	5.72	Human|nuORFdb_human	ENSP00000287394.5	ENSP00000287394.5|ENSP00000429213.1|ENST00000517666.5_1_8:124333376-124408650:-|ENST00000521496.5_1_8:124357024-124408597:-	ATAD2	3' Overlap dORF	3' Overlap dORF	ATAD2	ENSG00000156802.13	ENST00000287394.10	8	chr8:123319850-123321136:-	NA	ATPase family AAA domain containing 2	ATPase family AAA domain containing 2
C3L-04522_m10	E_C3L-04522_CPTAC_CM_HLAI-W632_BI_EB-Team-20230131-MKP_f00_m12_Slot2-3_1_3980.6691.1401.2	2	2	8.14	2.7	4.77	5.44	66.4	6	26400	SVYEnGLSQK	y-ion bias	n:Deamidated	23.1168	0.882725	563.276	2.2	4.37	Human|nuORFdb_human	ENSP00000287394.5	ENSP00000287394.5|ENSP00000429213.1|ENST00000517666.5_1_8:124333376-124408650:-|ENST00000521496.5_1_8:124357024-124408597:-	ATAD2	3' Overlap dORF	3' Overlap dORF	ATAD2	ENSG00000156802.13	ENST00000287394.10	8	chr8:123319850-123321136:-	NA	ATPase family AAA domain containing 2	ATPase family AAA domain containing 2
C3L-04522_m11	E_C3L-04522_CPTAC_CM_HLAI-W632_BI_EB-Team-20230131-MKP_f00_m13_Slot2-3_1_3993.6627.1429.2	2	1	15.34	6.99	4.55	8.35	93.8	8	12600	SVYEnGLSQK	y-ion bias	n:Deamidated	22.8965	0.865231	563.276	2.2	4.37	Human|nuORFdb_human	ENSP00000287394.5	ENSP00000287394.5|ENSP00000429213.1|ENST00000517666.5_1_8:124333376-124408650:-|ENST00000521496.5_1_8:124357024-124408597:-	ATAD2	3' Overlap dORF	3' Overlap dORF	ATAD2	ENSG00000156802.13	ENST00000287394.10	8	chr8:123319850-123321136:-	NA	ATPase family AAA domain containing 2	ATPase family AAA domain containing 2
C3L-02656_m10	E_C3L-02656_CPTAC_CM_HLAI-W632_BI_EB-Team-20230131-MKP_f00_m12_Slot2-1_1_3976.20781.1364.2	2	4	19.36	9.95	10.09	9.41	95.4	8	111000	SYQKVIELF	dual b/y bias	NA	71.7786	0.906213	563.811	0.4	5.72	Human	ENSP00000428489.1	ENSP00000428489.1|ENSP00000301905.4	NA	NA	NA	PBK	ENSG00000168078.10	ENST00000522944.5	8	chr8:27810201-27810307:-	NA	PDZ binding kinase	PDZ binding kinase
C3L-02656_m11	E_C3L-02656_CPTAC_CM_HLAI-W632_BI_EB-Team-20230131-MKP_f00_m13_Slot2-1_1_3989.20561.1360.2	2	3	18.83	9.33	10.7	9.5	95.1	8	146000	SYQKVIELF	dual b/y bias	NA	71.0087	0.90886	563.813	3.9	5.72	Human	ENSP00000428489.1	ENSP00000428489.1|ENSP00000301905.4	NA	NA	NA	PBK	ENSG00000168078.10	ENST00000522944.5	8	chr8:27810201-27810307:-	NA	PDZ binding kinase	PDZ binding kinase
C3L-04522_m10	E_C3L-04522_CPTAC_CM_HLAI-W632_BI_EB-Team-20230131-MKP_f00_m12_Slot2-3_1_3980.20473.1359.2	2	9	20.98	11.85	11.41	9.12	97.3	8	696000	SYQKVIELF	dual b/y bias	NA	70.7151	0.909801	563.813	3.9	5.72	Human	ENSP00000428489.1	ENSP00000428489.1|ENSP00000301905.4	NA	NA	NA	PBK	ENSG00000168078.10	ENST00000522944.5	8	chr8:27810201-27810307:-	NA	PDZ binding kinase	PDZ binding kinase
C3L-04522_m11	E_C3L-04522_CPTAC_CM_HLAI-W632_BI_EB-Team-20230131-MKP_f00_m13_Slot2-3_1_3993.20418.1371.2	2	12	20.38	10.6	11.41	9.78	95.6	8	911000	SYQKVIELF	dual b/y bias	NA	70.5196	0.901861	563.813	3.9	5.72	Human	ENSP00000428489.1	ENSP00000428489.1|ENSP00000301905.4	NA	NA	NA	PBK	ENSG00000168078.10	ENST00000522944.5	8	chr8:27810201-27810307:-	NA	PDZ binding kinase	PDZ binding kinase
C3L-04531_m10	E_C3L-04531_CPTAC_CM_HLAI-W632_BI_EB-Team-20230131-MKP_f00_m12_Slot2-5_1_3984.20462.1350.2	2	6	19.99	10.47	11.22	9.52	90.9	8	110000	SYQKVIELF	dual b/y bias	NA	70.6742	0.915285	563.812	2.2	5.72	Human	ENSP00000428489.1	ENSP00000428489.1|ENSP00000301905.4	NA	NA	NA	PBK	ENSG00000168078.10	ENST00000522944.5	8	chr8:27810201-27810307:-	NA	PDZ binding kinase	PDZ binding kinase
C3L-04531_m11	E_C3L-04531_CPTAC_CM_HLAI-W632_BI_EB-Team-20230131-MKP_f00_m13_Slot2-5_1_3997.20451.1370.2	2	5	18.31	9.47	10	8.84	94.7	7	130000	SYQKVIELF	dual b/y bias	NA	70.6524	0.902335	563.813	3.9	5.72	Human	ENSP00000428489.1	ENSP00000428489.1|ENSP00000301905.4	NA	NA	NA	PBK	ENSG00000168078.10	ENST00000522944.5	8	chr8:27810201-27810307:-	NA	PDZ binding kinase	PDZ binding kinase
C3L-02656_m10	E_C3L-02656_CPTAC_CM_HLAI-W632_BI_EB-Team-20230131-MKP_f00_m12_Slot2-1_1_3976.7540.1349.2	2	6	17.65	5.38	14.23	12.27	89.3	8	51900	SYVKVLHHL	dual b/y bias	NA	26.053	0.915757	548.32	1.6	8.35	Human	ENSP00000350592.4	ENSP00000350592.4	NA	NA	NA	MAGEA12	ENSG00000213401.10	ENST00000357916.8	X	chrX:152737104-152737669:+	ENSP00000377447.3|ENSP00000377478.3	MAGE family member A12	MAGE family member A12
C3L-02656_m11	E_C3L-02656_CPTAC_CM_HLAI-W632_BI_EB-Team-20230131-MKP_f00_m13_Slot2-1_1_3989.7112.1349.2	2	7	19.57	4.93	16.35	14.64	95.1	8	113000	SYVKVLHHL	dual b/y bias	NA	24.5708	0.915987	548.322	5.3	8.35	Human	ENSP00000350592.4	ENSP00000350592.4	NA	NA	NA	MAGEA12	ENSG00000213401.10	ENST00000357916.8	X	chrX:152737104-152737669:+	ENSP00000377447.3|ENSP00000377478.3	MAGE family member A12	MAGE family member A12
C3L-02656_m10	E_C3L-02656_CPTAC_CM_HLAI-W632_BI_EB-Team-20230131-MKP_f00_m12_Slot2-1_1_3976.5895.1691.3	3	1	7.51	NA	7.51	7.51	47	6	5370	SYVKVLHHM	y-ion bias	NA	20.3743	0.695381	371.867	-0.8	8.35	Human	ENSP00000329199.5	ENSP00000329199.5|ENSP00000359301.3	NA	NA	NA	MAGEA6	ENSG00000197172.10	ENST00000329342.9	X	chrX:152767651-152767715:-	ENSP00000480637.1	MAGE family member A6	MAGE family member A6
C3L-02656_m11	E_C3L-02656_CPTAC_CM_HLAI-W632_BI_EB-Team-20230131-MKP_f00_m13_Slot2-1_1_3989.5522.1684.3	3	1	6.91	1.78	2.98	5.13	66.6	8	6020	SYVKVLHHM	y-ion bias	NA	19.0812	0.69973	371.869	4.6	8.35	Human	ENSP00000329199.5	ENSP00000329199.5|ENSP00000359301.3	NA	NA	NA	MAGEA6	ENSG00000197172.10	ENST00000329342.9	X	chrX:152767651-152767715:-	ENSP00000480637.1	MAGE family member A6	MAGE family member A6
C3L-04522_m10	E_C3L-04522_CPTAC_CM_HLAI-W632_BI_EB-Team-20230131-MKP_f00_m12_Slot2-3_1_3980.18627.1368.2	2	1	8.51	5.61	2.9	2.9	73.9	5	15300	TEARVQVWF	b-ion bias	NA	64.3418	0.904063	568.3	2.9	5.66	Human	ENSP00000368332.4	ENSP00000368332.4|ENSP00000364524.3|ENSP00000383502.3|ENSP00000375921.2|ENSP00000403389.2|ENSP00000375922.3|ENSP00000386750.3|ENSP00000343052.4|ENSP00000498217.1|ENSP00000338767.5|ENSP00000342092.4|ENSP00000497310.1|ENSP00000315417.3|ENSP00000226382.2|ENSP00000298231.5|ENSP00000363254.1|ENSP00000239461.6|ENSP00000356734.3|ENSP00000450762.1|ENSP00000497035.1	NA	NA	NA	ARX	ENSG00000004848.8	ENST00000379044.5	X	chrX:25003694-25004672:-	ENSP00000401653.2	aristaless related homeobox	aristaless related homeobox
C3L-04518_m11	E_C3L-04518_CPTAC_CM_HLAI-W632_BI_EB-Team-20230131-MKP_f00_m13_Slot2-2_1_3991.4720.1486.2	2	2	12.54	4.38	6.17	8.16	75.2	7	17400	THSATKVLI	b-ion bias	NA	16.3171	0.828202	485.293	6.2	8.44	Human|nuORFdb_human	ENSP00000262013.7	ENSP00000262013.7|ENSP00000484908.1|ENSP00000426900.1|ENSP00000349636.4|ENSP00000423165.1|ENST00000505173.5_1_17:49067015-49124830:-|ENST00000514613.5_1_17:49067015-49156972:-	SPAG9	ncRNA Retained Intron	lncRNA	SPAG9	ENSG00000008294.21	ENST00000262013.12	17	chr17:50962174-50966274:-	NA	sperm associated antigen 9	sperm associated antigen 9
C3L-02656_m10	E_C3L-02656_CPTAC_CM_HLAI-W632_BI_EB-Team-20230131-MKP_f00_m12_Slot2-1_1_3976.12929.1461.2	2	1	13.93	11.71	2.86	2.21	76	8	10800	TLDEKVAEL	dual b/y bias	NA	44.6593	0.844756	509.276	-1.5	4.14	Human	ENSP00000354660.2	ENSP00000354660.2	NA	NA	NA	MAGEC2	ENSG00000046774.10	ENST00000247452.4	X	chrX:142203988-142204053:-	NA	MAGE family member C2	MAGE family member C2
C3L-02656_m11	E_C3L-02656_CPTAC_CM_HLAI-W632_BI_EB-Team-20230131-MKP_f00_m13_Slot2-1_1_3989.12774.1458.2	2	2	15.93	13.21	4.21	2.72	91.4	8	51200	TLDEKVAEL	unbiased	NA	44.1201	0.846763	509.278	2.4	4.14	Human	ENSP00000354660.2	ENSP00000354660.2	NA	NA	NA	MAGEC2	ENSG00000046774.10	ENST00000247452.4	X	chrX:142203988-142204053:-	NA	MAGE family member C2	MAGE family member C2
C3L-04522_m10	E_C3L-04522_CPTAC_CM_HLAI-W632_BI_EB-Team-20230131-MKP_f00_m12_Slot2-3_1_3980.12721.1455.2	2	1	12.51	10.35	2.93	2.16	68.9	7	7390	TLDEKVAEL	unbiased	NA	43.9455	0.848563	509.277	0.4	4.14	Human	ENSP00000354660.2	ENSP00000354660.2	NA	NA	NA	MAGEC2	ENSG00000046774.10	ENST00000247452.4	X	chrX:142203988-142204053:-	NA	MAGE family member C2	MAGE family member C2
C3L-04522_m11	E_C3L-04522_CPTAC_CM_HLAI-W632_BI_EB-Team-20230131-MKP_f00_m13_Slot2-3_1_3993.12687.1453.2	2	1	9.27	6.94	2.33	2.33	60	8	9990	TLDEKVAEL	unbiased	NA	43.8248	0.849469	509.276	-1.5	4.14	Human	ENSP00000354660.2	ENSP00000354660.2	NA	NA	NA	MAGEC2	ENSG00000046774.10	ENST00000247452.4	X	chrX:142203988-142204053:-	NA	MAGE family member C2	MAGE family member C2
C3L-02656_m10	E_C3L-02656_CPTAC_CM_HLAI-W632_BI_EB-Team-20230131-MKP_f00_m12_Slot2-1_1_3976.8036.1386.2	2	1	9.68	6.96	3.85	2.72	66	6	10800	TQHFVQENY	b-ion bias	NA	27.7677	0.892285	583.269	1.3	5.21	Human	ENSP00000359301.3	ENSP00000359301.3	NA	NA	NA	MAGEA3	ENSG00000221867.9	ENST00000370278.4	X	chrX:152701775-152702347:+	ENSP00000473093.1	MAGE family member A3	MAGE family member A3
C3L-02656_m11	E_C3L-02656_CPTAC_CM_HLAI-W632_BI_EB-Team-20230131-MKP_f00_m13_Slot2-1_1_3989.7849.1386.2	2	1	10.65	3.95	5.2	6.7	74.7	6	8540	TQHFVQENY	b-ion bias	NA	27.1146	0.892251	583.271	6.4	5.21	Human	ENSP00000359301.3	ENSP00000359301.3	NA	NA	NA	MAGEA3	ENSG00000221867.9	ENST00000370278.4	X	chrX:152701775-152702347:+	ENSP00000473093.1	MAGE family member A3	MAGE family member A3
C3L-04518_m10	E_C3L-04518_CPTAC_CM_HLAI-W632_BI_EB-Team-20230131-MKP_f00_m12_Slot2-2_1_3978.11598.1391.2	2	2	12.26	0.67	9.87	11.59	58.4	8	9480	TSYEKVINY	dual b/y bias	NA	40.0655	0.88938	558.784	3.2	5.66	Human	ENSP00000243314.5	ENSP00000243314.5	NA	NA	NA	MAGEA9	ENSG00000123584.7	ENST00000243314.5	X	chrX:149787156-149787737:+	ENSP00000471017.1	MAGE family member A9	MAGE family member A9
C3L-04524_m10	E_C3L-04524_CPTAC_CM_HLAI-W632_BI_EB-Team-20230131-MKP_f00_m12_Slot2-4_1_3982.26048.449.1	1	1	9.6	7.44	2.16	2.16	77.2	5	2190	VASELINIL	b-ion bias	NA	89.9709	1.46268	971.58	2.9	4	Human	ENSP00000359361.4	ENSP00000359361.4	NA	NA	NA	DDX43	ENSG00000080007.8	ENST00000370336.5	6	chr6:73417187-73417566:+	NA	DEAD-box helicase 43	DEAD-box helicase 43
C3L-04518_m11	E_C3L-04518_CPTAC_CM_HLAI-W632_BI_EB-Team-20230131-MKP_f00_m13_Slot2-2_1_3991.20802.371.1	1	1	8.96	0.77	5.72	8.19	70.7	5	1000	VAYMNPIAM	unbiased	NA	71.8556	1.50823	1009.49	5.4	5.49	Human|nuORFdb_human	ENSP00000318974.4	ENSP00000318974.4|ENSP00000398401.1|ENST00000439448.2_1_5:60670938-60671679:+	RP11-631M6.2	Pseudogene	Pseudogene	FAM133A	ENSG00000179083.6	ENST00000322139.4	X	chrX:93710164-93712274:+	ENSP00000362169.1	family with sequence similarity 133 member A	family with sequence similarity 133 member A
C3L-04531_m10	E_C3L-04531_CPTAC_CM_HLAI-W632_BI_EB-Team-20230131-MKP_f00_m12_Slot2-5_1_3984.21000.356.1	1	1	12.58	3.8	8.28	8.79	82.1	6	1920	VAYMNPIAM	dual b/y bias	NA	72.5311	1.51688	1009.48	-4.5	5.49	Human|nuORFdb_human	ENSP00000318974.4	ENSP00000318974.4|ENSP00000398401.1|ENST00000439448.2_1_5:60670938-60671679:+	RP11-631M6.2	Pseudogene	Pseudogene	FAM133A	ENSG00000179083.6	ENST00000322139.4	X	chrX:93710164-93712274:+	ENSP00000362169.1	family with sequence similarity 133 member A	family with sequence similarity 133 member A
C3L-04531_m11	E_C3L-04531_CPTAC_CM_HLAI-W632_BI_EB-Team-20230131-MKP_f00_m13_Slot2-5_1_3997.17216.379.1	1	1	4.83	NA	4.83	4.83	59.4	5	1070	VAYmNPIAM	unbiased	m:Oxidized methionine	59.4782	1.50316	1025.48	0.5	5.49	Human|nuORFdb_human	ENSP00000318974.4	ENSP00000318974.4|ENSP00000398401.1|ENST00000439448.2_1_5:60670938-60671679:+	RP11-631M6.2	Pseudogene	Pseudogene	FAM133A	ENSG00000179083.6	ENST00000322139.4	X	chrX:93710164-93712274:+	ENSP00000362169.1	family with sequence similarity 133 member A	family with sequence similarity 133 member A
C3L-04522_m10	E_C3L-04522_CPTAC_CM_HLAI-W632_BI_EB-Team-20230131-MKP_f00_m12_Slot2-3_1_3980.24827.1352.2	2	2	10.02	0.57	9.33	9.45	71.9	5	12400	VEFPYQYDF	dual b/y bias	NA	85.7567	0.914298	604.269	0.1	3.67	Human	ENSP00000436773.2	ENSP00000436773.2|ENSP00000446443.1|ENSP00000467716.1	NA	NA	NA	KIAA0100	ENSG00000007202.15	ENST00000528896.7	17	chr17:28614446-28615066:-	NA	KIAA0100	KIAA0100
C3L-04522_m11	E_C3L-04522_CPTAC_CM_HLAI-W632_BI_EB-Team-20230131-MKP_f00_m13_Slot2-3_1_3993.24804.1358.2	2	1	7.51	NA	7.51	7.51	62.5	6	6600	VEFPYQYDF	dual b/y bias	NA	85.6683	0.910006	604.271	5.1	3.67	Human	ENSP00000436773.2	ENSP00000436773.2|ENSP00000446443.1|ENSP00000467716.1	NA	NA	NA	KIAA0100	ENSG00000007202.15	ENST00000528896.7	17	chr17:28614446-28615066:-	NA	KIAA0100	KIAA0100
C3L-04524_m10	E_C3L-04524_CPTAC_CM_HLAI-W632_BI_EB-Team-20230131-MKP_f00_m12_Slot2-4_1_3982.24783.1345.2	2	1	8.57	2.54	6.74	6.03	61.3	6	5730	VEFPYQYDF	dual b/y bias	NA	85.6033	0.918606	604.27	1.7	3.67	Human	ENSP00000436773.2	ENSP00000436773.2|ENSP00000446443.1|ENSP00000467716.1	NA	NA	NA	KIAA0100	ENSG00000007202.15	ENST00000528896.7	17	chr17:28614446-28615066:-	NA	KIAA0100	KIAA0100
C3L-04524_m11	E_C3L-04524_CPTAC_CM_HLAI-W632_BI_EB-Team-20230131-MKP_f00_m13_Slot2-4_1_3995.24762.1364.2	2	1	10.29	NA	10.29	10.29	70.5	7	4940	VEFPYQYDF	unbiased	NA	85.5219	0.906212	604.269	0.1	3.67	Human	ENSP00000436773.2	ENSP00000436773.2|ENSP00000446443.1|ENSP00000467716.1	NA	NA	NA	KIAA0100	ENSG00000007202.15	ENST00000528896.7	17	chr17:28614446-28615066:-	NA	KIAA0100	KIAA0100
C3L-02656_m10	E_C3L-02656_CPTAC_CM_HLAI-W632_BI_EB-Team-20230131-MKP_f00_m12_Slot2-1_1_3976.28606.405.1	1	1	9.85	8.4	0.96	1.46	74.1	7	4270	VLDGLDVLL	b-ion bias	NA	98.8036	1.48813	956.566	-0.3	3.57	Human|nuORFdb_human	ENSP00000381726.1	ENSP00000381726.1|ENSP00000384058.1|ENST00000398743.6_2_22:22890787-22899309:-	PRAME	3' Overlap dORF	3' Overlap dORF	PRAME	ENSG00000185686.18	ENST00000398741.5	22	chr22:22547702-22548069:-	ENSP00000381728.2|ENSP00000384343.3|ENSP00000385198.1|ENSP00000445675.1	preferentially expressed antigen in melanoma	preferentially expressed antigen in melanoma
C3L-02656_m10	E_C3L-02656_CPTAC_CM_HLAI-W632_BI_EB-Team-20230131-MKP_f00_m12_Slot2-1_1_3976.24320.182.1	1	3	19.43	5.41	14.28	14.02	97.6	8	22300	VLYPVPLESY	dual b/y bias	NA	84.0005	1.61607	1179.63	0.3	4	Human	ENSP00000381726.1	ENSP00000381726.1	NA	NA	NA	PRAME	ENSG00000185686.18	ENST00000398741.5	22	chr22:22547702-22548069:-	ENSP00000381728.2|ENSP00000384343.3|ENSP00000385198.1|ENSP00000445675.1	preferentially expressed antigen in melanoma	preferentially expressed antigen in melanoma
C3L-02656_m11	E_C3L-02656_CPTAC_CM_HLAI-W632_BI_EB-Team-20230131-MKP_f00_m13_Slot2-1_1_3989.24196.251.1	1	4	16.98	5.34	11.87	11.64	95.5	8	10500	VLYPVPLESY	dual b/y bias	NA	83.5633	1.57686	1179.64	8.8	4	Human	ENSP00000381726.1	ENSP00000381726.1	NA	NA	NA	PRAME	ENSG00000185686.18	ENST00000398741.5	22	chr22:22547702-22548069:-	ENSP00000381728.2|ENSP00000384343.3|ENSP00000385198.1|ENSP00000445675.1	preferentially expressed antigen in melanoma	preferentially expressed antigen in melanoma
C3L-04531_m10	E_C3L-04531_CPTAC_CM_HLAI-W632_BI_EB-Team-20230131-MKP_f00_m12_Slot2-5_1_3984.28714.358.1	1	2	12.92	9.38	7.77	3.54	97.1	7	16600	VPLLVLIEA	b-ion bias	NA	99.1674	1.51526	966.625	1.7	4	Human|nuORFdb_human	ENSP00000384638.4	ENSP00000384638.4|ENSP00000304669.7|ENSP00000418191.1|ENSP00000389714.1|ENSP00000486160.1|ENSP00000427821.1|ENSP00000341500.3|ENSP00000355398.5|ENSP00000444675.2|ENSP00000438476.1|ENSP00000441705.2|ENST00000517534.5_1_5:138163374-138223382:+|ENST00000517904.1_1_5:138221939-138240145:+	CTNNA1	3' Overlap dORF	3' Overlap dORF	CTNNA2	ENSG00000066032.18	ENST00000402739.8	2	chr2:80647870-80648689:+	ENSP00000419295.1	catenin alpha 2	catenin alpha 2
C3L-04531_m11	E_C3L-04531_CPTAC_CM_HLAI-W632_BI_EB-Team-20230131-MKP_f00_m13_Slot2-5_1_3997.28720.434.1	1	2	11.88	9.11	5.22	2.77	93.6	6	14200	VPLLVLIEA	b-ion bias	NA	99.2112	1.47143	966.626	3.7	4	Human|nuORFdb_human	ENSP00000384638.4	ENSP00000384638.4|ENSP00000304669.7|ENSP00000418191.1|ENSP00000389714.1|ENSP00000486160.1|ENSP00000427821.1|ENSP00000341500.3|ENSP00000355398.5|ENSP00000444675.2|ENSP00000438476.1|ENSP00000441705.2|ENST00000517534.5_1_5:138163374-138223382:+|ENST00000517904.1_1_5:138221939-138240145:+	CTNNA1	3' Overlap dORF	3' Overlap dORF	CTNNA2	ENSG00000066032.18	ENST00000402739.8	2	chr2:80647870-80648689:+	ENSP00000419295.1	catenin alpha 2	catenin alpha 2
C3L-02656_m10	E_C3L-02656_CPTAC_CM_HLAI-W632_BI_EB-Team-20230131-MKP_f00_m12_Slot2-1_1_3976.25076.1287.2	2	1	16.76	12.42	7.37	4.34	88	8	5450	VQLDSIEDLEV	b-ion bias	NA	86.6148	0.955323	630.323	1.7	3.43	Human|nuORFdb_human	ENSP00000381726.1	ENSP00000381726.1|ENST00000398743.6_2_22:22890787-22899309:-	PRAME	3' Overlap dORF	3' Overlap dORF	PRAME	ENSG00000185686.18	ENST00000398741.5	22	chr22:22547702-22548069:-	ENSP00000381728.2|ENSP00000384343.3|ENSP00000385198.1|ENSP00000445675.1	preferentially expressed antigen in melanoma	preferentially expressed antigen in melanoma
C3L-02656_m11	E_C3L-02656_CPTAC_CM_HLAI-W632_BI_EB-Team-20230131-MKP_f00_m13_Slot2-1_1_3989.25002.1307.2	2	1	7.48	4.46	3.36	3.02	59.6	6	5240	VQLDSIEDLEV	b-ion bias	NA	86.3469	0.942558	630.325	4.9	3.43	Human|nuORFdb_human	ENSP00000381726.1	ENSP00000381726.1|ENST00000398743.6_2_22:22890787-22899309:-	PRAME	3' Overlap dORF	3' Overlap dORF	PRAME	ENSG00000185686.18	ENST00000398741.5	22	chr22:22547702-22548069:-	ENSP00000381728.2|ENSP00000384343.3|ENSP00000385198.1|ENSP00000445675.1	preferentially expressed antigen in melanoma	preferentially expressed antigen in melanoma
C3L-02656_m10	E_C3L-02656_CPTAC_CM_HLAI-W632_BI_EB-Team-20230131-MKP_f00_m12_Slot2-1_1_3976.16366.352.1	1	1	11.7	5.31	8.2	6.39	79.3	7	2690	VYDETEVSL	b-ion bias	NA	56.5285	1.51908	1054.5	5.8	3.57	Human	ENSP00000363391.3	ENSP00000363391.3	NA	NA	NA	SPAG4	ENSG00000061656.10	ENST00000374273.8	20	chr20:35621020-35621094:+	NA	sperm associated antigen 4	sperm associated antigen 4
C3L-02656_m11	E_C3L-02656_CPTAC_CM_HLAI-W632_BI_EB-Team-20230131-MKP_f00_m13_Slot2-1_1_3989.16258.355.1	1	1	10.57	7.36	4.65	3.21	81.1	6	2250	VYDETEVSL	b-ion bias	NA	56.1486	1.51726	1054.49	-3.7	3.57	Human	ENSP00000363391.3	ENSP00000363391.3	NA	NA	NA	SPAG4	ENSG00000061656.10	ENST00000374273.8	20	chr20:35621020-35621094:+	NA	sperm associated antigen 4	sperm associated antigen 4
C3L-02656_m10	E_C3L-02656_CPTAC_CM_HLAI-W632_BI_EB-Team-20230131-MKP_f00_m12_Slot2-1_1_3976.28357.330.1	1	1	11.64	6.51	3.75	5.13	83.2	6	5680	VYTLDIPVL	b-ion bias	NA	97.9437	1.53153	1032.59	-7.3	3.8	Human|nuORFdb_human	ENSP00000287394.5	ENSP00000287394.5|ENSP00000429213.1|ENST00000517666.5_1_8:124333376-124408650:-|ENST00000521496.5_1_8:124357024-124408597:-	ATAD2	3' Overlap dORF	3' Overlap dORF	ATAD2	ENSG00000156802.13	ENST00000287394.10	8	chr8:123319850-123321136:-	NA	ATPase family AAA domain containing 2	ATPase family AAA domain containing 2
C3L-02656_m11	E_C3L-02656_CPTAC_CM_HLAI-W632_BI_EB-Team-20230131-MKP_f00_m13_Slot2-1_1_3989.28312.328.1	1	1	10.74	7.38	3.63	3.35	80.9	5	3160	VYTLDIPVL	b-ion bias	NA	97.7774	1.53296	1032.6	2.3	3.8	Human|nuORFdb_human	ENSP00000287394.5	ENSP00000287394.5|ENSP00000429213.1|ENST00000517666.5_1_8:124333376-124408650:-|ENST00000521496.5_1_8:124357024-124408597:-	ATAD2	3' Overlap dORF	3' Overlap dORF	ATAD2	ENSG00000156802.13	ENST00000287394.10	8	chr8:123319850-123321136:-	NA	ATPase family AAA domain containing 2	ATPase family AAA domain containing 2
C3L-02656_m11	E_C3L-02656_CPTAC_CM_HLAI-W632_BI_EB-Team-20230131-MKP_f00_m13_Slot2-1_1_3989.17866.1603.3	3	2	12.98	3.12	9.36	9.85	77	8	33400	VYVPHIHVW	y-ion bias	NA	61.7035	0.753161	383.88	4.4	6.89	Human|nuORFdb_human	ENSP00000287394.5	ENSP00000287394.5|ENSP00000429213.1|ENST00000517666.5_1_8:124333376-124408650:-|ENST00000521496.5_1_8:124357024-124408597:-	ATAD2	3' Overlap dORF	3' Overlap dORF	ATAD2	ENSG00000156802.13	ENST00000287394.10	8	chr8:123319850-123321136:-	NA	ATPase family AAA domain containing 2	ATPase family AAA domain containing 2
C3L-04522_m10	E_C3L-04522_CPTAC_CM_HLAI-W632_BI_EB-Team-20230131-MKP_f00_m12_Slot2-3_1_3980.17761.1294.2	2	6	16.29	7.56	8.44	8.73	84.4	7	37100	VYVPHIHVW	dual b/y bias	NA	61.3517	0.95074	575.317	5.5	6.89	Human|nuORFdb_human	ENSP00000287394.5	ENSP00000287394.5|ENSP00000429213.1|ENST00000517666.5_1_8:124333376-124408650:-|ENST00000521496.5_1_8:124357024-124408597:-	ATAD2	3' Overlap dORF	3' Overlap dORF	ATAD2	ENSG00000156802.13	ENST00000287394.10	8	chr8:123319850-123321136:-	NA	ATPase family AAA domain containing 2	ATPase family AAA domain containing 2
C3L-04522_m11	E_C3L-04522_CPTAC_CM_HLAI-W632_BI_EB-Team-20230131-MKP_f00_m13_Slot2-3_1_3993.17692.1299.2	2	5	14.7	5.81	8.17	8.88	75.1	7	46300	VYVPHIHVW	dual b/y bias	NA	61.1066	0.947845	575.317	5.5	6.89	Human|nuORFdb_human	ENSP00000287394.5	ENSP00000287394.5|ENSP00000429213.1|ENST00000517666.5_1_8:124333376-124408650:-|ENST00000521496.5_1_8:124357024-124408597:-	ATAD2	3' Overlap dORF	3' Overlap dORF	ATAD2	ENSG00000156802.13	ENST00000287394.10	8	chr8:123319850-123321136:-	NA	ATPase family AAA domain containing 2	ATPase family AAA domain containing 2
C3L-04531_m11	E_C3L-04531_CPTAC_CM_HLAI-W632_BI_EB-Team-20230131-MKP_f00_m13_Slot2-5_1_3997.17755.1611.3	3	1	6.32	2.33	5.08	3.99	52.6	7	1800	VYVPHIHVW	y-ion bias	NA	61.3389	0.747897	383.879	1.8	6.89	Human|nuORFdb_human	ENSP00000287394.5	ENSP00000287394.5|ENSP00000429213.1|ENST00000517666.5_1_8:124333376-124408650:-|ENST00000521496.5_1_8:124357024-124408597:-	ATAD2	3' Overlap dORF	3' Overlap dORF	ATAD2	ENSG00000156802.13	ENST00000287394.10	8	chr8:123319850-123321136:-	NA	ATPase family AAA domain containing 2	ATPase family AAA domain containing 2
C3L-04522_m10	E_C3L-04522_CPTAC_CM_HLAI-W632_BI_EB-Team-20230131-MKP_f00_m12_Slot2-3_1_3980.22672.1598.3	3	1	5.98	1.96	3.58	4.02	61	5	3710	VYVPHIHVWW	unbiased	NA	78.3148	0.756293	445.904	-3.9	6.89	Human|nuORFdb_human	ENSP00000287394.5	ENSP00000287394.5|ENSP00000429213.1|ENST00000517666.5_1_8:124333376-124408650:-|ENST00000521496.5_1_8:124357024-124408597:-	ATAD2	3' Overlap dORF	3' Overlap dORF	ATAD2	ENSG00000156802.13	ENST00000287394.10	8	chr8:123319850-123321136:-	NA	ATPase family AAA domain containing 2	ATPase family AAA domain containing 2
C3L-04522_m11	E_C3L-04522_CPTAC_CM_HLAI-W632_BI_EB-Team-20230131-MKP_f00_m13_Slot2-3_1_3993.22604.1589.3	3	3	9.56	0.7	5.68	8.86	62.9	6	12500	VYVPHIHVWW	unbiased	NA	78.069	0.761645	445.905	0.6	6.89	Human|nuORFdb_human	ENSP00000287394.5	ENSP00000287394.5|ENSP00000429213.1|ENST00000517666.5_1_8:124333376-124408650:-|ENST00000521496.5_1_8:124357024-124408597:-	ATAD2	3' Overlap dORF	3' Overlap dORF	ATAD2	ENSG00000156802.13	ENST00000287394.10	8	chr8:123319850-123321136:-	NA	ATPase family AAA domain containing 2	ATPase family AAA domain containing 2
C3L-02656_m10	E_C3L-02656_CPTAC_CM_HLAI-W632_BI_EB-Team-20230131-MKP_f00_m12_Slot2-1_1_3976.7624.1699.3	3	1	8.03	2.78	4.68	5.25	70.3	5	2130	YAGREHFVY	unbiased	NA	26.343	0.690392	381.185	0.8	6.75	Human	ENSP00000354660.2	ENSP00000354660.2	NA	NA	NA	MAGEC2	ENSG00000046774.10	ENST00000247452.4	X	chrX:142203988-142204053:-	NA	MAGE family member C2	MAGE family member C2
C3L-02656_m10	E_C3L-02656_CPTAC_CM_HLAI-W632_BI_EB-Team-20230131-MKP_f00_m12_Slot2-1_1_3976.6903.612.1	1	1	8.87	5.13	4	3.74	80.3	5	5330	YDGEEHSV	unbiased	NA	23.8538	1.36721	935.374	-0.1	4.13	Human	ENSP00000368273.4	ENSP00000368273.4	NA	NA	NA	MAGEB2	ENSG00000099399.6	ENST00000378988.5	X	chrX:30219538-30220089:+	NA	MAGE family member B2	MAGE family member B2
C3L-02656_m11	E_C3L-02656_CPTAC_CM_HLAI-W632_BI_EB-Team-20230131-MKP_f00_m13_Slot2-1_1_3989.6766.610.1	1	2	14.14	7.72	8.1	6.43	94	6	10700	YDGEEHSV	unbiased	NA	23.3762	1.36816	935.376	2	4.13	Human	ENSP00000368273.4	ENSP00000368273.4	NA	NA	NA	MAGEB2	ENSG00000099399.6	ENST00000378988.5	X	chrX:30219538-30220089:+	NA	MAGE family member B2	MAGE family member B2
C3L-02656_m10	E_C3L-02656_CPTAC_CM_HLAI-W632_BI_EB-Team-20230131-MKP_f00_m12_Slot2-1_1_3976.10776.1345.2	2	1	7.53	1.96	5.95	5.57	68.1	7	8140	YLQEKLHAL	unbiased	NA	37.2264	0.918679	557.817	1.1	6.75	Human	ENSP00000308021.7	ENSP00000308021.7|ENSP00000448012.1	NA	NA	NA	CEP290	ENSG00000198707.16	ENST00000309041.11	12	chr12:88049014-88049186:-	NA	centrosomal protein 290	centrosomal protein 290
C3L-02656_m10	E_C3L-02656_CPTAC_CM_HLAI-W632_BI_EB-Team-20230131-MKP_f00_m12_Slot2-1_1_3976.16094.1427.2	2	1	7.26	5.83	1.43	1.43	60.7	7	2440	YLQRIALY	unbiased	NA	55.5897	0.866584	520.302	3.1	8.59	Human|nuORFdb_human	ENSP00000384638.4	ENSP00000384638.4|ENSP00000304669.7|ENSP00000418191.1|ENSP00000427821.1|ENSP00000341500.3|ENSP00000355398.5|ENSP00000444675.2|ENSP00000438476.1|ENST00000467892.1_1_2:80816479-80835548:+|ENST00000522792.1_1_5:138268134-138269775:+	CTNNA2	ncRNA Retained Intron	lncRNA	CTNNA2	ENSG00000066032.18	ENST00000402739.8	2	chr2:80647870-80648689:+	ENSP00000419295.1	catenin alpha 2	catenin alpha 2
C3L-02656_m10	E_C3L-02656_CPTAC_CM_HLAI-W632_BI_EB-Team-20230131-MKP_f00_m12_Slot2-1_1_3976.21956.1360.2	2	1	5.57	2.42	2.31	3.15	58.1	5	4670	YPPLHEWVL	unbiased	NA	75.8363	0.908718	577.308	4	5.24	Human	ENSP00000359301.3	ENSP00000359301.3	NA	NA	NA	MAGEA3	ENSG00000221867.9	ENST00000370278.4	X	chrX:152701775-152702347:+	ENSP00000473093.1	MAGE family member A3	MAGE family member A3
C3L-02656_m11	E_C3L-02656_CPTAC_CM_HLAI-W632_BI_EB-Team-20230131-MKP_f00_m13_Slot2-1_1_3989.21774.1358.2	2	2	6.29	2.56	1.46	3.73	62.8	5	16800	YPPLHEWVL	unbiased	NA	75.2003	0.910215	577.308	4	5.24	Human	ENSP00000359301.3	ENSP00000359301.3	NA	NA	NA	MAGEA3	ENSG00000221867.9	ENST00000370278.4	X	chrX:152701775-152702347:+	ENSP00000473093.1	MAGE family member A3	MAGE family member A3
C3L-04518_m11	E_C3L-04518_CPTAC_CM_HLAI-W632_BI_EB-Team-20230131-MKP_f00_m13_Slot2-2_1_3991.14061.1456.2	2	2	11.07	7.9	3.17	3.17	73.6	6	20500	YPSLREAAL	unbiased	NA	48.5726	0.847935	510.281	2.7	6	Human	ENSP00000276344.2	ENSP00000276344.2	NA	NA	NA	MAGEA4	ENSG00000147381.11	ENST00000276344.6	X	chrX:151924616-151925170:+	ENSP00000353379.2|ENSP00000359360.1|ENSP00000359365.3|ENSP00000377497.1|ENSP00000377498.1	MAGE family member A4	MAGE family member A4
C3L-04522_m10	E_C3L-04522_CPTAC_CM_HLAI-W632_BI_EB-Team-20230131-MKP_f00_m12_Slot2-3_1_3980.20497.1405.2	2	1	12.23	7.17	5.74	5.06	79.5	5	10300	YQKVIELF	dual b/y bias	NA	70.7979	0.880069	520.296	2.4	6	Human	ENSP00000428489.1	ENSP00000428489.1|ENSP00000301905.4	NA	NA	NA	PBK	ENSG00000168078.10	ENST00000522944.5	8	chr8:27810201-27810307:-	NA	PDZ binding kinase	PDZ binding kinase
C3L-04522_m11	E_C3L-04522_CPTAC_CM_HLAI-W632_BI_EB-Team-20230131-MKP_f00_m13_Slot2-3_1_3993.20461.333.1	1	1	7.52	3.8	4.31	3.71	75.5	6	1640	YQKVIELF	b-ion bias	NA	70.668	1.53005	1039.58	-2.2	6	Human	ENSP00000428489.1	ENSP00000428489.1|ENSP00000301905.4	NA	NA	NA	PBK	ENSG00000168078.10	ENST00000522944.5	8	chr8:27810201-27810307:-	NA	PDZ binding kinase	PDZ binding kinase
C3L-02656_m10	E_C3L-02656_CPTAC_CM_HLAI-W632_BI_EB-Team-20230131-MKP_f00_m12_Slot2-1_1_3976.9346.1314.2	2	1	9.27	6.72	1.76	2.55	59.1	5	6410	YTGQHCEKKD	unbiased	C:Carbamidomethylation,	32.2897	0.937875	633.286	5.4	6.76	Human	ENSP00000272771.5	ENSP00000272771.5|ENSP00000376128.1	NA	NA	NA	TMEFF2	ENSG00000144339.12	ENST00000272771.10	2	chr2:191949046-191950313:-	NA	transmembrane protein with EGF like and two follistatin like domains 2	transmembrane protein with EGF like and two follistatin like domains 2
C3L-04524_m10	E_C3L-04524_CPTAC_CM_HLAI-W632_BI_EB-Team-20230131-MKP_f00_m12_Slot2-4_1_3982.9662.1403.2	2	3	12.49	7.42	5.27	5.07	73.8	6	111000	YVHSSVAQW	b-ion bias	NA	33.3804	0.881859	538.764	4.4	6.74	Human	ENSP00000262013.7	ENSP00000262013.7|ENSP00000484908.1|ENSP00000426900.1|ENSP00000349636.4|ENSP00000423165.1	NA	NA	NA	SPAG9	ENSG00000008294.21	ENST00000262013.12	17	chr17:50962174-50966274:-	NA	sperm associated antigen 9	sperm associated antigen 9
C3L-04524_m11	E_C3L-04524_CPTAC_CM_HLAI-W632_BI_EB-Team-20230131-MKP_f00_m13_Slot2-4_1_3995.9583.1412.2	2	2	12.74	6.98	7.79	5.76	84.7	6	116000	YVHSSVAQW	b-ion bias	NA	33.1049	0.875638	538.764	2.6	6.74	Human	ENSP00000262013.7	ENSP00000262013.7|ENSP00000484908.1|ENSP00000426900.1|ENSP00000349636.4|ENSP00000423165.1	NA	NA	NA	SPAG9	ENSG00000008294.21	ENST00000262013.12	17	chr17:50962174-50966274:-	NA	sperm associated antigen 9	sperm associated antigen 9
