# Supplementary material for: Sensitive, High-Throughput HLA-I and HLA-II Immunopeptidomics Using Parallel Accumulation-Serial Fragmentation Mass Spectrometry
Source: Mol Cell Proteomics. 2023 May 3;22(6):100563. doi: 10.1016/j.mcpro.2023.100563 (PMC10326702; doi:10.1016/j.mcpro.2023.100563)
Supplement: Supplemental Table S10 [file mmc8.txt]

directory	filename	parent_charge	numPSMsObserved	numLCrunsObserved	score	rank2Score	deltaForwardReverseScore	deltaRank1Rank2Score	percent_scored_peak_intensity	backbone_cleavage_score	missedCleavages	numKorR	totalIntensity	variableSites	nterm	StartAA	previous_aa	sequenceLength	sequence	next_aa	sequenceLengthProt	sequenceMulti	rank2Sequence	sequenceMap	recallMstag	numCoveredAAsDB	numNcuts	numCcuts	numNCcuts	numIcuts	fragmentationCategory	cys	modifications	retentionTimeMin	IonMobility_1_over_K0	parent_m_over_z	matched_parent_mass	delta_parent_mass	delta_parent_mass_ppm	delta_ppm_norm	peptide_pI	protein_mw	species	accession_number	accession_numbers	geneSymbol_smorf	smorfType	genomeCoordinates_smorf	chromosome_smorf
C3L-04531_CPTAC_CM_HLAI-W632_BI_20230202_m11	E_C3L-04531_CPTAC_CM_HLAI-W632_BI_EB-Team-20230131-MKP_f00_m13_Slot2-5_1_3997.6502.854.1	1	1	1	10.11	8.22	2.22	1.89	70.9	6	0	0	2030		Hydrogen	57	(M)	9	AAAAAGASL	(S)	9		AGVGAGASL	A A A/A|A|G\A\S\L	66.7	6	5	3	2	0	unbiased			22.469721	1.222213	702.3788	702.378	0.0009	1.3	-2	5.57	12376.9	nuORFdb_human	ENST00000410076.5_1_2:38813015-38830035:-	ENST00000410076.5_1_2:38813015-38830035:-
C3L-04518_CPTAC_CM_HLAI-W632_BI_20230202_m11	E_C3L-04518_CPTAC_CM_HLAI-W632_BI_EB-Team-20230131-MKP_f00_m13_Slot2-2_1_3991.11050.1499.2	2	2	1	13.92	5.78	7.05	8.14	84.7	7	0	1	31800		Hydrogen	2	(M)	9	AAAAFVVPR	(V)	9		AAAAVPVRF	A/A/A|A|F/V|V|P R	77.8	7	4	7	4	0	dual b/y bias			38.174789	0.820132	451.2683	901.525	0.0033	3.7	-0.8	9.79	2744.1	smORF_v4|nuORFdb_human	FNDC3A_13:49550068-49550147:+	FNDC3A_13:49550068-49550147:+|ENST00000492622.6_1_13:49550067-49550145:+	FNDC3A	uORF	13:49550068-49550147:+	13
C3L-04531_CPTAC_CM_HLAI-W632_BI_20230202_m10	E_C3L-04531_CPTAC_CM_HLAI-W632_BI_EB-Team-20230131-MKP_f00_m12_Slot2-5_1_3984.4388.1606.2	2	1	1	10.84	9.24	1.6	1.6	85.7	6	1	1	5820		Hydrogen	15	(A)	9	AAAAGPRAL	(-)	9		AAAAGLAPR	A/A/A/A|G|P R A\L	66.7	6	3	5	2	0	unbiased			15.170861	0.751033	399.2361	797.463	0.0019	2.4	-0.8	9.79	2503	nuORFdb_human	ENST00000370272.8_1_1:93811706-93811775:+	ENST00000370272.8_1_1:93811706-93811775:+
C3L-04531_CPTAC_CM_HLAI-W632_BI_20230202_m11	E_C3L-04531_CPTAC_CM_HLAI-W632_BI_EB-Team-20230131-MKP_f00_m13_Slot2-5_1_3997.4374.1617.2	2	1	1	12.93	11.34	2.62	1.58	91.7	7	1	1	4750		Hydrogen	15	(A)	9	AAAAGPRAL	(-)	9		AAAAGLAPR	A/A/A|A|G|P-R A-L	77.8	7	3	5	3	2	dual b/y bias			15.120159	0.743874	399.2352	797.463	-0.0001	-0.1	-3.4	9.79	2503	nuORFdb_human	ENST00000370272.8_1_1:93811706-93811775:+	ENST00000370272.8_1_1:93811706-93811775:+
C3L-04531_CPTAC_CM_HLAI-W632_BI_20230202_m11	E_C3L-04531_CPTAC_CM_HLAI-W632_BI_EB-Team-20230131-MKP_f00_m13_Slot2-5_1_3997.4106.1586.2	2	1	1	12.59	11.03	2.01	1.57	92.4	7	1	1	40100		Hydrogen	51	(R)	9	AAAAPGRAL	(-)	9		AAAAGPRAL	A/A/A|A|P/G/R\A-L	100	9	3	6	2	1	y-ion bias			14.195201	0.763633	399.2366	797.463	0.0039	4.9	1.6	9.79	6112	nuORFdb_human	ENST00000267984.3_1_15:81293571-81293748:+	ENST00000267984.3_1_15:81293571-81293748:+
C3L-04531_CPTAC_CM_HLAI-W632_BI_20230202_m11	E_C3L-04531_CPTAC_CM_HLAI-W632_BI_EB-Team-20230131-MKP_f00_m13_Slot2-5_1_3997.7753.787.1	1	1	1	11.99	8.97	4.52	3.03	87.5	7	0	0	2830		Hydrogen	38	(V)	9	AAAAPSSAL	(A)	9		AAAAEAALA	A A/A/A|P|S\S\A\L	77.8	7	5	4	2	0	unbiased			26.791569	1.262976	758.4093	758.404	0.0047	6.2	2.9	5.57	11691.1	nuORFdb_human	ENST00000615671.1_1_15:50646703-50647033:-	ENST00000615671.1_1_15:50646703-50647033:-
C3L-04531_CPTAC_CM_HLAI-W632_BI_20230202_m11	E_C3L-04531_CPTAC_CM_HLAI-W632_BI_EB-Team-20230131-MKP_f00_m13_Slot2-5_1_3997.7265.807.1	1	1	1	11.12	9.6	1.07	1.52	75.8	7	0	0	5130		Hydrogen	10	(V)	9	AAAEGAAAL	(A)	9		EAAAGAAAL	A A/A/E\G\A\A\A\L	77.8	7	5	2	0	0	b-ion bias			25.10434	1.250772	744.3898	744.389	0.0014	1.8	-1.5	4	3500.8	smORF_v4|nuORFdb_human	NUDT3_6:34360304-34360420:-	NUDT3_6:34360304-34360420:-|ENST00000607016.1_1_6:34360304-34360421:-	NUDT3	uORF	6:34360304-34360420:-	6
C3L-04531_CPTAC_CM_HLAI-W632_BI_20230202_m10	E_C3L-04531_CPTAC_CM_HLAI-W632_BI_EB-Team-20230131-MKP_f00_m12_Slot2-5_1_3984.6506.1591.2	2	1	1	9.03	6.92	3.13	2.11	71.1	8	1	1	5130		Hydrogen	18	(D)	9	AAAGVRAAL	(G)	9		AAAGAAVRL	A/A/A/G/V/R\A\A\L	100	9	3	5	0	0	unbiased			22.485498	0.760571	400.2434	799.479	0.0003	0.3	-2.9	9.79	5328.1	nuORFdb_human	ENST00000282382.8_2_5:114961385-114961538:-	ENST00000282382.8_2_5:114961385-114961538:-
C3L-04524_CPTAC_CM_HLAI-W632_BI_20230202_m10	E_C3L-04524_CPTAC_CM_HLAI-W632_BI_EB-Team-20230131-MKP_f00_m12_Slot2-4_1_3982.13240.789.1	1	1	1	8.31	5.8	2.09	2.51	75.8	6	0	0	3510		Hydrogen	80	(G)	8	AAAHLDPG	(Q)	8		HLAGDPAA	A/A/A/H|L-D\P G	75	6	2	4	1	1	y-ion bias			45.741039	1.261347	751.3747	751.373	0.0017	2.2	-0.7	5.08	10883.1	nuORFdb_human	ENST00000616020.4_2_X:153639977-153640290:+	ENST00000616020.4_2_X:153639977-153640290:+|ENST00000615986.4_1_X:153640016-153648049:+|ENST00000614595.1_1_X:153639977-153640732:+|ENST00000475699.5_1_X:153639977-153642462:+|ENST00000620808.4_1_X:153639977-153648389:+|ENST00000613002.4_1_X:153640016-153648389:+
C3L-04518_CPTAC_CM_HLAI-W632_BI_20230202_m10	E_C3L-04518_CPTAC_CM_HLAI-W632_BI_EB-Team-20230131-MKP_f00_m12_Slot2-2_1_3978.4889.1344.2	2	1	1	17.08	7.98	8.94	9.1	85.7	8	1	2	11400		Hydrogen	49	(K)	10	AAAKILQTPK	(-)	10		VKNLLKPSAA	A/A/A/K|I|L|Q|T|P K	80	8	5	8	5	0	dual b/y bias			16.895805	0.919085	520.828	1040.646	0.0025	2.4	-0.5	10	6057	nuORFdb_human	ENST00000489072.5_1_21:40717866-40720548:-	ENST00000489072.5_1_21:40717866-40720548:-|ENST00000288344.14_1_21:40717863-40720891:-
C3L-04518_CPTAC_CM_HLAI-W632_BI_20230202_m11	E_C3L-04518_CPTAC_CM_HLAI-W632_BI_EB-Team-20230131-MKP_f00_m13_Slot2-2_1_3991.4722.1345.2	2	1	1	17.9	10.64	9.45	7.26	89.8	8	1	2	17000		Hydrogen	49	(K)	10	AAAKILQTPK	(-)	10		VKNLLKPSAA	A/A/A/K|I|L|Q|T|P-K	100	10	5	8	5	1	dual b/y bias			16.323963	0.918567	520.8301	1040.646	0.0065	6.2	1.7	10	6057	nuORFdb_human	ENST00000489072.5_1_21:40717866-40720548:-	ENST00000489072.5_1_21:40717866-40720548:-|ENST00000288344.14_1_21:40717863-40720891:-
C3L-04522_CPTAC_CM_HLAI-W632_BI_20230202_m10	E_C3L-04522_CPTAC_CM_HLAI-W632_BI_EB-Team-20230131-MKP_f00_m12_Slot2-3_1_3980.5050.1351.2	2	3	1	11.46	4.57	5.9	6.89	72	7	1	2	17100		Hydrogen	49	(K)	10	AAAKILQTPK	(-)	10		VKNLLKPSAA	A A/A/K|I|L|Q/T|P K	60	6	4	7	4	0	dual b/y bias			17.449772	0.914979	520.8278	1040.646	0.0025	2.4	-0.5	10	6057	nuORFdb_human	ENST00000489072.5_1_21:40717866-40720548:-	ENST00000489072.5_1_21:40717866-40720548:-|ENST00000288344.14_1_21:40717863-40720891:-
C3L-04522_CPTAC_CM_HLAI-W632_BI_20230202_m11	E_C3L-04522_CPTAC_CM_HLAI-W632_BI_EB-Team-20230131-MKP_f00_m13_Slot2-3_1_3993.4956.1356.2	2	3	1	13.89	3.89	8.98	10.01	78.6	8	1	2	14900		Hydrogen	49	(K)	10	AAAKILQTPK	(-)	10		VKNLLKPSAA	A/A/A/K/I/L|Q|T|P K	80	8	3	8	3	0	y-ion bias			17.121901	0.911646	520.8304	1040.646	0.0065	6.2	2.2	10	6057	nuORFdb_human	ENST00000489072.5_1_21:40717866-40720548:-	ENST00000489072.5_1_21:40717866-40720548:-|ENST00000288344.14_1_21:40717863-40720891:-
C3L-04531_CPTAC_CM_HLAI-W632_BI_20230202_m11	E_C3L-04531_CPTAC_CM_HLAI-W632_BI_EB-Team-20230131-MKP_f00_m13_Slot2-5_1_3997.7419.812.1	1	1	1	12.47	10.73	2.73	1.74	93.3	5	0	0	5610		Hydrogen	3	(A)	9	AAASAAPPV	(-)	9		AAAAGTPVP	A A/A S\A|A|P|P V	33.3	3	4	4	3	0	dual b/y bias			25.635872	1.24793	754.411	754.409	0.0016	2.1	-1.2	5.57	956.1	nuORFdb_human	ENST00000398645.6_1_11:66886757-66886790:+	ENST00000398645.6_1_11:66886757-66886790:+
C3L-04518_CPTAC_CM_HLAI-W632_BI_20230202_m10	E_C3L-04518_CPTAC_CM_HLAI-W632_BI_EB-Team-20230131-MKP_f00_m12_Slot2-2_1_3978.11774.1413.2	2	2	1	15.33	5.78	8.5	9.55	79.7	8	1	1	67800		Hydrogen	18	(A)	9	AAFDRAVHF	(L)	9		LKCNKSHF	A/A/F/D/R|A|V|H\F	100	9	4	7	3	0	dual b/y bias			40.673336	0.875322	517.2675	1033.521	0.0053	5.2	2.3	6.79	7102.1	nuORFdb_human	TCONS_00011130_6:10430505-10434631:-	TCONS_00011130_6:10430505-10434631:-|ENST00000479822.1_1_6:10430505-10434885:-
C3L-04518_CPTAC_CM_HLAI-W632_BI_20230202_m11	E_C3L-04518_CPTAC_CM_HLAI-W632_BI_EB-Team-20230131-MKP_f00_m13_Slot2-2_1_3991.11565.1398.2	2	1	1	16.07	6.71	9.36	9.36	94	8	1	1	23300		Hydrogen	18	(A)	9	AAFDRAVHF	(L)	9		ALSETKTHF	A/A/F/D/R\A\V|H\F	100	9	4	5	1	0	unbiased			39.952869	0.884676	517.2673	1033.521	0.0053	5.2	0.7	6.79	7102.1	nuORFdb_human	TCONS_00011130_6:10430505-10434631:-	TCONS_00011130_6:10430505-10434631:-|ENST00000479822.1_1_6:10430505-10434885:-
C3L-04524_CPTAC_CM_HLAI-W632_BI_20230202_m10	E_C3L-04524_CPTAC_CM_HLAI-W632_BI_EB-Team-20230131-MKP_f00_m12_Slot2-4_1_3982.11806.1415.2	2	5	1	20.5	9.94	11.17	10.56	97.9	8	1	1	155000		Hydrogen	18	(A)	9	AAFDRAVHF	(L)	9		ALSETKTHF	A/A/F/D|R\A|V|H\F	100	9	5	6	3	0	dual b/y bias			40.790817	0.873648	517.2663	1033.521	0.0033	3.2	0.3	6.79	7102.1	nuORFdb_human	TCONS_00011130_6:10430505-10434631:-	TCONS_00011130_6:10430505-10434631:-|ENST00000479822.1_1_6:10430505-10434885:-
C3L-04524_CPTAC_CM_HLAI-W632_BI_20230202_m11	E_C3L-04524_CPTAC_CM_HLAI-W632_BI_EB-Team-20230131-MKP_f00_m13_Slot2-4_1_3995.11730.1430.2	2	7	1	18.11	7.93	8.62	10.17	94.4	8	1	1	198000		Hydrogen	18	(A)	9	AAFDRAVHF	(L)	9		ALSETKTHF	A/A/F/D/R|A\V|H\F	100	9	4	6	2	0	unbiased			40.517372	0.864283	517.266	1033.521	0.0033	3.2	-0.4	6.79	7102.1	nuORFdb_human	TCONS_00011130_6:10430505-10434631:-	TCONS_00011130_6:10430505-10434631:-|ENST00000479822.1_1_6:10430505-10434885:-
C3L-04518_CPTAC_CM_HLAI-W632_BI_20230202_m10	E_C3L-04518_CPTAC_CM_HLAI-W632_BI_EB-Team-20230131-MKP_f00_m12_Slot2-2_1_3978.30081.412.1	1	1	1	7.86	5.33	2.58	2.53	75	6	0	0	4590		Hydrogen	40	(S)	9	AAFPLPFLL	(V)	9		APAFLLPFL	A A/F/P\L|P F-L\L	55.6	5	3	3	1	1	unbiased			103.899605	1.484242	988.5869	988.587	0.0004	0.4	-2.5	5.57	7757.6	smORF_v4|nuORFdb_human	FBXL19-AS1_16:30934352-30934567:-	FBXL19-AS1_16:30934352-30934567:-|ENST00000563777.1_1_16:30934354-30934567:-	FBXL19-AS1	lncRNA	16:30934352-30934567:-	16
C3L-04518_CPTAC_CM_HLAI-W632_BI_20230202_m10	E_C3L-04518_CPTAC_CM_HLAI-W632_BI_EB-Team-20230131-MKP_f00_m12_Slot2-2_1_3978.13171.1458.2	2	1	1	12.68	4.94	10.35	7.74	79.5	7	0	1	9890		Hydrogen	82	(N)	9	AAFYRPVSV	(-)	9		AARKPHGSSV	A/A/F|Y/R|P V\S\V	77.8	7	4	5	2	0	unbiased			45.496506	0.846315	505.2777	1009.547	0.0022	2.2	-0.7	8.79	10339.7	nuORFdb_human	ENST00000470907.6_1_2:74763585-74776752:-	ENST00000470907.6_1_2:74763585-74776752:-
C3L-04518_CPTAC_CM_HLAI-W632_BI_20230202_m11	E_C3L-04518_CPTAC_CM_HLAI-W632_BI_EB-Team-20230131-MKP_f00_m13_Slot2-2_1_3991.13009.1455.2	2	1	1	13.97	6.01	9.81	7.96	85.7	7	0	1	9260		Hydrogen	82	(N)	9	AAFYRPVSV	(-)	9		AARKPHGSSV	A/A/F|Y/R|P V\S\V	77.8	7	4	5	2	0	unbiased			44.937973	0.848237	505.2797	1009.547	0.0062	6.1	1.6	8.79	10339.7	nuORFdb_human	ENST00000470907.6_1_2:74763585-74776752:-	ENST00000470907.6_1_2:74763585-74776752:-
C3L-04524_CPTAC_CM_HLAI-W632_BI_20230202_m10	E_C3L-04524_CPTAC_CM_HLAI-W632_BI_EB-Team-20230131-MKP_f00_m12_Slot2-4_1_3982.13240.1463.2	2	1	1	13.34	5.4	9.4	7.94	88	7	0	1	8730		Hydrogen	82	(N)	9	AAFYRPVSV	(-)	9		AARKPHGSSV	A/A/F|Y/R|P V\S\V	77.8	7	4	5	2	0	unbiased			45.741039	0.84351	505.2786	1009.547	0.0042	4.1	1.2	8.79	10339.7	nuORFdb_human	ENST00000470907.6_1_2:74763585-74776752:-	ENST00000470907.6_1_2:74763585-74776752:-
C3L-04524_CPTAC_CM_HLAI-W632_BI_20230202_m11	E_C3L-04524_CPTAC_CM_HLAI-W632_BI_EB-Team-20230131-MKP_f00_m13_Slot2-4_1_3995.13183.1474.2	2	1	1	13.98	7.79	9.26	6.18	87.5	7	0	1	10000		Hydrogen	82	(N)	9	AAFYRPVSV	(-)	9		AALQAAAHASV	A/A/F/Y/R|P V\S\V	77.8	7	3	5	1	0	unbiased			45.533741	0.836082	505.279	1009.547	0.0042	4.1	0.5	8.79	10339.7	nuORFdb_human	ENST00000470907.6_1_2:74763585-74776752:-	ENST00000470907.6_1_2:74763585-74776752:-
C3L-04518_CPTAC_CM_HLAI-W632_BI_20230202_m10	E_C3L-04518_CPTAC_CM_HLAI-W632_BI_EB-Team-20230131-MKP_f00_m12_Slot2-2_1_3978.4895.1398.2	2	1	1	15.08	3.19	10.12	11.88	86.9	7	1	2	6160		Hydrogen	50	(A)	9	AAKILQTPK	(-)	9		AAKAIGVLAR	A/A/K|I|L|Q|T|P-K	100	9	5	7	5	1	dual b/y bias			16.916536	0.884616	485.3087	969.609	0.0016	1.6	-1.3	10	6057	nuORFdb_human	ENST00000489072.5_1_21:40717866-40720548:-	ENST00000489072.5_1_21:40717866-40720548:-|ENST00000288344.14_1_21:40717863-40720891:-
C3L-04518_CPTAC_CM_HLAI-W632_BI_20230202_m11	E_C3L-04518_CPTAC_CM_HLAI-W632_BI_EB-Team-20230131-MKP_f00_m13_Slot2-2_1_3991.4741.1393.2	2	1	1	10.74	2.74	7.79	8	74.9	7	1	2	9480		Hydrogen	50	(A)	9	AAKILQTPK	(-)	9		AAKAIGVLAR	A/A/K|I/L\Q/T/P-K	100	9	2	6	1	1	y-ion bias			16.389519	0.887672	485.3105	969.609	0.0036	3.7	-0.8	10	6057	nuORFdb_human	ENST00000489072.5_1_21:40717866-40720548:-	ENST00000489072.5_1_21:40717866-40720548:-|ENST00000288344.14_1_21:40717863-40720891:-
C3L-04531_CPTAC_CM_HLAI-W632_BI_20230202_m10	E_C3L-04531_CPTAC_CM_HLAI-W632_BI_EB-Team-20230131-MKP_f00_m12_Slot2-5_1_3984.7248.711.1	1	1	1	8.91	5.29	4.38	3.62	69.5	6	0	0	4900		Hydrogen	47	(P)	9	AASASSPTL	(-)	9		ASASASLPT	A A/S/A/S|S|P-T L	55.6	5	2	5	2	1	y-ion bias			25.047487	1.308375	804.4111	804.41	0.0012	1.5	-1.7	5.57	5725.6	nuORFdb_human	ENST00000339526.8_1_1:182359866-182360031:-	ENST00000339526.8_1_1:182359866-182360031:-
C3L-04518_CPTAC_CM_HLAI-W632_BI_20230202_m10	E_C3L-04518_CPTAC_CM_HLAI-W632_BI_EB-Team-20230131-MKP_f00_m12_Slot2-2_1_3978.11740.747.1	1	1	1	11.16	8.58	2.14	2.58	87.7	6	0	0	11700		Hydrogen	27	(G)	9	AASPVAISA	(Q)	9		AASLAPVSA	A A/S/P V\A\I\S\A	55.6	5	4	2	0	0	b-ion bias			40.556011	1.286931	786.4378	786.436	0.0024	3.1	0.2	5.57	5797.5	smORF_v4|nuORFdb_human	ATF5_19:50432653-50434163:+	ATF5_19:50432653-50434163:+|ENST00000423777.6_1_19:50432412-50434160:+|ENST00000597227.5_1_19:50432514-50434160:+|ENST00000596658.1_1_19:50433558-50434160:+	ATF5	overlapping.uORF	19:50432653-50434163:+	19
C3L-04518_CPTAC_CM_HLAI-W632_BI_20230202_m11	E_C3L-04518_CPTAC_CM_HLAI-W632_BI_EB-Team-20230131-MKP_f00_m13_Slot2-2_1_3991.11601.753.1	1	2	1	12.19	8.83	3.46	3.36	90.6	6	0	0	32000		Hydrogen	27	(G)	9	AASPVAISA	(Q)	9		AASLAPVSA	A A/S/P V\A\I\S\A	55.6	5	4	2	0	0	b-ion bias			40.077126	1.28338	786.437	786.436	0.0014	1.8	-2.7	5.57	5797.5	smORF_v4|nuORFdb_human	ATF5_19:50432653-50434163:+	ATF5_19:50432653-50434163:+|ENST00000423777.6_1_19:50432412-50434160:+|ENST00000597227.5_1_19:50432514-50434160:+|ENST00000596658.1_1_19:50433558-50434160:+	ATF5	overlapping.uORF	19:50432653-50434163:+	19
C3L-04524_CPTAC_CM_HLAI-W632_BI_20230202_m10	E_C3L-04524_CPTAC_CM_HLAI-W632_BI_EB-Team-20230131-MKP_f00_m12_Slot2-4_1_3982.11794.738.1	1	2	1	12.56	8.96	3.69	3.6	92.3	6	0	0	54400		Hydrogen	27	(G)	9	AASPVAISA	(Q)	9		AASLAPVSA	A A/S/P V\A\I\S\A	55.6	5	4	2	0	0	b-ion bias			40.749405	1.291918	786.4386	786.436	0.0034	4.3	1.4	5.57	5797.5	smORF_v4|nuORFdb_human	ATF5_19:50432653-50434163:+	ATF5_19:50432653-50434163:+|ENST00000423777.6_1_19:50432412-50434160:+|ENST00000597227.5_1_19:50432514-50434160:+|ENST00000596658.1_1_19:50433558-50434160:+	ATF5	overlapping.uORF	19:50432653-50434163:+	19
C3L-04524_CPTAC_CM_HLAI-W632_BI_20230202_m11	E_C3L-04524_CPTAC_CM_HLAI-W632_BI_EB-Team-20230131-MKP_f00_m13_Slot2-4_1_3995.11710.753.1	1	2	1	13.44	9.5	4.8	3.94	93.2	6	0	0	47000		Hydrogen	27	(G)	9	AASPVAISA	(Q)	9		ASAPGIISA	A A/S/P V\A\I\S\A	55.6	5	4	2	0	0	b-ion bias			40.448357	1.283434	786.4403	786.436	0.0044	5.6	2	5.57	5797.5	smORF_v4|nuORFdb_human	ATF5_19:50432653-50434163:+	ATF5_19:50432653-50434163:+|ENST00000423777.6_1_19:50432412-50434160:+|ENST00000597227.5_1_19:50432514-50434160:+|ENST00000596658.1_1_19:50433558-50434160:+	ATF5	overlapping.uORF	19:50432653-50434163:+	19
C3L-04531_CPTAC_CM_HLAI-W632_BI_20230202_m10	E_C3L-04531_CPTAC_CM_HLAI-W632_BI_EB-Team-20230131-MKP_f00_m12_Slot2-5_1_3984.14370.1573.2	2	4	1	7.92	5.55	2.38	2.38	56.4	6	0	0	55000		Hydrogen	33	(R)	9	AAVGTTVSL	(-)	9		AASISAVSL	A A/V/G T/T|V|S\L	55.6	5	3	5	2	0	unbiased			49.640209	0.772135	409.7347	818.462	0.0009	1.1	-2.1	5.57	4471	nuORFdb_human	ENST00000274457.4_1_5:114880280-114880403:-	ENST00000274457.4_1_5:114880280-114880403:-
C3L-04531_CPTAC_CM_HLAI-W632_BI_20230202_m10	E_C3L-04531_CPTAC_CM_HLAI-W632_BI_EB-Team-20230131-MKP_f00_m12_Slot2-5_1_3984.9362.693.1	1	1	1	9.76	8.09	1.87	1.67	70.2	6	0	0	3390		Hydrogen	150	(R)	9	AAVSSSPSL	(-)	9		AAVSSSSPL	A A/V/S|S|S|P\S L	55.6	5	4	5	3	0	dual b/y bias			32.345913	1.319026	818.4249	818.425	-0.0004	-0.5	-3.7	5.57	16672.5	nuORFdb_human	ENST00000481917.5_1_2:239072313-239074302:+	ENST00000481917.5_1_2:239072313-239074302:+
C3L-04531_CPTAC_CM_HLAI-W632_BI_20230202_m11	E_C3L-04531_CPTAC_CM_HLAI-W632_BI_EB-Team-20230131-MKP_f00_m13_Slot2-5_1_3997.9326.709.1	1	1	1	10.52	8.11	2.41	2.41	72.2	6	0	0	2910		Hydrogen	150	(R)	9	AAVSSSPSL	(-)	9		QLSSSSPL	A A/V/S|S|S|P S\L	55.6	5	4	5	3	0	dual b/y bias			32.224506	1.309713	818.4292	818.425	0.0036	4.4	1.1	5.57	16672.5	nuORFdb_human	ENST00000481917.5_1_2:239072313-239074302:+	ENST00000481917.5_1_2:239072313-239074302:+
C3L-04518_CPTAC_CM_HLAI-W632_BI_20230202_m10	E_C3L-04518_CPTAC_CM_HLAI-W632_BI_EB-Team-20230131-MKP_f00_m12_Slot2-2_1_3978.23611.576.1	1	1	1	9.74	4.15	5.59	5.59	87.6	7	0	0	5120		Hydrogen	11	(A)	9	AAWPGAPVF	(-)	9		DGRPQVFP	A A/W|P-G/A|P-V\F	77.8	7	3	4	2	2	unbiased			81.555611	1.388557	915.4739	915.472	0.0017	1.8	-1.1	5.57	2126.5	nuORFdb_human	ENST00000590371.5_1_18:13387388-13387445:+	ENST00000590371.5_1_18:13387388-13387445:+
C3L-04518_CPTAC_CM_HLAI-W632_BI_20230202_m11	E_C3L-04518_CPTAC_CM_HLAI-W632_BI_EB-Team-20230131-MKP_f00_m13_Slot2-2_1_3991.23492.588.1	1	1	1	12.03	2.99	9.16	9.04	83.8	7	0	0	3360		Hydrogen	11	(A)	9	AAWPGAPVF	(-)	9		DGRPQVFP	A A/W|P\G|A|P\V\F	77.8	7	6	4	3	0	dual b/y bias			81.145676	1.381112	915.4736	915.472	0.0017	1.8	-2.7	5.57	2126.5	nuORFdb_human	ENST00000590371.5_1_18:13387388-13387445:+	ENST00000590371.5_1_18:13387388-13387445:+
C3L-04524_CPTAC_CM_HLAI-W632_BI_20230202_m10	E_C3L-04524_CPTAC_CM_HLAI-W632_BI_EB-Team-20230131-MKP_f00_m12_Slot2-4_1_3982.23640.1538.2	2	5	1	10.67	4.22	7.5	6.45	80.9	6	0	0	16700		Hydrogen	11	(A)	9	AAWPGAPVF	(-)	9		PGRDAGPVF	A A/W|P/G A|P|V\F	55.6	5	4	5	3	0	dual b/y bias			81.657623	0.795144	458.2403	915.472	0.0004	0.4	-2.5	5.57	2126.5	nuORFdb_human	ENST00000590371.5_1_18:13387388-13387445:+	ENST00000590371.5_1_18:13387388-13387445:+
C3L-04524_CPTAC_CM_HLAI-W632_BI_20230202_m11	E_C3L-04524_CPTAC_CM_HLAI-W632_BI_EB-Team-20230131-MKP_f00_m13_Slot2-4_1_3995.23569.583.1	1	3	1	12.41	5.12	6.78	7.29	89.3	7	0	0	8580		Hydrogen	11	(A)	9	AAWPGAPVF	(-)	9		DGRPQVFP	A A/W|P/G|A|P\V\F	77.8	7	5	5	3	0	dual b/y bias			81.400009	1.384201	915.4762	915.472	0.0037	4	0.4	5.57	2126.5	nuORFdb_human	ENST00000590371.5_1_18:13387388-13387445:+	ENST00000590371.5_1_18:13387388-13387445:+
C3L-04518_CPTAC_CM_HLAI-W632_BI_20230202_m10	E_C3L-04518_CPTAC_CM_HLAI-W632_BI_EB-Team-20230131-MKP_f00_m12_Slot2-2_1_3978.11506.1352.2	2	1	1	19.99	7.69	12.66	12.31	97.5	8	1	2	7510		Hydrogen	5	(M)	9	AAYTKLFIK	(R)	9		ASFIFKTLK	A/A/Y|T|K\L|F|I\K	100	9	6	6	4	0	dual b/y bias			39.747868	0.913828	527.8218	1054.63	0.0072	6.8	3.9	9.7	3805.6	nuORFdb_human	ENST00000372801.5_1_20:43600795-43607178:+	ENST00000372801.5_1_20:43600795-43607178:+
C3L-04518_CPTAC_CM_HLAI-W632_BI_20230202_m11	E_C3L-04518_CPTAC_CM_HLAI-W632_BI_EB-Team-20230131-MKP_f00_m13_Slot2-2_1_3991.11249.1348.2	2	1	1	14.21	4.32	11.4	9.89	79.3	8	1	2	8650		Hydrogen	5	(M)	9	AAYTKLFIK	(R)	9		KLKQLEPGAA	A/A/Y/T|K\L|F\I\K	100	9	5	5	2	0	unbiased			38.862167	0.916472	527.8217	1054.63	0.0072	6.8	2.3	9.7	3805.6	nuORFdb_human	ENST00000372801.5_1_20:43600795-43607178:+	ENST00000372801.5_1_20:43600795-43607178:+
C3L-04522_CPTAC_CM_HLAI-W632_BI_20230202_m10	E_C3L-04522_CPTAC_CM_HLAI-W632_BI_EB-Team-20230131-MKP_f00_m12_Slot2-3_1_3980.12194.1374.2	2	1	1	16.23	9.77	7.56	6.46	91.9	8	1	1	10400		Hydrogen	3	(E)	10	AEARENFGAW	(M)	10		VmNSRVnGAW	A E/A/R\E/N|F|G|A\W	80	8	5	6	3	0	unbiased			42.125721	0.899902	575.7691	1150.528	0.0031	2.7	-0.2	4.53	4976.7	smORF_v4|nuORFdb_human	ARHGEF11_1:157015019-157015144:-	ARHGEF11_1:157015019-157015144:-|ENST00000368194.7_1_1:157015019-157015145:-	ARHGEF11	uORF	1:157015019-157015144:-	1
C3L-04522_CPTAC_CM_HLAI-W632_BI_20230202_m11	E_C3L-04522_CPTAC_CM_HLAI-W632_BI_EB-Team-20230131-MKP_f00_m13_Slot2-3_1_3993.12145.1383.2	2	1	1	14.34	10.92	6.12	3.42	88.5	6	1	1	5810		Hydrogen	3	(E)	10	AEARENFGAW	(M)	10		VmNSRVnGAW	A E/A R\E N|F|G|A\W	40	4	5	4	3	0	unbiased			41.953239	0.894548	575.7715	1150.528	0.0071	6.2	2.2	4.53	4976.7	smORF_v4|nuORFdb_human	ARHGEF11_1:157015019-157015144:-	ARHGEF11_1:157015019-157015144:-|ENST00000368194.7_1_1:157015019-157015145:-	ARHGEF11	uORF	1:157015019-157015144:-	1
C3L-04522_CPTAC_CM_HLAI-W632_BI_20230202_m10	E_C3L-04522_CPTAC_CM_HLAI-W632_BI_EB-Team-20230131-MKP_f00_m12_Slot2-3_1_3980.12201.1373.2	2	2	1	20.87	10.52	13.93	10.35	97.1	9	1	1	37000		Hydrogen	55	(A)	10	AEEPLAGRTW	(R)	10		EAEPIELVET	A/E/E|P|L|A|G|R|T\W	100	10	7	8	6	0	dual b/y bias			42.149868	0.900495	565.2883	1129.564	0.0051	4.5	1.6	4.53	8015	nuORFdb_human	ENST00000534515.1_1_11:67119307-67119526:-	ENST00000534515.1_1_11:67119307-67119526:-|ENST00000529704.5_1_11:67119307-67120167:-
C3L-04522_CPTAC_CM_HLAI-W632_BI_20230202_m11	E_C3L-04522_CPTAC_CM_HLAI-W632_BI_EB-Team-20230131-MKP_f00_m13_Slot2-3_1_3993.12137.1376.2	2	2	1	16.69	9.95	10.74	6.74	93.4	8	1	1	23500		Hydrogen	55	(A)	10	AEEPLAGRTW	(R)	10		EAEPIELVET	A E/E|P|L|A|G/R\T-W	80	8	5	6	4	1	dual b/y bias			41.92561	0.899043	565.2884	1129.564	0.0051	4.5	0.5	4.53	8015	nuORFdb_human	ENST00000534515.1_1_11:67119307-67119526:-	ENST00000534515.1_1_11:67119307-67119526:-|ENST00000529704.5_1_11:67119307-67120167:-
C3L-04522_CPTAC_CM_HLAI-W632_BI_20230202_m10	E_C3L-04522_CPTAC_CM_HLAI-W632_BI_EB-Team-20230131-MKP_f00_m12_Slot2-3_1_3980.21985.1458.2	2	1	1	14.07	7.56	7.61	6.51	87.6	8	1	1	6570		Hydrogen	21	(S)	9	AEFGLRLGL	(A)	9		AEFLNIRI	A/E/F|G|L|R\L\G\L	100	9	6	5	3	0	dual b/y bias			75.940514	0.846165	488.2858	975.562	0.0025	2.6	-0.3	6.05	8869.1	smORF_v4|nuORFdb_human	FBXO5_6:153304369-153296756:-	FBXO5_6:153304369-153296756:-|ENST00000367241.3_1_6:153296752-153304655:-	FBXO5	overlapping.uORF	6:153304369-153296756:-	6
C3L-04522_CPTAC_CM_HLAI-W632_BI_20230202_m11	E_C3L-04522_CPTAC_CM_HLAI-W632_BI_EB-Team-20230131-MKP_f00_m13_Slot2-3_1_3993.21941.1460.2	2	1	1	11.58	8.28	5.45	3.29	85	7	1	1	6070		Hydrogen	21	(S)	9	AEFGLRLGL	(A)	9		AEFLNIRI	A/E/F|G/L/R|L G\L	77.8	7	3	6	2	0	y-ion bias			75.777367	0.8449	488.2866	975.562	0.0045	4.6	0.6	6.05	8869.1	smORF_v4|nuORFdb_human	FBXO5_6:153304369-153296756:-	FBXO5_6:153304369-153296756:-|ENST00000367241.3_1_6:153296752-153304655:-	FBXO5	overlapping.uORF	6:153304369-153296756:-	6
C3L-04522_CPTAC_CM_HLAI-W632_BI_20230202_m10	E_C3L-04522_CPTAC_CM_HLAI-W632_BI_EB-Team-20230131-MKP_f00_m12_Slot2-3_1_3980.9450.788.1	1	1	1	10.08	8.09	1.99	1.99	75.9	7	0	0	3510		Hydrogen	2	(L)	9	AEGGPAPGL	(L)	9		PGEAGAPGL	A E/G/G/P\A|P\G\L	77.8	7	4	4	1	0	unbiased			32.647747	1.262343	768.3899	768.389	0.0014	1.8	-1.1	4	8439.3	nuORFdb_human	ENST00000521825.1_1_8:143353010-143361338:-	ENST00000521825.1_1_8:143353010-143361338:-
C3L-04522_CPTAC_CM_HLAI-W632_BI_20230202_m11	E_C3L-04522_CPTAC_CM_HLAI-W632_BI_EB-Team-20230131-MKP_f00_m13_Slot2-3_1_3993.9384.797.1	1	2	1	12.95	9.02	5.66	3.93	83.8	8	0	0	4380		Hydrogen	2	(L)	9	AEGGPAPGL	(L)	9		AEANPGPL	A/E/G/G|P\A|P\G\L	100	9	5	5	2	0	unbiased			32.420086	1.256849	768.3896	768.389	0.0014	1.8	-2.2	4	8439.3	nuORFdb_human	ENST00000521825.1_1_8:143353010-143361338:-	ENST00000521825.1_1_8:143353010-143361338:-
C3L-04531_CPTAC_CM_HLAI-W632_BI_20230202_m10	E_C3L-04531_CPTAC_CM_HLAI-W632_BI_EB-Team-20230131-MKP_f00_m12_Slot2-5_1_3984.17539.1531.2	2	1	1	10.59	8.74	1.27	1.85	75.4	6	1	1	4060		Hydrogen	260	(S)	9	AERSLPGAA	(P)	9		APAIGFPQA	A E/R S\L|P\G\A\A	55.6	5	5	2	1	0	b-ion bias			60.58226	0.799583	436.2383	871.463	0.0055	6.3	3.1	6.05	29238.7	nuORFdb_human	ENST00000506361.5_1_3:123456168-123512688:-	ENST00000506361.5_1_3:123456168-123512688:-
C3L-04522_CPTAC_CM_HLAI-W632_BI_20230202_m10	E_C3L-04522_CPTAC_CM_HLAI-W632_BI_EB-Team-20230131-MKP_f00_m12_Slot2-3_1_3980.12888.1377.2	2	1	1	7.31		7.31	7.31	52.4	7	1	1	10100		Hydrogen	12	(P)	11	AESDLGVKGWG	(-)	11			A/E/S/D|L|G V|K|G W G	54.5	6	4	7	4	0	dual b/y bias			44.522209	0.897868	559.7798	1118.548	0.0051	4.5	1.6	4.37	2235.5	nuORFdb_human	ENST00000375499.7_1_1:17380528-17380597:-	ENST00000375499.7_1_1:17380528-17380597:-
C3L-04522_CPTAC_CM_HLAI-W632_BI_20230202_m11	E_C3L-04522_CPTAC_CM_HLAI-W632_BI_EB-Team-20230131-MKP_f00_m13_Slot2-3_1_3993.12831.1382.2	2	1	1	14.49	4.8	10.43	9.69	84.5	9	1	1	12000		Hydrogen	12	(P)	11	AESDLGVKGWG	(-)	11		GTEnLLInVSG	A E/S/D|L|G/V|K-G\W\G	81.8	9	5	6	3	1	unbiased			44.321819	0.895046	559.7811	1118.548	0.0071	6.3	2.3	4.37	2235.5	nuORFdb_human	ENST00000375499.7_1_1:17380528-17380597:-	ENST00000375499.7_1_1:17380528-17380597:-
C3L-04522_CPTAC_CM_HLAI-W632_BI_20230202_m10	E_C3L-04522_CPTAC_CM_HLAI-W632_BI_EB-Team-20230131-MKP_f00_m12_Slot2-3_1_3980.7552.1524.2	2	1	1	10.52	7.13	3.43	3.39	78.7	8	1	1	8040		Hydrogen	11	(A)	9	AESGAIRAL	(-)	9		EAAGSLRAI	A/E/S/G/A/I/R\A\L	100	9	2	6	0	0	y-ion bias			26.092625	0.804048	444.2523	887.495	0.0022	2.5	-0.4	6.05	1902.2	nuORFdb_human	ENST00000487431.1_1_9:127624149-127624209:-	ENST00000487431.1_1_9:127624149-127624209:-
C3L-04522_CPTAC_CM_HLAI-W632_BI_20230202_m11	E_C3L-04522_CPTAC_CM_HLAI-W632_BI_EB-Team-20230131-MKP_f00_m13_Slot2-3_1_3993.7483.1535.2	2	1	1	10.55	7.55	3.41	3	81.3	8	1	1	10500		Hydrogen	11	(A)	9	AESGAIRAL	(-)	9		EAAGSRLLA	A/E/S/G/A/I/R-A-L	100	9	0	6	0	2	y-ion bias			25.851809	0.797094	444.2512	887.495	0.0002	0.2	-3.8	6.05	1902.2	nuORFdb_human	ENST00000487431.1_1_9:127624149-127624209:-	ENST00000487431.1_1_9:127624149-127624209:-
C3L-04522_CPTAC_CM_HLAI-W632_BI_20230202_m10	E_C3L-04522_CPTAC_CM_HLAI-W632_BI_EB-Team-20230131-MKP_f00_m12_Slot2-3_1_3980.21354.1512.2	2	4	1	13.2	12.15	1.98	1.05	86.6	5	0	0	45600		Hydrogen	3	(M)	9	AESGLLTEL	(-)	9		LQSELTEL	A E/S G L/L|T|E\L	44.4	4	3	4	2	0	unbiased			73.756584	0.812031	466.7513	932.494	0.0012	1.3	-1.6	3.8	1219.4	nuORFdb_human	ENST00000369452.8_1_10:112679388-112723891:+	ENST00000369452.8_1_10:112679388-112723891:+
C3L-04522_CPTAC_CM_HLAI-W632_BI_20230202_m11	E_C3L-04522_CPTAC_CM_HLAI-W632_BI_EB-Team-20230131-MKP_f00_m13_Slot2-3_1_3993.21331.508.1	1	2	1	9.87	8.01	3.4	1.86	75.8	6	0	0	25800		Hydrogen	3	(M)	9	AESGLLTEL	(-)	9		LQSELTEL	A E/S G\L|L|T\E\L	55.6	5	5	3	2	0	unbiased			73.671173	1.428305	932.4961	932.494	0.0025	2.7	-1.3	3.8	1219.4	nuORFdb_human	ENST00000369452.8_1_10:112679388-112723891:+	ENST00000369452.8_1_10:112679388-112723891:+
C3L-04522_CPTAC_CM_HLAI-W632_BI_20230202_m10	E_C3L-04522_CPTAC_CM_HLAI-W632_BI_EB-Team-20230131-MKP_f00_m12_Slot2-3_1_3980.8141.684.1	1	3	1	12.68	5.39	5.88	7.29	87.5	7	0	0	10700		Hydrogen	23	(A)	9	AESGSGPSW	(R)	9		GFSGPSPGDG	A E/S/G/S/G|P/S\W	77.8	7	2	6	1	0	y-ion bias			28.125916	1.324465	877.3703	877.369	0.0014	1.6	-1.3	4	4318.6	smORF_v4|nuORFdb_human	ZNRF2_7:30324548-30324682:+	ZNRF2_7:30324548-30324682:+|ENST00000323037.4_1_7:30324457-30324679:+	ZNRF2	uORF	7:30324548-30324682:+	7
C3L-04522_CPTAC_CM_HLAI-W632_BI_20230202_m11	E_C3L-04522_CPTAC_CM_HLAI-W632_BI_EB-Team-20230131-MKP_f00_m13_Slot2-3_1_3993.8081.689.1	1	2	1	13.06	5.98	5.79	7.08	89.4	6	0	0	4970		Hydrogen	23	(A)	9	AESGSGPSW	(R)	9		EASGDAAAW	A E/S/G/S|G|P S\W	55.6	5	3	5	2	0	unbiased			27.919464	1.321262	877.3682	877.369	-0.0006	-0.7	-4.7	4	4318.6	smORF_v4|nuORFdb_human	ZNRF2_7:30324548-30324682:+	ZNRF2_7:30324548-30324682:+|ENST00000323037.4_1_7:30324457-30324679:+	ZNRF2	uORF	7:30324548-30324682:+	7
C3L-04522_CPTAC_CM_HLAI-W632_BI_20230202_m10	E_C3L-04522_CPTAC_CM_HLAI-W632_BI_EB-Team-20230131-MKP_f00_m12_Slot2-3_1_3980.6254.1368.2	2	2	1	9.18	5.61	4.44	3.57	65.1	7	1	2	20400		Hydrogen	16	(A)	9	AETDERRLL	(A)	9		GSGQESRRLL	A E/T/D/E/R|R\L\L	77.8	7	3	5	1	0	unbiased			21.608049	0.903578	551.7968	1102.585	0.0016	1.5	-1.4	4.68	2874.1	smORF_v4|nuORFdb_human	STARD7_2:96874284-96874367:-	STARD7_2:96874284-96874367:-|ENST00000337288.9_2_2:96874284-96874539:-	STARD7	uORF	2:96874284-96874367:-	2
C3L-04522_CPTAC_CM_HLAI-W632_BI_20230202_m11	E_C3L-04522_CPTAC_CM_HLAI-W632_BI_EB-Team-20230131-MKP_f00_m13_Slot2-3_1_3993.6185.1625.3	3	2	1	8.35	7.04	1.52	1.31	82.2	6	1	2	62900		Hydrogen	16	(A)	9	AETDERRLL	(A)	9		AETDRLREI	A/E/T/D/E/R R L-L	66.7	6	0	5	0	1	y-ion bias			21.370878	0.738715	368.2013	1102.585	0.0033	3	-1	4.68	2874.1	smORF_v4|nuORFdb_human	STARD7_2:96874284-96874367:-	STARD7_2:96874284-96874367:-|ENST00000337288.9_2_2:96874284-96874539:-	STARD7	uORF	2:96874284-96874367:-	2
C3L-04518_CPTAC_CM_HLAI-W632_BI_20230202_m10	E_C3L-04518_CPTAC_CM_HLAI-W632_BI_EB-Team-20230131-MKP_f00_m12_Slot2-2_1_3978.11786.1443.2	2	1	1	12.48	6.41	2.02	6.07	89.4	7	1	1	24500		Hydrogen	19	(A)	8	AFDRAVHF	(L)	8		DRFAGLHF	A/F/D/R\A\V|H\F	100	8	4	4	1	0	unbiased			40.714771	0.855826	481.7472	962.484	0.0024	2.5	-0.4	6.79	7102.1	nuORFdb_human	TCONS_00011130_6:10430505-10434631:-	TCONS_00011130_6:10430505-10434631:-|ENST00000479822.1_1_6:10430505-10434885:-
C3L-04518_CPTAC_CM_HLAI-W632_BI_20230202_m11	E_C3L-04518_CPTAC_CM_HLAI-W632_BI_EB-Team-20230131-MKP_f00_m13_Slot2-2_1_3991.11567.1448.2	2	1	1	15.67	8.21	1.78	7.46	93	7	1	1	16700		Hydrogen	19	(A)	8	AFDRAVHF	(L)	8		FDALRGHF	A/F/D/R\A\V|H\F	100	8	4	4	1	0	unbiased			39.959782	0.852936	481.7487	962.484	0.0064	6.7	2.2	6.79	7102.1	nuORFdb_human	TCONS_00011130_6:10430505-10434631:-	TCONS_00011130_6:10430505-10434631:-|ENST00000479822.1_1_6:10430505-10434885:-
C3L-04524_CPTAC_CM_HLAI-W632_BI_20230202_m10	E_C3L-04524_CPTAC_CM_HLAI-W632_BI_EB-Team-20230131-MKP_f00_m12_Slot2-4_1_3982.11807.1460.2	2	1	1	13.09	7.75	1.58	5.34	91.1	7	1	1	21400		Hydrogen	19	(A)	8	AFDRAVHF	(L)	8		AMSKIEHF	A/F/D/R\A\V|H\F	100	8	4	4	1	0	unbiased			40.79427	0.845483	481.7465	962.484	0.0004	0.5	-2.4	6.79	7102.1	nuORFdb_human	TCONS_00011130_6:10430505-10434631:-	TCONS_00011130_6:10430505-10434631:-|ENST00000479822.1_1_6:10430505-10434885:-
C3L-04524_CPTAC_CM_HLAI-W632_BI_20230202_m11	E_C3L-04524_CPTAC_CM_HLAI-W632_BI_EB-Team-20230131-MKP_f00_m13_Slot2-4_1_3995.11733.1464.2	2	1	1	12.93	7.69	1.72	5.24	87.5	7	1	1	20400		Hydrogen	19	(A)	8	AFDRAVHF	(L)	8		FDALRGHF	A/F/D/R\A\V|H\F	100	8	4	4	1	0	unbiased			40.527714	0.842704	481.7475	962.484	0.0024	2.5	-1.1	6.79	7102.1	nuORFdb_human	TCONS_00011130_6:10430505-10434631:-	TCONS_00011130_6:10430505-10434631:-|ENST00000479822.1_1_6:10430505-10434885:-
C3L-02656_CPTAC_CM_HLAI-W632_BI_20230202_m10	E_C3L-02656_CPTAC_CM_HLAI-W632_BI_EB-Team-20230131-MKP_f00_m12_Slot2-1_1_3976.25942.1268.2	2	3	1	13.78	6.24	4.03	7.54	85.8	5	1	1	16100		Hydrogen	43	(S)	11	AFIKAETPWLF	(K)	11		LImQLVSGGELF	A F I K/A E T|P\W|L\F	36.4	4	4	3	2	0	unbiased			89.604202	0.966956	661.8617	1322.714	0.0024	1.8	0.9	6.05	13002.9	nuORFdb_human	ENST00000580048.1_1_18:72264114-72264453:-	ENST00000580048.1_1_18:72264114-72264453:-
C3L-04522_CPTAC_CM_HLAI-W632_BI_20230202_m10	E_C3L-04522_CPTAC_CM_HLAI-W632_BI_EB-Team-20230131-MKP_f00_m12_Slot2-3_1_3980.25698.1248.2	2	1	1	12.53	5.29	2.97	7.24	82.8	5	1	1	14100		Hydrogen	43	(S)	11	AFIKAETPWLF	(K)	11		YSITIRFYLF	A F I\K A E T|P\W|L\F	36.4	4	5	2	2	0	b-ion bias			88.768257	0.979627	661.8636	1322.714	0.0064	4.8	1.9	6.05	13002.9	nuORFdb_human	ENST00000580048.1_1_18:72264114-72264453:-	ENST00000580048.1_1_18:72264114-72264453:-
C3L-04522_CPTAC_CM_HLAI-W632_BI_20230202_m11	E_C3L-04522_CPTAC_CM_HLAI-W632_BI_EB-Team-20230131-MKP_f00_m13_Slot2-3_1_3993.25647.1255.2	2	2	1	15.62	5.39	5.78	10.23	87.3	6	1	1	16400		Hydrogen	43	(S)	11	AFIKAETPWLF	(K)	11		LDVFRKGWLF	A F/I K A\E T|P\W|L\F	36.4	4	5	3	2	0	unbiased			88.582497	0.975536	661.8639	1322.714	0.0064	4.8	0.8	6.05	13002.9	nuORFdb_human	ENST00000580048.1_1_18:72264114-72264453:-	ENST00000580048.1_1_18:72264114-72264453:-
C3L-04522_CPTAC_CM_HLAI-W632_BI_20230202_m10	E_C3L-04522_CPTAC_CM_HLAI-W632_BI_EB-Team-20230131-MKP_f00_m12_Slot2-3_1_3980.22500.1505.2	2	1	1	9.13	5.33	3.65	3.81	68.8	6	0	0	4830		Hydrogen	12	(G)	9	AFLSGQAVF	(H)	9		mVKQTAVF	A F/L/S\G Q\A\V\F	55.6	5	4	2	0	0	b-ion bias			77.721069	0.816405	470.253	939.493	0.0053	5.6	2.7	5.57	3653.2	nuORFdb_human	ENST00000523985.5_1_6:100009545-100016464:-	ENST00000523985.5_1_6:100009545-100016464:-|ENST00000369217.8_1_6:100014911-100016464:-|ENST00000520371.5_1_6:100010803-100016494:-
C3L-04522_CPTAC_CM_HLAI-W632_BI_20230202_m11	E_C3L-04522_CPTAC_CM_HLAI-W632_BI_EB-Team-20230131-MKP_f00_m13_Slot2-3_1_3993.22472.462.1	1	1	1	9.95	2.91	5.61	7.04	69	6	0	0	4440		Hydrogen	12	(G)	9	AFLSGQAVF	(H)	9		AFTNQIFV	A F/L S\G|Q\A\V\F	55.6	5	5	2	1	0	b-ion bias			77.61338	1.455265	939.4958	939.493	0.0026	2.7	-1.3	5.57	3653.2	nuORFdb_human	ENST00000523985.5_1_6:100009545-100016464:-	ENST00000523985.5_1_6:100009545-100016464:-|ENST00000369217.8_1_6:100014911-100016464:-|ENST00000520371.5_1_6:100010803-100016494:-
C3L-04522_CPTAC_CM_HLAI-W632_BI_20230202_m10	E_C3L-04522_CPTAC_CM_HLAI-W632_BI_EB-Team-20230131-MKP_f00_m12_Slot2-3_1_3980.24207.1253.2	2	1	1	11.31	8.52	2.28	2.78	77.6	6	0	0	5730		Hydrogen	6	(T)	11	AFSLPHFTVIF	(S)	11		TKKMPEWVLF	A F S/L\P H F\T\V|I\F	45.5	5	5	2	1	0	b-ion bias			83.614815	0.976326	639.8488	1278.688	0.0026	2	-0.9	6.78	6688.5	nuORFdb_human	T373674_X:43463671-43463845:+	T373674_X:43463671-43463845:+
C3L-04518_CPTAC_CM_HLAI-W632_BI_20230202_m10	E_C3L-04518_CPTAC_CM_HLAI-W632_BI_EB-Team-20230131-MKP_f00_m12_Slot2-2_1_3978.17559.1534.3	3	11	1	13.68	6.22	6.91	7.45	94.7	9	1	2	211000		Hydrogen	31	(M)	10	AGFPKGFWLK	(H)	10		mPKRKVTFQ	A/G/F/P/K|G/F/W\L-K	100	10	2	7	1	1	y-ion bias			60.652233	0.797578	384.2198	1150.641	0.0047	4.1	1.2	10	9110.5	nuORFdb_human	ENST00000549484.5_1_14:19653705-19655794:+	ENST00000549484.5_1_14:19653705-19655794:+|ENST00000624585.2_1_14:19919568-19921657:-|ENST00000383038.3_22:16187241-16189330:-|ENST00000437781.1_22:16187238-16189345:-
C3L-04518_CPTAC_CM_HLAI-W632_BI_20230202_m11	E_C3L-04518_CPTAC_CM_HLAI-W632_BI_EB-Team-20230131-MKP_f00_m13_Slot2-2_1_3991.17391.1342.2	2	9	1	16.5	5.14	9.48	11.36	88.5	8	1	2	172000		Hydrogen	31	(M)	10	AGFPKGFWLK	(H)	10		mKKLTTDGKL	A/G/F|P/K/G F|W|L\K	80	8	4	7	3	0	unbiased			60.071716	0.92043	575.8266	1150.641	0.0059	5.2	0.7	10	9110.5	nuORFdb_human	ENST00000549484.5_1_14:19653705-19655794:+	ENST00000549484.5_1_14:19653705-19655794:+|ENST00000624585.2_1_14:19919568-19921657:-|ENST00000383038.3_22:16187241-16189330:-|ENST00000437781.1_22:16187238-16189345:-
C3L-04518_CPTAC_CM_HLAI-W632_BI_20230202_m11	E_C3L-04518_CPTAC_CM_HLAI-W632_BI_EB-Team-20230131-MKP_f00_m13_Slot2-2_1_3991.9745.719.1	1	1	1	7.34	2.66	6.28	4.67	70.8	6	0	1	4560		Hydrogen	29	(S)	8	AGGFLGVK	(M)	8		GQFGLVK	A G/G/F|L|G\V\K	75	6	4	4	2	0	unbiased			33.668907	1.303346	748.4378	748.435	0.0028	3.7	-0.8	8.8	4479.3	nuORFdb_human	ENST00000426740.6_3_1:161514508-161514637:-	ENST00000426740.6_3_1:161514508-161514637:-
C3L-04518_CPTAC_CM_HLAI-W632_BI_20230202_m10	E_C3L-04518_CPTAC_CM_HLAI-W632_BI_EB-Team-20230131-MKP_f00_m12_Slot2-2_1_3978.7897.1336.2	2	1	1	18.61	4.49	12.17	14.11	89.5	9	0	0	11300		Hydrogen	48	(S)	10	AHCDLEPHAL	(-)	10		AHFFCEAPAL	A/H|C|D|L|E|P|H\A\L	100	10	8	7	6	0	dual b/y bias	Carbamidomethylation	C:Carbamidomethylation,	27.283747	0.923894	581.7727	1162.531	0.0078	6.7	3.8	5.15	6492.2	nuORFdb_human	ENST00000401088.8_1_1:16721635-16721806:+	ENST00000401088.8_1_1:16721635-16721806:+
C3L-04518_CPTAC_CM_HLAI-W632_BI_20230202_m11	E_C3L-04518_CPTAC_CM_HLAI-W632_BI_EB-Team-20230131-MKP_f00_m13_Slot2-2_1_3991.7710.1326.2	2	1	1	18.87	3.95	13.61	14.93	87.6	9	0	0	9350		Hydrogen	48	(S)	10	AHCDLEPHAL	(-)	10		AHFFCEAPAL	A/H/C|D|L|E|P|H\A\L	100	10	7	7	5	0	dual b/y bias	Carbamidomethylation	C:Carbamidomethylation,	26.640215	0.930682	581.7723	1162.531	0.0058	5	0.5	5.15	6492.2	nuORFdb_human	ENST00000401088.8_1_1:16721635-16721806:+	ENST00000401088.8_1_1:16721635-16721806:+
C3L-02656_CPTAC_CM_HLAI-W632_BI_20230202_m11	E_C3L-02656_CPTAC_CM_HLAI-W632_BI_EB-Team-20230131-MKP_f00_m13_Slot2-1_1_3989.15927.1398.2	2	1	1	8.46	7.09	1.1	1.37	67.3	6	1	1	6780		Hydrogen	22	(A)	11	AIAVSASGRGV	(R)	11		ALCVAKVQV	A/I/A/V/S A S G R-G\V	54.5	6	1	4	0	1	y-ion bias			55.006168	0.884712	494.2862	987.558	0.0066	6.6	3.2	9.79	4577.1	nuORFdb_human	ENST00000565886.1_1_19:7981754-7982422:+	ENST00000565886.1_1_19:7981754-7982422:+
C3L-04518_CPTAC_CM_HLAI-W632_BI_20230202_m11	E_C3L-04518_CPTAC_CM_HLAI-W632_BI_EB-Team-20230131-MKP_f00_m13_Slot2-2_1_3991.24344.1300.2	2	1	1	8.56	5.22	2.06	3.34	69.3	7	0	1	4300		Hydrogen	4	(T)	10	AIFLILNMNR	(A)	10		FIAILIARQC	A/I/F|L|I|L/N/M N R	70	7	3	7	3	0	y-ion bias			84.088615	0.947057	602.8484	1204.687	0.0016	1.4	-3.1	9.79	1742.1	nuORFdb_human	ENST00000558841.1_1_15:52338420-52338468:+	ENST00000558841.1_1_15:52338420-52338468:+
C3L-04518_CPTAC_CM_HLAI-W632_BI_20230202_m10	E_C3L-04518_CPTAC_CM_HLAI-W632_BI_EB-Team-20230131-MKP_f00_m12_Slot2-2_1_3978.15983.1458.2	2	4	1	10.37	4.87	5.12	5.5	83.2	5	0	1	27900		Hydrogen	68	(Q)	9	AIFLPQPPK	(-)	9		PQNILLAKGG	A/I/F|L|P Q|P P K	44.4	4	3	5	3	0	dual b/y bias			55.20742	0.846552	505.8067	1010.603	0.0034	3.4	0.5	8.8	8439.7	nuORFdb_human	ENST00000399541.6_1_17:6888782-6915571:-	ENST00000399541.6_1_17:6888782-6915571:-
C3L-04518_CPTAC_CM_HLAI-W632_BI_20230202_m11	E_C3L-04518_CPTAC_CM_HLAI-W632_BI_EB-Team-20230131-MKP_f00_m13_Slot2-2_1_3991.15918.1465.2	2	5	1	9.68	3.94	5.88	5.74	78.1	7	0	1	31900		Hydrogen	68	(Q)	9	AIFLPQPPK	(-)	9		LAFGLPAPPK	A/I/F|L|P/Q/P/P K	77.8	7	2	7	2	0	y-ion bias			54.985584	0.841997	505.8088	1010.603	0.0074	7.3	2.8	8.8	8439.7	nuORFdb_human	ENST00000399541.6_1_17:6888782-6915571:-	ENST00000399541.6_1_17:6888782-6915571:-
C3L-04522_CPTAC_CM_HLAI-W632_BI_20230202_m10	E_C3L-04522_CPTAC_CM_HLAI-W632_BI_EB-Team-20230131-MKP_f00_m12_Slot2-3_1_3980.20508.1192.2	2	1	1	14.91	6.13	9.79	8.78	89.1	8	0	1	10000		Hydrogen	2	(M)	11	AIFVTSEFYYK	(R)	11		LFAVnQKnmTAL	A/I/F|V|T|S|E F/Y/Y K	63.6	7	4	8	4	0	dual b/y bias			70.835892	1.014555	684.3503	1367.688	0.0045	3.3	0.4	6.04	1995.3	nuORFdb_human	ENST00000505877.5_1_5:12654760-12654808:+	ENST00000505877.5_1_5:12654760-12654808:+
C3L-04522_CPTAC_CM_HLAI-W632_BI_20230202_m11	E_C3L-04522_CPTAC_CM_HLAI-W632_BI_EB-Team-20230131-MKP_f00_m13_Slot2-3_1_3993.20482.1202.2	2	1	1	9.68	4.81	5.08	4.87	72.3	6	0	1	5710		Hydrogen	2	(M)	11	AIFVTSEFYYK	(R)	11		LFAVnQKnmTAL	A I/F|V|T|S/E/F Y Y K	45.5	5	3	6	3	0	y-ion bias			70.740471	1.008715	684.3495	1367.688	0.0025	1.9	-2.1	6.04	1995.3	nuORFdb_human	ENST00000505877.5_1_5:12654760-12654808:+	ENST00000505877.5_1_5:12654760-12654808:+
C3L-04518_CPTAC_CM_HLAI-W632_BI_20230202_m11	E_C3L-04518_CPTAC_CM_HLAI-W632_BI_EB-Team-20230131-MKP_f00_m13_Slot2-2_1_3991.12206.1523.2	2	2	1	7.9	3.24	2.86	4.66	80.4	6	0	1	16300		Hydrogen	27	(Q)	9	AIGLPQPPK	(-)	9		AILGGFKSK	A I/G|L|P/Q/P/P K	55.6	5	2	6	2	0	y-ion bias			42.165928	0.804566	460.7835	920.556	0.0023	2.5	-2	8.8	3930.6	nuORFdb_human	ENST00000478022.2_1_13:115087537-115087645:+	ENST00000478022.2_1_13:115087537-115087645:+
C3L-04518_CPTAC_CM_HLAI-W632_BI_20230202_m10	E_C3L-04518_CPTAC_CM_HLAI-W632_BI_EB-Team-20230131-MKP_f00_m12_Slot2-2_1_3978.13561.404.1	1	2	1	12.02	8.02	2.91	4	88.7	6	0	1	5680		Hydrogen	11	(N)	9	AIQLPISSK	(A)	9		GLAALSPLSK	A I Q|L|P|I|S-S\K	66.7	6	5	4	4	1	dual b/y bias			46.842606	1.489131	956.5772	956.577	-0.0005	-0.5	-3.4	8.8	2681	nuORFdb_human	ENST00000518468.1_3_8:53599460-53658116:-	ENST00000518468.1_3_8:53599460-53658116:-
C3L-04518_CPTAC_CM_HLAI-W632_BI_20230202_m11	E_C3L-04518_CPTAC_CM_HLAI-W632_BI_EB-Team-20230131-MKP_f00_m13_Slot2-2_1_3991.13408.409.1	1	1	1	12.6	8.44	2.51	4.16	89.1	7	0	1	2430		Hydrogen	11	(N)	9	AIQLPISSK	(A)	9		GLAALSPLSK	A I/Q|L|P\I|S\S-K	77.8	7	5	4	3	1	dual b/y bias			46.318039	1.485708	956.5831	956.577	0.0055	5.7	1.2	8.8	2681	nuORFdb_human	ENST00000518468.1_3_8:53599460-53658116:-	ENST00000518468.1_3_8:53599460-53658116:-
C3L-04522_CPTAC_CM_HLAI-W632_BI_20230202_m10	E_C3L-04522_CPTAC_CM_HLAI-W632_BI_EB-Team-20230131-MKP_f00_m12_Slot2-3_1_3980.13658.1485.2	2	1	1	9.12	6.99	1.64	2.14	76.4	5	0	1	11500		Hydrogen	11	(N)	9	AIQLPISSK	(A)	9		ALGALATLNL	A/I/Q|L|P I|S S K	44.4	4	3	5	3	0	dual b/y bias			47.180481	0.829385	478.7921	956.577	-0.0008	-0.8	-3.7	8.8	2681	nuORFdb_human	ENST00000518468.1_3_8:53599460-53658116:-	ENST00000518468.1_3_8:53599460-53658116:-
C3L-04518_CPTAC_CM_HLAI-W632_BI_20230202_m10	E_C3L-04518_CPTAC_CM_HLAI-W632_BI_EB-Team-20230131-MKP_f00_m12_Slot2-2_1_3978.8855.438.1	1	3	1	12.04	6.57	9.74	5.47	77.2	7	0	1	30400		Hydrogen	9	(G)	9	AIWATAAAK	(A)	9		TRSPTAAAK	A I/W|A|T|A|A\A\K	77.8	7	6	5	4	0	dual b/y bias			30.592211	1.469291	902.5143	902.509	0.0046	5.1	2.2	8.8	3073.4	smORF_v4|nuORFdb_human	USP21_1:161129314-161129418:+	USP21_1:161129314-161129418:+|ENST00000492950.5_3_1:161129274-161129415:+	USP21	uORF	1:161129314-161129418:+	1
C3L-04518_CPTAC_CM_HLAI-W632_BI_20230202_m11	E_C3L-04518_CPTAC_CM_HLAI-W632_BI_EB-Team-20230131-MKP_f00_m13_Slot2-2_1_3991.8673.445.1	1	1	1	12.73	6.11	9.08	6.62	77.6	7	0	1	5000		Hydrogen	9	(G)	9	AIWATAAAK	(A)	9		IWATAAAKA	A I/W|A|T|A|A\A\K	77.8	7	6	5	4	0	dual b/y bias			29.965101	1.465055	902.5108	902.509	0.0016	1.7	-2.8	8.8	3073.4	smORF_v4|nuORFdb_human	USP21_1:161129314-161129418:+	USP21_1:161129314-161129418:+|ENST00000492950.5_3_1:161129274-161129415:+	USP21	uORF	1:161129314-161129418:+	1
C3L-04522_CPTAC_CM_HLAI-W632_BI_20230202_m10	E_C3L-04522_CPTAC_CM_HLAI-W632_BI_EB-Team-20230131-MKP_f00_m12_Slot2-3_1_3980.8981.436.1	1	2	1	10.89	4.53	10.14	6.36	75	7	0	1	29900		Hydrogen	9	(G)	9	AIWATAAAK	(A)	9		TRSPTAAAK	A I/W|A|T|A\A\A\K	77.8	7	6	4	3	0	dual b/y bias			31.02854	1.470011	902.5102	902.509	0.0006	0.6	-2.3	8.8	3073.4	smORF_v4|nuORFdb_human	USP21_1:161129314-161129418:+	USP21_1:161129314-161129418:+|ENST00000492950.5_3_1:161129274-161129415:+	USP21	uORF	1:161129314-161129418:+	1
C3L-04522_CPTAC_CM_HLAI-W632_BI_20230202_m11	E_C3L-04522_CPTAC_CM_HLAI-W632_BI_EB-Team-20230131-MKP_f00_m13_Slot2-3_1_3993.8917.439.1	1	1	1	11.1	4.46	9.19	6.64	76.9	7	0	1	3580		Hydrogen	9	(G)	9	AIWATAAAK	(A)	9		IWATAAAKA	A I/W|A|T|A|A\A\K	77.8	7	6	5	4	0	dual b/y bias			30.805634	1.468429	902.5111	902.509	0.0016	1.7	-2.3	8.8	3073.4	smORF_v4|nuORFdb_human	USP21_1:161129314-161129418:+	USP21_1:161129314-161129418:+|ENST00000492950.5_3_1:161129274-161129415:+	USP21	uORF	1:161129314-161129418:+	1
C3L-04518_CPTAC_CM_HLAI-W632_BI_20230202_m10	E_C3L-04518_CPTAC_CM_HLAI-W632_BI_EB-Team-20230131-MKP_f00_m12_Slot2-2_1_3978.4897.1458.2	2	1	1	7.71	5	2.71	2.71	72.1	6	1	2	13900		Hydrogen	51	(A)	8	AKILQTPK	(-)	8		AKLLNQVL	A/K/I|L/Q/T\P K	75	6	2	5	1	0	y-ion bias			16.92342	0.846175	449.7908	898.572	0.0027	3	0.1	10	6057	nuORFdb_human	ENST00000489072.5_1_21:40717866-40720548:-	ENST00000489072.5_1_21:40717866-40720548:-|ENST00000288344.14_1_21:40717863-40720891:-
C3L-04518_CPTAC_CM_HLAI-W632_BI_20230202_m11	E_C3L-04518_CPTAC_CM_HLAI-W632_BI_EB-Team-20230131-MKP_f00_m13_Slot2-2_1_3991.4718.1450.2	2	1	1	11.85	6.54	4.3	5.31	87.2	6	1	2	7920		Hydrogen	51	(A)	8	AKILQTPK	(-)	8		AKIKKPVD	A/K/I|L/Q/T|P-K	100	8	2	6	2	1	y-ion bias			16.310141	0.851903	449.7917	898.572	0.0047	5.2	0.7	10	6057	nuORFdb_human	ENST00000489072.5_1_21:40717866-40720548:-	ENST00000489072.5_1_21:40717866-40720548:-|ENST00000288344.14_1_21:40717863-40720891:-
C3L-02656_CPTAC_CM_HLAI-W632_BI_20230202_m10	E_C3L-02656_CPTAC_CM_HLAI-W632_BI_EB-Team-20230131-MKP_f00_m12_Slot2-1_1_3976.18720.1550.2	2	4	1	16.13	9.51	6.3	6.62	89.4	7	0	0	166000		Hydrogen	54	(M)	9	ALAAVVTEV	(A)	9		VGVAVTVEV	A L/A|A|V|V|T\E\V	77.8	7	6	5	4	0	dual b/y bias			64.658974	0.786939	436.7589	872.509	0.002	2.3	1.4	4	9612.2	nuORFdb_human	ENST00000441189.3_1_X:41200742-41206988:+	ENST00000441189.3_1_X:41200742-41206988:+|ENST00000399959.6_1_X:41200742-41202586:+
C3L-02656_CPTAC_CM_HLAI-W632_BI_20230202_m11	E_C3L-02656_CPTAC_CM_HLAI-W632_BI_EB-Team-20230131-MKP_f00_m13_Slot2-1_1_3989.18559.560.1	1	5	1	12.07	8.41	1.06	3.65	73.8	6	0	0	259000		Hydrogen	54	(M)	9	ALAAVVTEV	(A)	9		AVLAAVTEV	A L A\A|V|V|T\E\V	66.7	6	6	3	3	0	dual b/y bias			64.096565	1.39769	872.5122	872.509	0.0032	3.7	0.3	4	9612.2	nuORFdb_human	ENST00000441189.3_1_X:41200742-41206988:+	ENST00000441189.3_1_X:41200742-41206988:+|ENST00000399959.6_1_X:41200742-41202586:+
C3L-04518_CPTAC_CM_HLAI-W632_BI_20230202_m11	E_C3L-04518_CPTAC_CM_HLAI-W632_BI_EB-Team-20230131-MKP_f00_m13_Slot2-2_1_3991.4310.1465.2	2	2	1	16.97	8.42	8.55	8.55	94.5	7	0	1	31400		Hydrogen	2	(M)	9	ALAHPSLTK	(I)	9		ALAHLQALT	A/L/A/H|P S\L\T\K	77.8	7	4	4	1	0	unbiased			14.900732	0.842194	469.279	937.547	0.0042	4.5	0	8.8	3740.3	nuORFdb_human	ENST00000446994.6_1_20:45985527-45985632:-	ENST00000446994.6_1_20:45985527-45985632:-
C3L-04522_CPTAC_CM_HLAI-W632_BI_20230202_m10	E_C3L-04522_CPTAC_CM_HLAI-W632_BI_EB-Team-20230131-MKP_f00_m12_Slot2-3_1_3980.4611.1467.2	2	2	1	13.48	7.45	6.03	6.03	89.8	7	0	1	48300		Hydrogen	2	(M)	9	ALAHPSLTK	(I)	9		ALAHLQALT	A/L/A/H|P S\L\T\K	77.8	7	4	4	1	0	unbiased			15.934052	0.840614	469.2787	937.547	0.0042	4.5	1.6	8.8	3740.3	nuORFdb_human	ENST00000446994.6_1_20:45985527-45985632:-	ENST00000446994.6_1_20:45985527-45985632:-
C3L-04522_CPTAC_CM_HLAI-W632_BI_20230202_m11	E_C3L-04522_CPTAC_CM_HLAI-W632_BI_EB-Team-20230131-MKP_f00_m13_Slot2-3_1_3993.4497.1645.3	3	3	1	13.67	7.13	6.54	6.54	91.4	8	0	1	38300		Hydrogen	2	(M)	9	ALAHPSLTK	(I)	9		ALAHLQALT	A/L/A/H/P/S/L/T-K	100	9	0	7	0	1	y-ion bias			15.537683	0.725372	313.188	937.547	0.0029	3.1	-0.9	8.8	3740.3	nuORFdb_human	ENST00000446994.6_1_20:45985527-45985632:-	ENST00000446994.6_1_20:45985527-45985632:-
C3L-04518_CPTAC_CM_HLAI-W632_BI_20230202_m10	E_C3L-04518_CPTAC_CM_HLAI-W632_BI_EB-Team-20230131-MKP_f00_m12_Slot2-2_1_3978.18267.1480.2	2	1	1	10.66	6.76	3.66	3.9	85.1	6	0	1	4960		Hydrogen	22	(W)	9	ALAVIPIPK	(H)	9		IALGLPIPK	A/L/A|V|I\P I\P K	55.6	5	4	4	2	0	unbiased			63.096485	0.832356	461.3102	921.613	-0.0004	-0.5	-3.4	8.8	3809.5	nuORFdb_human	ENST00000373731.6_1_6:36442658-36442763:+	ENST00000373731.6_1_6:36442658-36442763:+
C3L-04518_CPTAC_CM_HLAI-W632_BI_20230202_m11	E_C3L-04518_CPTAC_CM_HLAI-W632_BI_EB-Team-20230131-MKP_f00_m13_Slot2-2_1_3991.18083.1478.2	2	1	1	12.83	8.39	5.4	4.45	89.4	7	0	1	6680		Hydrogen	22	(W)	9	ALAVIPIPK	(H)	9		IALGLPIPK	A/L/A|V|I\P-I/P K	77.8	7	3	5	2	1	unbiased			62.463402	0.833845	461.3119	921.613	0.0036	3.9	-0.6	8.8	3809.5	nuORFdb_human	ENST00000373731.6_1_6:36442658-36442763:+	ENST00000373731.6_1_6:36442658-36442763:+
C3L-04522_CPTAC_CM_HLAI-W632_BI_20230202_m10	E_C3L-04522_CPTAC_CM_HLAI-W632_BI_EB-Team-20230131-MKP_f00_m12_Slot2-3_1_3980.14812.1450.2	2	1	1	8.29	7.26	2.12	1.03	57.9	5	0	1	8040		Hydrogen	2	(L)	9	ALETSNLLK	(T)	9		LATESNILK	A/L/E T S N|L|L-K	55.6	5	2	4	2	1	y-ion bias			51.167065	0.851569	494.7872	988.567	-0.0006	-0.6	-3.5	6.05	3218.8	nuORFdb_human	ENST00000275603.8_1_7:56120122-56122089:+	ENST00000275603.8_1_7:56120122-56122089:+
C3L-02656_CPTAC_CM_HLAI-W632_BI_20230202_m10	E_C3L-02656_CPTAC_CM_HLAI-W632_BI_EB-Team-20230131-MKP_f00_m12_Slot2-1_1_3976.14221.470.1	1	3	1	13.3	7.17	4.67	6.13	85.9	8	1	1	19700		Hydrogen	4	(S)	9	ALFSKLASA	(L)	9		ASFLKGITA	A/L/F/S|K\L\A\S\A	100	9	5	4	1	0	unbiased			49.120548	1.450507	907.5273	907.525	0.0023	2.5	1.6	8.8	1553.8	nuORFdb_human	ENST00000369535.4_1_1:115250155-115250203:-	ENST00000369535.4_1_1:115250155-115250203:-
C3L-02656_CPTAC_CM_HLAI-W632_BI_20230202_m11	E_C3L-02656_CPTAC_CM_HLAI-W632_BI_EB-Team-20230131-MKP_f00_m13_Slot2-1_1_3989.13962.1533.2	2	1	1	11.69	8.17	5.28	3.52	85.2	8	1	1	9160		Hydrogen	4	(S)	9	ALFSKLASA	(L)	9		ALSFKTGIA	A/L/F/S/K\L\A\S\A	100	9	4	4	0	0	unbiased			48.221939	0.798414	454.2675	907.525	0.004	4.4	1	8.8	1553.8	nuORFdb_human	ENST00000369535.4_1_1:115250155-115250203:-	ENST00000369535.4_1_1:115250155-115250203:-
C3L-04518_CPTAC_CM_HLAI-W632_BI_20230202_m10	E_C3L-04518_CPTAC_CM_HLAI-W632_BI_EB-Team-20230131-MKP_f00_m12_Slot2-2_1_3978.19166.1433.2	2	1	1	10.7	8.22	3.73	2.48	87.8	6	0	1	10000		Hydrogen	162	(F)	9	ALFSMLTTK	(C)	9		QSVGRPSPLA	A/L/F|S|M/L/T T K	66.7	6	2	6	2	0	y-ion bias			66.200859	0.862372	506.2824	1011.554	0.0024	2.4	-0.5	8.8	19448.5	nuORFdb_human	ENST00000378119.8_1_6:24719560-24720079:-	ENST00000378119.8_1_6:24719560-24720079:-
C3L-04518_CPTAC_CM_HLAI-W632_BI_20230202_m11	E_C3L-04518_CPTAC_CM_HLAI-W632_BI_EB-Team-20230131-MKP_f00_m13_Slot2-2_1_3991.19001.1436.2	2	1	1	9.03	7.36	2.89	1.67	82.5	6	0	1	14600		Hydrogen	162	(F)	9	ALFSMLTTK	(C)	9		qPLPRSFLA	A/L/F/S|M/L/T T K	66.7	6	1	6	1	0	y-ion bias			65.632507	0.860619	506.284	1011.554	0.0064	6.3	1.8	8.8	19448.5	nuORFdb_human	ENST00000378119.8_1_6:24719560-24720079:-	ENST00000378119.8_1_6:24719560-24720079:-
C3L-04522_CPTAC_CM_HLAI-W632_BI_20230202_m10	E_C3L-04522_CPTAC_CM_HLAI-W632_BI_EB-Team-20230131-MKP_f00_m12_Slot2-3_1_3980.19240.1438.2	2	1	1	7.9	5.72	2.71	2.18	79.1	6	0	1	3300		Hydrogen	162	(F)	9	ALFSMLTTK	(C)	9		ALFTAYLGVG	A/L/F|S\M/L/T T K	66.7	6	2	5	1	0	y-ion bias			66.458275	0.859372	506.2833	1011.554	0.0044	4.3	1.4	8.8	19448.5	nuORFdb_human	ENST00000378119.8_1_6:24719560-24720079:-	ENST00000378119.8_1_6:24719560-24720079:-
C3L-04518_CPTAC_CM_HLAI-W632_BI_20230202_m10	E_C3L-04518_CPTAC_CM_HLAI-W632_BI_EB-Team-20230131-MKP_f00_m12_Slot2-2_1_3978.6756.1312.2	2	4	1	12.6	7.42	5.7	5.18	84.3	7	0	2	124000		Hydrogen	94	(S)	10	ALFSRPTQPK	(R)	10		ALSSRLCLKP	A/L/F/S R\P T\Q|P\K	60	6	4	4	1	0	unbiased			23.343983	0.93933	572.8288	1144.647	0.0034	3	0.1	11	11436.7	nuORFdb_human	ENST00000414083.6_2_6:33289124-33290733:-	ENST00000414083.6_2_6:33289124-33290733:-|ENST00000266000.10_2_6:33289121-33289671:-
C3L-04518_CPTAC_CM_HLAI-W632_BI_20230202_m11	E_C3L-04518_CPTAC_CM_HLAI-W632_BI_EB-Team-20230131-MKP_f00_m13_Slot2-2_1_3991.6569.1303.2	2	3	1	14.25	7.55	7.39	6.7	86.5	8	0	2	153000		Hydrogen	94	(S)	10	ALFSRPTQPK	(R)	10		ALSSRLCLKP	A/L/F/S/R\P T\Q|P\K	80	8	4	5	1	0	unbiased			22.700571	0.945142	572.8308	1144.647	0.0074	6.5	2	11	11436.7	nuORFdb_human	ENST00000414083.6_2_6:33289124-33290733:-	ENST00000414083.6_2_6:33289124-33290733:-|ENST00000266000.10_2_6:33289121-33289671:-
C3L-04522_CPTAC_CM_HLAI-W632_BI_20230202_m10	E_C3L-04522_CPTAC_CM_HLAI-W632_BI_EB-Team-20230131-MKP_f00_m12_Slot2-3_1_3980.6877.1318.2	2	7	1	14.85	7.62	6.19	7.22	83.8	8	0	2	288000		Hydrogen	94	(S)	10	ALFSRPTQPK	(R)	10		ALSSRLCLKP	A/L/F/S/R\P T\Q|P\K	80	8	4	5	1	0	unbiased			23.758755	0.935471	572.8295	1144.647	0.0034	3	0.1	11	11436.7	nuORFdb_human	ENST00000414083.6_2_6:33289124-33290733:-	ENST00000414083.6_2_6:33289124-33290733:-|ENST00000266000.10_2_6:33289121-33289671:-
C3L-04522_CPTAC_CM_HLAI-W632_BI_20230202_m11	E_C3L-04522_CPTAC_CM_HLAI-W632_BI_EB-Team-20230131-MKP_f00_m13_Slot2-3_1_3993.6811.1325.2	2	5	1	13.53	7.78	8.37	5.75	89.6	7	0	2	337000		Hydrogen	94	(S)	10	ALFSRPTQPK	(R)	10		ALSSTLLQSKP	A/L/F|S/R\P T\Q|P K	60	6	4	5	2	0	unbiased			23.531519	0.931126	572.8305	1144.647	0.0054	4.7	0.7	11	11436.7	nuORFdb_human	ENST00000414083.6_2_6:33289124-33290733:-	ENST00000414083.6_2_6:33289124-33290733:-|ENST00000266000.10_2_6:33289121-33289671:-
C3L-04522_CPTAC_CM_HLAI-W632_BI_20230202_m10	E_C3L-04522_CPTAC_CM_HLAI-W632_BI_EB-Team-20230131-MKP_f00_m12_Slot2-3_1_3980.3294.1667.3	3	1	1	7.05		7.05	7.05	52.3	7	0	1	13700		Hydrogen	91	(A)	9	ALHQPLVHR	(R)	9			A/L/H/Q|P\L/V/H R	77.8	7	2	6	1	0	y-ion bias			11.387222	0.710835	357.5468	1070.622	0.0047	4.4	1.5	9.81	11442.7	nuORFdb_human	ENST00000398822.7_1_22:22162123-22221932:-	ENST00000398822.7_1_22:22162123-22221932:-
C3L-04522_CPTAC_CM_HLAI-W632_BI_20230202_m11	E_C3L-04522_CPTAC_CM_HLAI-W632_BI_EB-Team-20230131-MKP_f00_m13_Slot2-3_1_3993.3226.1671.3	3	1	1	8.9		5.75	8.9	64	8	0	1	18900		Hydrogen	91	(A)	9	ALHQPLVHR	(R)	9			A/L/H|Q|P\L|V/H-R	100	9	4	6	3	1	dual b/y bias			11.150499	0.708305	357.5465	1070.622	0.0047	4.4	0.4	9.81	11442.7	nuORFdb_human	ENST00000398822.7_1_22:22162123-22221932:-	ENST00000398822.7_1_22:22162123-22221932:-
C3L-02656_CPTAC_CM_HLAI-W632_BI_20230202_m10	E_C3L-02656_CPTAC_CM_HLAI-W632_BI_EB-Team-20230131-MKP_f00_m12_Slot2-1_1_3976.10529.1652.3	3	1	1	12.29	11.28	3.21	1.01	90	7	2	3	36800		Hydrogen	24	(V)	9	ALKRISLKI	(A)	9		ALSRLKLKL	A/L/K R\I\S/L|K\I	77.8	7	4	4	1	0	unbiased			36.373863	0.721267	347.9099	1041.714	0.0012	1.1	0.2	11.17	4734.6	nuORFdb_human	T183756_2:6697344-6697464:+	T183756_2:6697344-6697464:+
C3L-04518_CPTAC_CM_HLAI-W632_BI_20230202_m10	E_C3L-04518_CPTAC_CM_HLAI-W632_BI_EB-Team-20230131-MKP_f00_m12_Slot2-2_1_3978.8329.1383.2	2	2	1	18.66	10.02	7.56	8.64	91.9	9	1	2	241000		Hydrogen	38	(T)	10	ALLGVRGVGK	(-)	10		ALLQRLQK	A/L/L|G|V/R|G\V\G\K	100	10	6	6	3	0	unbiased			28.774803	0.894225	485.3158	969.62	0.0043	4.5	1.6	11	4804.3	smORF_v4|nuORFdb_human	TEN1_17:73975362-73975505:+	TEN1_17:73975362-73975505:+|ENST00000397640.5_1_17:73975334-73975502:+	TEN1	uORF	17:73975362-73975505:+	17
C3L-04518_CPTAC_CM_HLAI-W632_BI_20230202_m11	E_C3L-04518_CPTAC_CM_HLAI-W632_BI_EB-Team-20230131-MKP_f00_m13_Slot2-2_1_3991.8121.1381.2	2	2	1	19.2	11.43	8.24	7.77	90.5	9	1	2	161000		Hydrogen	38	(T)	10	ALLGVRGVGK	(-)	10		ALLQRLQK	A/L/L|G|V/R|G|V\G\K	100	10	6	7	4	0	dual b/y bias			28.059479	0.895806	485.3169	969.62	0.0063	6.5	2	11	4804.3	smORF_v4|nuORFdb_human	TEN1_17:73975362-73975505:+	TEN1_17:73975362-73975505:+|ENST00000397640.5_1_17:73975334-73975502:+	TEN1	uORF	17:73975362-73975505:+	17
C3L-04522_CPTAC_CM_HLAI-W632_BI_20230202_m10	E_C3L-04522_CPTAC_CM_HLAI-W632_BI_EB-Team-20230131-MKP_f00_m12_Slot2-3_1_3980.8461.1389.2	2	4	1	18.56	11.41	6.05	7.15	93.2	9	1	2	202000		Hydrogen	38	(T)	10	ALLGVRGVGK	(-)	10		ALLQRLQK	A/L/L|G|V/R|G\V\G\K	100	10	6	6	3	0	unbiased			29.233271	0.890429	485.3158	969.62	0.0043	4.5	1.6	11	4804.3	smORF_v4|nuORFdb_human	TEN1_17:73975362-73975505:+	TEN1_17:73975362-73975505:+|ENST00000397640.5_1_17:73975334-73975502:+	TEN1	uORF	17:73975362-73975505:+	17
C3L-04522_CPTAC_CM_HLAI-W632_BI_20230202_m11	E_C3L-04522_CPTAC_CM_HLAI-W632_BI_EB-Team-20230131-MKP_f00_m13_Slot2-3_1_3993.8372.1396.2	2	4	1	19.23	10.99	7.7	8.23	91.1	9	1	2	415000		Hydrogen	38	(T)	10	ALLGVRGVGK	(-)	10		ALLQRLQK	A/L/L|G|V/R|G\V\G\K	100	10	6	6	3	0	unbiased			28.923847	0.885975	485.3162	969.62	0.0043	4.5	0.5	11	4804.3	smORF_v4|nuORFdb_human	TEN1_17:73975362-73975505:+	TEN1_17:73975362-73975505:+|ENST00000397640.5_1_17:73975334-73975502:+	TEN1	uORF	17:73975362-73975505:+	17
C3L-04518_CPTAC_CM_HLAI-W632_BI_20230202_m10	E_C3L-04518_CPTAC_CM_HLAI-W632_BI_EB-Team-20230131-MKP_f00_m12_Slot2-2_1_3978.28792.1181.2	2	2	1	13.71		13.71	13.71	78.9	8	1	2	17200		Hydrogen	21	(S)	11	ALLQLLKLIFK	(A)	11			A/L/L|Q|L|L K|L/I|F K	63.6	7	5	8	5	0	dual b/y bias			99.449043	1.021521	650.443	1299.876	0.0025	1.9	-1	10	3686.3	nuORFdb_human	ENST00000344691.8_1_21:36260099-36260198:-	ENST00000344691.8_1_21:36260099-36260198:-
C3L-04522_CPTAC_CM_HLAI-W632_BI_20230202_m10	E_C3L-04522_CPTAC_CM_HLAI-W632_BI_EB-Team-20230131-MKP_f00_m12_Slot2-3_1_3980.28799.1184.2	2	2	1	20.46	4.61	20.46	15.84	92.7	10	1	2	43400		Hydrogen	21	(S)	11	ALLQLLKLIFK	(A)	11		AILSQKKKKKK	A/L/L|Q|L|L-K|L|I|F\K	100	11	7	8	6	1	dual b/y bias			99.476425	1.019918	650.4447	1299.876	0.0065	5	2.1	10	3686.3	nuORFdb_human	ENST00000344691.8_1_21:36260099-36260198:-	ENST00000344691.8_1_21:36260099-36260198:-
C3L-04522_CPTAC_CM_HLAI-W632_BI_20230202_m11	E_C3L-04522_CPTAC_CM_HLAI-W632_BI_EB-Team-20230131-MKP_f00_m13_Slot2-3_1_3993.28779.1196.2	2	1	1	13.53		13.53	13.53	73.8	10	1	2	9940		Hydrogen	21	(S)	11	ALLQLLKLIFK	(A)	11			A/L/L/Q|L|L-K/L|I|F-K	100	11	4	8	4	2	dual b/y bias			99.398224	1.012241	650.4428	1299.876	0.0025	1.9	-2.1	10	3686.3	nuORFdb_human	ENST00000344691.8_1_21:36260099-36260198:-	ENST00000344691.8_1_21:36260099-36260198:-
C3L-02656_CPTAC_CM_HLAI-W632_BI_20230202_m10	E_C3L-02656_CPTAC_CM_HLAI-W632_BI_EB-Team-20230131-MKP_f00_m12_Slot2-1_1_3976.8806.1449.2	2	2	1	12.9	6.19	9.16	6.71	83.3	7	1	1	11400		Hydrogen	40	(A)	9	ALLSHVPRA	(R)	9		LAISPVHRA	A/L/L/S|H|V|P R-A	77.8	7	3	6	3	1	dual b/y bias			30.425602	0.85225	482.2905	963.573	0.0013	1.3	0.4	9.8	9635.6	smORF_v4|nuORFdb_human	GTF2H1_11:18343941-18344215:+	GTF2H1_11:18343941-18344215:+|ENST00000453096.6_1_11:18343889-18344213:+	GTF2H1	uORF	11:18343941-18344215:+	11
C3L-02656_CPTAC_CM_HLAI-W632_BI_20230202_m11	E_C3L-02656_CPTAC_CM_HLAI-W632_BI_EB-Team-20230131-MKP_f00_m13_Slot2-1_1_3989.8513.1453.2	2	5	1	12.85	5.82	8.4	7.02	72.6	7	1	1	25200		Hydrogen	40	(A)	9	ALLSHVPRA	(R)	9		LAISPVHRA	A/L/L|S|H|V|P R-A	77.8	7	4	6	4	1	dual b/y bias			29.407145	0.849971	482.2915	963.573	0.0033	3.4	0	9.8	9635.6	smORF_v4|nuORFdb_human	GTF2H1_11:18343941-18344215:+	GTF2H1_11:18343941-18344215:+|ENST00000453096.6_1_11:18343889-18344213:+	GTF2H1	uORF	11:18343941-18344215:+	11
C3L-04518_CPTAC_CM_HLAI-W632_BI_20230202_m11	E_C3L-04518_CPTAC_CM_HLAI-W632_BI_EB-Team-20230131-MKP_f00_m13_Slot2-2_1_3991.4145.1571.3	3	1	1	8.6	5.16	2.96	3.45	75.2	6	1	3	10600		Hydrogen	35	(K)	10	ALPKRPPLQK	(N)	10		ALPPQPKRKL	A L/P/K/R/P P L-Q-K	50	5	0	4	0	2	y-ion bias			14.331244	0.773543	383.2502	1147.731	0.0045	3.9	-0.6	11.17	11973.2	nuORFdb_human	ENST00000439173.1_X:151928157-151928639:+	ENST00000439173.1_X:151928157-151928639:+
C3L-04518_CPTAC_CM_HLAI-W632_BI_20230202_m10	E_C3L-04518_CPTAC_CM_HLAI-W632_BI_EB-Team-20230131-MKP_f00_m12_Slot2-2_1_3978.15688.1450.2	2	3	1	15.2	9	5.04	6.19	94.3	6	0	1	84100		Hydrogen	20	(R)	9	ALQLSLPTK	(I)	9		ALGTVALALAA	A/L/Q|L/S|L|P T K	66.7	6	3	6	3	0	dual b/y bias			54.189186	0.851362	485.8019	970.593	0.0036	3.7	0.8	8.8	6347.5	nuORFdb_human	ENST00000627532.2_1_2:145277737-145277902:-	ENST00000627532.2_1_2:145277737-145277902:-
C3L-04518_CPTAC_CM_HLAI-W632_BI_20230202_m11	E_C3L-04518_CPTAC_CM_HLAI-W632_BI_EB-Team-20230131-MKP_f00_m13_Slot2-2_1_3991.15567.1441.2	2	4	1	15.26	9.06	6.71	6.2	93.7	7	0	1	125000		Hydrogen	20	(R)	9	ALQLSLPTK	(I)	9		ALGTVALALAA	A/L/Q|L/S|L/P/T K	77.8	7	2	7	2	0	y-ion bias			53.774006	0.857147	485.8029	970.593	0.0056	5.7	1.2	8.8	6347.5	nuORFdb_human	ENST00000627532.2_1_2:145277737-145277902:-	ENST00000627532.2_1_2:145277737-145277902:-
C3L-04522_CPTAC_CM_HLAI-W632_BI_20230202_m10	E_C3L-04522_CPTAC_CM_HLAI-W632_BI_EB-Team-20230131-MKP_f00_m12_Slot2-3_1_3980.6930.1655.3	3	1	1	9.84	6.22	5.81	3.62	69.1	7	1	2	6900		Hydrogen	14	(A)	10	ALRAVTLTAK	(V)	10		LLQRTLKTA	A/L/R\A\V|T|L/T A K	70	7	4	5	2	0	unbiased			23.942835	0.719071	348.5568	1043.657	-0.0007	-0.7	-3.6	11	8165.1	nuORFdb_human	T021682_1:154644219-154644435:+	T021682_1:154644219-154644435:+|T042737_10:64025759-64041479:+
C3L-04522_CPTAC_CM_HLAI-W632_BI_20230202_m11	E_C3L-04522_CPTAC_CM_HLAI-W632_BI_EB-Team-20230131-MKP_f00_m13_Slot2-3_1_3993.6845.1669.3	3	1	1	7.97	4.14	3.78	3.83	68.6	6	1	2	8420		Hydrogen	14	(A)	10	ALRAVTLTAK	(V)	10		LLQRTLKTA	A/L/R A\V|T|L/T A K	50	5	3	5	2	0	unbiased			23.648872	0.710072	348.5573	1043.657	-0.0007	-0.7	-4.7	11	8165.1	nuORFdb_human	T021682_1:154644219-154644435:+	T021682_1:154644219-154644435:+|T042737_10:64025759-64041479:+
C3L-02656_CPTAC_CM_HLAI-W632_BI_20230202_m10	E_C3L-02656_CPTAC_CM_HLAI-W632_BI_EB-Team-20230131-MKP_f00_m12_Slot2-1_1_3976.12687.1524.2	2	1	1	13.56	10.41	5.18	3.16	95.1	7	0	0	7660		Hydrogen	27	(M)	9	ALVSGLHGV	(H)	9		IAVSHVGAV	A/L/V|S|G L/H-G-V	77.8	7	2	5	2	2	y-ion bias			43.824104	0.804177	426.7502	852.494	-0.0011	-1.2	-2.1	6.78	5920.8	nuORFdb_human	ENST00000572179.5_1_17:3623679-3627129:-	ENST00000572179.5_1_17:3623679-3627129:-|ENST00000570360.1_1_17:3626633-3627135:-
C3L-02656_CPTAC_CM_HLAI-W632_BI_20230202_m11	E_C3L-02656_CPTAC_CM_HLAI-W632_BI_EB-Team-20230131-MKP_f00_m13_Slot2-1_1_3989.12458.1519.2	2	2	1	9.16	6.97	3.78	2.19	83.9	7	0	0	12900		Hydrogen	27	(M)	9	ALVSGLHGV	(H)	9		IAVSHVGAV	A/L/V|S/G L/H-G-V	77.8	7	1	5	1	2	y-ion bias			43.028728	0.807546	426.7522	852.494	0.0029	3.5	0.1	6.78	5920.8	nuORFdb_human	ENST00000572179.5_1_17:3623679-3627129:-	ENST00000572179.5_1_17:3623679-3627129:-|ENST00000570360.1_1_17:3626633-3627135:-
C3L-02656_CPTAC_CM_HLAI-W632_BI_20230202_m11	E_C3L-02656_CPTAC_CM_HLAI-W632_BI_EB-Team-20230131-MKP_f00_m13_Slot2-1_1_3989.20439.1321.2	2	1	1	8.56	4.08	3.91	4.48	68	6	1	1	5520		Hydrogen	47	(T)	11	ALWEEVKATSL	(Q)	11		ALWEKVTELGT	A L/W/E/E\V/K A\T S-L	45.5	5	2	4	0	1	y-ion bias			70.587517	0.933726	623.8392	1246.668	0.0029	2.4	-1	4.53	11692.3	nuORFdb_human	ENST00000372635.1_2_X:102631496-102632642:+	ENST00000372635.1_2_X:102631496-102632642:+|ENST00000372634.1_2_X:102631969-102632642:+
C3L-02656_CPTAC_CM_HLAI-W632_BI_20230202_m10	E_C3L-02656_CPTAC_CM_HLAI-W632_BI_EB-Team-20230131-MKP_f00_m12_Slot2-1_1_3976.11040.1496.2	2	1	1	10.9	7	3.92	3.9	75.2	7	1	1	8010		Hydrogen	14	(L)	9	ALWKAPSTA	(G)	9		LAWINAVSA	A/L/W/K/A|P S\T\A	77.8	7	3	5	1	0	unbiased			38.138115	0.822024	472.7635	944.52	0.0007	0.8	-0.1	8.8	3038.5	nuORFdb_human	ENST00000340857.3_1_22:38201468-38201555:+	ENST00000340857.3_1_22:38201468-38201555:+
C3L-02656_CPTAC_CM_HLAI-W632_BI_20230202_m11	E_C3L-02656_CPTAC_CM_HLAI-W632_BI_EB-Team-20230131-MKP_f00_m13_Slot2-1_1_3989.10831.1494.2	2	1	1	14.35	6.78	7.56	7.57	81	8	1	1	7700		Hydrogen	14	(L)	9	ALWKAPSTA	(G)	9		ASARIQDAL	A/L/W|K|A|P\S\T\A	100	9	6	5	3	0	dual b/y bias			37.409229	0.823607	472.7648	944.52	0.0027	2.9	-0.5	8.8	3038.5	nuORFdb_human	ENST00000340857.3_1_22:38201468-38201555:+	ENST00000340857.3_1_22:38201468-38201555:+
C3L-04518_CPTAC_CM_HLAI-W632_BI_20230202_m11	E_C3L-04518_CPTAC_CM_HLAI-W632_BI_EB-Team-20230131-MKP_f00_m13_Slot2-2_1_3991.8939.1576.3	3	1	1	11.08	7.52	5.19	3.56	80.5	10	1	3	9080		Hydrogen	117	(S)	11	ALWRPPSKVYK	(V)	11		ALWRSLSREVK	A/L/W/R/P-P/S-K-V/Y-K	100	11	0	6	0	4	y-ion bias			30.884119	0.770142	448.9327	1344.779	0.0058	4.3	-0.2	10.29	26073.1	smORF_v4	LOC100996842_17:7485527-7486623:-	LOC100996842_17:7485527-7486623:-	LOC100996842	lncRNA	17:7485527-7486623:-	17
C3L-04522_CPTAC_CM_HLAI-W632_BI_20230202_m10	E_C3L-04522_CPTAC_CM_HLAI-W632_BI_EB-Team-20230131-MKP_f00_m12_Slot2-3_1_3980.9265.1551.3	3	3	1	8.64	6.96	2.23	1.68	76.3	7	1	3	36600		Hydrogen	117	(S)	11	ALWRPPSKVYK	(V)	11		VAHLQTVQHKLA	A/L/W/R-P/P S K V/Y-K	63.6	7	0	5	0	2	y-ion bias			32.008751	0.786702	448.9322	1344.779	0.0028	2.1	-0.8	10.29	26073.1	smORF_v4	LOC100996842_17:7485527-7486623:-	LOC100996842_17:7485527-7486623:-	LOC100996842	lncRNA	17:7485527-7486623:-	17
C3L-04522_CPTAC_CM_HLAI-W632_BI_20230202_m11	E_C3L-04522_CPTAC_CM_HLAI-W632_BI_EB-Team-20230131-MKP_f00_m13_Slot2-3_1_3993.9198.1549.3	3	5	1	11.88	9.17	4.84	2.71	88.6	7	1	3	57000		Hydrogen	117	(S)	11	ALWRPPSKVYK	(V)	11		ALWRSLSREVK	A/L/W/R|P\P S K V/Y-K	63.6	7	2	5	1	1	y-ion bias			31.778131	0.787951	448.9319	1344.779	0.0028	2.1	-1.9	10.29	26073.1	smORF_v4	LOC100996842_17:7485527-7486623:-	LOC100996842_17:7485527-7486623:-	LOC100996842	lncRNA	17:7485527-7486623:-	17
C3L-04518_CPTAC_CM_HLAI-W632_BI_20230202_m10	E_C3L-04518_CPTAC_CM_HLAI-W632_BI_EB-Team-20230131-MKP_f00_m12_Slot2-2_1_3978.8142.1403.2	2	2	1	15.34	9.1	5.16	6.24	90	8	1	2	121000		Hydrogen	142	(N)	9	ALYGGRILK	(-)	9		AIRFKDLK	A/L/Y|G/G/R\I\L\K	100	9	4	5	1	0	unbiased			28.1294	0.881596	495.8102	990.61	0.0032	3.3	0.4	9.99	17321.2	nuORFdb_human	ENST00000318524.6_1_9:33294912-33295365:+	ENST00000318524.6_1_9:33294912-33295365:+
C3L-04518_CPTAC_CM_HLAI-W632_BI_20230202_m11	E_C3L-04518_CPTAC_CM_HLAI-W632_BI_EB-Team-20230131-MKP_f00_m13_Slot2-2_1_3991.7887.1406.2	2	2	1	14.38	8.96	4.31	5.42	88.6	8	1	2	64800		Hydrogen	142	(N)	9	ALYGGRILK	(-)	9		AIRFKDLK	A/L/Y|G/G/R\I\L\K	100	9	4	5	1	0	unbiased			27.25186	0.879711	495.8116	990.61	0.0072	7.3	2.8	9.99	17321.2	nuORFdb_human	ENST00000318524.6_1_9:33294912-33295365:+	ENST00000318524.6_1_9:33294912-33295365:+
C3L-04522_CPTAC_CM_HLAI-W632_BI_20230202_m10	E_C3L-04522_CPTAC_CM_HLAI-W632_BI_EB-Team-20230131-MKP_f00_m12_Slot2-3_1_3980.8241.1417.2	2	6	1	16.5	10.47	4.97	6.03	90.7	8	1	2	295000		Hydrogen	142	(N)	9	ALYGGRILK	(-)	9		AIRFKDLK	A/L/Y|G/G/R\I|L\K	100	9	4	6	2	0	unbiased			28.471039	0.872999	495.81	990.61	0.0032	3.3	0.4	9.99	17321.2	nuORFdb_human	ENST00000318524.6_1_9:33294912-33295365:+	ENST00000318524.6_1_9:33294912-33295365:+
C3L-04522_CPTAC_CM_HLAI-W632_BI_20230202_m11	E_C3L-04522_CPTAC_CM_HLAI-W632_BI_EB-Team-20230131-MKP_f00_m13_Slot2-3_1_3993.8153.1420.2	2	5	1	16.96	11.62	4.26	5.34	90.1	8	1	2	214000		Hydrogen	142	(N)	9	ALYGGRILK	(-)	9		AIRFKDLK	A/L/Y|G/G/R\I|L\K	100	9	4	6	2	0	unbiased			28.167982	0.870502	495.811	990.61	0.0052	5.3	1.3	9.99	17321.2	nuORFdb_human	ENST00000318524.6_1_9:33294912-33295365:+	ENST00000318524.6_1_9:33294912-33295365:+
C3L-04522_CPTAC_CM_HLAI-W632_BI_20230202_m11	E_C3L-04522_CPTAC_CM_HLAI-W632_BI_EB-Team-20230131-MKP_f00_m13_Slot2-3_1_3993.15390.1555.3	3	1	1	8.66	3.22	5.44	5.44	70.3	7	1	2	6110		Hydrogen	32	(N)	11	AMDTVWITMRK	(R)	11		AENIPVIPLSDSP	A/M/D/T V|W/I/T/M R K	54.5	6	1	7	1	0	y-ion bias			53.157711	0.783819	451.2364	1351.686	0.0074	5.4	1.4	8.79	7365.7	nuORFdb_human	ENST00000610426.4_1_5:74063129-74064879:+	ENST00000610426.4_1_5:74063129-74064879:+
C3L-04518_CPTAC_CM_HLAI-W632_BI_20230202_m10	E_C3L-04518_CPTAC_CM_HLAI-W632_BI_EB-Team-20230131-MKP_f00_m12_Slot2-2_1_3978.17188.1540.3	3	1	1	9.92	5.91	4.84	4.01	72.6	6	1	2	3890	M14m	Hydrogen	13	(I)	11	AmISISSLWRK	(S)	11		VVFADSKGLSLTA	A/m/I/S I/S/S/L W R K	45.5	5	0	6	0	0	y-ion bias		m:Oxidized methionine	59.370937	0.793524	436.5759	1291.719	15.9943	-0.4	-3.3	11	2922.5	nuORFdb_human	ENST00000448844.1_1:143392636-143394048:+	ENST00000448844.1_1:143392636-143394048:+|ENST00000610091.1_1:142697815-142699322:-|ENST00000435913.1_1:143194284-143196529:-|ENST00000399720.4_1_4:49489055-49490575:-
C3L-04518_CPTAC_CM_HLAI-W632_BI_20230202_m11	E_C3L-04518_CPTAC_CM_HLAI-W632_BI_EB-Team-20230131-MKP_f00_m13_Slot2-2_1_3991.17027.1550.3	3	1	1	11.82		11.82	11.82	61.4	7	1	2	5920	M14m	Hydrogen	13	(I)	11	AmISISSLWRK	(S)	11			A/m/I/S I|S/S/L/W R K	54.5	6	1	7	1	0	y-ion bias		m:Oxidized methionine	58.815361	0.78746	436.5784	1291.719	16.0003	4.2	-0.3	11	2922.5	nuORFdb_human	ENST00000448844.1_1:143392636-143394048:+	ENST00000448844.1_1:143392636-143394048:+|ENST00000610091.1_1:142697815-142699322:-|ENST00000435913.1_1:143194284-143196529:-|ENST00000399720.4_1_4:49489055-49490575:-
C3L-04522_CPTAC_CM_HLAI-W632_BI_20230202_m10	E_C3L-04522_CPTAC_CM_HLAI-W632_BI_EB-Team-20230131-MKP_f00_m12_Slot2-3_1_3980.8284.853.1	1	1	1	8.48	5.66	1.14	2.82	68.8	7	0	0	1270		Hydrogen	13	(A)	9	APAAAGAAL	(H)	9		AAAPAAGAI	A/P/A A|A\G\A\A\L	77.8	7	5	3	1	0	unbiased			28.619453	1.222868	712.4041	712.399	0.0052	7.3	4.4	5.57	22186.6	nuORFdb_human	ENST00000461415.5_1_3:183962900-183966669:-	ENST00000461415.5_1_3:183962900-183966669:-|ENST00000414845.5_1_3:183961725-183966669:-|ENST00000397676.7_1_3:183963587-183966660:-
C3L-04531_CPTAC_CM_HLAI-W632_BI_20230202_m10	E_C3L-04531_CPTAC_CM_HLAI-W632_BI_EB-Team-20230131-MKP_f00_m12_Slot2-5_1_3984.8234.842.1	1	2	1	13.71	10.89	1.95	2.81	90.6	7	0	0	6050		Hydrogen	13	(A)	9	APAAAGAAL	(H)	9		AAAPAAGAI	A/P A|A|A\G\A\A\L	77.8	7	6	3	2	0	b-ion bias			28.451839	1.229951	712.4005	712.399	0.0012	1.7	-1.5	5.57	22186.6	nuORFdb_human	ENST00000461415.5_1_3:183962900-183966669:-	ENST00000461415.5_1_3:183962900-183966669:-|ENST00000414845.5_1_3:183961725-183966669:-|ENST00000397676.7_1_3:183963587-183966660:-
C3L-04531_CPTAC_CM_HLAI-W632_BI_20230202_m11	E_C3L-04531_CPTAC_CM_HLAI-W632_BI_EB-Team-20230131-MKP_f00_m13_Slot2-5_1_3997.8194.867.1	1	1	1	11.88	10.37	0.94	1.51	86.9	7	0	0	3250		Hydrogen	13	(A)	9	APAAAGAAL	(H)	9		AAAPAAGAI	A/P A|A|A\G\A\A\L	77.8	7	6	3	2	0	b-ion bias			28.31661	1.21477	712.3992	712.399	0.0002	0.3	-3	5.57	22186.6	nuORFdb_human	ENST00000461415.5_1_3:183962900-183966669:-	ENST00000461415.5_1_3:183962900-183966669:-|ENST00000414845.5_1_3:183961725-183966669:-|ENST00000397676.7_1_3:183963587-183966660:-
C3L-04518_CPTAC_CM_HLAI-W632_BI_20230202_m10	E_C3L-04518_CPTAC_CM_HLAI-W632_BI_EB-Team-20230131-MKP_f00_m12_Slot2-2_1_3978.16039.716.1	1	2	1	13.6	8.41	5.62	5.18	93.5	8	0	0	12000		Hydrogen	75	(R)	9	APAGPVGVL	(C)	9		APNLGPVL	A/P/A/G/P\V\G\V\L	100	9	4	4	0	0	unbiased			55.400703	1.305577	780.4627	780.461	0.0016	2	-0.9	5.57	11272.8	nuORFdb_human	ENST00000343666.5_1_9:140099699-140100026:-	ENST00000343666.5_1_9:140099699-140100026:-
C3L-04518_CPTAC_CM_HLAI-W632_BI_20230202_m11	E_C3L-04518_CPTAC_CM_HLAI-W632_BI_EB-Team-20230131-MKP_f00_m13_Slot2-2_1_3991.15921.720.1	1	2	1	13.12	7.06	4.74	6.06	88.6	8	0	0	13200		Hydrogen	75	(R)	9	APAGPVGVL	(C)	9		APQPGVVL	A/P/A/G|P\V\G\V\L	100	9	5	4	1	0	unbiased			54.995937	1.302764	780.4648	780.461	0.0036	4.6	0.1	5.57	11272.8	nuORFdb_human	ENST00000343666.5_1_9:140099699-140100026:-	ENST00000343666.5_1_9:140099699-140100026:-
C3L-04531_CPTAC_CM_HLAI-W632_BI_20230202_m10	E_C3L-04531_CPTAC_CM_HLAI-W632_BI_EB-Team-20230131-MKP_f00_m12_Slot2-5_1_3984.16127.710.1	1	1	1	11.55	7.01	4.54	4.54	85.2	8	0	0	2140		Hydrogen	75	(R)	9	APAGPVGVL	(C)	9		qKGLAPAL	A/P/A/G/P\V\G\V\L	100	9	4	4	0	0	unbiased			55.706928	1.309076	780.461	780.461	-0.0004	-0.5	-3.7	5.57	11272.8	nuORFdb_human	ENST00000343666.5_1_9:140099699-140100026:-	ENST00000343666.5_1_9:140099699-140100026:-
C3L-04531_CPTAC_CM_HLAI-W632_BI_20230202_m10	E_C3L-04531_CPTAC_CM_HLAI-W632_BI_EB-Team-20230131-MKP_f00_m12_Slot2-5_1_3984.10100.1552.2	2	2	1	10.08	7.13	1.56	2.95	86.1	5	0	0	44200		Hydrogen	29	(S)	9	APAGVSLAW	(S)	9		AAPSLLNW	A/P/A/G V S L\A|W	55.6	5	2	4	1	0	y-ion bias			34.893936	0.786132	436.2382	871.467	0.0015	1.7	-1.5	5.57	4626.4	nuORFdb_human	ENST00000417626.6_1_3:50329737-50329869:-	ENST00000417626.6_1_3:50329737-50329869:-|ENST00000436390.5_1_3:50329737-50330021:-
C3L-04531_CPTAC_CM_HLAI-W632_BI_20230202_m11	E_C3L-04531_CPTAC_CM_HLAI-W632_BI_EB-Team-20230131-MKP_f00_m13_Slot2-5_1_3997.10049.1568.2	2	1	1	10.16	7.39	1.56	2.76	85.3	5	0	0	12400		Hydrogen	29	(S)	9	APAGVSLAW	(S)	9		AVPAAKmPA	A/P/A/G V S L\A\W	55.6	5	2	3	0	0	unbiased			34.720638	0.775844	436.2383	871.467	0.0015	1.7	-1.6	5.57	4626.4	nuORFdb_human	ENST00000417626.6_1_3:50329737-50329869:-	ENST00000417626.6_1_3:50329737-50329869:-|ENST00000436390.5_1_3:50329737-50330021:-
C3L-04518_CPTAC_CM_HLAI-W632_BI_20230202_m10	E_C3L-04518_CPTAC_CM_HLAI-W632_BI_EB-Team-20230131-MKP_f00_m12_Slot2-2_1_3978.11801.1536.2	2	1	1	8.78	4.94	3.83	3.83	72	5	1	1	7940		Hydrogen	96	(A)	9	APAPKLAAL	(S)	9		APGLGPVKL	A/P/A/P K L A\A\L	55.6	5	2	3	0	0	unbiased			40.766544	0.79659	426.2718	851.535	0.0018	2.1	-0.8	8.8	15723.9	nuORFdb_human	ENST00000397637.5_1_21:48055700-48056138:+	ENST00000397637.5_1_21:48055700-48056138:+
C3L-04518_CPTAC_CM_HLAI-W632_BI_20230202_m11	E_C3L-04518_CPTAC_CM_HLAI-W632_BI_EB-Team-20230131-MKP_f00_m13_Slot2-2_1_3991.11610.1534.2	2	1	1	9.95	3.82	6.13	6.13	71.4	7	1	1	8220		Hydrogen	96	(A)	9	APAPKLAAL	(S)	9		APGLGPVKL	A/P/A/P/K L\A\A\L	77.8	7	3	4	0	0	unbiased			40.108192	0.797478	426.2728	851.535	0.0038	4.5	0	8.8	15723.9	nuORFdb_human	ENST00000397637.5_1_21:48055700-48056138:+	ENST00000397637.5_1_21:48055700-48056138:+
C3L-04531_CPTAC_CM_HLAI-W632_BI_20230202_m10	E_C3L-04531_CPTAC_CM_HLAI-W632_BI_EB-Team-20230131-MKP_f00_m12_Slot2-5_1_3984.11656.1462.2	2	1	1	12.3	11.18	1.07	1.13	83.8	6	1	1	9090		Hydrogen	3	(A)	9	APCRLSLVA	(-)	9		AVGVSDGVLVA	A/P/C R L\S\L\V\A	66.7	6	4	2	0	0	b-ion bias	Carbamidomethylation	C:Carbamidomethylation,	40.266197	0.843788	493.7794	986.545	0.0056	5.6	2.4	9.79	1188.5	nuORFdb_human	ENST00000415954.6_1_6:74171485-74171518:+	ENST00000415954.6_1_6:74171485-74171518:+|ENST00000442897.6_1_6:74171485-74175944:+
C3L-04518_CPTAC_CM_HLAI-W632_BI_20230202_m10	E_C3L-04518_CPTAC_CM_HLAI-W632_BI_EB-Team-20230131-MKP_f00_m12_Slot2-2_1_3978.21640.1439.2	2	1	1	12.18	9.35	2.45	2.83	83.6	6	1	1	8330		Hydrogen	92	(G)	9	APGLRLLQL	(G)	9		AVAIIPRGAL	A/P/G L|R L\L|Q\L	55.6	5	4	4	2	0	unbiased			74.742065	0.858361	490.8171	980.625	0.0016	1.6	-1.3	9.79	49147.7	nuORFdb_human	ENST00000477647.1_1_3:122514002-122598222:+	ENST00000477647.1_1_3:122514002-122598222:+|ENST00000261038.5_1_3:122514002-122525788:+
C3L-04518_CPTAC_CM_HLAI-W632_BI_20230202_m11	E_C3L-04518_CPTAC_CM_HLAI-W632_BI_EB-Team-20230131-MKP_f00_m13_Slot2-2_1_3991.21493.1447.2	2	1	1	10.63	8.6	1.3	2.03	81	6	1	1	7760		Hydrogen	92	(G)	9	APGLRLLQL	(G)	9		AVAIIPRGAL	A/P/G L/R L\L\Q\L	55.6	5	3	3	0	0	unbiased			74.242065	0.85354	490.8189	980.625	0.0056	5.7	1.2	9.79	49147.7	nuORFdb_human	ENST00000477647.1_1_3:122514002-122598222:+	ENST00000477647.1_1_3:122514002-122598222:+|ENST00000261038.5_1_3:122514002-122525788:+
C3L-02656_CPTAC_CM_HLAI-W632_BI_20230202_m10	E_C3L-02656_CPTAC_CM_HLAI-W632_BI_EB-Team-20230131-MKP_f00_m12_Slot2-1_1_3976.17319.651.1	1	1	1	8.69	5.32	3.75	3.37	77.2	7	0	0	6420		Hydrogen	55	(R)	9	APGPADPLL	(Q)	9		APGGPELLP	A/P/G/P\A-D|P-L\L	100	9	3	4	1	2	unbiased			59.819328	1.34429	850.4651	850.467	-0.0019	-2.2	-3.1	3.8	46294.8	nuORFdb_human	ENST00000525701.5_1_11:494693-500690:-	ENST00000525701.5_1_11:494693-500690:-|ENST00000531223.1_1_11:499827-500624:-
C3L-02656_CPTAC_CM_HLAI-W632_BI_20230202_m11	E_C3L-02656_CPTAC_CM_HLAI-W632_BI_EB-Team-20230131-MKP_f00_m13_Slot2-1_1_3989.17143.647.1	1	3	1	11.1	7.22	4.46	3.88	82.5	8	0	0	14300		Hydrogen	55	(R)	9	APGPADPLL	(Q)	9		APPDAGLPL	A/P/G/P\A\D\P-L\L	100	9	4	3	0	1	unbiased			59.206665	1.346296	850.4671	850.467	0.0001	0.1	-3.3	3.8	46294.8	nuORFdb_human	ENST00000525701.5_1_11:494693-500690:-	ENST00000525701.5_1_11:494693-500690:-|ENST00000531223.1_1_11:499827-500624:-
C3L-04518_CPTAC_CM_HLAI-W632_BI_20230202_m11	E_C3L-04518_CPTAC_CM_HLAI-W632_BI_EB-Team-20230131-MKP_f00_m13_Slot2-2_1_3991.15400.1466.2	2	1	1	14.59	10.64	4.47	3.95	89	9	1	1	6760		Hydrogen	4	(A)	10	APGSDRLLGL	(R)	10		APGRDLTVGI	A/P/G/S/D/R\L\L\G\L	100	10	4	5	0	0	unbiased			53.196804	0.841517	499.7877	998.563	0.0058	5.8	1.3	5.88	1743	nuORFdb_human	ENST00000530942.1_1_11:46639135-46639186:+	ENST00000530942.1_1_11:46639135-46639186:+
C3L-04531_CPTAC_CM_HLAI-W632_BI_20230202_m10	E_C3L-04531_CPTAC_CM_HLAI-W632_BI_EB-Team-20230131-MKP_f00_m12_Slot2-5_1_3984.15640.1462.2	2	2	1	9.51	7.43	1.03	2.08	61.6	7	1	1	18500		Hydrogen	4	(A)	10	APGSDRLLGL	(R)	10		APGRDLTVGI	A/P/G/S/D R L\L\G\L	70	7	3	4	0	0	unbiased			54.026066	0.843745	499.7851	998.563	-0.0002	-0.2	-3.4	5.88	1743	nuORFdb_human	ENST00000530942.1_1_11:46639135-46639186:+	ENST00000530942.1_1_11:46639135-46639186:+
C3L-04531_CPTAC_CM_HLAI-W632_BI_20230202_m11	E_C3L-04531_CPTAC_CM_HLAI-W632_BI_EB-Team-20230131-MKP_f00_m13_Slot2-5_1_3997.9010.1559.2	2	1	1	10.87	6.81	3.79	4.06	73.2	5	0	0	5340		Hydrogen	237	(A)	9	APHPLPNVA	(L)	9		RAEALWVA	A P H\P L\P\N\V\A	44.4	4	5	0	0	0	b-ion bias			31.133854	0.781227	458.2558	915.505	0	0.1	-3.2	6.78	26173.9	nuORFdb_human	ENST00000575282.5_1_17:78185753-78186503:-	ENST00000575282.5_1_17:78185753-78186503:-|ENST00000570923.1_1_17:78185753-78194107:-
C3L-04518_CPTAC_CM_HLAI-W632_BI_20230202_m10	E_C3L-04518_CPTAC_CM_HLAI-W632_BI_EB-Team-20230131-MKP_f00_m12_Slot2-2_1_3978.11435.1591.3	3	1	1	8.86	5.75	3.11	3.11	73.9	6	1	2	8600	M42m	Hydrogen	38	(S)	9	APKLmVRPF	(-)	9		PAKISRKGmA	A/P/K/L/m V/R-P F	55.6	5	0	5	0	1	y-ion bias		m:Oxidized methionine	39.502815	0.760375	358.8769	1058.618	15.9985	3.3	0.4	11	4860.5	nuORFdb_human	ENST00000404933.6_1_X:21958871-21985334:+	ENST00000404933.6_1_X:21958871-21985334:+
C3L-04518_CPTAC_CM_HLAI-W632_BI_20230202_m11	E_C3L-04518_CPTAC_CM_HLAI-W632_BI_EB-Team-20230131-MKP_f00_m13_Slot2-2_1_3991.11177.1579.3	3	1	1	7.39	4.1	3.41	3.28	57.7	6	1	2	7190	M42m	Hydrogen	38	(S)	9	APKLmVRPF	(-)	9		PAKISRKGmA	A/P/K/L/m/V/R P F	66.7	6	0	6	0	0	y-ion bias		m:Oxidized methionine	38.613148	0.768377	358.8777	1058.618	16.0015	6.1	1.6	11	4860.5	nuORFdb_human	ENST00000404933.6_1_X:21958871-21985334:+	ENST00000404933.6_1_X:21958871-21985334:+
C3L-04518_CPTAC_CM_HLAI-W632_BI_20230202_m10	E_C3L-04518_CPTAC_CM_HLAI-W632_BI_EB-Team-20230131-MKP_f00_m12_Slot2-2_1_3978.8967.1452.2	2	2	1	15.66	12.15	3.36	3.51	83.8	7	1	1	70000		Hydrogen	22	(R)	10	APKSSSGFSL	(-)	10		APDAAPAPASI	A/P/K/S S S\G|F\S\L	70	7	4	4	1	0	unbiased			30.978762	0.850619	490.7576	980.505	0.004	4.1	1.2	8.8	3409	nuORFdb_human	ENST00000565420.5_1_16:18800314-18800410:-	ENST00000565420.5_1_16:18800314-18800410:-
C3L-04518_CPTAC_CM_HLAI-W632_BI_20230202_m11	E_C3L-04518_CPTAC_CM_HLAI-W632_BI_EB-Team-20230131-MKP_f00_m13_Slot2-2_1_3991.8757.1437.2	2	3	1	13.71	12.09	2.43	1.62	84.8	6	1	1	9820		Hydrogen	22	(R)	10	APKSSSGFSL	(-)	10		APDAAPAPASI	A/P/K S S S\G\F|S\L	60	6	4	3	1	0	unbiased			30.255018	0.859844	490.7577	980.505	0.004	4.1	-0.4	8.8	3409	nuORFdb_human	ENST00000565420.5_1_16:18800314-18800410:-	ENST00000565420.5_1_16:18800314-18800410:-
C3L-04531_CPTAC_CM_HLAI-W632_BI_20230202_m10	E_C3L-04531_CPTAC_CM_HLAI-W632_BI_EB-Team-20230131-MKP_f00_m12_Slot2-5_1_3984.9067.1448.2	2	3	1	18.68	14.07	7.11	4.61	93.7	8	1	1	56700		Hydrogen	22	(R)	10	APKSSSGFSL	(-)	10		APDAAPAPASI	A/P/K/S/S S\G\F|S\L	80	8	4	5	1	0	unbiased			31.326899	0.852697	490.7567	980.505	0.002	2	-1.2	8.8	3409	nuORFdb_human	ENST00000565420.5_1_16:18800314-18800410:-	ENST00000565420.5_1_16:18800314-18800410:-
C3L-04531_CPTAC_CM_HLAI-W632_BI_20230202_m11	E_C3L-04531_CPTAC_CM_HLAI-W632_BI_EB-Team-20230131-MKP_f00_m13_Slot2-5_1_3997.9034.1472.2	2	2	1	18.07	15.4	5.17	2.67	97.3	6	1	1	63100		Hydrogen	22	(R)	10	APKSSSGFSL	(-)	10		APDAAPAPASI	A/P/K S\S S G\F|S\L	50	5	4	3	1	0	unbiased			31.216681	0.837538	490.7576	980.505	0.004	4.1	0.8	8.8	3409	nuORFdb_human	ENST00000565420.5_1_16:18800314-18800410:-	ENST00000565420.5_1_16:18800314-18800410:-
C3L-04531_CPTAC_CM_HLAI-W632_BI_20230202_m11	E_C3L-04531_CPTAC_CM_HLAI-W632_BI_EB-Team-20230131-MKP_f00_m13_Slot2-5_1_3997.8490.1477.2	2	1	1	11.47	10.11	4.03	1.36	94.3	6	1	1	8560		Hydrogen	35	(S)	9	APLLQPRAA	(L)	9		LPALQRAPA	A/P/L|L|Q|P R-A A	55.6	5	3	5	3	1	dual b/y bias			29.33823	0.834473	468.7851	936.562	0.0002	0.2	-3.1	9.79	6720.9	nuORFdb_human	ENST00000257700.6_1_7:105172682-105177020:+	ENST00000257700.6_1_7:105172682-105177020:+
C3L-04518_CPTAC_CM_HLAI-W632_BI_20230202_m10	E_C3L-04518_CPTAC_CM_HLAI-W632_BI_EB-Team-20230131-MKP_f00_m12_Slot2-2_1_3978.19944.1443.2	2	1	1	13.12	9.46	3.32	3.66	86.8	6	1	1	6500		Hydrogen	14	(R)	9	APLPRVTLL	(P)	9		PALRLPSLL	A/P/L|P R V\T|L\L	66.7	6	4	4	2	0	unbiased			68.887657	0.856183	490.3202	979.63	0.0028	2.9	0	9.79	3323.9	smORF_v4|nuORFdb_human	TRIM62_1:33647158-33647253:-	TRIM62_1:33647158-33647253:-|ENST00000291416.9_1_1:33647160-33647253:-	TRIM62	uORF	1:33647158-33647253:-	1
C3L-04518_CPTAC_CM_HLAI-W632_BI_20230202_m11	E_C3L-04518_CPTAC_CM_HLAI-W632_BI_EB-Team-20230131-MKP_f00_m13_Slot2-2_1_3991.19766.1438.2	2	1	1	12.03	8.56	3.03	3.47	83.1	5	1	1	6520		Hydrogen	14	(R)	9	APLPRVTLL	(P)	9		PALRLPSLL	A/P/L|P R V T\L\L	55.6	5	3	3	1	0	unbiased			68.278587	0.85951	490.321	979.63	0.0048	4.9	0.4	9.79	3323.9	smORF_v4|nuORFdb_human	TRIM62_1:33647158-33647253:-	TRIM62_1:33647158-33647253:-|ENST00000291416.9_1_1:33647160-33647253:-	TRIM62	uORF	1:33647158-33647253:-	1
C3L-04531_CPTAC_CM_HLAI-W632_BI_20230202_m10	E_C3L-04531_CPTAC_CM_HLAI-W632_BI_EB-Team-20230131-MKP_f00_m12_Slot2-5_1_3984.14113.538.1	1	1	1	13.94	8.39	6.85	5.55	91.3	6	0	0	2830		Hydrogen	2	(M)	9	APLYQVAAA	(E)	9		VLYQPAAAA	A P L\Y|Q\V\A\A\A	66.7	6	6	1	1	0	b-ion bias			48.753136	1.410772	903.4947	903.493	0.0016	1.7	-1.5	5.57	1597.8	nuORFdb_human	ENST00000489392.1_1_9:136216448-136216496:+	ENST00000489392.1_1_9:136216448-136216496:+
C3L-04518_CPTAC_CM_HLAI-W632_BI_20230202_m10	E_C3L-04518_CPTAC_CM_HLAI-W632_BI_EB-Team-20230131-MKP_f00_m12_Slot2-2_1_3978.22989.545.1	1	1	1	11.55	6.55	2.03	5	85.3	7	0	0	2470		Hydrogen	2	(M)	9	APMGTLSII	(-)	9		AQSRGASLL	A/P/M/G T\L\S\I\I	77.8	7	4	3	0	0	unbiased			79.405128	1.406782	902.5019	902.502	0.0004	0.5	-2.4	5.57	1033.3	nuORFdb_human	ENST00000621355.4_1_20:4158033-4158063:+	ENST00000621355.4_1_20:4158033-4158063:+
C3L-04518_CPTAC_CM_HLAI-W632_BI_20230202_m10	E_C3L-04518_CPTAC_CM_HLAI-W632_BI_EB-Team-20230131-MKP_f00_m12_Slot2-2_1_3978.19349.550.1	1	1	1	9.53	7.06	3.82	2.47	69.8	6	0	0	3340	M4m	Hydrogen	2	(M)	9	APmGTLSII	(-)	9		GPTmALSIL	A/P/m G T\L\S\I\I	66.7	6	4	2	0	0	b-ion bias		m:Oxidized methionine	66.832489	1.403938	918.4987	902.502	15.9974	2.7	-0.2	5.57	1033.3	nuORFdb_human	ENST00000621355.4_1_20:4158033-4158063:+	ENST00000621355.4_1_20:4158033-4158063:+
C3L-04531_CPTAC_CM_HLAI-W632_BI_20230202_m10	E_C3L-04531_CPTAC_CM_HLAI-W632_BI_EB-Team-20230131-MKP_f00_m12_Slot2-5_1_3984.15241.527.1	1	1	1	12	5.95	5.11	6.05	85.3	7	0	0	3900		Hydrogen	4	(A)	9	APMSVNLDA	(-)	9		GWLENIDA	A/P M|S-V|N\L\D\A	77.8	7	5	3	2	1	unbiased			52.648296	1.417052	917.4404	917.44	0.0003	0.3	-2.9	3.8	1232.5	nuORFdb_human	ENST00000585860.2_3_19:37656579-37660760:-	ENST00000585860.2_3_19:37656579-37660760:-
C3L-04531_CPTAC_CM_HLAI-W632_BI_20230202_m10	E_C3L-04531_CPTAC_CM_HLAI-W632_BI_EB-Team-20230131-MKP_f00_m12_Slot2-5_1_3984.6497.1443.2	2	1	1	11.66	8.59	1.52	3.07	73.8	6	0	0	11000		Hydrogen	1121	(R)	11	APPPVGWGGAL	(G)	11		FIPSmAVGAI	A/P/P P V|G W G|G\A\L	45.5	5	4	4	2	0	unbiased			22.454439	0.85596	511.2779	1021.547	0.0022	2.1	-1.1	5.57	127159.4	nuORFdb_human	ENST00000498611.5_1_22:50657979-50682900:-	ENST00000498611.5_1_22:50657979-50682900:-
C3L-04531_CPTAC_CM_HLAI-W632_BI_20230202_m10	E_C3L-04531_CPTAC_CM_HLAI-W632_BI_EB-Team-20230131-MKP_f00_m12_Slot2-5_1_3984.7303.1459.2	2	1	1	9.95	7.87	0.25	2.08	84.9	5	1	1	8280		Hydrogen	29	(A)	10	APQAPAARAL	(P)	10		AAPGAPKRTP	A/P/Q|A|P/A-A R A L	60	6	2	5	2	1	y-ion bias			25.237305	0.845608	483.2805	965.553	0.002	2.1	-1.1	9.79	12379.9	nuORFdb_human	ENST00000164227.9_1_19:45252055-45254595:+	ENST00000164227.9_1_19:45252055-45254595:+
C3L-04531_CPTAC_CM_HLAI-W632_BI_20230202_m11	E_C3L-04531_CPTAC_CM_HLAI-W632_BI_EB-Team-20230131-MKP_f00_m13_Slot2-5_1_3997.7269.1488.2	2	1	1	9.44	7.56	0.74	1.88	78	6	1	1	6390		Hydrogen	29	(A)	10	APQAPAARAL	(P)	10		APAQLRAAPA	A/P/Q|A|P/A-A R-A L	60	6	2	5	2	2	y-ion bias			25.118145	0.827459	483.2813	965.553	0.002	2.1	-1.2	9.79	12379.9	nuORFdb_human	ENST00000164227.9_1_19:45252055-45254595:+	ENST00000164227.9_1_19:45252055-45254595:+
C3L-04531_CPTAC_CM_HLAI-W632_BI_20230202_m10	E_C3L-04531_CPTAC_CM_HLAI-W632_BI_EB-Team-20230131-MKP_f00_m12_Slot2-5_1_3984.4953.1523.2	2	1	1	11.31	9.24	1.02	2.07	85.3	6	1	1	47800		Hydrogen	24	(A)	9	APQPRSLAA	(A)	9		APQSPRALA	A/P/Q|P/R S L\A\A	66.7	6	3	4	1	0	unbiased			17.121193	0.804934	455.76	910.51	0.0022	2.5	-0.7	9.79	4869.4	nuORFdb_human	ENST00000620139.4_1_2:216878040-216878193:-	ENST00000620139.4_1_2:216878040-216878193:-
C3L-04531_CPTAC_CM_HLAI-W632_BI_20230202_m10	E_C3L-04531_CPTAC_CM_HLAI-W632_BI_EB-Team-20230131-MKP_f00_m12_Slot2-5_1_3984.9202.1446.2	2	2	1	12.72	6.71	5.69	6.01	84.5	6	1	1	20700		Hydrogen	3	(V)	11	APRAAPPAGAF	(L)	11		LGMIGLFGAF	A P R A A|P\P\A|G\A\F	54.5	6	6	2	2	0	b-ion bias			31.79369	0.854376	513.2808	1025.553	0.002	2	-1.2	9.79	3653.2	nuORFdb_human	ENST00000523985.5_1_6:100009545-100016464:-	ENST00000523985.5_1_6:100009545-100016464:-|ENST00000369217.8_1_6:100014911-100016464:-|ENST00000520371.5_1_6:100010803-100016494:-
C3L-04531_CPTAC_CM_HLAI-W632_BI_20230202_m11	E_C3L-04531_CPTAC_CM_HLAI-W632_BI_EB-Team-20230131-MKP_f00_m13_Slot2-5_1_3997.9194.1469.2	2	2	1	14.16	5.9	7.19	8.26	85.5	6	1	1	20400		Hydrogen	3	(V)	11	APRAAPPAGAF	(L)	11		LGMIGLFGAF	A P R A A|P|P\A\G\A\F	54.5	6	6	2	2	0	b-ion bias			31.768923	0.839546	513.2817	1025.553	0.004	3.9	0.6	9.79	3653.2	nuORFdb_human	ENST00000523985.5_1_6:100009545-100016464:-	ENST00000523985.5_1_6:100009545-100016464:-|ENST00000369217.8_1_6:100014911-100016464:-|ENST00000520371.5_1_6:100010803-100016494:-
C3L-04518_CPTAC_CM_HLAI-W632_BI_20230202_m10	E_C3L-04518_CPTAC_CM_HLAI-W632_BI_EB-Team-20230131-MKP_f00_m12_Slot2-2_1_3978.23104.1426.2	2	4	1	12.64	10.88	1.5	1.76	94.3	5	1	1	57500		Hydrogen	3	(M)	10	APRAFLPLPV	(-)	10		ISIGVSVPIPV	A P/R A F L|P\L|P\V	40	4	4	3	2	0	unbiased			79.802025	0.866892	540.8334	1080.656	0.0023	2.1	-0.8	9.79	1339.7	nuORFdb_human	ENST00000397133.2_1_17:3572117-3572156:+	ENST00000397133.2_1_17:3572117-3572156:+
C3L-04531_CPTAC_CM_HLAI-W632_BI_20230202_m10	E_C3L-04531_CPTAC_CM_HLAI-W632_BI_EB-Team-20230131-MKP_f00_m12_Slot2-5_1_3984.23179.1398.2	2	4	1	12.91	10.9	1.53	2.02	95.4	5	1	1	338000		Hydrogen	3	(M)	10	APRAFLPLPV	(-)	10		ISIGVSVPIPV	A P R\A-F L|P\L|P\V	50	5	5	2	2	1	b-ion bias			80.054443	0.884871	540.8349	1080.656	0.0063	5.8	2.6	9.79	1339.7	nuORFdb_human	ENST00000397133.2_1_17:3572117-3572156:+	ENST00000397133.2_1_17:3572117-3572156:+
C3L-04531_CPTAC_CM_HLAI-W632_BI_20230202_m11	E_C3L-04531_CPTAC_CM_HLAI-W632_BI_EB-Team-20230131-MKP_f00_m13_Slot2-5_1_3997.23166.1437.2	2	2	1	11.86	9.84	1.53	2.02	93.1	5	1	1	53000		Hydrogen	3	(M)	10	APRAFLPLPV	(-)	10		ISIGVSVPIPV	A P R\A-F L\P\L|P\V	50	5	5	1	1	1	b-ion bias			80.028587	0.860207	540.8341	1080.656	0.0043	4	0.7	9.79	1339.7	nuORFdb_human	ENST00000397133.2_1_17:3572117-3572156:+	ENST00000397133.2_1_17:3572117-3572156:+
C3L-04531_CPTAC_CM_HLAI-W632_BI_20230202_m11	E_C3L-04531_CPTAC_CM_HLAI-W632_BI_EB-Team-20230131-MKP_f00_m13_Slot2-5_1_3997.3386.1600.2	2	1	1	8.24	6.08	0.6	2.16	60.6	6	1	1	7280		Hydrogen	9	(M)	8	APRAGTAL	(-)	8		AQPRTAL	A/P/R\A-G\T\A\L	100	8	4	2	0	1	b-ion bias			11.709123	0.754726	378.7217	756.436	0.0005	0.6	-2.7	9.79	1542.7	nuORFdb_human	ENST00000461338.5_1_2:162016855-162016906:+	ENST00000461338.5_1_2:162016855-162016906:+
C3L-04518_CPTAC_CM_HLAI-W632_BI_20230202_m10	E_C3L-04518_CPTAC_CM_HLAI-W632_BI_EB-Team-20230131-MKP_f00_m12_Slot2-2_1_3978.3555.1427.2	2	1	1	10.29	6.38	2.62	3.91	82.8	5	1	2	449000		Hydrogen	17	(A)	9	APRASRPSL	(-)	9		ARGRTPPSL	A P/R/A/S R|P S\L	33.3	3	2	4	1	0	y-ion bias			12.288209	0.86628	477.7794	954.548	0.0028	2.9	0	12	2896.3	nuORFdb_human	ENST00000310441.11_1_X:153236587-153236665:-	ENST00000310441.11_1_X:153236587-153236665:-
C3L-04518_CPTAC_CM_HLAI-W632_BI_20230202_m11	E_C3L-04518_CPTAC_CM_HLAI-W632_BI_EB-Team-20230131-MKP_f00_m13_Slot2-2_1_3991.3401.1438.2	2	3	1	11.52	7.57	3.94	3.94	82.7	6	1	2	298000		Hydrogen	17	(A)	9	APRASRPSL	(-)	9		APRAAREAL	A/P/R|A/S R|P S\L	55.6	5	3	5	2	0	unbiased			11.762519	0.8591	477.7799	954.548	0.0048	5	0.5	12	2896.3	nuORFdb_human	ENST00000310441.11_1_X:153236587-153236665:-	ENST00000310441.11_1_X:153236587-153236665:-
C3L-04531_CPTAC_CM_HLAI-W632_BI_20230202_m10	E_C3L-04531_CPTAC_CM_HLAI-W632_BI_EB-Team-20230131-MKP_f00_m12_Slot2-5_1_3984.3610.1444.2	2	1	1	11.53	8	3.94	3.53	82	6	1	2	197000		Hydrogen	17	(A)	9	APRASRPSL	(-)	9		ARGRTPPSL	A/P/R/A/S R|P S\L	55.6	5	2	5	1	0	y-ion bias			12.482314	0.855469	477.7793	954.548	0.0028	2.9	-0.3	12	2896.3	nuORFdb_human	ENST00000310441.11_1_X:153236587-153236665:-	ENST00000310441.11_1_X:153236587-153236665:-
C3L-04531_CPTAC_CM_HLAI-W632_BI_20230202_m11	E_C3L-04531_CPTAC_CM_HLAI-W632_BI_EB-Team-20230131-MKP_f00_m13_Slot2-5_1_3997.3621.1461.2	2	2	1	12.07	8.27	3.84	3.8	82.8	6	1	2	214000		Hydrogen	17	(A)	9	APRASRPSL	(-)	9		APREGRRL	A/P/R|A/S R|P S\L	55.6	5	3	5	2	0	unbiased			12.520711	0.844612	477.7794	954.548	0.0028	2.9	-0.4	12	2896.3	nuORFdb_human	ENST00000310441.11_1_X:153236587-153236665:-	ENST00000310441.11_1_X:153236587-153236665:-
C3L-04531_CPTAC_CM_HLAI-W632_BI_20230202_m10	E_C3L-04531_CPTAC_CM_HLAI-W632_BI_EB-Team-20230131-MKP_f00_m12_Slot2-5_1_3984.4997.1436.2	2	2	1	15.38	12.1	4.17	3.28	93.7	6	1	1	28800		Hydrogen	3	(A)	11	APRGDGVQVSA	(A)	11		ALTYFGGAVAS	A/P R G D G\V|Q|V\S\A	54.5	6	5	3	2	0	unbiased			17.273069	0.860468	528.7782	1056.543	0.0055	5.2	2	5.88	1922.2	nuORFdb_human	ENST00000428149.6_1_11:107436394-107436448:-	ENST00000428149.6_1_11:107436394-107436448:-
C3L-04531_CPTAC_CM_HLAI-W632_BI_20230202_m11	E_C3L-04531_CPTAC_CM_HLAI-W632_BI_EB-Team-20230131-MKP_f00_m13_Slot2-5_1_3997.4959.1454.2	2	2	1	16.13	11.57	5.75	4.57	93.5	6	1	1	30600		Hydrogen	3	(A)	11	APRGDGVQVSA	(A)	11		ALTYFGGAVAS	A P R G D\G\V|Q\V\S\A	54.5	6	6	1	1	0	b-ion bias			17.140009	0.84933	528.7761	1056.543	0.0015	1.4	-1.9	5.88	1922.2	nuORFdb_human	ENST00000428149.6_1_11:107436394-107436448:-	ENST00000428149.6_1_11:107436394-107436448:-
C3L-04522_CPTAC_CM_HLAI-W632_BI_20230202_m11	E_C3L-04522_CPTAC_CM_HLAI-W632_BI_EB-Team-20230131-MKP_f00_m13_Slot2-3_1_3993.18508.1310.2	2	1	1	10.92	7.68	2.59	3.24	80.8	6	1	1	6690		Hydrogen	8	(M)	11	APRGFDACVPF	(-)	11		MLCWLEVPF	A P R G F\D\A\C|V|P\F	54.5	6	6	2	2	0	b-ion bias	Carbamidomethylation	C:Carbamidomethylation,	63.924934	0.940715	618.7999	1236.583	0.0097	7.9	3.9	5.88	1982.3	nuORFdb_human	TCONS_00027673_19:10764477-10764531:-	TCONS_00027673_19:10764477-10764531:-
C3L-04518_CPTAC_CM_HLAI-W632_BI_20230202_m10	E_C3L-04518_CPTAC_CM_HLAI-W632_BI_EB-Team-20230131-MKP_f00_m12_Slot2-2_1_3978.17552.1520.3	3	1	1	7.25	1	5.77	6.24	55	6	1	1	6100	C15c	Hydrogen	8	(M)	11	APRGFDAcVPF	(-)	11		VEATYNPNmPF	A/P R G F D\A\c\V|P\F	54.5	6	5	2	1	0	b-ion bias		c:Cysteinylation	60.628059	0.80688	433.528	1236.583	61.9864	2.9	0	5.88	1982.3	nuORFdb_human	TCONS_00027673_19:10764477-10764531:-	TCONS_00027673_19:10764477-10764531:-
C3L-04518_CPTAC_CM_HLAI-W632_BI_20230202_m10	E_C3L-04518_CPTAC_CM_HLAI-W632_BI_EB-Team-20230131-MKP_f00_m12_Slot2-2_1_3978.17193.1350.2	2	2	1	9.67	5.79	0.91	3.88	70.6	5	1	1	16400		Hydrogen	18	(M)	10	APRMLPIQAV	(-)	10		AAVAAAAPRAGAV	A P R M L\P\I|Q\A\V	50	5	5	1	1	0	b-ion bias			59.388184	0.915309	548.3237	1095.634	0.0064	5.9	3	9.79	3072.7	nuORFdb_human	ENST00000581089.1_1_17:25621421-25630433:+	ENST00000581089.1_1_17:25621421-25630433:+
C3L-04518_CPTAC_CM_HLAI-W632_BI_20230202_m11	E_C3L-04518_CPTAC_CM_HLAI-W632_BI_EB-Team-20230131-MKP_f00_m13_Slot2-2_1_3991.17031.1392.2	2	1	1	10.81	6.77	1.26	4.04	76.1	5	1	1	11200		Hydrogen	18	(M)	10	APRMLPIQAV	(-)	10		AAVAAAAPRAGAV	A P R M L\P\I|Q\A\V	50	5	5	1	1	0	b-ion bias			58.829166	0.888383	548.3227	1095.634	0.0044	4	-0.5	9.79	3072.7	nuORFdb_human	ENST00000581089.1_1_17:25621421-25630433:+	ENST00000581089.1_1_17:25621421-25630433:+
C3L-04531_CPTAC_CM_HLAI-W632_BI_20230202_m11	E_C3L-04531_CPTAC_CM_HLAI-W632_BI_EB-Team-20230131-MKP_f00_m13_Slot2-5_1_3997.9934.1423.2	2	1	1	7.45	1.12	5.11	6.33	61.1	6	0	1	3240		Hydrogen	114	(V)	11	APRPLQAGPAM	(G)	11		PAAVPAARAPGM	A P R|P L Q\A|G|P\A\M	45.5	5	6	3	3	0	b-ion bias			34.32373	0.869122	554.8007	1108.593	0.0015	1.4	-1.9	9.79	13669.4	nuORFdb_human	ENST00000560869.5_2_14:103601959-103602337:+	ENST00000560869.5_2_14:103601959-103602337:+
C3L-04531_CPTAC_CM_HLAI-W632_BI_20230202_m11	E_C3L-04531_CPTAC_CM_HLAI-W632_BI_EB-Team-20230131-MKP_f00_m13_Slot2-5_1_3997.9187.1470.2	2	1	1	11.8	7.65	1.63	4.15	70.9	6	1	1	16600		Hydrogen	133	(M)	11	APRVAAAAGAI	(-)	11		AVGRPGVAQL	A P R/V A A\A|A\G\A\I	45.5	5	5	2	1	0	b-ion bias			31.744762	0.838792	484.2889	967.568	0.0024	2.5	-0.8	9.79	15234	nuORFdb_human	ENST00000428360.2_1_2:71297680-71299860:+	ENST00000428360.2_1_2:71297680-71299860:+|ENST00000531934.5_1_2:71297680-71299860:+
C3L-04518_CPTAC_CM_HLAI-W632_BI_20230202_m10	E_C3L-04518_CPTAC_CM_HLAI-W632_BI_EB-Team-20230131-MKP_f00_m12_Slot2-2_1_3978.11432.1574.2	2	1	1	7.93	5.66	1.16	2.26	71.5	5	1	1	6010		Hydrogen	18	(A)	8	APRVSVSL	(A)	8		ARLPTASI	A/P/R V S\V|S\L	62.5	5	3	3	1	0	unbiased			39.492455	0.771418	414.7503	828.494	-0.0011	-1.3	-4.2	9.79	9162.1	nuORFdb_human	ENST00000046640.7_1_17:3539773-3540031:+	ENST00000046640.7_1_17:3539773-3540031:+|ENST00000381870.7_1_17:3539773-3540534:+
C3L-04518_CPTAC_CM_HLAI-W632_BI_20230202_m11	E_C3L-04518_CPTAC_CM_HLAI-W632_BI_EB-Team-20230131-MKP_f00_m13_Slot2-2_1_3991.11216.1571.2	2	1	1	9.13	5.76	2.32	3.38	76	6	1	1	5610		Hydrogen	18	(A)	8	APRVSVSL	(A)	8		ARLPTASI	A/P/R\V S\V|S\L	75	6	4	3	1	0	unbiased			38.748264	0.773707	414.7521	828.494	0.0029	3.6	-0.9	9.79	9162.1	nuORFdb_human	ENST00000046640.7_1_17:3539773-3540031:+	ENST00000046640.7_1_17:3539773-3540031:+|ENST00000381870.7_1_17:3539773-3540534:+
C3L-04518_CPTAC_CM_HLAI-W632_BI_20230202_m10	E_C3L-04518_CPTAC_CM_HLAI-W632_BI_EB-Team-20230131-MKP_f00_m12_Slot2-2_1_3978.26902.1352.2	2	1	1	13.4	11.26	1.59	2.14	86.2	5	1	1	4990		Hydrogen	8	(T)	9	APRWIFLQL	(L)	9		PTALQLFLQI	A P R W\I|F\L|Q\L	55.6	5	5	2	2	0	b-ion bias			92.921066	0.914047	572.3374	1143.667	-0.0006	-0.5	-3.4	9.79	2541.1	nuORFdb_human	ENST00000494843.5_1_3:179287659-179287888:+	ENST00000494843.5_1_3:179287659-179287888:+
C3L-04518_CPTAC_CM_HLAI-W632_BI_20230202_m11	E_C3L-04518_CPTAC_CM_HLAI-W632_BI_EB-Team-20230131-MKP_f00_m13_Slot2-2_1_3991.26797.1361.2	2	2	1	14.65	10.6	4.03	4.05	87.9	6	1	1	9280		Hydrogen	8	(T)	9	APRWIFLQL	(L)	9		SKNLEKAIQI	A P R\W\I|F\L|Q\L	66.7	6	6	2	2	0	b-ion bias			92.558014	0.90832	572.34	1143.667	0.0054	4.7	0.2	9.79	2541.1	nuORFdb_human	ENST00000494843.5_1_3:179287659-179287888:+	ENST00000494843.5_1_3:179287659-179287888:+
C3L-04518_CPTAC_CM_HLAI-W632_BI_20230202_m10	E_C3L-04518_CPTAC_CM_HLAI-W632_BI_EB-Team-20230131-MKP_f00_m12_Slot2-2_1_3978.22232.1278.2	2	2	1	8.62	4.07	4.38	4.56	65.1	7	1	1	8900		Hydrogen	5	(A)	11	APRWVLSQVQL	(Q)	11		PILSLEDVAVGAI	A P R\W V\L\S\Q\V|Q\L	54.5	6	7	1	1	0	b-ion bias			76.791023	0.96098	648.8748	1296.742	0.0004	0.3	-2.6	9.79	4751.3	nuORFdb_human	ENST00000520889.1_1_14:107062319-107062537:-	ENST00000520889.1_1_14:107062319-107062537:-
C3L-04531_CPTAC_CM_HLAI-W632_BI_20230202_m10	E_C3L-04531_CPTAC_CM_HLAI-W632_BI_EB-Team-20230131-MKP_f00_m12_Slot2-5_1_3984.22256.1263.2	2	1	1	14.07	9.45	4.62	4.62	87.4	6	1	1	9750		Hydrogen	5	(A)	11	APRWVLSQVQL	(Q)	11		LAGEKPTLGAVLQ	A P R W V\L\S|Q|V|Q\L	54.5	6	6	3	3	0	b-ion bias			76.867798	0.970047	648.8766	1296.742	0.0044	3.4	0.2	9.79	4751.3	nuORFdb_human	ENST00000520889.1_1_14:107062319-107062537:-	ENST00000520889.1_1_14:107062319-107062537:-
C3L-04531_CPTAC_CM_HLAI-W632_BI_20230202_m10	E_C3L-04531_CPTAC_CM_HLAI-W632_BI_EB-Team-20230131-MKP_f00_m12_Slot2-5_1_3984.14818.1455.2	2	1	1	7.68	6.24	2.27	1.44	57.4	6	1	1	7550		Hydrogen	4	(N)	9	APSAVMMRL	(-)	9		APSLGFDGVI	A/P/S/A/V|M M R\L	66.7	6	2	5	1	0	y-ion bias			51.187332	0.848132	488.2603	975.511	0.0013	1.3	-1.9	9.79	1291.6	nuORFdb_human	ENST00000288197.9_1_3:55003839-55018641:+	ENST00000288197.9_1_3:55003839-55018641:+
C3L-04531_CPTAC_CM_HLAI-W632_BI_20230202_m10	E_C3L-04531_CPTAC_CM_HLAI-W632_BI_EB-Team-20230131-MKP_f00_m12_Slot2-5_1_3984.10484.1440.2	2	1	1	9.09	3.29	3.54	5.8	68.8	6	1	1	7660	M10m	Hydrogen	4	(N)	9	APSAVMmRL	(-)	9		APSAAPAPAAPA	A/P/S/A/V|M/m R L	66.7	6	1	6	1	0	y-ion bias		m:Oxidized methionine	36.219707	0.85801	496.2592	975.511	15.9993	4.4	1.2	9.79	1291.6	nuORFdb_human	ENST00000288197.9_1_3:55003839-55018641:+	ENST00000288197.9_1_3:55003839-55018641:+
C3L-04531_CPTAC_CM_HLAI-W632_BI_20230202_m11	E_C3L-04531_CPTAC_CM_HLAI-W632_BI_EB-Team-20230131-MKP_f00_m13_Slot2-5_1_3997.10459.1459.2	2	1	1	8.28	3.96	3.26	4.32	72	6	1	1	5920	M9m	Hydrogen	4	(N)	9	APSAVmMRL	(-)	9	APSAVmMRL|APSAVMmRL	APVSEmKTI	A/P/S/A/V/m M R-L	66.7	6	0	5	0	1	y-ion bias		m:Oxidized methionine	36.136524	0.845624	496.2582	975.511	15.9973	2.4	-0.9	9.79	1291.6	nuORFdb_human	ENST00000288197.9_1_3:55003839-55018641:+	ENST00000288197.9_1_3:55003839-55018641:+
C3L-04518_CPTAC_CM_HLAI-W632_BI_20230202_m10	E_C3L-04518_CPTAC_CM_HLAI-W632_BI_EB-Team-20230131-MKP_f00_m12_Slot2-2_1_3978.10739.804.1	1	1	1	13.8	8.54	4.91	5.26	93	7	0	0	10300		Hydrogen	3	(A)	9	APSGVGAAL	(G)	9		APASAAAAL	A/P/S/G V\G\A\A\L	77.8	7	4	3	0	0	unbiased			37.096416	1.252819	742.4115	742.409	0.0026	3.5	0.6	5.57	1260.5	nuORFdb_human	ENST00000311413.4_1_11:119205243-119205285:+	ENST00000311413.4_1_11:119205243-119205285:+
C3L-04518_CPTAC_CM_HLAI-W632_BI_20230202_m11	E_C3L-04518_CPTAC_CM_HLAI-W632_BI_EB-Team-20230131-MKP_f00_m13_Slot2-2_1_3991.10586.803.1	1	3	1	14.68	8	6.21	6.67	91.9	8	0	0	10400		Hydrogen	3	(A)	9	APSGVGAAL	(G)	9		APASAAAAL	A/P/S/G|V\G\A\A\L	100	9	5	4	1	0	unbiased			36.572372	1.252984	742.4109	742.409	0.0016	2.2	-2.3	5.57	1260.5	nuORFdb_human	ENST00000311413.4_1_11:119205243-119205285:+	ENST00000311413.4_1_11:119205243-119205285:+
C3L-04531_CPTAC_CM_HLAI-W632_BI_20230202_m10	E_C3L-04531_CPTAC_CM_HLAI-W632_BI_EB-Team-20230131-MKP_f00_m12_Slot2-5_1_3984.10796.786.1	1	1	1	12.11	8.67	3.44	3.44	89.8	7	0	0	5540		Hydrogen	3	(A)	9	APSGVGAAL	(G)	9		APASAAAAL	A/P/S/G V\G\A\A\L	77.8	7	4	3	0	0	unbiased			37.297146	1.263495	742.4113	742.409	0.0016	2.2	-1	5.57	1260.5	nuORFdb_human	ENST00000311413.4_1_11:119205243-119205285:+	ENST00000311413.4_1_11:119205243-119205285:+
C3L-04531_CPTAC_CM_HLAI-W632_BI_20230202_m11	E_C3L-04531_CPTAC_CM_HLAI-W632_BI_EB-Team-20230131-MKP_f00_m13_Slot2-5_1_3997.10752.808.1	1	2	1	12.28	8.57	4.27	3.71	82	8	0	0	7480		Hydrogen	3	(A)	9	APSGVGAAL	(G)	9		GVSPAGAAL	A/P/S/G\V|G\A\A\L	100	9	5	4	1	0	unbiased			37.148167	1.250339	742.4106	742.409	0.0016	2.2	-1.1	5.57	1260.5	nuORFdb_human	ENST00000311413.4_1_11:119205243-119205285:+	ENST00000311413.4_1_11:119205243-119205285:+
C3L-04518_CPTAC_CM_HLAI-W632_BI_20230202_m10	E_C3L-04518_CPTAC_CM_HLAI-W632_BI_EB-Team-20230131-MKP_f00_m12_Slot2-2_1_3978.24554.1393.2	2	3	1	20.43	9.8	10.33	10.63	95.9	9	1	1	75200		Hydrogen	45	(P)	10	APSLARFLSL	(A)	10		APLRSAFSLL	A/P/S/L|A|R|F\L\S\L	100	10	6	6	3	0	unbiased			84.81205	0.888099	537.8211	1074.631	0.0041	3.8	0.9	9.79	7946.3	nuORFdb_human	ENST00000379608.7_1_6:10412362-10412581:-	ENST00000379608.7_1_6:10412362-10412581:-
C3L-04518_CPTAC_CM_HLAI-W632_BI_20230202_m11	E_C3L-04518_CPTAC_CM_HLAI-W632_BI_EB-Team-20230131-MKP_f00_m13_Slot2-2_1_3991.24411.1400.2	2	2	1	18.81	9.34	8.67	9.47	92.9	9	1	1	31600		Hydrogen	45	(P)	10	APSLARFLSL	(A)	10		APLRSAFSLL	A/P/S/L|A/R\F\L|S\L	100	10	5	6	2	0	unbiased			84.319893	0.883772	537.8212	1074.631	0.0041	3.8	-0.7	9.79	7946.3	nuORFdb_human	ENST00000379608.7_1_6:10412362-10412581:-	ENST00000379608.7_1_6:10412362-10412581:-
C3L-04531_CPTAC_CM_HLAI-W632_BI_20230202_m10	E_C3L-04531_CPTAC_CM_HLAI-W632_BI_EB-Team-20230131-MKP_f00_m12_Slot2-5_1_3984.24606.1393.2	2	1	1	14.82	7.94	9.03	6.88	80.5	8	1	1	6340		Hydrogen	45	(P)	10	APSLARFLSL	(A)	10		APLRSAFSLL	A/P/S|L/A R\F|L|S\L	80	8	5	6	3	0	unbiased			84.981461	0.887796	537.8207	1074.631	0.0041	3.8	0.6	9.79	7946.3	nuORFdb_human	ENST00000379608.7_1_6:10412362-10412581:-	ENST00000379608.7_1_6:10412362-10412581:-
C3L-04531_CPTAC_CM_HLAI-W632_BI_20230202_m11	E_C3L-04531_CPTAC_CM_HLAI-W632_BI_EB-Team-20230131-MKP_f00_m13_Slot2-5_1_3997.24617.1409.2	2	1	1	11.42	3.94	6.81	7.49	76.8	9	1	1	4490		Hydrogen	45	(P)	10	APSLARFLSL	(A)	10		ALGRPFTLSI	A/P/S/L|A/R-F\L\S\L	100	10	4	5	1	1	unbiased			85.037712	0.878036	537.8216	1074.631	0.0061	5.7	2.4	9.79	7946.3	nuORFdb_human	ENST00000379608.7_1_6:10412362-10412581:-	ENST00000379608.7_1_6:10412362-10412581:-
C3L-04518_CPTAC_CM_HLAI-W632_BI_20230202_m10	E_C3L-04518_CPTAC_CM_HLAI-W632_BI_EB-Team-20230131-MKP_f00_m12_Slot2-2_1_3978.10231.750.1	1	1	1	8.58	6.71	1.87	1.87	70.6	5	0	0	4170		Hydrogen	36	(C)	9	APSSGAVAL	(K)	9		SPASQVAI	A P/S S|G A|V\A\L	33.3	3	4	3	2	0	unbiased			35.342247	1.285213	772.4195	772.42	0.0001	0.1	-2.8	5.57	5487.2	nuORFdb_human	ENST00000262878.4_1_20:35579850-35580000:-	ENST00000262878.4_1_20:35579850-35580000:-
C3L-04531_CPTAC_CM_HLAI-W632_BI_20230202_m10	E_C3L-04531_CPTAC_CM_HLAI-W632_BI_EB-Team-20230131-MKP_f00_m12_Slot2-5_1_3984.8734.713.1	1	1	1	14.16	10.56	2.49	3.6	91.8	7	0	0	2160		Hydrogen	3	(A)	9	APTAEGLAA	(A)	9		AAPTAEGLA	A/P T\A|E\G\L\A\A	77.8	7	6	2	1	0	b-ion bias			30.177559	1.30736	800.4152	800.415	0.0001	0.2	-3	4	1528.7	nuORFdb_human	ENST00000367114.7_2_1:206785741-206785795:-	ENST00000367114.7_2_1:206785741-206785795:-
C3L-04531_CPTAC_CM_HLAI-W632_BI_20230202_m11	E_C3L-04531_CPTAC_CM_HLAI-W632_BI_EB-Team-20230131-MKP_f00_m13_Slot2-5_1_3997.8697.735.1	1	2	1	9.9	5.95	2.29	3.95	80.3	7	0	0	4610		Hydrogen	3	(A)	9	APTAEGLAA	(A)	9		AAPTAEGLA	A P/T/A\E\G\L\A\A	77.8	7	5	2	0	0	b-ion bias			30.053555	1.294042	800.4144	800.415	-0.0009	-1.1	-4.4	4	1528.7	nuORFdb_human	ENST00000367114.7_2_1:206785741-206785795:-	ENST00000367114.7_2_1:206785741-206785795:-
C3L-04518_CPTAC_CM_HLAI-W632_BI_20230202_m10	E_C3L-04518_CPTAC_CM_HLAI-W632_BI_EB-Team-20230131-MKP_f00_m12_Slot2-2_1_3978.7747.1386.2	2	1	1	16.77	11.8	5.24	4.97	93.9	8	1	1	32900		Hydrogen	3	(A)	10	APVRSHGLVL	(-)	10		ARGTYRLVI	A/P/V/R S\H\G|L|V\L	80	8	5	5	2	0	unbiased			26.765266	0.892292	524.8194	1048.626	0.0045	4.3	1.4	9.8	1250.5	nuORFdb_human	ENST00000236980.10_1_2:207630338-207630374:+	ENST00000236980.10_1_2:207630338-207630374:+
C3L-04518_CPTAC_CM_HLAI-W632_BI_20230202_m11	E_C3L-04518_CPTAC_CM_HLAI-W632_BI_EB-Team-20230131-MKP_f00_m13_Slot2-2_1_3991.7471.1379.2	2	1	1	14.07	10.49	2.71	3.58	90.8	6	1	1	43700		Hydrogen	3	(A)	10	APVRSHGLVL	(-)	10		GPGRSLHLVL	A/P V R S\H\G\L\V\L	60	6	5	1	0	0	b-ion bias			25.815334	0.897201	524.82	1048.626	0.0065	6.2	1.7	9.8	1250.5	nuORFdb_human	ENST00000236980.10_1_2:207630338-207630374:+	ENST00000236980.10_1_2:207630338-207630374:+
C3L-04531_CPTAC_CM_HLAI-W632_BI_20230202_m10	E_C3L-04531_CPTAC_CM_HLAI-W632_BI_EB-Team-20230131-MKP_f00_m12_Slot2-5_1_3984.7805.1391.2	2	1	1	12.63	9.43	3.19	3.19	89.4	6	1	1	13400		Hydrogen	3	(A)	10	APVRSHGLVL	(-)	10		ARGTYRLVI	A/P/V R S H\G\L|V\L	60	6	4	3	1	0	unbiased			26.970484	0.889117	524.8185	1048.626	0.0025	2.4	-0.8	9.8	1250.5	nuORFdb_human	ENST00000236980.10_1_2:207630338-207630374:+	ENST00000236980.10_1_2:207630338-207630374:+
C3L-04531_CPTAC_CM_HLAI-W632_BI_20230202_m11	E_C3L-04531_CPTAC_CM_HLAI-W632_BI_EB-Team-20230131-MKP_f00_m13_Slot2-5_1_3997.7784.1403.2	2	3	1	13.11	8.84	3.75	4.27	91.5	6	1	1	20300		Hydrogen	3	(A)	10	APVRSHGLVL	(-)	10		ARGTYRLVI	A/P/V R S H\G\L\V\L	60	6	4	2	0	0	b-ion bias			26.898567	0.88144	524.819	1048.626	0.0045	4.3	1	9.8	1250.5	nuORFdb_human	ENST00000236980.10_1_2:207630338-207630374:+	ENST00000236980.10_1_2:207630338-207630374:+
C3L-04531_CPTAC_CM_HLAI-W632_BI_20230202_m10	E_C3L-04531_CPTAC_CM_HLAI-W632_BI_EB-Team-20230131-MKP_f00_m12_Slot2-5_1_3984.11520.1572.2	2	3	1	12.54	8.24	4.19	4.3	83.9	6	0	0	124000		Hydrogen	6	(A)	9	APVTPTPGP	(-)	9		APELGPPGV	A/P/V|T|P T|P-G P	55.6	5	3	5	3	1	dual b/y bias			39.796524	0.77278	418.73	836.451	0.0015	1.8	-1.4	5.57	1392.5	nuORFdb_human	ENST00000287169.7_1_11:57466545-57466590:+	ENST00000287169.7_1_11:57466545-57466590:+
C3L-04531_CPTAC_CM_HLAI-W632_BI_20230202_m11	E_C3L-04531_CPTAC_CM_HLAI-W632_BI_EB-Team-20230131-MKP_f00_m13_Slot2-5_1_3997.11520.1617.2	2	3	1	10.25	6.52	4.32	3.73	78.6	6	0	0	38900		Hydrogen	6	(A)	9	APVTPTPGP	(-)	9		APELGPPGV	A/P/V|T|P T|P-G P	55.6	5	3	5	3	1	dual b/y bias			39.799427	0.743829	418.7302	836.451	0.0015	1.8	-1.5	5.57	1392.5	nuORFdb_human	ENST00000287169.7_1_11:57466545-57466590:+	ENST00000287169.7_1_11:57466545-57466590:+
C3L-02656_CPTAC_CM_HLAI-W632_BI_20230202_m10	E_C3L-02656_CPTAC_CM_HLAI-W632_BI_EB-Team-20230131-MKP_f00_m12_Slot2-1_1_3976.12629.711.1	1	2	1	8.35	6.13	3.3	2.22	70.9	6	0	0	6570		Hydrogen	80	(M)	9	AQAALGISA	(Q)	9		AQALAGLSA	A Q A|A|L\G\I\S\A	66.7	6	6	2	2	0	b-ion bias			43.623917	1.308189	801.4468	801.447	0.0005	0.6	-0.3	5.57	10603.3	nuORFdb_human	ENST00000337198.9_1_8:103876093-103876378:-	ENST00000337198.9_1_8:103876093-103876378:-
C3L-04518_CPTAC_CM_HLAI-W632_BI_20230202_m10	E_C3L-04518_CPTAC_CM_HLAI-W632_BI_EB-Team-20230131-MKP_f00_m12_Slot2-2_1_3978.3743.1466.2	2	4	1	18.67	7.44	11.61	11.23	93	8	0	1	104000		Hydrogen	31	(Q)	9	AQHSIFADK	(-)	9		AQnPMVLDK	A/Q/H|S|I|F\A|D\K	100	9	6	6	4	0	dual b/y bias			12.937102	0.841515	508.7629	1016.516	0.0028	2.7	-0.2	6.79	4601.3	smORF_v4|nuORFdb_human	PTP4A2_1:32403588-32385259:-	PTP4A2_1:32403588-32385259:-|ENST00000529477.5_1_1:32385166-32403656:-|ENST00000468531.1_1_1:32385166-32408168:-|ENST00000526960.1_1_1:32385166-32410235:-	PTP4A2	uORF	1:32403588-32385259:-	1
C3L-04518_CPTAC_CM_HLAI-W632_BI_20230202_m11	E_C3L-04518_CPTAC_CM_HLAI-W632_BI_EB-Team-20230131-MKP_f00_m13_Slot2-2_1_3991.3566.1467.2	2	3	1	18.63	7.72	9.24	10.91	95.4	8	0	1	44500		Hydrogen	31	(Q)	9	AQHSIFADK	(-)	9		AQnPMVLDK	A/Q/H|S|I|F|A|D\K	100	9	6	7	5	0	dual b/y bias			12.332017	0.84077	508.7635	1016.516	0.0028	2.7	-1.8	6.79	4601.3	smORF_v4|nuORFdb_human	PTP4A2_1:32403588-32385259:-	PTP4A2_1:32403588-32385259:-|ENST00000529477.5_1_1:32385166-32403656:-|ENST00000468531.1_1_1:32385166-32408168:-|ENST00000526960.1_1_1:32385166-32410235:-	PTP4A2	uORF	1:32403588-32385259:-	1
C3L-02656_CPTAC_CM_HLAI-W632_BI_20230202_m10	E_C3L-02656_CPTAC_CM_HLAI-W632_BI_EB-Team-20230131-MKP_f00_m12_Slot2-1_1_3976.20705.1420.2	2	1	1	11.74	3.08	7.64	8.67	77.8	7	1	1	8650		Hydrogen	2	(M)	9	AQKFISLNF	(-)	9		SIMKKSIFN	A Q/K|F\I|S\L|N\F	77.8	7	6	4	3	0	dual b/y bias			71.515968	0.871014	534.2987	1067.588	0.0023	2.2	1.3	8.8	1198.4	nuORFdb_human	ENST00000360742.9_1_8:33370539-33370572:-	ENST00000360742.9_1_8:33370539-33370572:-
C3L-04518_CPTAC_CM_HLAI-W632_BI_20230202_m11	E_C3L-04518_CPTAC_CM_HLAI-W632_BI_EB-Team-20230131-MKP_f00_m13_Slot2-2_1_3991.11167.1432.2	2	3	1	10.03	3.77	3.66	6.26	86.6	5	0	1	70500		Hydrogen	17	(K)	9	AQMSVPFNR	(F)	9		AQMAMRSALA	A Q/M|S|V/P/F N R	44.4	4	2	5	2	0	y-ion bias			38.578629	0.863357	525.2666	1049.52	0.007	6.7	2.2	9.79	6809	nuORFdb_human	ENST00000379742.4_1_13:38166266-38172793:-	ENST00000379742.4_1_13:38166266-38172793:-
C3L-04518_CPTAC_CM_HLAI-W632_BI_20230202_m11	E_C3L-04518_CPTAC_CM_HLAI-W632_BI_EB-Team-20230131-MKP_f00_m13_Slot2-2_1_3991.6706.1406.2	2	2	1	11.48	5.9	3.01	5.58	75.2	6	0	1	27100	M19m	Hydrogen	17	(K)	9	AQmSVPFNR	(F)	9		AQmAMRSALA	A/Q/m|S|V-P/F N R	66.7	6	2	5	2	1	y-ion bias		m:Oxidized methionine	23.173428	0.879558	533.2649	1049.52	16.003	7.6	3.1	9.79	6809	nuORFdb_human	ENST00000379742.4_1_13:38166266-38172793:-	ENST00000379742.4_1_13:38166266-38172793:-
C3L-02656_CPTAC_CM_HLAI-W632_BI_20230202_m10	E_C3L-02656_CPTAC_CM_HLAI-W632_BI_EB-Team-20230131-MKP_f00_m12_Slot2-1_1_3976.13392.1433.2	2	2	1	8.04	1.56	8.04	6.47	69	5	0	0	12600	C84c	Hydrogen	77	(L)	9	AQWTGTPcV	(A)	9		GAAWGSPcTL	A Q/W|T|G T|P/c V	33.3	3	3	5	3	0	dual b/y bias		c:Cysteinylation	46.257881	0.862335	541.2269	1019.462	61.9852	2.4	1.5	5.57	14276.2	nuORFdb_human	ENST00000366159.8_1_12:6442262-6443328:-	ENST00000366159.8_1_12:6442262-6443328:-
C3L-04518_CPTAC_CM_HLAI-W632_BI_20230202_m10	E_C3L-04518_CPTAC_CM_HLAI-W632_BI_EB-Team-20230131-MKP_f00_m12_Slot2-2_1_3978.7121.1515.2	2	1	1	11.42	9.33	0.45	2.09	85.5	5	1	1	26600		Hydrogen	24	(T)	9	ARVTPALGP	(S)	9		APARVTIPG	A/R V T P|A|L\G\P	55.6	5	4	3	2	0	unbiased			24.604658	0.809998	441.2644	881.52	0.0004	0.4	-2.5	9.79	6523.5	nuORFdb_human	ENST00000330883.8_1_7:150652652-150652847:-	ENST00000330883.8_1_7:150652652-150652847:-
C3L-04531_CPTAC_CM_HLAI-W632_BI_20230202_m10	E_C3L-04531_CPTAC_CM_HLAI-W632_BI_EB-Team-20230131-MKP_f00_m12_Slot2-5_1_3984.7219.1503.2	2	1	1	13.12	11.85	2.26	1.27	88.7	5	1	1	218000		Hydrogen	24	(T)	9	ARVTPALGP	(S)	9		APARVTIPG	A/R V T P|A|L\G\P	55.6	5	4	3	2	0	unbiased			24.947386	0.817721	441.2659	881.52	0.0044	5	1.8	9.79	6523.5	nuORFdb_human	ENST00000330883.8_1_7:150652652-150652847:-	ENST00000330883.8_1_7:150652652-150652847:-
C3L-04518_CPTAC_CM_HLAI-W632_BI_20230202_m11	E_C3L-04518_CPTAC_CM_HLAI-W632_BI_EB-Team-20230131-MKP_f00_m13_Slot2-2_1_3991.9562.1518.2	2	3	1	11.94	7.72	2.88	4.22	75.2	8	1	1	55600		Hydrogen	5	(S)	9	ASAARLAPL	(R)	9		SAAARALLP	A/S/A/A/R\L\A|P\L	100	9	4	5	1	0	unbiased			33.037281	0.80761	435.2644	869.52	0.0004	0.5	-4	9.79	1924.3	nuORFdb_human	ENST00000269593.4_1_17:38599756-38599807:+	ENST00000269593.4_1_17:38599756-38599807:+
C3L-04531_CPTAC_CM_HLAI-W632_BI_20230202_m11	E_C3L-04531_CPTAC_CM_HLAI-W632_BI_EB-Team-20230131-MKP_f00_m13_Slot2-5_1_3997.9835.1573.2	2	3	1	12.73	8.44	3.22	4.29	76.5	8	1	1	19000		Hydrogen	5	(S)	9	ASAARLAPL	(R)	9		ASLAARALP	A/S/A/A/R\L\A|P\L	100	9	4	5	1	0	unbiased			33.982033	0.772554	435.2643	869.52	0.0004	0.5	-2.8	9.79	1924.3	nuORFdb_human	ENST00000269593.4_1_17:38599756-38599807:+	ENST00000269593.4_1_17:38599756-38599807:+
C3L-02656_CPTAC_CM_HLAI-W632_BI_20230202_m10	E_C3L-02656_CPTAC_CM_HLAI-W632_BI_EB-Team-20230131-MKP_f00_m12_Slot2-1_1_3976.8014.1538.2	2	1	1	18.72	8.92	6.45	9.8	95.6	8	1	1	9360		Hydrogen	21	(S)	9	ASAAVRVAY	(R)	9		ASAGGRLIY	A/S/A|A|V|R\V|A\Y	100	9	6	6	4	0	dual b/y bias			27.691729	0.795021	454.2542	907.5	0.0011	1.2	0.3	8.79	3260.6	nuORFdb_human	ENST00000427191.6_1_4:87515508-87515601:+	ENST00000427191.6_1_4:87515508-87515601:+
C3L-02656_CPTAC_CM_HLAI-W632_BI_20230202_m11	E_C3L-02656_CPTAC_CM_HLAI-W632_BI_EB-Team-20230131-MKP_f00_m13_Slot2-1_1_3989.7826.1539.2	2	1	1	19.71	8.32	6.45	11.39	94.5	8	1	1	22000		Hydrogen	21	(S)	9	ASAAVRVAY	(R)	9		ASAGGRLIY	A/S/A|A|V|R\V|A\Y	100	9	6	6	4	0	dual b/y bias			27.035227	0.794292	454.2553	907.5	0.0031	3.5	0.1	8.79	3260.6	nuORFdb_human	ENST00000427191.6_1_4:87515508-87515601:+	ENST00000427191.6_1_4:87515508-87515601:+
C3L-04518_CPTAC_CM_HLAI-W632_BI_20230202_m10	E_C3L-04518_CPTAC_CM_HLAI-W632_BI_EB-Team-20230131-MKP_f00_m12_Slot2-2_1_3978.12805.1288.2	2	2	1	20.29	6.16	15.16	14.13	94.8	9	0	1	21300		Hydrogen	34	(R)	11	ASCEEAVTLLK	(Y)	11		ASCVSKEKPSK	A/S/C|E|E/A|V|T|L L\K	81.8	9	6	8	5	0	dual b/y bias	Carbamidomethylation	C:Carbamidomethylation,	44.232559	0.954371	610.8154	1220.619	0.0036	3	0.1	4.53	5919.8	nuORFdb_human	ENST00000494295.1_1_X:134477218-134477365:-	ENST00000494295.1_1_X:134477218-134477365:-
C3L-04518_CPTAC_CM_HLAI-W632_BI_20230202_m11	E_C3L-04518_CPTAC_CM_HLAI-W632_BI_EB-Team-20230131-MKP_f00_m13_Slot2-2_1_3991.12654.1289.2	2	1	1	17.57	3.94	13.63	13.63	91.2	10	0	1	6620		Hydrogen	34	(R)	11	ASCEEAVTLLK	(Y)	11		ASCSSLVLPTSV	A/S/C|E|E/A|V|T/L/L-K	100	11	4	9	4	1	dual b/y bias	Carbamidomethylation	C:Carbamidomethylation,	43.712635	0.953869	610.817	1220.619	0.0076	6.2	1.7	4.53	5919.8	nuORFdb_human	ENST00000494295.1_1_X:134477218-134477365:-	ENST00000494295.1_1_X:134477218-134477365:-
C3L-04518_CPTAC_CM_HLAI-W632_BI_20230202_m10	E_C3L-04518_CPTAC_CM_HLAI-W632_BI_EB-Team-20230131-MKP_f00_m12_Slot2-2_1_3978.8450.1376.2	2	1	1	11.93	4.93	5.97	7	80.9	7	0	1	28700		Hydrogen	43	(S)	11	ASFFTTGSSSK	(-)	11		ASFFIGLSmM	A/S/F|F|T/T/G S/S S K	54.5	6	2	7	2	0	y-ion bias			29.193506	0.898804	560.2716	1119.532	0.005	4.5	1.6	8.8	5415	nuORFdb_human	ENST00000623210.1_1_12:123355784-123355943:-	ENST00000623210.1_1_12:123355784-123355943:-
C3L-04518_CPTAC_CM_HLAI-W632_BI_20230202_m11	E_C3L-04518_CPTAC_CM_HLAI-W632_BI_EB-Team-20230131-MKP_f00_m13_Slot2-2_1_3991.8261.1375.2	2	1	1	13.56	6.39	5.72	7.16	88.2	6	0	1	11000		Hydrogen	43	(S)	11	ASFFTTGSSSK	(-)	11		GTFSASERPPA	A/S/F|F/T/T/G S S S K	54.5	6	1	6	1	0	y-ion bias			28.542683	0.899314	560.2721	1119.532	0.005	4.5	0	8.8	5415	nuORFdb_human	ENST00000623210.1_1_12:123355784-123355943:-	ENST00000623210.1_1_12:123355784-123355943:-
C3L-04524_CPTAC_CM_HLAI-W632_BI_20230202_m10	E_C3L-04524_CPTAC_CM_HLAI-W632_BI_EB-Team-20230131-MKP_f00_m12_Slot2-4_1_3982.13168.482.1	1	2	1	9.21	1.9	6.59	7.31	63.5	8	0	0	8710		Hydrogen	23	(C)	10	ASFSGSTSSW	(S)	10		SSSSFSAGTW	A S/F/S/G|S|T\S\S\W	80	8	5	5	2	0	unbiased			45.492535	1.443442	1016.4306	1016.432	-0.002	-1.9	-4.8	5.57	4815	nuORFdb_human	ENST00000463900.5_1_2:74756401-74756618:-	ENST00000463900.5_1_2:74756401-74756618:-
C3L-04518_CPTAC_CM_HLAI-W632_BI_20230202_m10	E_C3L-04518_CPTAC_CM_HLAI-W632_BI_EB-Team-20230131-MKP_f00_m12_Slot2-2_1_3978.6703.1350.2	2	1	1	17.36	6.04	12.4	11.33	90.1	9	0	1	20000		Hydrogen	57	(F)	10	ASFSVGHIQK	(L)	10		ASFNLVYLF	A/S/F|S|V/G/H|I\Q\K	100	10	5	7	3	0	unbiased			23.161068	0.915192	537.2925	1073.574	0.0029	2.7	-0.2	8.8	7928.9	nuORFdb_human	ENST00000537956.1_1_12:133563399-133582688:+	ENST00000537956.1_1_12:133563399-133582688:+
C3L-04518_CPTAC_CM_HLAI-W632_BI_20230202_m11	E_C3L-04518_CPTAC_CM_HLAI-W632_BI_EB-Team-20230131-MKP_f00_m13_Slot2-2_1_3991.6518.1363.2	2	1	1	14.32	4.52	10.05	9.79	79.7	9	0	1	11000		Hydrogen	57	(F)	10	ASFSVGHIQK	(L)	10		TGFPATQPRV	A/S/F|S|V/G/H\I-Q\K	100	10	4	6	2	1	unbiased			22.524548	0.906815	537.2935	1073.574	0.0069	6.4	1.9	8.8	7928.9	nuORFdb_human	ENST00000537956.1_1_12:133563399-133582688:+	ENST00000537956.1_1_12:133563399-133582688:+
C3L-04518_CPTAC_CM_HLAI-W632_BI_20230202_m10	E_C3L-04518_CPTAC_CM_HLAI-W632_BI_EB-Team-20230131-MKP_f00_m12_Slot2-2_1_3978.20498.1405.2	2	1	1	11.43	4.35	7.82	7.08	72.5	7	0	1	10100		Hydrogen	27	(R)	9	ASFSWMIPK	(-)	9		ASFSILEVSGG	A/S/F/S|W/M/I|P K	77.8	7	2	7	2	0	y-ion bias			70.799873	0.880256	533.7741	1066.539	0.0017	1.6	-1.3	8.8	3968.6	nuORFdb_human	ENST00000524821.5_2_8:145753431-145754227:-	ENST00000524821.5_2_8:145753431-145754227:-
C3L-04518_CPTAC_CM_HLAI-W632_BI_20230202_m11	E_C3L-04518_CPTAC_CM_HLAI-W632_BI_EB-Team-20230131-MKP_f00_m13_Slot2-2_1_3991.20338.1411.2	2	1	1	10.65	4.43	6.05	6.22	74.9	7	0	1	6680		Hydrogen	27	(R)	9	ASFSWMIPK	(-)	9		ASFSILEVSGG	A/S/F/S/W/M/I/P K	77.8	7	0	7	0	0	y-ion bias			70.253548	0.8765	533.7758	1066.539	0.0057	5.4	0.9	8.8	3968.6	nuORFdb_human	ENST00000524821.5_2_8:145753431-145754227:-	ENST00000524821.5_2_8:145753431-145754227:-
C3L-04518_CPTAC_CM_HLAI-W632_BI_20230202_m10	E_C3L-04518_CPTAC_CM_HLAI-W632_BI_EB-Team-20230131-MKP_f00_m12_Slot2-2_1_3978.27551.1401.2	2	1	1	11.59	5.98	4.58	5.61	80.9	6	1	1	5700		Hydrogen	11	(Y)	9	ASIIIFIKL	(N)	9		IGTILFIKL	A/S/I/I|I|F I\K L	55.6	5	3	5	2	0	unbiased			95.163979	0.882811	509.339	1017.671	0	0	-2.9	8.8	7871.2	nuORFdb_human	ENST00000344302.8_1_X:46332443-46332647:+	ENST00000344302.8_1_X:46332443-46332647:+
C3L-04518_CPTAC_CM_HLAI-W632_BI_20230202_m10	E_C3L-04518_CPTAC_CM_HLAI-W632_BI_EB-Team-20230131-MKP_f00_m12_Slot2-2_1_3978.15823.1387.2	2	2	1	11.17	8.5	3.08	2.67	80.6	7	0	1	16200		Hydrogen	3	(A)	10	ASISVPLSMK	(F)	10		ASLSVFPGVR	A/S/I/S|V|P L/S-M K	60	6	2	6	2	1	y-ion bias			54.655132	0.891898	516.7939	1032.576	0.0049	4.8	1.9	8.8	2126.6	nuORFdb_human	ENST00000411526.5_1_7:154720239-154720296:+	ENST00000411526.5_1_7:154720239-154720296:+
C3L-04518_CPTAC_CM_HLAI-W632_BI_20230202_m11	E_C3L-04518_CPTAC_CM_HLAI-W632_BI_EB-Team-20230131-MKP_f00_m13_Slot2-2_1_3991.15698.1392.2	2	3	1	13.08	8.17	4.94	4.91	86.1	9	0	1	37400		Hydrogen	3	(A)	10	ASISVPLSMK	(F)	10		ASLSVFPGVR	A/S/I/S|V/P/L/S-M-K	100	10	1	7	1	2	y-ion bias			54.22617	0.8886	516.7932	1032.576	0.0029	2.8	-1.7	8.8	2126.6	nuORFdb_human	ENST00000411526.5_1_7:154720239-154720296:+	ENST00000411526.5_1_7:154720239-154720296:+
C3L-04522_CPTAC_CM_HLAI-W632_BI_20230202_m10	E_C3L-04522_CPTAC_CM_HLAI-W632_BI_EB-Team-20230131-MKP_f00_m12_Slot2-3_1_3980.15962.1400.2	2	1	1	11.58	10.53	2.17	1.05	88	6	0	1	8000		Hydrogen	3	(A)	10	ASISVPLSMK	(F)	10		ASLSVFPGVR	A/S/I|S|V|P L/S M K	50	5	3	6	3	0	y-ion bias			55.138073	0.883734	516.7934	1032.576	0.0029	2.8	-0.1	8.8	2126.6	nuORFdb_human	ENST00000411526.5_1_7:154720239-154720296:+	ENST00000411526.5_1_7:154720239-154720296:+
C3L-04518_CPTAC_CM_HLAI-W632_BI_20230202_m11	E_C3L-04518_CPTAC_CM_HLAI-W632_BI_EB-Team-20230131-MKP_f00_m13_Slot2-2_1_3991.11623.1420.2	2	1	1	11.9	6.46	4.36	5.43	81.5	6	0	1	7000	M11m	Hydrogen	3	(A)	10	ASISVPLSmK	(F)	10		LASSVVmGLVG	A/S/I/S|V|P L/S m K	50	5	2	6	2	0	y-ion bias		m:Oxidized methionine	40.153042	0.870951	524.791	1032.576	15.9989	3.8	-0.7	8.8	2126.6	nuORFdb_human	ENST00000411526.5_1_7:154720239-154720296:+	ENST00000411526.5_1_7:154720239-154720296:+
C3L-04518_CPTAC_CM_HLAI-W632_BI_20230202_m10	E_C3L-04518_CPTAC_CM_HLAI-W632_BI_EB-Team-20230131-MKP_f00_m12_Slot2-2_1_3978.16546.1604.3	3	5	1	14.12	4.74	11.28	9.37	90.4	8	2	3	95500		Hydrogen	15	(P)	11	ASLLLSRLFRK	(-)	11		SAIKILHPLIQA	A/S/L/L|L|S R|L/F R-K	63.6	7	3	7	3	1	y-ion bias			57.154369	0.752318	435.2793	1303.821	0.0016	1.2	-1.7	12.01	2818.2	nuORFdb_human	ENST00000540725.5_1_11:62622995-62623070:-	ENST00000540725.5_1_11:62622995-62623070:-
C3L-04518_CPTAC_CM_HLAI-W632_BI_20230202_m11	E_C3L-04518_CPTAC_CM_HLAI-W632_BI_EB-Team-20230131-MKP_f00_m13_Slot2-2_1_3991.16315.1609.3	3	1	1	12.9	7.45	9.87	5.45	86.3	8	2	3	16300		Hydrogen	15	(P)	11	ASLLLSRLFRK	(-)	11		GTLLKVTKKKST	A/S/L|L|L|S-R/L F R-K	72.7	8	3	6	3	2	y-ion bias			56.355892	0.748731	435.2799	1303.821	0.0046	3.5	-1	12.01	2818.2	nuORFdb_human	ENST00000540725.5_1_11:62622995-62623070:-	ENST00000540725.5_1_11:62622995-62623070:-
C3L-04518_CPTAC_CM_HLAI-W632_BI_20230202_m10	E_C3L-04518_CPTAC_CM_HLAI-W632_BI_EB-Team-20230131-MKP_f00_m12_Slot2-2_1_3978.6979.1559.3	3	1	1	8.08	5.52	0.38	2.56	71.5	7	1	2	10200		Hydrogen	32	(M)	10	ASQFPKSAWK	(M)	10		SQAFQRQLTA	A/S/Q/F/P K S-A/W-K	70	7	0	5	0	2	y-ion bias			24.114525	0.781631	383.8747	1149.605	0.0053	4.6	1.7	10	6815	nuORFdb_human	ENST00000513546.3_1_4:89199386-89199578:-	ENST00000513546.3_1_4:89199386-89199578:-
C3L-04518_CPTAC_CM_HLAI-W632_BI_20230202_m11	E_C3L-04518_CPTAC_CM_HLAI-W632_BI_EB-Team-20230131-MKP_f00_m13_Slot2-2_1_3991.6746.1573.3	3	3	1	11.23	4.89	6.04	6.34	80.8	8	1	2	18900		Hydrogen	32	(M)	10	ASQFPKSAWK	(M)	10		SQAFQRQLTA	A/S/Q/F/P/K/S/A W-K	80	8	0	7	0	1	y-ion bias			23.311493	0.772533	383.8762	1149.605	0.0083	7.2	2.7	10	6815	nuORFdb_human	ENST00000513546.3_1_4:89199386-89199578:-	ENST00000513546.3_1_4:89199386-89199578:-
C3L-04518_CPTAC_CM_HLAI-W632_BI_20230202_m10	E_C3L-04518_CPTAC_CM_HLAI-W632_BI_EB-Team-20230131-MKP_f00_m12_Slot2-2_1_3978.4467.1411.2	2	4	1	14.51	4.81	9.38	9.7	81	7	0	1	49800		Hydrogen	30	(P)	10	ATAQAVAPPR	(R)	10		QQVSVPRAP	A/T/A/Q|A|V|A\P P R	70	7	4	6	3	0	unbiased			15.439331	0.876374	491.2811	981.548	0.0071	7.3	4.4	9.79	5725.4	nuORFdb_human	ENST00000609438.1_1_4:90171359-90228902:-	ENST00000609438.1_1_4:90171359-90228902:-
C3L-04524_CPTAC_CM_HLAI-W632_BI_20230202_m10	E_C3L-04524_CPTAC_CM_HLAI-W632_BI_EB-Team-20230131-MKP_f00_m12_Slot2-4_1_3982.15613.1392.2	2	1	1	10.65	2.96	10.65	7.7	69.8	9	1	1	10200		Hydrogen	5	(S)	10	ATASIKLSTW	(I)	10		AVPTPAPISAPG	A/T/A/S/I/K|L\S\T\W	100	10	4	6	1	0	unbiased			53.934841	0.888814	539.3023	1077.594	0.0028	2.6	-0.3	8.8	3275.5	nuORFdb_human	ENST00000342435.8_1_3:146243405-146246461:-	ENST00000342435.8_1_3:146243405-146246461:-|ENST00000469266.1_1_3:146246374-146246461:-
C3L-04524_CPTAC_CM_HLAI-W632_BI_20230202_m11	E_C3L-04524_CPTAC_CM_HLAI-W632_BI_EB-Team-20230131-MKP_f00_m13_Slot2-4_1_3995.15536.1405.2	2	1	1	12.54	3.06	15.45	9.48	78.9	9	1	1	10500		Hydrogen	5	(S)	10	ATASIKLSTW	(I)	10		AVPTPAPISAPG	A/T/A/S|I/K-L\S|T\W	100	10	4	6	2	1	unbiased			53.658249	0.880539	539.3019	1077.594	0.0028	2.6	-1	8.8	3275.5	nuORFdb_human	ENST00000342435.8_1_3:146243405-146246461:-	ENST00000342435.8_1_3:146243405-146246461:-|ENST00000469266.1_1_3:146246374-146246461:-
C3L-04518_CPTAC_CM_HLAI-W632_BI_20230202_m10	E_C3L-04518_CPTAC_CM_HLAI-W632_BI_EB-Team-20230131-MKP_f00_m12_Slot2-2_1_3978.5066.1253.2	2	1	1	10.73	4.81	11.51	5.92	69.4	10	0	1	7320		Hydrogen	14	(A)	11	ATCCSLHSFGK	(R)	11		ATCSLCHGSKF	A/T/C|C/S/L/H|S/F-G\K	100	11	3	8	2	1	y-ion bias	Carbamidomethylation	C:Carbamidomethylation,	17.509459	0.976367	634.2829	1267.556	0.0029	2.3	-0.6	8.8	6513.4	nuORFdb_human	ENST00000528832.1_1_11:112025765-112034759:-	ENST00000528832.1_1_11:112025765-112034759:-|ENST00000534225.1_1_11:112025765-112034759:-
C3L-04518_CPTAC_CM_HLAI-W632_BI_20230202_m11	E_C3L-04518_CPTAC_CM_HLAI-W632_BI_EB-Team-20230131-MKP_f00_m13_Slot2-2_1_3991.4909.1573.3	3	2	1	13.95	7.54	7.63	6.41	73.1	8	0	1	22500		Hydrogen	14	(A)	11	ATCCSLHSFGK	(R)	11		ATCSLCHGSKF	A/T/C/C/S/L/H/S/F G K	72.7	8	0	8	0	0	y-ion bias	Carbamidomethylation	C:Carbamidomethylation,	16.969595	0.772053	423.1916	1267.556	0.0056	4.5	0	8.8	6513.4	nuORFdb_human	ENST00000528832.1_1_11:112025765-112034759:-	ENST00000528832.1_1_11:112025765-112034759:-|ENST00000534225.1_1_11:112025765-112034759:-
C3L-04518_CPTAC_CM_HLAI-W632_BI_20230202_m10	E_C3L-04518_CPTAC_CM_HLAI-W632_BI_EB-Team-20230131-MKP_f00_m12_Slot2-2_1_3978.6965.1597.3	3	6	1	20.24	7.99	11.53	12.25	94.4	8	0	1	157000		Hydrogen	2	(M)	10	ATDHHLPFPR	(R)	10		GQDFRAAAARGA	A/T/D/H/H|L|P/F|P R	80	8	3	8	3	0	y-ion bias			24.066202	0.756613	397.5412	1190.607	0.0019	1.6	-1.3	6.96	5867.8	nuORFdb_human	ENST00000281172.9_1_12:15822752-15835827:-	ENST00000281172.9_1_12:15822752-15835827:-
C3L-04518_CPTAC_CM_HLAI-W632_BI_20230202_m11	E_C3L-04518_CPTAC_CM_HLAI-W632_BI_EB-Team-20230131-MKP_f00_m13_Slot2-2_1_3991.6728.1658.3	3	11	1	17.71	6.83	9.59	10.89	92.2	8	0	1	130000		Hydrogen	2	(M)	10	ATDHHLPFPR	(R)	10		VPRYIAnEID	A/T/D/H|H|L|P/F/P R	80	8	3	8	3	0	y-ion bias			23.24935	0.717348	397.5417	1190.607	0.0049	4.1	-0.4	6.96	5867.8	nuORFdb_human	ENST00000281172.9_1_12:15822752-15835827:-	ENST00000281172.9_1_12:15822752-15835827:-
C3L-04518_CPTAC_CM_HLAI-W632_BI_20230202_m11	E_C3L-04518_CPTAC_CM_HLAI-W632_BI_EB-Team-20230131-MKP_f00_m13_Slot2-2_1_3991.15208.1655.3	3	1	1	10.67	3.48	7.74	7.19	63.4	7	1	2	4070		Hydrogen	21	(H)	11	ATESVLQKILK	(S)	11		ATELnKILKAK	A/T/E/S/V/L/Q/K I L K	63.6	7	0	7	0	0	y-ion bias			52.534161	0.718934	410.5898	1229.746	0.0091	7.4	2.9	8.64	4347	nuORFdb_human	ENST00000454175.1_1_7:99103512-99103632:+	ENST00000454175.1_1_7:99103512-99103632:+
C3L-04518_CPTAC_CM_HLAI-W632_BI_20230202_m10	E_C3L-04518_CPTAC_CM_HLAI-W632_BI_EB-Team-20230131-MKP_f00_m12_Slot2-2_1_3978.25841.1340.2	2	3	1	20.47	7.34	16.25	13.13	97.1	9	0	1	63400		Hydrogen	9	(S)	10	ATFFGIQLLK	(T)	10		LKLTSKFFPG	A/T/F|F|G|I|Q|L|L\K	100	10	7	8	6	0	dual b/y bias			89.258125	0.921727	569.3388	1137.667	0.0041	3.6	0.7	8.8	4463.4	nuORFdb_human	ENST00000562439.5_1_16:57238447-57238567:+	ENST00000562439.5_1_16:57238447-57238567:+
C3L-04518_CPTAC_CM_HLAI-W632_BI_20230202_m11	E_C3L-04518_CPTAC_CM_HLAI-W632_BI_EB-Team-20230131-MKP_f00_m13_Slot2-2_1_3991.25721.1342.2	2	4	1	18.76	7.39	13.9	11.36	97.4	9	0	1	77600		Hydrogen	9	(S)	10	ATFFGIQLLK	(T)	10		LKLTSKFFPG	A/T/F|F|G|I/Q/L/L-K	100	10	3	8	3	1	y-ion bias			88.842644	0.920617	569.3381	1137.667	0.0021	1.8	-2.7	8.8	4463.4	nuORFdb_human	ENST00000562439.5_1_16:57238447-57238567:+	ENST00000562439.5_1_16:57238447-57238567:+
C3L-04522_CPTAC_CM_HLAI-W632_BI_20230202_m10	E_C3L-04522_CPTAC_CM_HLAI-W632_BI_EB-Team-20230131-MKP_f00_m12_Slot2-3_1_3980.25896.1339.2	2	4	1	18.63	5.97	15.73	12.66	95.6	9	0	1	100000		Hydrogen	9	(S)	10	ATFFGIQLLK	(T)	10		LKLTSKFFPG	A/T/F|F|G|I/Q|L|L-K	100	10	5	8	5	1	dual b/y bias			89.452423	0.922096	569.3393	1137.667	0.0041	3.6	0.7	8.8	4463.4	nuORFdb_human	ENST00000562439.5_1_16:57238447-57238567:+	ENST00000562439.5_1_16:57238447-57238567:+
C3L-04522_CPTAC_CM_HLAI-W632_BI_20230202_m11	E_C3L-04522_CPTAC_CM_HLAI-W632_BI_EB-Team-20230131-MKP_f00_m13_Slot2-3_1_3993.25841.1348.2	2	3	1	16.23	6.19	11.98	10.05	91.4	8	0	1	41700		Hydrogen	9	(S)	10	ATFFGIQLLK	(T)	10		LKLTSKFFPG	A/T/F|F/G/I|Q/L|L K	80	8	3	8	3	0	y-ion bias			89.252106	0.916466	569.3397	1137.667	0.0061	5.3	1.3	8.8	4463.4	nuORFdb_human	ENST00000562439.5_1_16:57238447-57238567:+	ENST00000562439.5_1_16:57238447-57238567:+
C3L-04518_CPTAC_CM_HLAI-W632_BI_20230202_m10	E_C3L-04518_CPTAC_CM_HLAI-W632_BI_EB-Team-20230131-MKP_f00_m12_Slot2-2_1_3978.28283.1259.2	2	1	1	18.68	8.88	9.63	9.8	94	9	0	1	35800		Hydrogen	3	(I)	11	ATLLLDLLVVK	(L)	11		TAILLVLAVSVV	A/T/L|L|L|D|L|L/V/V K	81.8	9	5	9	5	0	dual b/y bias			97.691109	0.972927	599.3956	1197.782	0.003	2.5	-0.4	5.88	2065.6	nuORFdb_human	ENST00000557644.5_1_12:97313802-97313859:+	ENST00000557644.5_1_12:97313802-97313859:+
C3L-04518_CPTAC_CM_HLAI-W632_BI_20230202_m11	E_C3L-04518_CPTAC_CM_HLAI-W632_BI_EB-Team-20230131-MKP_f00_m13_Slot2-2_1_3991.28272.1269.2	2	1	1	16.01	9.48	7.12	6.53	90.4	8	0	1	20700		Hydrogen	3	(I)	11	ATLLLDLLVVK	(L)	11		TAILLVLAVSVV	A T/L|L|L|D/L/L/V-V K	63.6	7	3	7	3	1	y-ion bias			97.652596	0.966481	599.3963	1197.782	0.003	2.5	-2	5.88	2065.6	nuORFdb_human	ENST00000557644.5_1_12:97313802-97313859:+	ENST00000557644.5_1_12:97313802-97313859:+
C3L-04524_CPTAC_CM_HLAI-W632_BI_20230202_m10	E_C3L-04524_CPTAC_CM_HLAI-W632_BI_EB-Team-20230131-MKP_f00_m12_Slot2-4_1_3982.24117.1347.2	2	1	1	8.05	4.35	3.19	3.7	76.3	6	0	0	8180		Hydrogen	81	(V)	10	ATPSFHPLFW	(I)	10		ATWDILNLADA	A/T/P S F H|P-L/F-W	60	6	1	4	1	2	y-ion bias			83.304527	0.917207	601.8053	1202.599	0.0034	2.8	-0.1	6.78	15573.3	nuORFdb_human	ENST00000505295.1_1_5:80540896-80542784:-	ENST00000505295.1_1_5:80540896-80542784:-
C3L-04518_CPTAC_CM_HLAI-W632_BI_20230202_m10	E_C3L-04518_CPTAC_CM_HLAI-W632_BI_EB-Team-20230131-MKP_f00_m12_Slot2-2_1_3978.6144.1267.2	2	1	1	11.97	3.8	8.44	8.17	74.4	8	1	2	6920		Hydrogen	7	(R)	11	ATQTLGSKFVK	(M)	11		RQLPGLLPNTA	A/T/Q/T|L|G/S K/F V\K	63.6	7	3	7	2	0	y-ion bias			21.231142	0.967704	590.3429	1179.673	0.0055	4.7	1.8	10	3129.5	nuORFdb_human	ENST00000487130.1_1_6:10430476-10434885:-	ENST00000487130.1_1_6:10430476-10434885:-
C3L-04518_CPTAC_CM_HLAI-W632_BI_20230202_m11	E_C3L-04518_CPTAC_CM_HLAI-W632_BI_EB-Team-20230131-MKP_f00_m13_Slot2-2_1_3991.5966.1272.2	2	2	1	9.52	2.32	7.14	7.2	61.4	8	1	2	23300		Hydrogen	7	(R)	11	ATQTLGSKFVK	(M)	11		RQLPGLLPNTA	A/T/Q/T|L|G/S K F\V\K	72.7	8	4	6	2	0	unbiased			20.618872	0.96462	590.3427	1179.673	0.0055	4.7	0.2	10	3129.5	nuORFdb_human	ENST00000487130.1_1_6:10430476-10434885:-	ENST00000487130.1_1_6:10430476-10434885:-
C3L-04518_CPTAC_CM_HLAI-W632_BI_20230202_m10	E_C3L-04518_CPTAC_CM_HLAI-W632_BI_EB-Team-20230131-MKP_f00_m12_Slot2-2_1_3978.15589.1325.2	2	1	1	20.06	5.61	15.29	14.45	93.2	9	0	1	25200		Hydrogen	23	(K)	11	ATSAQLVWISK	(-)	11		SSVGLPSRTKTA	A/T/S/A|Q|L|V|W|I|S K	81.8	9	6	9	6	0	dual b/y bias			53.847458	0.931391	602.3427	1203.673	0.0055	4.6	1.7	8.8	3644.3	nuORFdb_human	ENST00000398529.7_1_2:65325145-65331914:-	ENST00000398529.7_1_2:65325145-65331914:-
C3L-04518_CPTAC_CM_HLAI-W632_BI_20230202_m11	E_C3L-04518_CPTAC_CM_HLAI-W632_BI_EB-Team-20230131-MKP_f00_m13_Slot2-2_1_3991.15447.1329.2	2	1	1	19.25	3.75	15.03	15.5	93.3	9	0	1	16100		Hydrogen	23	(K)	11	ATSAQLVWISK	(-)	11		PDFVLVKCLL	A/T/S/A/Q|L|V|W/I|S K	81.8	9	4	9	4	0	dual b/y bias			53.35907	0.928444	602.3438	1203.673	0.0075	6.3	1.8	8.8	3644.3	nuORFdb_human	ENST00000398529.7_1_2:65325145-65331914:-	ENST00000398529.7_1_2:65325145-65331914:-
C3L-04518_CPTAC_CM_HLAI-W632_BI_20230202_m10	E_C3L-04518_CPTAC_CM_HLAI-W632_BI_EB-Team-20230131-MKP_f00_m12_Slot2-2_1_3978.11059.1271.2	2	2	1	16.84	5.6	10.93	11.24	89.5	10	0	1	18000		Hydrogen	16	(T)	11	ATSATLTHLLK	(R)	11		AGLAKVVEKSPG	A/T/S/A/T|L/T/H|L\L-K	100	11	3	8	2	1	y-ion bias			38.203865	0.965128	578.3416	1155.673	0.0035	3	0.1	8.8	4456	nuORFdb_human	ENST00000461997.5_1_12:2998296-2998419:+	ENST00000461997.5_1_12:2998296-2998419:+
C3L-04518_CPTAC_CM_HLAI-W632_BI_20230202_m11	E_C3L-04518_CPTAC_CM_HLAI-W632_BI_EB-Team-20230131-MKP_f00_m13_Slot2-2_1_3991.10798.1266.2	2	2	1	16.93	3.75	12.69	13.18	87.7	10	0	1	19400		Hydrogen	16	(T)	11	ATSATLTHLLK	(R)	11		AGLAKVVEKSPG	A/T/S/A/T/L/T/H\L\L\K	100	11	3	7	0	0	y-ion bias			37.305016	0.968291	578.3415	1155.673	0.0015	1.3	-3.2	8.8	4456	nuORFdb_human	ENST00000461997.5_1_12:2998296-2998419:+	ENST00000461997.5_1_12:2998296-2998419:+
C3L-04522_CPTAC_CM_HLAI-W632_BI_20230202_m10	E_C3L-04522_CPTAC_CM_HLAI-W632_BI_EB-Team-20230131-MKP_f00_m12_Slot2-3_1_3980.5623.1458.2	2	2	1	12.87	10.62	3.95	2.25	67	5	0	0	195000		Hydrogen	44	(P)	10	ATSGHVELPT	(F)	10		QSTVNAYKT	A T/S|G|H V E L\P\T	40	4	4	3	2	0	unbiased			19.430214	0.846748	506.2594	1011.511	0.0002	0.2	-2.7	5.24	6336.1	nuORFdb_human	ENST00000479427.5_1_2:242334894-242335056:+	ENST00000479427.5_1_2:242334894-242335056:+
C3L-04518_CPTAC_CM_HLAI-W632_BI_20230202_m10	E_C3L-04518_CPTAC_CM_HLAI-W632_BI_EB-Team-20230131-MKP_f00_m12_Slot2-2_1_3978.4646.1442.2	2	1	1	16.39	5.84	8.31	10.55	90.1	8	0	1	10700		Hydrogen	67	(Y)	9	ATTAIAIHR	(I)	9		KVGPARATGP	A/T/T|A|I/A|I|H\R	100	9	5	7	4	0	dual b/y bias			16.057125	0.856846	477.2825	953.553	0.004	4.2	1.3	9.8	9361.4	nuORFdb_human	ENST00000522309.1_1_X:134185341-134186138:-	ENST00000522309.1_1_X:134185341-134186138:-|ENST00000520964.1_1_X:134185341-134186186:-
C3L-04518_CPTAC_CM_HLAI-W632_BI_20230202_m11	E_C3L-04518_CPTAC_CM_HLAI-W632_BI_EB-Team-20230131-MKP_f00_m13_Slot2-2_1_3991.4512.1440.2	2	1	1	13.44	6.93	6.81	6.5	85.7	7	0	1	17900		Hydrogen	67	(Y)	9	ATTAIAIHR	(I)	9		HSKKKPGTA	A/T/T/A|I/A/I/H R	77.8	7	1	7	1	0	y-ion bias			15.599164	0.857855	477.2827	953.553	0.006	6.3	1.8	9.8	9361.4	nuORFdb_human	ENST00000522309.1_1_X:134185341-134186138:-	ENST00000522309.1_1_X:134185341-134186138:-|ENST00000520964.1_1_X:134185341-134186186:-
C3L-04518_CPTAC_CM_HLAI-W632_BI_20230202_m10	E_C3L-04518_CPTAC_CM_HLAI-W632_BI_EB-Team-20230131-MKP_f00_m12_Slot2-2_1_3978.10754.1394.2	2	1	1	16.9	4.35	10.5	12.55	92.1	8	0	1	9070		Hydrogen	120	(Q)	9	ATTVLHILK	(V)	9		LLKLTHVTA	A/T/T/V|L/H|I|L\K	100	9	4	7	3	0	dual b/y bias			37.148193	0.88741	498.3184	995.625	0.0039	3.9	1	8.8	18464.6	nuORFdb_human	ENST00000399959.6_1_X:41200742-41202586:+	ENST00000399959.6_1_X:41200742-41202586:+
C3L-04518_CPTAC_CM_HLAI-W632_BI_20230202_m11	E_C3L-04518_CPTAC_CM_HLAI-W632_BI_EB-Team-20230131-MKP_f00_m13_Slot2-2_1_3991.10493.1395.2	2	1	1	17.26	-0.71	11.48	17.97	89.3	8	0	1	7520		Hydrogen	120	(Q)	9	ATTVLHILK	(V)	9		GPVKKITRP	A/T/T/V|L/H|I|L\K	100	9	4	7	3	0	dual b/y bias			36.251339	0.886632	498.3195	995.625	0.0079	8	3.5	8.8	18464.6	nuORFdb_human	ENST00000399959.6_1_X:41200742-41202586:+	ENST00000399959.6_1_X:41200742-41202586:+
C3L-04524_CPTAC_CM_HLAI-W632_BI_20230202_m10	E_C3L-04524_CPTAC_CM_HLAI-W632_BI_EB-Team-20230131-MKP_f00_m12_Slot2-4_1_3982.18940.637.1	1	1	1	8.63	4.22	5.18	4.41	61.9	7	0	0	2840		Hydrogen	26	(S)	9	ATVGTLGAW	(L)	9		STLGALGAW	A T/V/G/T|L\G\A\W	77.8	7	4	4	1	0	unbiased			65.423683	1.35253	875.465	875.462	0.0029	3.3	0.4	5.57	10797.9	nuORFdb_human	ENST00000580170.5_1_18:7567593-7774159:+	ENST00000580170.5_1_18:7567593-7774159:+
C3L-04524_CPTAC_CM_HLAI-W632_BI_20230202_m11	E_C3L-04524_CPTAC_CM_HLAI-W632_BI_EB-Team-20230131-MKP_f00_m13_Slot2-4_1_3995.18874.656.1	1	1	1	8.29	3.74	4.87	4.55	66.8	7	0	0	2960		Hydrogen	26	(S)	9	ATVGTLGAW	(L)	9		QTTVLGAW	A T/V/G/T|L\G\A\W	77.8	7	4	4	1	0	unbiased			65.187187	1.34088	875.4633	875.462	0.0009	1	-2.6	5.57	10797.9	nuORFdb_human	ENST00000580170.5_1_18:7567593-7774159:+	ENST00000580170.5_1_18:7567593-7774159:+
C3L-04522_CPTAC_CM_HLAI-W632_BI_20230202_m11	E_C3L-04522_CPTAC_CM_HLAI-W632_BI_EB-Team-20230131-MKP_f00_m13_Slot2-3_1_3993.22875.441.1	1	1	1	12.8	10.77	4.82	2.03	80.6	7	0	0	4650		Hydrogen	17	(P)	10	AVALLLAAGY	(R)	10		IAVALIQAY	A V A\L|L|L|A-A-G\Y	70	7	5	3	3	2	unbiased			79.004471	1.467352	961.5764	961.572	0.0043	4.5	0.5	5.57	7045.9	nuORFdb_human	ENST00000436302.6_2_7:134671259-134671448:+	ENST00000436302.6_2_7:134671259-134671448:+
C3L-04522_CPTAC_CM_HLAI-W632_BI_20230202_m11	E_C3L-04522_CPTAC_CM_HLAI-W632_BI_EB-Team-20230131-MKP_f00_m13_Slot2-3_1_3993.13326.1527.2	2	1	1	9.89	8.91	4.08	0.99	82.9	6	1	1	14100		Hydrogen	26	(V)	9	AVAVLVPKA	(L)	9		AVGLVLPAK	A/V/A V|L\V|P-K A	55.6	5	3	4	2	1	unbiased			46.031155	0.801948	434.2875	867.566	0.0005	0.6	-3.4	8.8	4792.5	nuORFdb_human	ENST00000376230.7_1_19:58055796-58055928:-	ENST00000376230.7_1_19:58055796-58055928:-
C3L-04518_CPTAC_CM_HLAI-W632_BI_20230202_m11	E_C3L-04518_CPTAC_CM_HLAI-W632_BI_EB-Team-20230131-MKP_f00_m13_Slot2-2_1_3991.8099.1259.2	2	2	1	15.51	4.92	11.36	10.58	76.7	8	1	2	22200		Hydrogen	169	(K)	11	AVFDASKQLQK	(L)	11		GLFGETLRAAVT	A V/F/D|A|S|K|Q/L Q\K	63.6	7	5	7	4	0	dual b/y bias			27.983545	0.972566	617.846	1234.679	0.0057	4.6	0.1	8.64	22440.4	nuORFdb_human	ENST00000577052.5_1_17:914824-935047:-	ENST00000577052.5_1_17:914824-935047:-
C3L-04518_CPTAC_CM_HLAI-W632_BI_20230202_m10	E_C3L-04518_CPTAC_CM_HLAI-W632_BI_EB-Team-20230131-MKP_f00_m12_Slot2-2_1_3978.17682.1438.2	2	2	1	10.16	6.06	4.7	4.09	89.8	7	0	1	19500		Hydrogen	5	(F)	9	AVFPPLIQK	(Q)	9		LGFPGIAPKI	A/V/F|P/P L/I/Q-K	77.8	7	1	6	1	1	y-ion bias			61.076855	0.859218	506.8152	1012.619	0.0037	3.7	0.8	8.8	2368.8	nuORFdb_human	ENST00000355192.7_1_12:65857378-65857441:+	ENST00000355192.7_1_12:65857378-65857441:+
C3L-04518_CPTAC_CM_HLAI-W632_BI_20230202_m10	E_C3L-04518_CPTAC_CM_HLAI-W632_BI_EB-Team-20230131-MKP_f00_m12_Slot2-2_1_3978.15609.1412.2	2	1	1	10.3	6.47	4.88	3.83	76.9	6	0	1	7020		Hydrogen	18	(L)	10	AVFVETAFGK	(R)	10		VAFVQTEKF	A V/F|V|E/T|A/F G K	50	5	3	6	3	0	y-ion bias			53.916512	0.875954	534.7914	1068.572	0.0023	2.2	-0.7	6.05	5216.1	nuORFdb_human	ENST00000430246.6_1_14:21731530-21731662:-	ENST00000430246.6_1_14:21731530-21731662:-
C3L-04518_CPTAC_CM_HLAI-W632_BI_20230202_m11	E_C3L-04518_CPTAC_CM_HLAI-W632_BI_EB-Team-20230131-MKP_f00_m13_Slot2-2_1_3991.15469.1408.2	2	1	1	9.57	4.99	4.01	4.58	74.3	7	0	1	8110		Hydrogen	18	(L)	10	AVFVETAFGK	(R)	10		VAFVQTEKF	A/V/F|V|E/T/A/F G K	70	7	2	7	2	0	y-ion bias			53.434975	0.878552	534.7934	1068.572	0.0063	5.9	1.4	6.05	5216.1	nuORFdb_human	ENST00000430246.6_1_14:21731530-21731662:-	ENST00000430246.6_1_14:21731530-21731662:-
C3L-04518_CPTAC_CM_HLAI-W632_BI_20230202_m10	E_C3L-04518_CPTAC_CM_HLAI-W632_BI_EB-Team-20230131-MKP_f00_m12_Slot2-2_1_3978.14731.1288.2	2	2	1	19.81	8.83	11.4	10.98	96.3	8	0	1	94000		Hydrogen	5	(F)	10	AVFVNWEQTK	(K)	10		AVFVLEEISGAS	A/V/F|V|N|W|E|Q|T K	80	8	6	8	6	0	dual b/y bias			50.88467	0.954587	611.3195	1221.626	0.0065	5.3	2.4	6.05	2857.2	nuORFdb_human	ENST00000284881.8_2_21:19190517-19190595:-	ENST00000284881.8_2_21:19190517-19190595:-
C3L-04518_CPTAC_CM_HLAI-W632_BI_20230202_m11	E_C3L-04518_CPTAC_CM_HLAI-W632_BI_EB-Team-20230131-MKP_f00_m13_Slot2-2_1_3991.14588.1288.2	2	2	1	17.53	10.31	6.08	7.22	92.8	7	0	1	81900		Hydrogen	5	(F)	10	AVFVNWEQTK	(K)	10		AVFVLEEISGAS	A/V/F|V|N|W|E/Q T K	70	7	4	7	4	0	dual b/y bias			50.393204	0.954228	611.3199	1221.626	0.0065	5.3	0.8	6.05	2857.2	nuORFdb_human	ENST00000284881.8_2_21:19190517-19190595:-	ENST00000284881.8_2_21:19190517-19190595:-
C3L-04518_CPTAC_CM_HLAI-W632_BI_20230202_m10	E_C3L-04518_CPTAC_CM_HLAI-W632_BI_EB-Team-20230131-MKP_f00_m12_Slot2-2_1_3978.10969.1191.2	2	3	1	18.49	8.13	10.9	10.36	92.6	8	1	2	77300		Hydrogen	5	(F)	11	AVFVNWEQTKK	(H)	11		VAFVLCLDTVGR	A/V/F|V|N|W|E|Q T K\K	72.7	8	6	7	5	0	dual b/y bias			37.893253	1.015155	675.3669	1349.721	0.0055	4.1	1.2	8.64	2857.2	nuORFdb_human	ENST00000284881.8_2_21:19190517-19190595:-	ENST00000284881.8_2_21:19190517-19190595:-
C3L-04518_CPTAC_CM_HLAI-W632_BI_20230202_m11	E_C3L-04518_CPTAC_CM_HLAI-W632_BI_EB-Team-20230131-MKP_f00_m13_Slot2-2_1_3991.10738.1191.2	2	4	1	18.41	7.79	9.31	10.62	91.1	8	1	2	75400		Hydrogen	5	(F)	11	AVFVNWEQTKK	(H)	11		VAFVLCLDTVGR	A/V/F|V|N|W|E|Q/T K K	72.7	8	5	8	5	0	dual b/y bias			37.097935	1.015623	675.3675	1349.721	0.0055	4.1	-0.4	8.64	2857.2	nuORFdb_human	ENST00000284881.8_2_21:19190517-19190595:-	ENST00000284881.8_2_21:19190517-19190595:-
C3L-04522_CPTAC_CM_HLAI-W632_BI_20230202_m10	E_C3L-04522_CPTAC_CM_HLAI-W632_BI_EB-Team-20230131-MKP_f00_m12_Slot2-3_1_3980.11045.1563.3	3	3	1	9.72	6.09	3.63	3.63	82.3	7	1	2	28000		Hydrogen	5	(F)	11	AVFVNWEQTKK	(H)	11		FVLGWPTVNFVA	A/V/F/V/N/W/E/Q T K K	63.6	7	0	7	0	0	y-ion bias			38.157463	0.778851	450.5798	1349.721	0.0042	3.1	0.2	8.64	2857.2	nuORFdb_human	ENST00000284881.8_2_21:19190517-19190595:-	ENST00000284881.8_2_21:19190517-19190595:-
C3L-04522_CPTAC_CM_HLAI-W632_BI_20230202_m11	E_C3L-04522_CPTAC_CM_HLAI-W632_BI_EB-Team-20230131-MKP_f00_m13_Slot2-3_1_3993.10983.1197.2	2	1	1	12.97	7.73	5.07	5.23	77	7	1	2	4680		Hydrogen	5	(F)	11	AVFVNWEQTKK	(H)	11		VAFVLCLDTVGR	A/V/F|V|N/W/E/Q T K K	63.6	7	2	7	2	0	y-ion bias			37.941269	1.011385	675.3692	1349.721	0.0095	7	3	8.64	2857.2	nuORFdb_human	ENST00000284881.8_2_21:19190517-19190595:-	ENST00000284881.8_2_21:19190517-19190595:-
C3L-04518_CPTAC_CM_HLAI-W632_BI_20230202_m10	E_C3L-04518_CPTAC_CM_HLAI-W632_BI_EB-Team-20230131-MKP_f00_m12_Slot2-2_1_3978.20474.1431.2	2	1	1	12.32	5.08	7.93	7.24	89	7	0	1	8940		Hydrogen	3	(M)	9	AVFWQGLVK	(V)	9		LGFIIPTSLS	A/V/F|W|Q|G\L/V K	77.8	7	4	6	3	0	dual b/y bias			70.717018	0.863502	524.3046	1047.599	0.0041	4	1.1	8.8	7358.5	nuORFdb_human	ENST00000635625.1_2_12:112884138-112888249:+	ENST00000635625.1_2_12:112884138-112888249:+
C3L-04518_CPTAC_CM_HLAI-W632_BI_20230202_m11	E_C3L-04518_CPTAC_CM_HLAI-W632_BI_EB-Team-20230131-MKP_f00_m13_Slot2-2_1_3991.20322.1430.2	2	1	1	12.7	5.89	7.35	6.8	90.4	7	0	1	9980		Hydrogen	3	(M)	9	AVFWQGLVK	(V)	9		LGFIIPTSLS	A/V/F|W|Q/G/L V-K	77.8	7	2	6	2	1	y-ion bias			70.198326	0.864082	524.3045	1047.599	0.0041	4	-0.5	8.8	7358.5	nuORFdb_human	ENST00000635625.1_2_12:112884138-112888249:+	ENST00000635625.1_2_12:112884138-112888249:+
C3L-04518_CPTAC_CM_HLAI-W632_BI_20230202_m10	E_C3L-04518_CPTAC_CM_HLAI-W632_BI_EB-Team-20230131-MKP_f00_m12_Slot2-2_1_3978.27490.1259.2	2	1	1	10.78	4.47	5.76	6.31	73.1	7	0	1	4160		Hydrogen	53	(S)	11	AVIFFTAVILK	(T)	11		IGIFLKQFKK	A V/I/F|F|T|A/V-I-L K	63.6	7	3	6	3	2	y-ion bias			94.953438	0.972534	611.3852	1221.761	0.0022	1.8	-1.1	8.8	7344.6	nuORFdb_human	ENST00000379066.5_1_2:37543718-37543916:-	ENST00000379066.5_1_2:37543718-37543916:-
C3L-04531_CPTAC_CM_HLAI-W632_BI_20230202_m11	E_C3L-04531_CPTAC_CM_HLAI-W632_BI_EB-Team-20230131-MKP_f00_m13_Slot2-5_1_3997.9169.1627.3	3	2	1	8.55	6.08	4.73	2.47	82	6	0	1	14200		Hydrogen	15	(P)	9	AVIHVSRPL	(R)	9		GIIHVISRP	A/V/I/H/V/S R-P L	55.6	5	0	5	0	1	y-ion bias			31.682636	0.73715	331.2061	991.605	-0.0013	-1.3	-4.6	9.8	5464.3	smORF_v4|nuORFdb_human	RP13-1032I1.7_17:79670026-79670181:-	RP13-1032I1.7_17:79670026-79670181:-|ENST00000575312.1_1_17:79670028-79670313:-	RP13-1032I1.7	lncRNA	17:79670026-79670181:-	17
C3L-04518_CPTAC_CM_HLAI-W632_BI_20230202_m10	E_C3L-04518_CPTAC_CM_HLAI-W632_BI_EB-Team-20230131-MKP_f00_m12_Slot2-2_1_3978.27361.1322.2	2	1	1	15.88	9.37	7.81	6.51	94.7	8	0	1	7420		Hydrogen	9	(M)	10	AVIIAALFFK	(L)	10		LLGLAVVTHGL	A V/I|I|A|A/L|F/F-K	80	8	4	7	4	1	dual b/y bias			94.508194	0.933198	546.8465	1092.682	0.0031	2.9	0	8.8	3425	nuORFdb_human	ENST00000357388.7_1_3:160117314-160117401:+	ENST00000357388.7_1_3:160117314-160117401:+
C3L-04518_CPTAC_CM_HLAI-W632_BI_20230202_m11	E_C3L-04518_CPTAC_CM_HLAI-W632_BI_EB-Team-20230131-MKP_f00_m13_Slot2-2_1_3991.27252.1325.2	2	2	1	11.98	4.71	8.3	7.27	93.8	8	0	1	8020		Hydrogen	9	(M)	10	AVIIAALFFK	(L)	10		LGLLAWPLLP	A V/I|I/A/A/L/F/F-K	80	8	1	7	1	1	y-ion bias			94.13121	0.93092	546.8465	1092.682	0.0051	4.7	0.2	8.8	3425	nuORFdb_human	ENST00000357388.7_1_3:160117314-160117401:+	ENST00000357388.7_1_3:160117314-160117401:+
C3L-04524_CPTAC_CM_HLAI-W632_BI_20230202_m10	E_C3L-04524_CPTAC_CM_HLAI-W632_BI_EB-Team-20230131-MKP_f00_m12_Slot2-4_1_3982.18451.1398.2	2	1	1	10.36	3.12	4.44	7.24	68.3	7	0	0	11800		Hydrogen	4	(R)	9	AVIQIYSHF	(F)	9		VAALGLGAFVC	A V/I|Q|I|Y|S/H\F	77.8	7	5	6	4	0	dual b/y bias			63.735844	0.884904	539.2914	1077.573	0.002	1.8	-1.1	6.78	3891.3	nuORFdb_human	ENST00000229595.5_1_6:119228648-119228744:+	ENST00000229595.5_1_6:119228648-119228744:+
C3L-04524_CPTAC_CM_HLAI-W632_BI_20230202_m11	E_C3L-04524_CPTAC_CM_HLAI-W632_BI_EB-Team-20230131-MKP_f00_m13_Slot2-4_1_3995.18401.1409.2	2	1	1	11.12	4.95	2.99	6.16	76.2	7	0	0	10000		Hydrogen	4	(R)	9	AVIQIYSHF	(F)	9		GLLQNYVDR	A V/I|Q|I|Y/S/H-F	77.8	7	3	6	3	1	dual b/y bias			63.553623	0.877505	539.292	1077.573	0.004	3.7	0.1	6.78	3891.3	nuORFdb_human	ENST00000229595.5_1_6:119228648-119228744:+	ENST00000229595.5_1_6:119228648-119228744:+
C3L-04518_CPTAC_CM_HLAI-W632_BI_20230202_m10	E_C3L-04518_CPTAC_CM_HLAI-W632_BI_EB-Team-20230131-MKP_f00_m12_Slot2-2_1_3978.22761.1383.2	2	5	1	17.46	7.87	9.59	9.59	96.6	8	0	1	248000		Hydrogen	5	(M)	9	AVIVWSFMK	(V)	9		VALVPEDIPAG	A/V/I|V|W|S|F/M\K	100	9	5	7	4	0	dual b/y bias			78.61747	0.894497	540.8011	1080.591	0.0037	3.4	0.5	8.8	3181.7	nuORFdb_human	ENST00000514133.1_1_4:52895917-52895998:-	ENST00000514133.1_1_4:52895917-52895998:-
C3L-04518_CPTAC_CM_HLAI-W632_BI_20230202_m11	E_C3L-04518_CPTAC_CM_HLAI-W632_BI_EB-Team-20230131-MKP_f00_m13_Slot2-2_1_3991.22629.1387.2	2	5	1	16.04	7.27	7.74	8.77	95.3	8	0	1	224000		Hydrogen	5	(M)	9	AVIVWSFMK	(V)	9		IGLVHHYIE	A/V/I|V|W|S/F/M-K	100	9	3	7	3	1	dual b/y bias			78.165779	0.892033	540.8027	1080.591	0.0077	7.1	2.6	8.8	3181.7	nuORFdb_human	ENST00000514133.1_1_4:52895917-52895998:-	ENST00000514133.1_1_4:52895917-52895998:-
C3L-04518_CPTAC_CM_HLAI-W632_BI_20230202_m10	E_C3L-04518_CPTAC_CM_HLAI-W632_BI_EB-Team-20230131-MKP_f00_m12_Slot2-2_1_3978.19142.1387.2	2	5	1	18.35	8.66	10.88	9.68	96	8	0	1	207000	M12m	Hydrogen	5	(M)	9	AVIVWSFmK	(V)	9		LKVSmWFK	A/V/I|V|W\S|F/m\K	100	9	5	6	3	0	dual b/y bias		m:Oxidized methionine	66.118011	0.891579	548.7988	1080.591	15.9997	4.3	1.4	8.8	3181.7	nuORFdb_human	ENST00000514133.1_1_4:52895917-52895998:-	ENST00000514133.1_1_4:52895917-52895998:-
C3L-04518_CPTAC_CM_HLAI-W632_BI_20230202_m11	E_C3L-04518_CPTAC_CM_HLAI-W632_BI_EB-Team-20230131-MKP_f00_m13_Slot2-2_1_3991.18987.247.1	1	7	1	12.73	3.7	12.73	9.02	73.1	6	0	1	131000	M12m	Hydrogen	5	(M)	9	AVIVWSFmK	(V)	9		NVNIKSKFm	A V/I|V|W|S|F/m K	55.6	5	4	6	4	0	dual b/y bias		m:Oxidized methionine	65.58419	1.578962	1096.5917	1080.591	15.999	3.7	-0.8	8.8	3181.7	nuORFdb_human	ENST00000514133.1_1_4:52895917-52895998:-	ENST00000514133.1_1_4:52895917-52895998:-
C3L-04518_CPTAC_CM_HLAI-W632_BI_20230202_m10	E_C3L-04518_CPTAC_CM_HLAI-W632_BI_EB-Team-20230131-MKP_f00_m12_Slot2-2_1_3978.25079.1526.3	3	2	1	7.31	4.66	2.64	2.64	68.2	7	1	1	4200		Hydrogen	10	(S)	11	AVLDIKNLLFH	(I)	11		AVILDLLPLCR	A/V/L/D I/K/N-L L/F H	45.5	5	0	6	0	1	y-ion bias			86.624565	0.802809	428.2574	1282.752	0.0047	3.6	0.7	6.79	6027.9	nuORFdb_human	ENST00000271450.10_1_1:161489050-161489206:+	ENST00000271450.10_1_1:161489050-161489206:+
C3L-04518_CPTAC_CM_HLAI-W632_BI_20230202_m10	E_C3L-04518_CPTAC_CM_HLAI-W632_BI_EB-Team-20230131-MKP_f00_m12_Slot2-2_1_3978.12574.1410.2	2	1	1	14.06	11.25	3.35	2.81	83.4	8	0	1	11200		Hydrogen	10	(G)	9	AVLGALLHR	(-)	9		LGIQLLHR	A/V/L/G|A|L|L|H\R	100	9	5	7	4	0	dual b/y bias			43.435081	0.877005	475.3024	949.594	0.0026	2.7	-0.2	9.8	1794.1	nuORFdb_human	ENST00000512387.5_1_19:54057858-54057915:+	ENST00000512387.5_1_19:54057858-54057915:+
C3L-04518_CPTAC_CM_HLAI-W632_BI_20230202_m10	E_C3L-04518_CPTAC_CM_HLAI-W632_BI_EB-Team-20230131-MKP_f00_m12_Slot2-2_1_3978.6118.1562.3	3	8	1	23.03	11.9	11.85	11.13	97.1	9	1	3	810000		Hydrogen	13	(R)	11	AVLKPEAWSRK	(-)	11		AVGITPGIRCLK	A/V/L|K/P/E|A|W|S R\K	81.8	9	5	8	4	0	dual b/y bias			21.14139	0.77916	428.9193	1284.742	0.0002	0.1	-2.8	9.99	2713.1	nuORFdb_human	ENST00000407997.3_1_22:39473245-39473314:+	ENST00000407997.3_1_22:39473245-39473314:+
C3L-04518_CPTAC_CM_HLAI-W632_BI_20230202_m11	E_C3L-04518_CPTAC_CM_HLAI-W632_BI_EB-Team-20230131-MKP_f00_m13_Slot2-2_1_3991.5865.1563.3	3	3	1	18.84	8.18	9.99	10.66	95.6	9	1	3	398000		Hydrogen	13	(R)	11	AVLKPEAWSRK	(-)	11		AVGITPGIRCLK	A/V/L/K/P/E|A|W/S R\K	81.8	9	3	8	2	0	y-ion bias			20.270353	0.77892	428.9211	1284.742	0.0062	4.8	0.3	9.99	2713.1	nuORFdb_human	ENST00000407997.3_1_22:39473245-39473314:+	ENST00000407997.3_1_22:39473245-39473314:+
C3L-04522_CPTAC_CM_HLAI-W632_BI_20230202_m10	E_C3L-04522_CPTAC_CM_HLAI-W632_BI_EB-Team-20230131-MKP_f00_m12_Slot2-3_1_3980.6229.1553.3	3	8	1	20.93	10.34	10.62	10.59	96.8	9	1	3	368000		Hydrogen	13	(R)	11	AVLKPEAWSRK	(-)	11		AVGITPGIRCLK	A/V/L|K/P/E|A|W|S R\K	81.8	9	5	8	4	0	dual b/y bias			21.521763	0.785001	428.9212	1284.742	0.0062	4.8	1.9	9.99	2713.1	nuORFdb_human	ENST00000407997.3_1_22:39473245-39473314:+	ENST00000407997.3_1_22:39473245-39473314:+
C3L-04522_CPTAC_CM_HLAI-W632_BI_20230202_m11	E_C3L-04522_CPTAC_CM_HLAI-W632_BI_EB-Team-20230131-MKP_f00_m13_Slot2-3_1_3993.6130.1558.3	3	6	1	18.05	9.12	9.87	8.93	96.1	8	1	3	150000		Hydrogen	13	(R)	11	AVLKPEAWSRK	(-)	11		GLLKAIQnDKLA	A/V/L/K/P/E|A|W/S R-K	81.8	9	2	8	2	1	y-ion bias			21.18104	0.782044	428.9206	1284.742	0.0062	4.8	0.8	9.99	2713.1	nuORFdb_human	ENST00000407997.3_1_22:39473245-39473314:+	ENST00000407997.3_1_22:39473245-39473314:+
C3L-04518_CPTAC_CM_HLAI-W632_BI_20230202_m10	E_C3L-04518_CPTAC_CM_HLAI-W632_BI_EB-Team-20230131-MKP_f00_m12_Slot2-2_1_3978.5062.1554.3	3	3	1	16.42	8.89	7.79	7.53	95.9	8	1	3	174000		Hydrogen	13	(R)	11	AVLKPGAWSRK	(-)	11		LGKIKEAKTGPA	A/V/L/K/P/G|A|W-S R K	72.7	8	2	7	2	1	y-ion bias			17.495638	0.784368	404.9135	1212.721	0.0063	5.2	2.3	11.17	2641.1	nuORFdb_human	ENST00000308521.9_1_22:39436844-39436913:+	ENST00000308521.9_1_22:39436844-39436913:+
C3L-04518_CPTAC_CM_HLAI-W632_BI_20230202_m11	E_C3L-04518_CPTAC_CM_HLAI-W632_BI_EB-Team-20230131-MKP_f00_m13_Slot2-2_1_3991.4821.1554.3	3	3	1	18.32	6.71	10.89	11.61	94.8	9	1	3	65800		Hydrogen	13	(R)	11	AVLKPGAWSRK	(-)	11		LGKIKEAKTGPA	A/V/L/K/P/G|A|W S\R-K	81.8	9	3	7	2	1	y-ion bias			16.665638	0.784789	404.9137	1212.721	0.0063	5.2	0.7	11.17	2641.1	nuORFdb_human	ENST00000308521.9_1_22:39436844-39436913:+	ENST00000308521.9_1_22:39436844-39436913:+
C3L-04522_CPTAC_CM_HLAI-W632_BI_20230202_m10	E_C3L-04522_CPTAC_CM_HLAI-W632_BI_EB-Team-20230131-MKP_f00_m12_Slot2-3_1_3980.5173.1545.3	3	4	1	16.88	8.5	8.28	8.39	94	9	1	3	134000		Hydrogen	13	(R)	11	AVLKPGAWSRK	(-)	11		AVLQAVNSGLLK	A/V/L/K/P/G|A|W-S R\K	81.8	9	3	7	2	1	y-ion bias			17.874292	0.790166	404.9134	1212.721	0.0033	2.7	-0.2	11.17	2641.1	nuORFdb_human	ENST00000308521.9_1_22:39436844-39436913:+	ENST00000308521.9_1_22:39436844-39436913:+
C3L-04522_CPTAC_CM_HLAI-W632_BI_20230202_m11	E_C3L-04522_CPTAC_CM_HLAI-W632_BI_EB-Team-20230131-MKP_f00_m13_Slot2-3_1_3993.5085.1542.3	3	2	1	15.55	7.79	7.51	7.76	87.5	8	1	3	85200		Hydrogen	13	(R)	11	AVLKPGAWSRK	(-)	11		IGIKKVQGGALE	A/V/L/K/P/G|A|W S R-K	72.7	8	2	7	2	1	y-ion bias			17.573219	0.792301	404.9141	1212.721	0.0063	5.2	1.2	11.17	2641.1	nuORFdb_human	ENST00000308521.9_1_22:39436844-39436913:+	ENST00000308521.9_1_22:39436844-39436913:+
C3L-04518_CPTAC_CM_HLAI-W632_BI_20230202_m10	E_C3L-04518_CPTAC_CM_HLAI-W632_BI_EB-Team-20230131-MKP_f00_m12_Slot2-2_1_3978.13465.365.1	1	2	1	11.06	7.04	3.11	4.02	78.3	7	0	1	6400		Hydrogen	16	(L)	9	AVLQTALIK	(-)	9		IQGIITAIK	A V/L/Q|T|A\L\I\K	77.8	7	5	4	2	0	unbiased			46.511238	1.511344	956.6144	956.614	0.0001	0.1	-2.8	8.8	2628.2	nuORFdb_human	ENST00000509068.5_1_4:52729845-52740481:+	ENST00000509068.5_1_4:52729845-52740481:+
C3L-04518_CPTAC_CM_HLAI-W632_BI_20230202_m11	E_C3L-04518_CPTAC_CM_HLAI-W632_BI_EB-Team-20230131-MKP_f00_m13_Slot2-2_1_3991.13314.361.1	1	1	1	12.05	6.1	4.53	5.95	76.5	7	0	1	6250		Hydrogen	16	(L)	9	AVLQTALIK	(-)	9		DVKLGALKL	A V/L/Q|T|A|L\I\K	77.8	7	5	5	3	0	dual b/y bias			45.993523	1.514031	956.6146	956.614	0.0011	1.2	-3.3	8.8	2628.2	nuORFdb_human	ENST00000509068.5_1_4:52729845-52740481:+	ENST00000509068.5_1_4:52729845-52740481:+
C3L-04522_CPTAC_CM_HLAI-W632_BI_20230202_m10	E_C3L-04522_CPTAC_CM_HLAI-W632_BI_EB-Team-20230131-MKP_f00_m12_Slot2-3_1_3980.5184.1668.3	3	1	1	9.88	7.34	1.66	2.53	92	6	1	3	27400		Hydrogen	59	(A)	11	AVLSVRKAGLK	(M)	11		AVLKVLLVWT	A/V/L/S/V R K A\G L-K	45.5	5	1	4	0	1	y-ion bias			17.912254	0.710267	381.2533	1141.742	0.0029	2.5	-0.4	11.17	9019.5	nuORFdb_human	ENST00000620897.4_2_7:134851096-134851354:-	ENST00000620897.4_2_7:134851096-134851354:-
C3L-04522_CPTAC_CM_HLAI-W632_BI_20230202_m11	E_C3L-04522_CPTAC_CM_HLAI-W632_BI_EB-Team-20230131-MKP_f00_m13_Slot2-3_1_3993.5096.1671.3	3	2	1	10.18	7.85	1.52	2.34	90.6	7	1	3	40600		Hydrogen	59	(A)	11	AVLSVRKAGLK	(M)	11		IGLSRKARIK	A/V/L/S/V R K\A\G L-K	54.5	6	2	4	0	1	y-ion bias			17.611155	0.708518	381.2531	1141.742	0.0029	2.5	-1.5	11.17	9019.5	nuORFdb_human	ENST00000620897.4_2_7:134851096-134851354:-	ENST00000620897.4_2_7:134851096-134851354:-
C3L-04531_CPTAC_CM_HLAI-W632_BI_20230202_m10	E_C3L-04531_CPTAC_CM_HLAI-W632_BI_EB-Team-20230131-MKP_f00_m12_Slot2-5_1_3984.14590.1516.2	2	1	1	13.2	10.07	1.01	3.14	90.7	6	1	1	11000		Hydrogen	40	(P)	9	AVRLSLVAA	(C)	9		RSLAVLVAA	A V/R\L S|L\V\A\A	55.6	5	5	2	1	0	b-ion bias			50.400333	0.809004	450.2883	899.567	0.0014	1.6	-1.6	9.79	5626.4	nuORFdb_human	ENST00000535572.5_1_12:862441-862594:+	ENST00000535572.5_1_12:862441-862594:+
C3L-04518_CPTAC_CM_HLAI-W632_BI_20230202_m10	E_C3L-04518_CPTAC_CM_HLAI-W632_BI_EB-Team-20230131-MKP_f00_m12_Slot2-2_1_3978.6745.1526.2	2	1	1	13.35	10.62	3.05	2.73	91.8	7	0	1	58100		Hydrogen	5	(G)	9	AVSGVALAR	(R)	9		LGSGGLRLA	A/V/S|G|V/A|L\A-R	100	9	4	6	3	1	dual b/y bias			23.306034	0.802488	422.2567	843.505	0.002	2.4	-0.5	9.79	3638.1	smORF_v4|nuORFdb_human	MAPKBP1_15:42066762-42067421:+	MAPKBP1_15:42066762-42067421:+|ENST00000457542.6_2_15:42066698-42067422:+	MAPKBP1	uORF	15:42066762-42067421:+	15
C3L-04518_CPTAC_CM_HLAI-W632_BI_20230202_m11	E_C3L-04518_CPTAC_CM_HLAI-W632_BI_EB-Team-20230131-MKP_f00_m13_Slot2-2_1_3991.6596.1504.2	2	1	1	11.22	9.19	1.53	2.02	85.8	8	0	1	13100		Hydrogen	5	(G)	9	AVSGVALAR	(R)	9		GSVAALRGL	A/V/S|G|V/A/L-A-R	100	9	2	6	2	2	y-ion bias			22.793732	0.817065	422.2583	843.505	0.004	4.8	0.3	9.79	3638.1	smORF_v4|nuORFdb_human	MAPKBP1_15:42066762-42067421:+	MAPKBP1_15:42066762-42067421:+|ENST00000457542.6_2_15:42066698-42067422:+	MAPKBP1	uORF	15:42066762-42067421:+	15
C3L-04522_CPTAC_CM_HLAI-W632_BI_20230202_m10	E_C3L-04522_CPTAC_CM_HLAI-W632_BI_EB-Team-20230131-MKP_f00_m12_Slot2-3_1_3980.6885.1531.2	2	1	1	7.11	5.96	2.23	1.15	79.8	5	0	1	6780		Hydrogen	5	(G)	9	AVSGVALAR	(R)	9		AVGSVARAL	A V/S/G/V/A/L A R	44.4	4	0	5	0	0	y-ion bias			23.786366	0.799277	422.2573	843.505	0.002	2.4	-0.5	9.79	3638.1	smORF_v4|nuORFdb_human	MAPKBP1_15:42066762-42067421:+	MAPKBP1_15:42066762-42067421:+|ENST00000457542.6_2_15:42066698-42067422:+	MAPKBP1	uORF	15:42066762-42067421:+	15
C3L-04522_CPTAC_CM_HLAI-W632_BI_20230202_m11	E_C3L-04522_CPTAC_CM_HLAI-W632_BI_EB-Team-20230131-MKP_f00_m13_Slot2-3_1_3993.6791.1540.2	2	2	1	10.01	6.46	3.83	3.55	77.4	8	0	1	11700		Hydrogen	5	(G)	9	AVSGVALAR	(R)	9		GLRSALAR	A/V/S/G|V/A/L|A\R	100	9	3	7	2	0	y-ion bias			23.462502	0.793999	422.2581	843.505	0.004	4.8	0.8	9.79	3638.1	smORF_v4|nuORFdb_human	MAPKBP1_15:42066762-42067421:+	MAPKBP1_15:42066762-42067421:+|ENST00000457542.6_2_15:42066698-42067422:+	MAPKBP1	uORF	15:42066762-42067421:+	15
C3L-04524_CPTAC_CM_HLAI-W632_BI_20230202_m10	E_C3L-04524_CPTAC_CM_HLAI-W632_BI_EB-Team-20230131-MKP_f00_m12_Slot2-4_1_3982.15297.1371.2	2	1	1	16.92	7.02	12.02	9.91	86.1	8	1	1	8260		Hydrogen	12	(T)	10	AVSNLVSRAW	(-)	10		LGSVQERRAS	A V/S|N|L|V|S/R\A\W	80	8	6	6	4	0	dual b/y bias			52.844185	0.901876	551.8055	1102.6	0.0024	2.1	-0.8	9.79	2415.9	nuORFdb_human	ENST00000343677.3_1_6:26056391-26056457:-	ENST00000343677.3_1_6:26056391-26056457:-
C3L-04524_CPTAC_CM_HLAI-W632_BI_20230202_m11	E_C3L-04524_CPTAC_CM_HLAI-W632_BI_EB-Team-20230131-MKP_f00_m13_Slot2-4_1_3995.15217.1383.2	2	1	1	12.89	4.77	6.8	8.12	82.6	8	1	1	12100		Hydrogen	12	(T)	10	AVSNLVSRAW	(-)	10		GIGVSAVKEDK	A V/S/N|L|V|S/R\A\W	80	8	5	6	3	0	unbiased			52.556568	0.894344	551.8064	1102.6	0.0044	3.9	0.3	9.79	2415.9	nuORFdb_human	ENST00000343677.3_1_6:26056391-26056457:-	ENST00000343677.3_1_6:26056391-26056457:-
C3L-04518_CPTAC_CM_HLAI-W632_BI_20230202_m10	E_C3L-04518_CPTAC_CM_HLAI-W632_BI_EB-Team-20230131-MKP_f00_m12_Slot2-2_1_3978.24733.1255.2	2	1	1	14.73	4.64	10.99	10.08	84.4	10	0	1	8450		Hydrogen	17	(L)	11	AVTDGLYILLK	(-)	11		VADTVKAKVFK	A/V/T|D|G/L/Y/I/L-L-K	100	11	2	8	2	2	y-ion bias			85.429863	0.975176	603.3611	1205.714	0.0007	0.6	-2.3	5.88	3048.5	nuORFdb_human	ENST00000327772.6_1_12:95387997-95396562:-	ENST00000327772.6_1_12:95387997-95396562:-|ENST00000550187.5_1_12:95387997-95391092:-
C3L-04518_CPTAC_CM_HLAI-W632_BI_20230202_m11	E_C3L-04518_CPTAC_CM_HLAI-W632_BI_EB-Team-20230131-MKP_f00_m13_Slot2-2_1_3991.24625.1263.2	2	1	1	13.52	3.58	9.81	9.94	86.9	8	0	1	5370		Hydrogen	17	(L)	11	AVTDGLYILLK	(-)	11		GIDTILKLYLG	A V/T/D|G/L/Y/I/L-L K	63.6	7	1	7	1	1	y-ion bias			85.058502	0.970148	603.3638	1205.714	0.0067	5.6	1.1	5.88	3048.5	nuORFdb_human	ENST00000327772.6_1_12:95387997-95396562:-	ENST00000327772.6_1_12:95387997-95396562:-|ENST00000550187.5_1_12:95387997-95391092:-
C3L-04518_CPTAC_CM_HLAI-W632_BI_20230202_m11	E_C3L-04518_CPTAC_CM_HLAI-W632_BI_EB-Team-20230131-MKP_f00_m13_Slot2-2_1_3991.19208.1400.2	2	2	1	12.36	6.79	6.26	5.57	86.4	6	0	0	25000		Hydrogen	35	(T)	9	AVVSHFILY	(C)	9		LIFVHSGIY	A V/V/S H\F\I|L\Y	55.6	5	4	3	1	0	unbiased			66.346962	0.883674	524.7969	1048.583	0.0041	3.9	-0.6	6.78	5965	nuORFdb_human	ENST00000461696.1_1_3:15838399-15838555:-	ENST00000461696.1_1_3:15838399-15838555:-
C3L-04522_CPTAC_CM_HLAI-W632_BI_20230202_m10	E_C3L-04522_CPTAC_CM_HLAI-W632_BI_EB-Team-20230131-MKP_f00_m12_Slot2-3_1_3980.7209.1607.3	3	1	1	7.72	6.09	3.42	1.63	71.3	7	0	1	6620		Hydrogen	15	(A)	9	AVYHVTLDK	(L)	9		FSVHVSLSVA	A/V/Y/H/V/T L-D-K	77.8	7	0	5	0	2	y-ion bias			24.905783	0.750406	349.1953	1045.568	0.0028	2.7	-0.2	6.79	11400.5	nuORFdb_human	ENST00000309050.9_2_12:110480181-110496907:-	ENST00000309050.9_2_12:110480181-110496907:-
C3L-04522_CPTAC_CM_HLAI-W632_BI_20230202_m11	E_C3L-04522_CPTAC_CM_HLAI-W632_BI_EB-Team-20230131-MKP_f00_m13_Slot2-3_1_3993.7127.1610.3	3	1	1	9.46	2.15	9.54	7.31	76.2	8	0	1	8010		Hydrogen	15	(A)	9	AVYHVTLDK	(L)	9		VAYHLAATLS	A/V/Y/H/V/T/L/D-K	100	9	0	7	0	1	y-ion bias			24.623074	0.748558	349.1946	1045.568	0.0028	2.7	-1.3	6.79	11400.5	nuORFdb_human	ENST00000309050.9_2_12:110480181-110496907:-	ENST00000309050.9_2_12:110480181-110496907:-
C3L-04518_CPTAC_CM_HLAI-W632_BI_20230202_m10	E_C3L-04518_CPTAC_CM_HLAI-W632_BI_EB-Team-20230131-MKP_f00_m12_Slot2-2_1_3978.20701.1251.2	2	1	1	16.56	10.8	7.44	5.76	95	8	0	1	8740		Hydrogen	9	(M)	11	AVYQEPALFWK	(Q)	11		KYQECNKIVK	A/V/Y/Q|E|P A\L|F/W K	63.6	7	4	7	3	0	unbiased			71.500542	0.977645	676.3586	1351.705	0.0062	4.6	1.7	6.04	6363.1	nuORFdb_human	ENST00000616722.3_1_6:2971923-2972097:-	ENST00000616722.3_1_6:2971923-2972097:-
C3L-04518_CPTAC_CM_HLAI-W632_BI_20230202_m11	E_C3L-04518_CPTAC_CM_HLAI-W632_BI_EB-Team-20230131-MKP_f00_m13_Slot2-2_1_3991.20565.1268.2	2	1	1	13.42	9.22	7.42	4.2	83.2	7	0	1	9800		Hydrogen	9	(M)	11	AVYQEPALFWK	(Q)	11		KYQECNKIVK	A V/Y/Q|E|P/A L|F/W K	45.5	5	3	7	3	0	y-ion bias			71.037582	0.967272	676.3578	1351.705	0.0042	3.1	-1.4	6.04	6363.1	nuORFdb_human	ENST00000616722.3_1_6:2971923-2972097:-	ENST00000616722.3_1_6:2971923-2972097:-
C3L-04522_CPTAC_CM_HLAI-W632_BI_20230202_m10	E_C3L-04522_CPTAC_CM_HLAI-W632_BI_EB-Team-20230131-MKP_f00_m12_Slot2-3_1_3980.28068.1244.2	2	2	1	10.23	3.95	6.28	6.28	65.5	7	1	1	12300		Hydrogen	6	(L)	10	AWLCVREFLF	(R)	10		AWVLGcLSLLF	A W|L|C/V/R E\F|L\F	60	6	5	5	3	0	unbiased	Carbamidomethylation	C:Carbamidomethylation,	96.952042	0.982168	670.8457	1340.682	0.0027	2	-0.9	6.05	4895.6	nuORFdb_human	ENST00000556029.5_2_12:98909466-98909595:+	ENST00000556029.5_2_12:98909466-98909595:+|ENST00000546828.6_1_12:98909466-98909845:+
C3L-02656_CPTAC_CM_HLAI-W632_BI_20230202_m10	E_C3L-02656_CPTAC_CM_HLAI-W632_BI_EB-Team-20230131-MKP_f00_m12_Slot2-1_1_3976.8141.1614.3	3	2	1	9.1	2.8	5.79	6.29	66.4	6	1	1	13100		Hydrogen	2	(M)	9	AYHHYAFKI	(-)	9		LISYYEKHP	A Y/H H|Y|A/F-K-I	55.6	5	2	4	2	2	y-ion bias			28.130087	0.745725	383.8656	1149.584	-0.0005	-0.5	-1.4	8.55	1280.5	nuORFdb_human	ENST00000448876.5_1_3:185009426-185009459:+	ENST00000448876.5_1_3:185009426-185009459:+
C3L-02656_CPTAC_CM_HLAI-W632_BI_20230202_m11	E_C3L-02656_CPTAC_CM_HLAI-W632_BI_EB-Team-20230131-MKP_f00_m13_Slot2-1_1_3989.7822.1585.3	3	1	1	8.97		8.97	8.97	65.4	8	1	1	3790		Hydrogen	2	(M)	9	AYHHYAFKI	(-)	9			A/Y/H/H/Y|A\F-K-I	100	9	2	5	1	2	y-ion bias			27.021427	0.764809	383.8673	1149.584	0.0025	2.1	-1.3	8.55	1280.5	nuORFdb_human	ENST00000448876.5_1_3:185009426-185009459:+	ENST00000448876.5_1_3:185009426-185009459:+
C3L-04518_CPTAC_CM_HLAI-W632_BI_20230202_m11	E_C3L-04518_CPTAC_CM_HLAI-W632_BI_EB-Team-20230131-MKP_f00_m13_Slot2-2_1_3991.11255.1406.2	2	1	1	8.1		8.1	8.1	57.9	6	1	2	3100		Hydrogen	6	(A)	8	AYTKLFIK	(R)	8			A/Y/T|K/L F\I\K	75	6	3	4	1	0	unbiased			38.88287	0.879894	492.3021	983.592	0.0043	4.4	-0.1	9.7	3805.6	nuORFdb_human	ENST00000372801.5_1_20:43600795-43607178:+	ENST00000372801.5_1_20:43600795-43607178:+
C3L-04522_CPTAC_CM_HLAI-W632_BI_20230202_m11	E_C3L-04522_CPTAC_CM_HLAI-W632_BI_EB-Team-20230131-MKP_f00_m13_Slot2-3_1_3993.18515.1259.2	2	1	1	8.6	5.25	4.25	3.34	62.4	6	1	1	35000		Acetyl	2	(M)	11	CILSGNKIISL	(S)	11		SLWGKNKNITV	C I\L S|G/N|K-I I\S L	27.3	3	4	3	2	1	unbiased	Carbamidomethylation	C:Carbamidomethylation,	63.9491	0.972629	630.3559	1259.703	0.0019	1.5	-2.5	8.75	3090.6	nuORFdb_human	ENST00000520619.1_1_8:67838496-67838583:-	ENST00000520619.1_1_8:67838496-67838583:-
C3L-04531_CPTAC_CM_HLAI-W632_BI_20230202_m10	E_C3L-04531_CPTAC_CM_HLAI-W632_BI_EB-Team-20230131-MKP_f00_m12_Slot2-5_1_3984.12826.634.1	1	1	1	7.28	3.21	2.86	4.07	73.7	5	0	0	2530		Hydrogen	396	(S)	8	CMASVSSL	(M)	8		CMAVSSSL	C M|A S\V\S\S\L	50	4	5	1	1	0	b-ion bias	Carbamidomethylation	C:Carbamidomethylation,	44.306114	1.354016	854.3744	854.375	-0.0007	-0.8	-4	5.52	51784.4	nuORFdb_human	ENST00000379061.8_1_17:26708312-26722930:+	ENST00000379061.8_1_17:26708312-26722930:+|ENST00000580711.1_1_17:26715134-26722930:+
C3L-04531_CPTAC_CM_HLAI-W632_BI_20230202_m11	E_C3L-04531_CPTAC_CM_HLAI-W632_BI_EB-Team-20230131-MKP_f00_m13_Slot2-5_1_3997.24776.1399.2	2	1	1	7.1	3.94	2.25	3.16	68.4	5	0	0	5760	C52c	Hydrogen	52	(L)	9	cYMNVALVI	(-)	9		GDDmPDPGLVL	c Y M N\V\A\L\V\I	55.6	5	5	0	0	0	b-ion bias		c:Cysteinylation	85.58651	0.884229	572.7668	1082.537	61.9894	5.9	2.6	5.52	6809	nuORFdb_human	ENST00000379742.4_1_13:38166266-38172793:-	ENST00000379742.4_1_13:38166266-38172793:-
C3L-04524_CPTAC_CM_HLAI-W632_BI_20230202_m10	E_C3L-04524_CPTAC_CM_HLAI-W632_BI_EB-Team-20230131-MKP_f00_m12_Slot2-4_1_3982.17877.1462.2	2	6	1	18.36	10.44	10.07	7.92	96.2	8	1	1	319000		Hydrogen	23	(A)	9	DAVVKIESW	(-)	9		GnLVVGTLSW	D/A/V|V|K/I\E|S\W	100	9	5	6	3	0	dual b/y bias			61.753826	0.844005	523.7808	1046.552	0.003	2.9	0	4.37	3606	nuORFdb_human	ENST00000467029.5_1_1:19923518-19943759:+	ENST00000467029.5_1_1:19923518-19943759:+
C3L-04524_CPTAC_CM_HLAI-W632_BI_20230202_m11	E_C3L-04524_CPTAC_CM_HLAI-W632_BI_EB-Team-20230131-MKP_f00_m13_Slot2-4_1_3995.17800.1463.2	2	4	1	19.4	10.42	9.79	8.98	95.1	7	1	1	346000		Hydrogen	23	(A)	9	DAVVKIESW	(-)	9		GnLVVGTLSW	D A/V|V|K|I|E|S\W	77.8	7	6	6	5	0	dual b/y bias			61.478352	0.84299	523.7808	1046.552	0.003	2.9	-0.7	4.37	3606	nuORFdb_human	ENST00000467029.5_1_1:19923518-19943759:+	ENST00000467029.5_1_1:19923518-19943759:+
C3L-04522_CPTAC_CM_HLAI-W632_BI_20230202_m11	E_C3L-04522_CPTAC_CM_HLAI-W632_BI_EB-Team-20230131-MKP_f00_m13_Slot2-3_1_3993.6602.1627.3	3	1	1	9.41	6.41	3	3	74.8	5	2	3	20000		Hydrogen	8	(R)	10	DEFGDSRRRW	(R)	10		SNGTILRmTAEn	D/E|F/G D|S R R R-W	40	4	2	4	2	1	y-ion bias			22.810183	0.737455	441.8788	1323.619	0.0036	2.7	-1.3	6.12	4482.2	nuORFdb_human	ENST00000375457.2_2_13:113862417-113862534:-	ENST00000375457.2_2_13:113862417-113862534:-
C3L-04524_CPTAC_CM_HLAI-W632_BI_20230202_m10	E_C3L-04524_CPTAC_CM_HLAI-W632_BI_EB-Team-20230131-MKP_f00_m12_Slot2-4_1_3982.17514.1366.2	2	2	1	14.69	4.54	12.05	10.15	83.4	7	1	1	35300		Hydrogen	12	(L)	9	DEFQLVSRY	(I)	9		DEKmLMKVF	D E|F|Q|L|V|S/R\Y	77.8	7	6	6	5	0	dual b/y bias			60.500862	0.905248	578.7871	1156.563	0.0034	2.9	0	4.37	3102.7	nuORFdb_human	ENST00000613993.1_2_6:106764001-106764076:-	ENST00000613993.1_2_6:106764001-106764076:-
C3L-04524_CPTAC_CM_HLAI-W632_BI_20230202_m11	E_C3L-04524_CPTAC_CM_HLAI-W632_BI_EB-Team-20230131-MKP_f00_m13_Slot2-4_1_3995.17448.1373.2	2	3	1	15.77	8.17	10.04	7.6	89.1	6	1	1	52900		Hydrogen	12	(L)	9	DEFQLVSRY	(I)	9		DEKmLMKVF	D E|F|Q|L|V|S/R Y	55.6	5	5	6	5	0	dual b/y bias			60.262894	0.900861	578.7889	1156.563	0.0074	6.4	2.8	4.37	3102.7	nuORFdb_human	ENST00000613993.1_2_6:106764001-106764076:-	ENST00000613993.1_2_6:106764001-106764076:-
C3L-04524_CPTAC_CM_HLAI-W632_BI_20230202_m10	E_C3L-04524_CPTAC_CM_HLAI-W632_BI_EB-Team-20230131-MKP_f00_m12_Slot2-4_1_3982.24883.1431.2	2	2	1	17.36	8.32	10.79	9.04	94.7	7	0	0	24800		Hydrogen	58	(R)	9	DEGLIIHVF	(P)	9		EnGIIPRRS	D E|G|L|I\I|H\V\F	77.8	7	7	4	4	0	dual b/y bias			85.949074	0.863888	521.7832	1042.557	0.002	1.9	-1	4.35	11633.8	nuORFdb_human	ENST00000479566.5_1_1:1986898-2002796:+	ENST00000479566.5_1_1:1986898-2002796:+
C3L-04524_CPTAC_CM_HLAI-W632_BI_20230202_m11	E_C3L-04524_CPTAC_CM_HLAI-W632_BI_EB-Team-20230131-MKP_f00_m13_Slot2-4_1_3995.24859.1440.2	2	1	1	14.11	7.43	8.79	6.68	91.2	7	0	0	7720		Hydrogen	58	(R)	9	DEGLIIHVF	(P)	9		EnGIIPRRS	D E|G|L|I\I/H\V\F	77.8	7	6	4	3	0	dual b/y bias			85.856667	0.857727	521.7846	1042.557	0.006	5.7	2.1	4.35	11633.8	nuORFdb_human	ENST00000479566.5_1_1:1986898-2002796:+	ENST00000479566.5_1_1:1986898-2002796:+
C3L-04518_CPTAC_CM_HLAI-W632_BI_20230202_m10	E_C3L-04518_CPTAC_CM_HLAI-W632_BI_EB-Team-20230131-MKP_f00_m12_Slot2-2_1_3978.21929.433.1	1	1	1	11.78	9.97	1.82	1.82	85	6	0	1	3890		Hydrogen	20	(T)	8	DGLYILLK	(-)	8		YIDGILIK	D/G L|Y|I|L\L\K	75	6	5	4	3	0	dual b/y bias			75.742256	1.47223	934.5633	934.561	0.0022	2.4	-0.5	5.83	3048.5	nuORFdb_human	ENST00000327772.6_1_12:95387997-95396562:-	ENST00000327772.6_1_12:95387997-95396562:-|ENST00000550187.5_1_12:95387997-95391092:-
C3L-04518_CPTAC_CM_HLAI-W632_BI_20230202_m11	E_C3L-04518_CPTAC_CM_HLAI-W632_BI_EB-Team-20230131-MKP_f00_m13_Slot2-2_1_3991.21800.434.1	1	1	1	13.32	11.43	2.03	1.88	88.8	6	0	1	4120		Hydrogen	20	(T)	8	DGLYILLK	(-)	8		DFVSILLK	D/G L\Y|I|L|L\K	75	6	5	4	3	0	dual b/y bias			75.301682	1.471619	934.5641	934.561	0.0032	3.4	-1.1	5.83	3048.5	nuORFdb_human	ENST00000327772.6_1_12:95387997-95396562:-	ENST00000327772.6_1_12:95387997-95396562:-|ENST00000550187.5_1_12:95387997-95391092:-
C3L-04518_CPTAC_CM_HLAI-W632_BI_20230202_m11	E_C3L-04518_CPTAC_CM_HLAI-W632_BI_EB-Team-20230131-MKP_f00_m13_Slot2-2_1_3991.18476.1312.2	2	1	1	11.27	5.92	5.51	5.35	64.4	7	1	1	5800		Hydrogen	41	(V)	9	DHVRDLFCL	(R)	9		IRDVHnFCI	D/H|V/R D\L\F|C\L	77.8	7	5	4	2	0	unbiased	Carbamidomethylation	C:Carbamidomethylation,	63.820522	0.939666	587.7903	1174.567	0.0054	4.6	0.1	5.21	6820.6	nuORFdb_human	ENST00000420163.1_1_3:42610473-42614988:-	ENST00000420163.1_1_3:42610473-42614988:-|ENST00000456222.1_1_3:42610473-42621020:-|ENST00000423701.6_1_3:42610473-42623377:-|ENST00000416880.5_1_3:42610473-42623377:-|ENST00000450981.5_1_3:42610473-42628939:-|ENST00000417572.5_1_3:42610473-42642545:-
C3L-04518_CPTAC_CM_HLAI-W632_BI_20230202_m10	E_C3L-04518_CPTAC_CM_HLAI-W632_BI_EB-Team-20230131-MKP_f00_m12_Slot2-2_1_3978.18231.1312.2	2	1	1	9.35	5.44	4.62	3.91	62.1	7	1	1	8620	C48c	Hydrogen	41	(V)	9	DHVRDLFcL	(R)	9		IRDVHnFcI	D/H|V\R D\L|F|c\L	77.8	7	6	4	3	0	dual b/y bias		c:Cysteinylation	62.97224	0.939586	618.782	1174.567	61.9894	5.4	2.5	5.21	6820.6	nuORFdb_human	ENST00000420163.1_1_3:42610473-42614988:-	ENST00000420163.1_1_3:42610473-42614988:-|ENST00000456222.1_1_3:42610473-42621020:-|ENST00000423701.6_1_3:42610473-42623377:-|ENST00000416880.5_1_3:42610473-42623377:-|ENST00000450981.5_1_3:42610473-42628939:-|ENST00000417572.5_1_3:42610473-42642545:-
C3L-04518_CPTAC_CM_HLAI-W632_BI_20230202_m11	E_C3L-04518_CPTAC_CM_HLAI-W632_BI_EB-Team-20230131-MKP_f00_m13_Slot2-2_1_3991.18052.1311.2	2	3	1	12.63	7.95	5.27	4.68	62.7	7	1	1	18900	C48c	Hydrogen	41	(V)	9	DHVRDLFcL	(R)	9		IRDVHnFcI	D/H|V\R D\L|F|c\L	77.8	7	6	4	3	0	dual b/y bias		c:Cysteinylation	62.356411	0.939759	618.7833	1174.567	61.9914	7.1	2.6	5.21	6820.6	nuORFdb_human	ENST00000420163.1_1_3:42610473-42614988:-	ENST00000420163.1_1_3:42610473-42614988:-|ENST00000456222.1_1_3:42610473-42621020:-|ENST00000423701.6_1_3:42610473-42623377:-|ENST00000416880.5_1_3:42610473-42623377:-|ENST00000450981.5_1_3:42610473-42628939:-|ENST00000417572.5_1_3:42610473-42642545:-
C3L-04524_CPTAC_CM_HLAI-W632_BI_20230202_m10	E_C3L-04524_CPTAC_CM_HLAI-W632_BI_EB-Team-20230131-MKP_f00_m12_Slot2-4_1_3982.8613.1562.2	2	1	1	12	9.02	3.78	2.98	89	7	0	0	7960		Hydrogen	11	(P)	9	DHVSVGSGL	(Q)	9		VAETHGSGL	D H\V\S\V|G|S\G\L	77.8	7	7	2	2	0	b-ion bias			29.756344	0.779509	435.7207	870.432	0.0032	3.6	0.7	5.08	4143.6	nuORFdb_human	ENST00000555849.5_3_12:57501969-57504177:-	ENST00000555849.5_3_12:57501969-57504177:-|ENST00000454075.7_1_12:57501969-57504947:-|ENST00000553397.5_1_12:57501969-57504947:-|ENST00000553499.5_3_12:57501969-57525861:-|ENST00000300134.7_1_12:57501966-57505116:-|ENST00000553275.1_3_12:57501966-57503736:-
C3L-04524_CPTAC_CM_HLAI-W632_BI_20230202_m11	E_C3L-04524_CPTAC_CM_HLAI-W632_BI_EB-Team-20230131-MKP_f00_m13_Slot2-4_1_3995.8548.1561.2	2	1	1	11.13	7.31	4.17	3.82	82.8	7	0	0	6060		Hydrogen	11	(P)	9	DHVSVGSGL	(Q)	9		VAETHGSGL	D H\V\S\V\G\S\G\L	77.8	7	7	0	0	0	b-ion bias			29.531881	0.780316	435.7204	870.432	0.0012	1.3	-2.3	5.08	4143.6	nuORFdb_human	ENST00000555849.5_3_12:57501969-57504177:-	ENST00000555849.5_3_12:57501969-57504177:-|ENST00000454075.7_1_12:57501969-57504947:-|ENST00000553397.5_1_12:57501969-57504947:-|ENST00000553499.5_3_12:57501969-57525861:-|ENST00000300134.7_1_12:57501966-57505116:-|ENST00000553275.1_3_12:57501966-57503736:-
C3L-04524_CPTAC_CM_HLAI-W632_BI_20230202_m10	E_C3L-04524_CPTAC_CM_HLAI-W632_BI_EB-Team-20230131-MKP_f00_m12_Slot2-4_1_3982.24515.1407.2	2	2	1	15.35	5.47	14.35	9.88	85.8	7	0	0	12100		Hydrogen	64	(E)	10	DIFSGDFSNY	(S)	10		YVADAnFSNY	D I/F|S|G D|F|S|N\Y	60	6	6	6	5	0	dual b/y bias			84.678314	0.87886	582.7474	1164.484	0.0023	2	-0.9	3.56	12936.7	nuORFdb_human	ENST00000439871.1_1_2:218925948-218930359:-	ENST00000439871.1_1_2:218925948-218930359:-
C3L-04524_CPTAC_CM_HLAI-W632_BI_20230202_m11	E_C3L-04524_CPTAC_CM_HLAI-W632_BI_EB-Team-20230131-MKP_f00_m13_Slot2-4_1_3995.24504.1422.2	2	1	1	12.82	0.24	13.33	12.59	79.2	7	0	0	7160		Hydrogen	64	(E)	10	DIFSGDFSNY	(S)	10		YFLnSTmASN	D I/F|S|G D|F\S|N\Y	60	6	6	5	4	0	dual b/y bias			84.628334	0.869289	582.7476	1164.484	0.0043	3.7	0.1	3.56	12936.7	nuORFdb_human	ENST00000439871.1_1_2:218925948-218930359:-	ENST00000439871.1_1_2:218925948-218930359:-
C3L-04524_CPTAC_CM_HLAI-W632_BI_20230202_m10	E_C3L-04524_CPTAC_CM_HLAI-W632_BI_EB-Team-20230131-MKP_f00_m12_Slot2-4_1_3982.29250.1544.2	2	4	1	14.82	6.27	6.84	8.55	87.7	7	0	0	36400		Hydrogen	47	(W)	9	DIIQSLVGW	(H)	9		EGVLGTLREG	D I/I|Q|S|L|V|G\W	77.8	7	6	6	5	0	dual b/y bias			101.029259	0.791001	515.7844	1030.557	0.004	3.8	0.9	3.8	9858.3	nuORFdb_human	ENST00000372879.8_1_7:22852600-22857072:-	ENST00000372879.8_1_7:22852600-22857072:-
C3L-04524_CPTAC_CM_HLAI-W632_BI_20230202_m11	E_C3L-04524_CPTAC_CM_HLAI-W632_BI_EB-Team-20230131-MKP_f00_m13_Slot2-4_1_3995.29251.1475.2	2	4	1	12.97	4.89	6.79	8.08	81.6	7	0	0	59500		Hydrogen	47	(W)	9	DIIQSLVGW	(H)	9		SIInQVIGW	D I/I|Q\S|L|V|G\W	77.8	7	6	5	4	0	dual b/y bias			101.023903	0.835306	515.7841	1030.557	0.004	3.8	0.2	3.8	9858.3	nuORFdb_human	ENST00000372879.8_1_7:22852600-22857072:-	ENST00000372879.8_1_7:22852600-22857072:-
C3L-04524_CPTAC_CM_HLAI-W632_BI_20230202_m10	E_C3L-04524_CPTAC_CM_HLAI-W632_BI_EB-Team-20230131-MKP_f00_m12_Slot2-4_1_3982.24410.422.1	1	3	1	13.04	8.61	6.42	4.43	78.3	7	0	0	8050		Hydrogen	29	(G)	9	DITGIYSSW	(A)	9		DTLGISYCL	D I/T/G|I|Y|S|S\W	77.8	7	5	6	4	0	dual b/y bias			84.315918	1.478276	1041.487	1041.489	0.0012	1.2	-1.7	3.8	5555.1	nuORFdb_human	ENST00000496688.1_1_9:123589107-123593671:-	ENST00000496688.1_1_9:123589107-123593671:-
C3L-04524_CPTAC_CM_HLAI-W632_BI_20230202_m11	E_C3L-04524_CPTAC_CM_HLAI-W632_BI_EB-Team-20230131-MKP_f00_m13_Slot2-4_1_3995.24421.437.1	1	1	1	8.21	2.08	5.95	6.13	70.4	6	0	0	2430		Hydrogen	29	(G)	9	DITGIYSSW	(A)	9		DLSALEAHW	D I/T G\I|Y\S\S\W	55.6	5	5	2	1	0	b-ion bias			84.341896	1.469754	1041.493	1041.489	0.0012	1.2	-2.4	3.8	5555.1	nuORFdb_human	ENST00000496688.1_1_9:123589107-123593671:-	ENST00000496688.1_1_9:123589107-123593671:-
C3L-04524_CPTAC_CM_HLAI-W632_BI_20230202_m10	E_C3L-04524_CPTAC_CM_HLAI-W632_BI_EB-Team-20230131-MKP_f00_m12_Slot2-4_1_3982.26123.1279.2	2	1	1	10.59	4.33	8.52	6.26	74.6	7	0	0	3300		Hydrogen	45	(N)	11	DLVEAHGLWTW	(S)	11		LMVFDKTEGTW	D L/V/E\A H G\L|W|T\W	54.5	6	5	4	2	0	unbiased			90.229774	0.960169	663.8287	1326.648	0.003	2.3	-0.6	4.35	6223	nuORFdb_human	ENST00000254584.6_1_11:6500125-6500476:-	ENST00000254584.6_1_11:6500125-6500476:-
C3L-04524_CPTAC_CM_HLAI-W632_BI_20230202_m11	E_C3L-04524_CPTAC_CM_HLAI-W632_BI_EB-Team-20230131-MKP_f00_m13_Slot2-4_1_3995.26099.1277.2	2	1	1	14.79	5.12	9.86	9.66	80.7	7	0	0	3880		Hydrogen	45	(N)	11	DLVEAHGLWTW	(S)	11		DLSYnKLSSLEG	D L|V|E/A H G\L|W|T\W	54.5	6	6	5	4	0	dual b/y bias			90.139374	0.961391	663.8303	1326.648	0.005	3.8	0.2	4.35	6223	nuORFdb_human	ENST00000254584.6_1_11:6500125-6500476:-	ENST00000254584.6_1_11:6500125-6500476:-
C3L-04524_CPTAC_CM_HLAI-W632_BI_20230202_m11	E_C3L-04524_CPTAC_CM_HLAI-W632_BI_EB-Team-20230131-MKP_f00_m13_Slot2-4_1_3995.26940.1273.2	2	2	1	14.76	5.21	7.38	9.55	89.3	7	1	1	8910		Hydrogen	22	(I)	10	DLYPRDLWNF	(V)	10		DLLTMEQVKDF	D L|Y|P R\D\L\W|N\F	60	6	7	3	3	0	b-ion bias			93.044746	0.96385	669.83	1338.648	0.005	3.7	0.1	4.21	5264	nuORFdb_human	ENST00000430983.5_1_17:62964482-62968772:-	ENST00000430983.5_1_17:62964482-62968772:-|ENST00000565833.1_1_17:62965520-62968715:-
C3L-02656_CPTAC_CM_HLAI-W632_BI_20230202_m10	E_C3L-02656_CPTAC_CM_HLAI-W632_BI_EB-Team-20230131-MKP_f00_m12_Slot2-1_1_3976.19140.492.1	1	2	1	14.05	7.09	7.6	6.96	93	7	0	0	7590		Hydrogen	96	(A)	9	DPDPSSDFL	(R)	9		qTDFSSDPL	D P/D|P\S\S\D\F\L	77.8	7	6	2	1	0	b-ion bias			66.109329	1.437386	992.4208	992.421	0.0003	0.3	-0.6	3.42	13414.2	nuORFdb_human	ENST00000359878.7_1_2:201374367-201374727:-	ENST00000359878.7_1_2:201374367-201374727:-
C3L-02656_CPTAC_CM_HLAI-W632_BI_20230202_m11	E_C3L-02656_CPTAC_CM_HLAI-W632_BI_EB-Team-20230131-MKP_f00_m13_Slot2-1_1_3989.19081.486.1	1	2	1	13.65	6.64	8.07	7.01	90.1	7	0	0	5910		Hydrogen	96	(A)	9	DPDPSSDFL	(R)	9		qTDFSSDPL	D P/D|P\S\S\D\F\L	77.8	7	6	2	1	0	b-ion bias			65.898788	1.440868	992.4229	992.421	0.0023	2.3	-1.1	3.42	13414.2	nuORFdb_human	ENST00000359878.7_1_2:201374367-201374727:-	ENST00000359878.7_1_2:201374367-201374727:-
C3L-04524_CPTAC_CM_HLAI-W632_BI_20230202_m10	E_C3L-04524_CPTAC_CM_HLAI-W632_BI_EB-Team-20230131-MKP_f00_m12_Slot2-4_1_3982.16779.1357.2	2	1	1	9.18	4.82	4.03	4.36	60	7	1	1	12600		Hydrogen	51	(S)	10	DQKEASLVSW	(A)	10		VnGTGAEIKWS	D Q/K E\A/S\L|V|S\W	60	6	5	4	2	0	unbiased			57.963299	0.910633	581.7938	1162.574	0.0068	5.9	3	4.37	18121.4	nuORFdb_human	ENST00000393992.5_2_16:67243955-67260646:-	ENST00000393992.5_2_16:67243955-67260646:-|ENST00000409509.5_3_16:67243955-67260901:-|ENST00000637079.1_1_16:67244459-67257830:-
C3L-04524_CPTAC_CM_HLAI-W632_BI_20230202_m10	E_C3L-04524_CPTAC_CM_HLAI-W632_BI_EB-Team-20230131-MKP_f00_m12_Slot2-4_1_3982.11603.1399.2	2	3	1	12.08	3.18	6.1	8.9	77.2	7	0	0	31100		Hydrogen	87	(I)	9	DQVHPGLHW	(V)	9		VGDHAPGHIW	D/Q|V/H|P G\L/H\W	77.8	7	4	5	2	0	unbiased			40.090183	0.884231	544.7688	1088.527	0.0035	3.2	0.3	5.97	14812.2	nuORFdb_human	ENST00000612499.1_1_14:94581143-94582926:+	ENST00000612499.1_1_14:94581143-94582926:+|ENST00000614648.1_1_14:94582088-94582926:+
C3L-04524_CPTAC_CM_HLAI-W632_BI_20230202_m11	E_C3L-04524_CPTAC_CM_HLAI-W632_BI_EB-Team-20230131-MKP_f00_m13_Slot2-4_1_3995.11538.1407.2	2	3	1	15.7	5.19	9.92	10.51	87.4	8	0	0	27600		Hydrogen	87	(I)	9	DQVHPGLHW	(V)	9		VGDHAPGHIW	D/Q|V/H|P/G\L|H\W	100	9	5	6	3	0	dual b/y bias			39.854702	0.878805	544.769	1088.527	0.0035	3.2	-0.4	5.97	14812.2	nuORFdb_human	ENST00000612499.1_1_14:94581143-94582926:+	ENST00000612499.1_1_14:94581143-94582926:+|ENST00000614648.1_1_14:94582088-94582926:+
C3L-04524_CPTAC_CM_HLAI-W632_BI_20230202_m10	E_C3L-04524_CPTAC_CM_HLAI-W632_BI_EB-Team-20230131-MKP_f00_m12_Slot2-4_1_3982.8421.1410.2	2	2	1	20.32	6.02	14.88	14.3	96.3	8	1	1	56100		Hydrogen	13	(Q)	10	DTANVQKASW	(G)	10		EGQSVQKIAC	D T/A/N|V|Q|K|A|S\W	80	8	6	7	5	0	dual b/y bias			29.09367	0.877467	560.2757	1119.543	0.0018	1.6	-1.3	5.84	8948.3	nuORFdb_human	ENST00000578207.5_1_1:145248848-145273378:+	ENST00000578207.5_1_1:145248848-145273378:+|ENST00000489731.1_1_1:120548017-120572574:-
C3L-04524_CPTAC_CM_HLAI-W632_BI_20230202_m11	E_C3L-04524_CPTAC_CM_HLAI-W632_BI_EB-Team-20230131-MKP_f00_m13_Slot2-4_1_3995.8364.1418.2	2	1	1	9.96		9.96	9.96	56.5	8	1	1	31200		Hydrogen	13	(Q)	10	DTANVQKASW	(G)	10			D T/A/N|V|Q|K/A|S\W	80	8	5	7	4	0	dual b/y bias			28.896812	0.872046	560.2763	1119.543	0.0018	1.6	-2	5.84	8948.3	nuORFdb_human	ENST00000578207.5_1_1:145248848-145273378:+	ENST00000578207.5_1_1:145248848-145273378:+|ENST00000489731.1_1_1:120548017-120572574:-
C3L-04524_CPTAC_CM_HLAI-W632_BI_20230202_m10	E_C3L-04524_CPTAC_CM_HLAI-W632_BI_EB-Team-20230131-MKP_f00_m12_Slot2-4_1_3982.21215.1411.2	2	2	1	16.24	6.54	9.85	9.7	88.1	7	1	1	31000		Hydrogen	10	(V)	9	DTVARVFFY	(-)	9		TDKIISMFY	D/T/V|A|R V|F|F\Y	77.8	7	5	6	4	0	dual b/y bias			73.28196	0.876283	559.2893	1117.568	0.0031	2.7	-0.2	5.83	2163.5	nuORFdb_human	ENST00000595545.5_1_19:40325114-40325168:-	ENST00000595545.5_1_19:40325114-40325168:-
C3L-04524_CPTAC_CM_HLAI-W632_BI_20230202_m11	E_C3L-04524_CPTAC_CM_HLAI-W632_BI_EB-Team-20230131-MKP_f00_m13_Slot2-4_1_3995.21181.1419.2	2	2	1	17.18	9.27	7.92	7.92	94.3	6	1	1	35700		Hydrogen	10	(V)	9	DTVARVFFY	(-)	9		AAWLISFFY	D T/V/A/R V|F|F\Y	55.6	5	3	5	2	0	unbiased			73.155632	0.871688	559.2904	1117.568	0.0051	4.5	0.9	5.83	2163.5	nuORFdb_human	ENST00000595545.5_1_19:40325114-40325168:-	ENST00000595545.5_1_19:40325114-40325168:-
C3L-04531_CPTAC_CM_HLAI-W632_BI_20230202_m10	E_C3L-04531_CPTAC_CM_HLAI-W632_BI_EB-Team-20230131-MKP_f00_m12_Slot2-5_1_3984.21333.1411.2	2	1	1	15.11	6.04	9.08	9.08	83.9	6	1	1	17800		Hydrogen	10	(V)	9	DTVARVFFY	(-)	9		AAWLISFFY	D T/V|A|R V|F|F\Y	55.6	5	5	5	4	0	dual b/y bias			73.680534	0.876427	559.2894	1117.568	0.0031	2.7	-0.5	5.83	2163.5	nuORFdb_human	ENST00000595545.5_1_19:40325114-40325168:-	ENST00000595545.5_1_19:40325114-40325168:-
C3L-04531_CPTAC_CM_HLAI-W632_BI_20230202_m11	E_C3L-04531_CPTAC_CM_HLAI-W632_BI_EB-Team-20230131-MKP_f00_m13_Slot2-5_1_3997.21321.1428.2	2	1	1	14.52	5.77	8.38	8.75	83.9	7	1	1	15200		Hydrogen	10	(V)	9	DTVARVFFY	(-)	9		TAAIWFVFY	D T/V/A/R/V\F|F\Y	77.8	7	3	5	1	0	unbiased			73.656487	0.865877	559.2889	1117.568	0.0031	2.7	-0.6	5.83	2163.5	nuORFdb_human	ENST00000595545.5_1_19:40325114-40325168:-	ENST00000595545.5_1_19:40325114-40325168:-
C3L-04524_CPTAC_CM_HLAI-W632_BI_20230202_m10	E_C3L-04524_CPTAC_CM_HLAI-W632_BI_EB-Team-20230131-MKP_f00_m12_Slot2-4_1_3982.13369.1393.2	2	1	1	14.18	8.63	7.76	5.54	88.2	7	0	0	12200		Hydrogen	67	(R)	9	DTVGFHNYY	(-)	9		SEVmREWY	D T/V|G|F/H\N\Y\Y	77.8	7	5	4	2	0	unbiased			46.187023	0.887927	558.2452	1115.479	0.0035	3.1	0.2	5.08	8876.2	nuORFdb_human	ENST00000634778.1_1_1:21502219-21502444:-	ENST00000634778.1_1_1:21502219-21502444:-
C3L-04524_CPTAC_CM_HLAI-W632_BI_20230202_m11	E_C3L-04524_CPTAC_CM_HLAI-W632_BI_EB-Team-20230131-MKP_f00_m13_Slot2-4_1_3995.13308.1403.2	2	1	1	12.79	5.09	9.03	7.7	81.7	7	0	0	7960		Hydrogen	67	(R)	9	DTVGFHNYY	(-)	9		DTVGFMmLW	D T/V/G|F/H\N\Y\Y	77.8	7	4	4	1	0	unbiased			45.96516	0.881473	558.2447	1115.479	0.0035	3.1	-0.5	5.08	8876.2	nuORFdb_human	ENST00000634778.1_1_1:21502219-21502444:-	ENST00000634778.1_1_1:21502219-21502444:-
C3L-04531_CPTAC_CM_HLAI-W632_BI_20230202_m10	E_C3L-04531_CPTAC_CM_HLAI-W632_BI_EB-Team-20230131-MKP_f00_m12_Slot2-5_1_3984.13400.1383.2	2	1	1	14.86	9.12	8.91	5.75	86.7	7	0	0	14200		Hydrogen	67	(R)	9	DTVGFHNYY	(-)	9		DTVGFmMLW	D/T|V|G|F/H N|Y\Y	77.8	7	5	6	4	0	dual b/y bias			46.288399	0.894373	558.2457	1115.479	0.0055	4.9	1.7	5.08	8876.2	nuORFdb_human	ENST00000634778.1_1_1:21502219-21502444:-	ENST00000634778.1_1_1:21502219-21502444:-
C3L-04531_CPTAC_CM_HLAI-W632_BI_20230202_m11	E_C3L-04531_CPTAC_CM_HLAI-W632_BI_EB-Team-20230131-MKP_f00_m13_Slot2-5_1_3997.13357.1397.2	2	1	1	9.66	4.07	6.37	5.59	77	7	0	0	9510		Hydrogen	67	(R)	9	DTVGFHNYY	(-)	9		SEVmREWY	D T/V/G/F/H-N\Y-Y	77.8	7	1	4	0	2	y-ion bias			46.147404	0.885678	558.2468	1115.479	0.0075	6.7	3.4	5.08	8876.2	nuORFdb_human	ENST00000634778.1_1_1:21502219-21502444:-	ENST00000634778.1_1_1:21502219-21502444:-
C3L-04524_CPTAC_CM_HLAI-W632_BI_20230202_m10	E_C3L-04524_CPTAC_CM_HLAI-W632_BI_EB-Team-20230131-MKP_f00_m12_Slot2-4_1_3982.16125.1441.2	2	1	1	11.03	4.57	6.33	6.46	74.3	8	1	1	6980		Hydrogen	31	(R)	10	DVADVGRVSL	(L)	10		LGnnVSGRVL	D V|A|D|V/G/R\V\S\L	80	8	6	5	3	0	unbiased			55.702641	0.857597	515.7815	1030.553	0.002	1.9	-1	4.21	14675.6	nuORFdb_human	ENST00000408011.7_1_18:24128973-24129399:-	ENST00000408011.7_1_18:24128973-24129399:-
C3L-04524_CPTAC_CM_HLAI-W632_BI_20230202_m10	E_C3L-04524_CPTAC_CM_HLAI-W632_BI_EB-Team-20230131-MKP_f00_m12_Slot2-4_1_3982.26534.1403.2	2	4	1	19.81	7.02	13.23	12.79	97.2	7	0	1	131000		Hydrogen	12	(R)	9	DVIRPLFGW	(R)	9		DVLKQKWW	D/V|I|R|P L|F|G|W	77.8	7	6	7	6	0	dual b/y bias			91.649185	0.881907	551.8077	1102.604	0.0043	3.9	1	5.84	4081.7	nuORFdb_human	ENST00000534938.6_2_14:75179894-75180224:+	ENST00000534938.6_2_14:75179894-75180224:+
C3L-04524_CPTAC_CM_HLAI-W632_BI_20230202_m11	E_C3L-04524_CPTAC_CM_HLAI-W632_BI_EB-Team-20230131-MKP_f00_m13_Slot2-4_1_3995.26512.1413.2	2	3	1	18.32	5.64	13.16	12.68	97.1	6	0	1	101000		Hydrogen	12	(R)	9	DVIRPLFGW	(R)	9		DVIIMLVGnK	D V|I|R|P L|F|G\W	55.6	5	6	5	5	0	dual b/y bias			91.567497	0.874919	551.8083	1102.604	0.0043	3.9	0.3	5.84	4081.7	nuORFdb_human	ENST00000534938.6_2_14:75179894-75180224:+	ENST00000534938.6_2_14:75179894-75180224:+
C3L-04524_CPTAC_CM_HLAI-W632_BI_20230202_m10	E_C3L-04524_CPTAC_CM_HLAI-W632_BI_EB-Team-20230131-MKP_f00_m12_Slot2-4_1_3982.19059.1419.2	2	2	1	18.61	7.11	9.56	11.5	93.5	8	1	1	60500		Hydrogen	100	(P)	10	DVLRSSLGGW	(Q)	10		RTmLRPGGW	D V/L|R|S\S|L|G|G|W	80	8	7	7	6	0	dual b/y bias			65.834404	0.87153	545.2891	1089.569	0.002	1.8	-1.1	5.84	12601.1	nuORFdb_human	ENST00000275767.3_1_7:134832829-134849312:+	ENST00000275767.3_1_7:134832829-134849312:+
C3L-04524_CPTAC_CM_HLAI-W632_BI_20230202_m11	E_C3L-04524_CPTAC_CM_HLAI-W632_BI_EB-Team-20230131-MKP_f00_m13_Slot2-4_1_3995.18999.1426.2	2	1	1	18.69	8.06	8.21	10.62	94.1	8	1	1	17300		Hydrogen	100	(P)	10	DVLRSSLGGW	(Q)	10		RTmLRPGGW	D V/L/R|S\S|L|G|G\W	80	8	6	6	4	0	dual b/y bias			65.618622	0.867053	545.2899	1089.569	0.004	3.7	0.1	5.84	12601.1	nuORFdb_human	ENST00000275767.3_1_7:134832829-134849312:+	ENST00000275767.3_1_7:134832829-134849312:+
C3L-04524_CPTAC_CM_HLAI-W632_BI_20230202_m10	E_C3L-04524_CPTAC_CM_HLAI-W632_BI_EB-Team-20230131-MKP_f00_m12_Slot2-4_1_3982.9144.1520.2	2	1	1	7.9	5.86	2.6	2.04	94.2	7	1	1	8590		Hydrogen	15	(G)	9	DVPARVGGM	(R)	9		DVPAGTATLG	D/V|P/A/R V\G-G-M	77.8	7	2	4	1	2	y-ion bias			31.591967	0.806806	451.2324	901.456	0.0007	0.8	-2.1	5.84	11475.7	smORF_v4|nuORFdb_human	LINC00673_17:70588378-70588704:-	LINC00673_17:70588378-70588704:-|TCONS_00025114_17:70588377-70588776:-	LINC00673	lncRNA	17:70588378-70588704:-	17
C3L-04524_CPTAC_CM_HLAI-W632_BI_20230202_m10	E_C3L-04524_CPTAC_CM_HLAI-W632_BI_EB-Team-20230131-MKP_f00_m12_Slot2-4_1_3982.5230.1561.2	2	1	1	8.82	4.25	5.06	4.57	89	6	1	1	8350	M23m	Hydrogen	15	(G)	9	DVPARVGGm	(R)	9		VDLGGPGRm	D V|P/A/R V|G-G\m	55.6	5	3	4	2	1	unbiased		m:Oxidized methionine	18.076796	0.779832	459.2297	901.456	15.9967	2	-0.9	5.84	11475.7	smORF_v4|nuORFdb_human	LINC00673_17:70588378-70588704:-	LINC00673_17:70588378-70588704:-|TCONS_00025114_17:70588377-70588776:-	LINC00673	lncRNA	17:70588378-70588704:-	17
C3L-04524_CPTAC_CM_HLAI-W632_BI_20230202_m10	E_C3L-04524_CPTAC_CM_HLAI-W632_BI_EB-Team-20230131-MKP_f00_m12_Slot2-4_1_3982.23243.1348.2	2	2	1	10.36	6.92	2.78	3.44	74	6	1	1	14000		Hydrogen	23	(A)	10	DVQRISMLAW	(S)	10		KTmAPRELAW	D V/Q R I\S\M|L|A\W	50	5	5	3	2	0	unbiased			80.28627	0.916352	609.8182	1218.63	-0.0012	-1	-3.9	5.84	3972.6	smORF_v4|nuORFdb_human	PLXNB2_22:50745982-50733207:-	PLXNB2_22:50745982-50733207:-|ENST00000449103.5_1_22:50733177-50746056:-	PLXNB2	uORF	22:50745982-50733207:-	22
C3L-04524_CPTAC_CM_HLAI-W632_BI_20230202_m11	E_C3L-04524_CPTAC_CM_HLAI-W632_BI_EB-Team-20230131-MKP_f00_m13_Slot2-4_1_3995.23210.1361.2	2	1	1	11.95	7.92	4.03	4.03	81.1	6	1	1	5480		Hydrogen	23	(A)	10	DVQRISMLAW	(S)	10		NAKSICRLAW	D V Q R\I\S|M|L|A\W	60	6	6	3	3	0	b-ion bias			80.160904	0.908251	609.8204	1218.63	0.0028	2.3	-1.3	5.84	3972.6	smORF_v4|nuORFdb_human	PLXNB2_22:50745982-50733207:-	PLXNB2_22:50745982-50733207:-|ENST00000449103.5_1_22:50733177-50746056:-	PLXNB2	uORF	22:50745982-50733207:-	22
C3L-04524_CPTAC_CM_HLAI-W632_BI_20230202_m10	E_C3L-04524_CPTAC_CM_HLAI-W632_BI_EB-Team-20230131-MKP_f00_m12_Slot2-4_1_3982.19535.1323.2	2	1	1	7.06	4.84	1.82	2.22	59.9	5	1	1	7340	M29m	Hydrogen	23	(A)	10	DVQRISmLAW	(S)	10		ATRALGEmLAVS	D V Q R\I S\m\L|A\W	40	4	5	1	1	0	b-ion bias		m:Oxidized methionine	67.478226	0.932692	617.8198	1218.63	16.0028	6.4	3.5	5.84	3972.6	smORF_v4|nuORFdb_human	PLXNB2_22:50745982-50733207:-	PLXNB2_22:50745982-50733207:-|ENST00000449103.5_1_22:50733177-50746056:-	PLXNB2	uORF	22:50745982-50733207:-	22
C3L-04524_CPTAC_CM_HLAI-W632_BI_20230202_m11	E_C3L-04524_CPTAC_CM_HLAI-W632_BI_EB-Team-20230131-MKP_f00_m13_Slot2-4_1_3995.19475.1336.2	2	1	1	7.03	5.9	2.87	1.13	67.6	5	1	1	8970	M29m	Hydrogen	23	(A)	10	DVQRISmLAW	(S)	10		ATRALGEmLAVS	D V Q R\I S\m\L\A\W	40	4	5	0	0	0	b-ion bias		m:Oxidized methionine	67.262398	0.923907	617.8206	1218.63	16.0048	8	4.4	5.84	3972.6	smORF_v4|nuORFdb_human	PLXNB2_22:50745982-50733207:-	PLXNB2_22:50745982-50733207:-|ENST00000449103.5_1_22:50733177-50746056:-	PLXNB2	uORF	22:50745982-50733207:-	22
C3L-04524_CPTAC_CM_HLAI-W632_BI_20230202_m10	E_C3L-04524_CPTAC_CM_HLAI-W632_BI_EB-Team-20230131-MKP_f00_m12_Slot2-4_1_3982.4457.1658.3	3	5	1	10.03	6.39	2.07	3.64	78.5	6	2	3	127000		Hydrogen	61	(R)	10	DVRTKKQVAW	(F)	10		DKRVGTKGLAW	D/V/R T K\K\Q V|A\W	50	5	4	3	1	0	unbiased			15.40677	0.717258	410.9046	1230.695	0.0051	4.2	1.3	9.99	9227.6	nuORFdb_human	ENST00000590628.1_1_19:28284517-28296720:+	ENST00000590628.1_1_19:28284517-28296720:+
C3L-04524_CPTAC_CM_HLAI-W632_BI_20230202_m11	E_C3L-04524_CPTAC_CM_HLAI-W632_BI_EB-Team-20230131-MKP_f00_m13_Slot2-4_1_3995.4391.1665.3	3	3	1	12.46	7.36	3.61	5.1	77.8	7	2	3	59900		Hydrogen	61	(R)	10	DVRTKKQVAW	(F)	10		FRVPVLSRAW	D/V/R T\K\K Q\V|A\W	60	6	5	3	1	0	unbiased			15.176144	0.712394	410.9046	1230.695	0.0051	4.2	0.6	9.99	9227.6	nuORFdb_human	ENST00000590628.1_1_19:28284517-28296720:+	ENST00000590628.1_1_19:28284517-28296720:+
C3L-04524_CPTAC_CM_HLAI-W632_BI_20230202_m10	E_C3L-04524_CPTAC_CM_HLAI-W632_BI_EB-Team-20230131-MKP_f00_m12_Slot2-4_1_3982.23892.515.1	1	1	1	12.14	3.19	7.97	8.95	76.7	7	0	0	3890		Hydrogen	32	(S)	9	DVSGVSSFW	(S)	9		DTLQSFSW	D V/S/G\V|S\S|F\W	77.8	7	5	4	2	0	unbiased			82.528008	1.423928	983.4517	983.447	0.0051	5.2	2.3	3.8	6027.9	nuORFdb_human	ENST00000371837.5_1_10:90988106-91172666:-	ENST00000371837.5_1_10:90988106-91172666:-
C3L-04524_CPTAC_CM_HLAI-W632_BI_20230202_m11	E_C3L-04524_CPTAC_CM_HLAI-W632_BI_EB-Team-20230131-MKP_f00_m13_Slot2-4_1_3995.23855.529.1	1	2	1	11.92	3.08	8.8	8.84	76.3	7	0	0	6190		Hydrogen	32	(S)	9	DVSGVSSFW	(S)	9		NITESHPnA	D V/S/G|V|S\S|F\W	77.8	7	5	5	3	0	dual b/y bias			82.388252	1.415818	983.4514	983.447	0.0041	4.2	0.6	3.8	6027.9	nuORFdb_human	ENST00000371837.5_1_10:90988106-91172666:-	ENST00000371837.5_1_10:90988106-91172666:-
C3L-04531_CPTAC_CM_HLAI-W632_BI_20230202_m11	E_C3L-04531_CPTAC_CM_HLAI-W632_BI_EB-Team-20230131-MKP_f00_m13_Slot2-5_1_3997.27978.1386.2	2	3	1	12.29	1.49	10.8	10.8	83.3	6	0	1	12700		Hydrogen	19	(A)	9	DYFFKPVLF	(-)	9		nYFYRVSLI	D Y/F|F|K/P V|L\F	55.6	5	4	5	3	0	dual b/y bias			96.646217	0.892714	588.314	1175.614	0.0072	6.1	2.8	5.83	3297.9	nuORFdb_human	ENST00000369452.8_1_10:112723943-112724024:+	ENST00000369452.8_1_10:112723943-112724024:+
C3L-04531_CPTAC_CM_HLAI-W632_BI_20230202_m10	E_C3L-04531_CPTAC_CM_HLAI-W632_BI_EB-Team-20230131-MKP_f00_m12_Slot2-5_1_3984.23464.351.1	1	3	1	12.65	3.53	10.25	9.12	87.2	7	0	0	5420		Hydrogen	21	(K)	9	DYFPEPVTV	(S)	9		EMLnYVLSP	D Y|F|P\E|P\V\T\V	77.8	7	7	3	3	0	dual b/y bias			81.038506	1.519625	1066.5117	1066.509	0.0008	0.8	-2.4	3.67	10744.7	nuORFdb_human	ENST00000390555.3_1_14:106135325-106136152:-	ENST00000390555.3_1_14:106135325-106136152:-
C3L-04522_CPTAC_CM_HLAI-W632_BI_20230202_m10	E_C3L-04522_CPTAC_CM_HLAI-W632_BI_EB-Team-20230131-MKP_f00_m12_Slot2-3_1_3980.28283.1310.2	2	1	1	16.11	4.42	10.78	11.69	82.1	7	1	1	20000		Hydrogen	90	(S)	9	DYLQLRWMF	(T)	9		DYLLITENGSF	D Y|L|Q|L/R|W|M\F	77.8	7	6	6	5	0	dual b/y bias			97.694527	0.94058	636.3175	1271.624	0.0026	2	-0.9	5.83	16119.1	smORF_v4|nuORFdb_human	DEXI_16:11035426-11023416:-	DEXI_16:11035426-11023416:-|ENST00000570992.1_1_16:11022841-11035505:-|ENST00000469379.5_2_16:11023067-11027744:-|ENST00000331808.4_1_16:11023067-11035505:-	DEXI	dORF	16:11035426-11023416:-	16
C3L-04522_CPTAC_CM_HLAI-W632_BI_20230202_m11	E_C3L-04522_CPTAC_CM_HLAI-W632_BI_EB-Team-20230131-MKP_f00_m13_Slot2-3_1_3993.28272.1320.2	2	1	1	8.87	1.43	11.17	7.44	59.9	6	1	1	15400		Hydrogen	90	(S)	9	DYLQLRWMF	(T)	9		EIQTKFEVFM	D Y|L/Q/L/R|W|M F	55.6	5	3	6	3	0	dual b/y bias			97.648148	0.934089	636.3187	1271.624	0.0066	5.2	1.2	5.83	16119.1	smORF_v4|nuORFdb_human	DEXI_16:11035426-11023416:-	DEXI_16:11035426-11023416:-|ENST00000570992.1_1_16:11022841-11035505:-|ENST00000469379.5_2_16:11023067-11027744:-|ENST00000331808.4_1_16:11023067-11035505:-	DEXI	dORF	16:11035426-11023416:-	16
C3L-04522_CPTAC_CM_HLAI-W632_BI_20230202_m10	E_C3L-04522_CPTAC_CM_HLAI-W632_BI_EB-Team-20230131-MKP_f00_m12_Slot2-3_1_3980.26668.1301.2	2	1	1	14.91	4.25	7.31	10.65	82.3	7	1	1	7500	M97m	Hydrogen	90	(S)	9	DYLQLRWmF	(T)	9		nYLQTVKEYE	D Y|L|Q|L|R|W/m\F	77.8	7	6	6	5	0	dual b/y bias		m:Oxidized methionine	92.118111	0.946524	644.3166	1271.624	16.0026	6	3.1	5.83	16119.1	smORF_v4|nuORFdb_human	DEXI_16:11035426-11023416:-	DEXI_16:11035426-11023416:-|ENST00000570992.1_1_16:11022841-11035505:-|ENST00000469379.5_2_16:11023067-11027744:-|ENST00000331808.4_1_16:11023067-11035505:-	DEXI	dORF	16:11035426-11023416:-	16
C3L-04522_CPTAC_CM_HLAI-W632_BI_20230202_m11	E_C3L-04522_CPTAC_CM_HLAI-W632_BI_EB-Team-20230131-MKP_f00_m13_Slot2-3_1_3993.26643.1327.2	2	3	1	14.99	3.95	9.26	11.04	81.5	7	1	1	11400	M97m	Hydrogen	90	(S)	9	DYLQLRWmF	(T)	9		DYLQTVSHPEV	D Y|L|Q|L/R|W|m-F	77.8	7	5	6	5	1	dual b/y bias		m:Oxidized methionine	92.023949	0.929664	644.3149	1271.624	15.9986	2.8	-1.2	5.83	16119.1	smORF_v4|nuORFdb_human	DEXI_16:11035426-11023416:-	DEXI_16:11035426-11023416:-|ENST00000570992.1_1_16:11022841-11035505:-|ENST00000469379.5_2_16:11023067-11027744:-|ENST00000331808.4_1_16:11023067-11035505:-	DEXI	dORF	16:11035426-11023416:-	16
C3L-04524_CPTAC_CM_HLAI-W632_BI_20230202_m10	E_C3L-04524_CPTAC_CM_HLAI-W632_BI_EB-Team-20230131-MKP_f00_m12_Slot2-4_1_3982.6594.1523.2	2	1	1	11.24	4.34	6.9	6.9	78.6	6	1	1	12100		Hydrogen	6	(E)	10	EAAAAKGGVW	(G)	10		AEAAASRARG	E A/A|A/A/K/G G V\W	50	5	2	5	1	0	y-ion bias			22.785938	0.804492	480.2512	959.495	0.0002	0.2	-2.7	6.1	2640.9	smORF_v4|nuORFdb_human	CREBL2_12:12764856-12764932:+	CREBL2_12:12764856-12764932:+|ENST00000540224.1_1_12:12764783-12764930:+	CREBL2	uORF	12:12764856-12764932:+	12
C3L-04524_CPTAC_CM_HLAI-W632_BI_20230202_m11	E_C3L-04524_CPTAC_CM_HLAI-W632_BI_EB-Team-20230131-MKP_f00_m13_Slot2-4_1_3995.6515.1537.2	2	1	1	12.37	4.18	7.26	8.2	84.7	7	1	1	18100		Hydrogen	6	(E)	10	EAAAAKGGVW	(G)	10		EAAKVTHGF	E/A/A|A/A/K/G G V\W	70	7	2	6	1	0	y-ion bias			22.509701	0.795894	480.2515	959.495	0.0022	2.3	-1.3	6.1	2640.9	smORF_v4|nuORFdb_human	CREBL2_12:12764856-12764932:+	CREBL2_12:12764856-12764932:+|ENST00000540224.1_1_12:12764783-12764930:+	CREBL2	uORF	12:12764856-12764932:+	12
C3L-02656_CPTAC_CM_HLAI-W632_BI_20230202_m10	E_C3L-02656_CPTAC_CM_HLAI-W632_BI_EB-Team-20230131-MKP_f00_m12_Slot2-1_1_3976.5128.1515.2	2	2	1	19.33	10.22	10.83	9.11	97	7	1	1	143000		Hydrogen	15	(A)	9	EAAGEVRAM	(-)	9		EAQVERAM	E/A/A|G|E/V|R\A M	77.8	7	4	6	3	0	dual b/y bias			17.723166	0.809921	467.2268	933.446	0.0009	0.9	0	4.53	2447.7	smORF_v4|nuORFdb_human	BTG1_12:92539535-92539603:-	BTG1_12:92539535-92539603:-|ENST00000256015.4_1_12:92539535-92539610:-	BTG1	uORF	12:92539535-92539603:-	12
C3L-02656_CPTAC_CM_HLAI-W632_BI_20230202_m11	E_C3L-02656_CPTAC_CM_HLAI-W632_BI_EB-Team-20230131-MKP_f00_m13_Slot2-1_1_3989.4974.1504.2	2	1	1	16.87	9.19	8.24	7.68	97.1	8	1	1	53400		Hydrogen	15	(A)	9	EAAGEVRAM	(-)	9		EAQVERAM	E/A/A/G/E/V/R\A-M	100	9	1	6	0	1	y-ion bias			17.188847	0.816638	467.2274	933.446	0.0009	0.9	-2.5	4.53	2447.7	smORF_v4|nuORFdb_human	BTG1_12:92539535-92539603:-	BTG1_12:92539535-92539603:-|ENST00000256015.4_1_12:92539535-92539610:-	BTG1	uORF	12:92539535-92539603:-	12
C3L-04522_CPTAC_CM_HLAI-W632_BI_20230202_m10	E_C3L-04522_CPTAC_CM_HLAI-W632_BI_EB-Team-20230131-MKP_f00_m12_Slot2-3_1_3980.4986.1499.2	2	2	1	15.57	9.03	9.88	6.54	92.8	7	1	1	39300		Hydrogen	15	(A)	9	EAAGEVRAM	(-)	9		EAQVERAM	E/A/A/G/E/V/R A\M	77.8	7	1	6	0	0	y-ion bias			17.228888	0.820293	467.2268	933.446	0.0009	0.9	-2	4.53	2447.7	smORF_v4|nuORFdb_human	BTG1_12:92539535-92539603:-	BTG1_12:92539535-92539603:-|ENST00000256015.4_1_12:92539535-92539610:-	BTG1	uORF	12:92539535-92539603:-	12
C3L-04522_CPTAC_CM_HLAI-W632_BI_20230202_m11	E_C3L-04522_CPTAC_CM_HLAI-W632_BI_EB-Team-20230131-MKP_f00_m13_Slot2-3_1_3993.4909.1511.2	2	1	1	12.81	7.71	5.9	5.1	84.4	7	1	1	16000		Hydrogen	15	(A)	9	EAAGEVRAM	(-)	9		EAAGRDMLA	E/A/A|G/E/V/R-A M	77.8	7	1	6	1	1	y-ion bias			16.959713	0.81258	467.2276	933.446	0.0029	3.1	-0.9	4.53	2447.7	smORF_v4|nuORFdb_human	BTG1_12:92539535-92539603:-	BTG1_12:92539535-92539603:-|ENST00000256015.4_1_12:92539535-92539610:-	BTG1	uORF	12:92539535-92539603:-	12
C3L-04524_CPTAC_CM_HLAI-W632_BI_20230202_m10	E_C3L-04524_CPTAC_CM_HLAI-W632_BI_EB-Team-20230131-MKP_f00_m12_Slot2-4_1_3982.4953.1510.2	2	2	1	12.34	5.02	7.77	7.32	81.9	6	1	1	23100		Hydrogen	15	(A)	9	EAAGEVRAM	(-)	9		EAAGRDMLA	E/A/A|G|E/V/R A M	66.7	6	2	6	2	0	y-ion bias			17.120428	0.812733	467.2274	933.446	0.0009	0.9	-2	4.53	2447.7	smORF_v4|nuORFdb_human	BTG1_12:92539535-92539603:-	BTG1_12:92539535-92539603:-|ENST00000256015.4_1_12:92539535-92539610:-	BTG1	uORF	12:92539535-92539603:-	12
C3L-04531_CPTAC_CM_HLAI-W632_BI_20230202_m10	E_C3L-04531_CPTAC_CM_HLAI-W632_BI_EB-Team-20230131-MKP_f00_m12_Slot2-5_1_3984.4973.1497.2	2	1	1	7.8	2.98	5.54	4.82	69.2	6	1	1	8060		Hydrogen	15	(A)	9	EAAGEVRAM	(-)	9		EAAGRDMLA	E/A/A/G/E/V/R A M	66.7	6	0	6	0	0	y-ion bias			17.190245	0.821435	467.2283	933.446	0.0029	3.1	-0.1	4.53	2447.7	smORF_v4|nuORFdb_human	BTG1_12:92539535-92539603:-	BTG1_12:92539535-92539603:-|ENST00000256015.4_1_12:92539535-92539610:-	BTG1	uORF	12:92539535-92539603:-	12
C3L-02656_CPTAC_CM_HLAI-W632_BI_20230202_m10	E_C3L-02656_CPTAC_CM_HLAI-W632_BI_EB-Team-20230131-MKP_f00_m12_Slot2-1_1_3976.2522.1535.2	2	10	1	16.27	8.57	9.75	7.7	95.7	7	1	1	57200	M23m	Hydrogen	15	(A)	9	EAAGEVRAm	(-)	9		EAQVERAm	E/A/A|G|E/V/R/A m	77.8	7	2	7	2	0	y-ion bias		m:Oxidized methionine	8.721632	0.7971	475.2231	933.446	15.9929	-2.1	-3	4.53	2447.7	smORF_v4|nuORFdb_human	BTG1_12:92539535-92539603:-	BTG1_12:92539535-92539603:-|ENST00000256015.4_1_12:92539535-92539610:-	BTG1	uORF	12:92539535-92539603:-	12
C3L-02656_CPTAC_CM_HLAI-W632_BI_20230202_m11	E_C3L-02656_CPTAC_CM_HLAI-W632_BI_EB-Team-20230131-MKP_f00_m13_Slot2-1_1_3989.2379.1538.2	2	3	1	14.01	7.68	8.78	6.33	90.2	7	1	1	46500	M23m	Hydrogen	15	(A)	9	EAAGEVRAm	(-)	9		EAAGRDmLA	E/A/A/G/E/V/R A-m	77.8	7	0	6	0	1	y-ion bias		m:Oxidized methionine	8.227456	0.795269	475.2245	933.446	15.9969	2.1	-1.3	4.53	2447.7	smORF_v4|nuORFdb_human	BTG1_12:92539535-92539603:-	BTG1_12:92539535-92539603:-|ENST00000256015.4_1_12:92539535-92539610:-	BTG1	uORF	12:92539535-92539603:-	12
C3L-04524_CPTAC_CM_HLAI-W632_BI_20230202_m10	E_C3L-04524_CPTAC_CM_HLAI-W632_BI_EB-Team-20230131-MKP_f00_m12_Slot2-4_1_3982.9352.1502.2	2	2	1	15.55	7.17	9.45	8.38	87.8	8	1	1	42600		Hydrogen	44	(A)	9	EAAGSRVVW	(R)	9		EAQTRIAW	E/A/A/G/S/R/V|V\W	100	9	2	7	1	0	y-ion bias			32.31041	0.818024	487.7577	974.505	0.0033	3.4	0.5	6.1	8866.9	nuORFdb_human	ENST00000614443.1_1_17:34891215-34892969:+	ENST00000614443.1_1_17:34891215-34892969:+
C3L-04524_CPTAC_CM_HLAI-W632_BI_20230202_m11	E_C3L-04524_CPTAC_CM_HLAI-W632_BI_EB-Team-20230131-MKP_f00_m13_Slot2-4_1_3995.9286.1512.2	2	2	1	14.59	6.74	8.92	7.85	90.3	7	1	1	46700		Hydrogen	44	(A)	9	EAAGSRVVW	(R)	9		EAQTRIAW	E/A/A/G/S/R V|V\W	77.8	7	2	6	1	0	y-ion bias			32.079494	0.811775	487.7578	974.505	0.0033	3.4	-0.2	6.1	8866.9	nuORFdb_human	ENST00000614443.1_1_17:34891215-34892969:+	ENST00000614443.1_1_17:34891215-34892969:+
C3L-02656_CPTAC_CM_HLAI-W632_BI_20230202_m10	E_C3L-02656_CPTAC_CM_HLAI-W632_BI_EB-Team-20230131-MKP_f00_m12_Slot2-1_1_3976.8603.1445.2	2	1	1	11.44	8.99	2.45	2.45	75.2	7	1	1	6400		Hydrogen	13	(K)	10	EADPSSKVAI	(R)	10		AEnPIYPVI	E A/D|P/S/S/K V\A\I	60	6	3	5	1	0	unbiased			29.724968	0.854541	508.7671	1016.526	0.0009	0.8	-0.1	4.37	7961.4	nuORFdb_human	ENST00000421951.5_1_2:89072537-89077837:+	ENST00000421951.5_1_2:89072537-89077837:+|ENST00000622311.4_1_2:89072495-89084330:+
C3L-02656_CPTAC_CM_HLAI-W632_BI_20230202_m11	E_C3L-02656_CPTAC_CM_HLAI-W632_BI_EB-Team-20230131-MKP_f00_m13_Slot2-1_1_3989.8448.1432.2	2	1	1	15.79	7.48	6.57	8.31	87.2	8	1	1	5650		Hydrogen	13	(K)	10	EADPSSKVAI	(R)	10		AEnPIYPVI	E A/D|P/S/S/K-V\A\I	80	8	3	5	1	1	unbiased			29.182194	0.863304	508.7679	1016.526	0.0029	2.8	-0.6	4.37	7961.4	nuORFdb_human	ENST00000421951.5_1_2:89072537-89077837:+	ENST00000421951.5_1_2:89072537-89077837:+|ENST00000622311.4_1_2:89072495-89084330:+
C3L-04524_CPTAC_CM_HLAI-W632_BI_20230202_m10	E_C3L-04524_CPTAC_CM_HLAI-W632_BI_EB-Team-20230131-MKP_f00_m12_Slot2-4_1_3982.14950.1441.2	2	2	1	16.95	6.16	11.47	10.79	90.8	8	1	1	22100		Hydrogen	25	(L)	9	EAINDKISW	(R)	9		EALTVSRNGE	E/A/I|N/D\K/I|S\W	100	9	4	6	2	0	unbiased			51.645519	0.85763	538.2745	1075.542	-0.0011	-1	-3.9	4.37	4434.1	nuORFdb_human	ENST00000435469.2_1_17:66099171-66110645:+	ENST00000435469.2_1_17:66099171-66110645:+
C3L-04524_CPTAC_CM_HLAI-W632_BI_20230202_m11	E_C3L-04524_CPTAC_CM_HLAI-W632_BI_EB-Team-20230131-MKP_f00_m13_Slot2-4_1_3995.14877.1447.2	2	1	1	14.92	4.42	10.4	10.5	86.3	7	1	1	19300		Hydrogen	25	(L)	9	EAINDKISW	(R)	9		AELNAIIGMGS	E A/I|N/D\K-I|S\W	77.8	7	4	4	2	1	unbiased			51.383072	0.853741	538.2761	1075.542	0.0029	2.7	-0.9	4.37	4434.1	nuORFdb_human	ENST00000435469.2_1_17:66099171-66110645:+	ENST00000435469.2_1_17:66099171-66110645:+
C3L-04524_CPTAC_CM_HLAI-W632_BI_20230202_m11	E_C3L-04524_CPTAC_CM_HLAI-W632_BI_EB-Team-20230131-MKP_f00_m13_Slot2-4_1_3995.5536.1626.3	3	2	1	10.34	0.58	6.94	9.76	57	7	2	3	17000		Hydrogen	2	(M)	9	EAMTRIKRW	(K)	9		qELYILKVMA	E/A/M/T/R/I/K R\W	77.8	7	1	6	0	0	y-ion bias			19.12949	0.737681	397.5546	1190.646	0.0042	3.5	-0.1	10.84	6391.5	nuORFdb_human	ENST00000459737.5_1_14:56079280-56084690:+	ENST00000459737.5_1_14:56079280-56084690:+
C3L-04524_CPTAC_CM_HLAI-W632_BI_20230202_m10	E_C3L-04524_CPTAC_CM_HLAI-W632_BI_EB-Team-20230131-MKP_f00_m12_Slot2-4_1_3982.18756.620.1	1	1	1	7.39	5.09	1.53	2.29	77	5	0	0	1920		Hydrogen	2	(V)	8	EAPHLPSF	(-)	8		EPHALPHP	E/A/P H\L\P\S F	50	4	3	2	0	0	unbiased			64.788567	1.36261	897.447	897.447	0.0005	0.6	-2.3	5.24	996.1	nuORFdb_human	ENST00000370096.7_1_1:103574000-103574030:-	ENST00000370096.7_1_1:103574000-103574030:-
C3L-04524_CPTAC_CM_HLAI-W632_BI_20230202_m10	E_C3L-04524_CPTAC_CM_HLAI-W632_BI_EB-Team-20230131-MKP_f00_m12_Slot2-4_1_3982.12094.1439.2	2	1	1	13.48	10.22	3.7	3.26	83.4	5	1	1	14300		Hydrogen	4	(A)	9	EARENFGAW	(M)	9		MTGLWTGGAW	E A R\E-N|F|G|A\W	66.7	6	5	3	3	1	dual b/y bias			41.784863	0.858755	540.2501	1079.491	0.0022	2.1	-0.8	4.53	4976.7	smORF_v4|nuORFdb_human	ARHGEF11_1:157015019-157015144:-	ARHGEF11_1:157015019-157015144:-|ENST00000368194.7_1_1:157015019-157015145:-	ARHGEF11	uORF	1:157015019-157015144:-	1
C3L-04522_CPTAC_CM_HLAI-W632_BI_20230202_m10	E_C3L-04522_CPTAC_CM_HLAI-W632_BI_EB-Team-20230131-MKP_f00_m12_Slot2-3_1_3980.15259.1405.2	2	1	1	12.9	11.44	2.81	1.46	84.8	5	0	1	28100		Hydrogen	107	(R)	9	EARPCLPSF	(-)	9		NFHQSIPSF	E/A R P C\L|P|S\F	55.6	5	4	3	2	0	unbiased	Carbamidomethylation	C:Carbamidomethylation,	52.711033	0.880174	538.7629	1076.519	-0.0006	-0.6	-3.5	6.1	13093.4	nuORFdb_human	ENST00000583222.1_1_17:8819682-8820027:-	ENST00000583222.1_1_17:8819682-8820027:-
C3L-04522_CPTAC_CM_HLAI-W632_BI_20230202_m10	E_C3L-04522_CPTAC_CM_HLAI-W632_BI_EB-Team-20230131-MKP_f00_m12_Slot2-3_1_3980.7262.1475.2	2	1	1	14.14	13.23	1.84	0.91	86.4	6	1	1	74000		Hydrogen	5	(W)	9	EAVARAEQL	(R)	9		LEQRAEQL	E A/V A\R\A|E|Q\L	55.6	5	5	3	2	0	unbiased			25.088709	0.835768	493.768	986.527	0.0022	2.2	-0.7	4.53	3096.3	nuORFdb_human	ENST00000505073.5_1_4:91048743-91048815:+	ENST00000505073.5_1_4:91048743-91048815:+
C3L-04522_CPTAC_CM_HLAI-W632_BI_20230202_m10	E_C3L-04522_CPTAC_CM_HLAI-W632_BI_EB-Team-20230131-MKP_f00_m12_Slot2-3_1_3980.8020.1421.2	2	3	1	17	5.66	10.79	11.34	92.6	7	1	1	34000		Hydrogen	5	(E)	11	EEAAAAKGGVW	(G)	11		EEAASPMLQI	E/E|A|A|A|A K/G G V\W	54.5	6	5	6	4	0	dual b/y bias			27.708288	0.870024	544.7739	1088.537	0.0036	3.3	0.4	4.53	2640.9	smORF_v4|nuORFdb_human	CREBL2_12:12764856-12764932:+	CREBL2_12:12764856-12764932:+|ENST00000540224.1_1_12:12764783-12764930:+	CREBL2	uORF	12:12764856-12764932:+	12
C3L-04522_CPTAC_CM_HLAI-W632_BI_20230202_m11	E_C3L-04522_CPTAC_CM_HLAI-W632_BI_EB-Team-20230131-MKP_f00_m13_Slot2-3_1_3993.7954.1429.2	2	2	1	16.28	5.02	11.27	11.27	89.7	6	1	1	25600		Hydrogen	5	(E)	11	EEAAAAKGGVW	(G)	11		EEAAKDRRN	E E|A|A|A|A K/G G V\W	36.4	4	5	5	4	0	dual b/y bias			27.480234	0.865254	544.7749	1088.537	0.0056	5.2	1.2	4.53	2640.9	smORF_v4|nuORFdb_human	CREBL2_12:12764856-12764932:+	CREBL2_12:12764856-12764932:+|ENST00000540224.1_1_12:12764783-12764930:+	CREBL2	uORF	12:12764856-12764932:+	12
C3L-04524_CPTAC_CM_HLAI-W632_BI_20230202_m10	E_C3L-04524_CPTAC_CM_HLAI-W632_BI_EB-Team-20230131-MKP_f00_m12_Slot2-4_1_3982.26858.447.1	1	1	1	12.83	2.77	7.36	10.07	87.8	5	0	0	3330		Hydrogen	118	(R)	8	EEALVWTF	(E)	8		LEEAVYRn	E E A\L|V|W\T\F	62.5	5	5	2	2	0	b-ion bias			92.768387	1.463838	994.4855	994.488	-0.002	-2	-4.9	3.8	61769.9	nuORFdb_human	ENST00000370082.1_1_20:62201547-62204491:-	ENST00000370082.1_1_20:62201547-62204491:-|ENST00000479540.5_1_20:62203456-62204512:-
C3L-04524_CPTAC_CM_HLAI-W632_BI_20230202_m11	E_C3L-04524_CPTAC_CM_HLAI-W632_BI_EB-Team-20230131-MKP_f00_m13_Slot2-4_1_3995.26839.470.1	1	1	1	12.65	3.66	7.26	8.99	84.2	5	0	0	2470		Hydrogen	118	(R)	8	EEALVWTF	(E)	8		LEEAVYRn	E E A\L|V|W\T\F	62.5	5	5	2	2	0	b-ion bias			92.696136	1.450777	994.4873	994.488	-0.001	-1	-4.6	3.8	61769.9	nuORFdb_human	ENST00000370082.1_1_20:62201547-62204491:-	ENST00000370082.1_1_20:62201547-62204491:-|ENST00000479540.5_1_20:62203456-62204512:-
C3L-04522_CPTAC_CM_HLAI-W632_BI_20230202_m10	E_C3L-04522_CPTAC_CM_HLAI-W632_BI_EB-Team-20230131-MKP_f00_m12_Slot2-3_1_3980.15825.1458.2	2	1	1	16.19	8.49	10.28	7.7	91.3	6	1	1	8580		Hydrogen	42	(V)	9	EEAVVLRGL	(-)	9		EAEVLVRGL	E E|A|V|V|L|R\G L	55.6	5	6	5	5	0	dual b/y bias			54.665241	0.846518	493.2885	985.568	0.0011	1.1	-1.8	4.53	4975.7	nuORFdb_human	ENST00000233615.6_2_2:74685568-74685718:+	ENST00000233615.6_2_2:74685568-74685718:+
C3L-04522_CPTAC_CM_HLAI-W632_BI_20230202_m11	E_C3L-04522_CPTAC_CM_HLAI-W632_BI_EB-Team-20230131-MKP_f00_m13_Slot2-3_1_3993.15809.1467.2	2	1	1	13.55	6.05	9.64	7.5	86.3	6	1	1	21300		Hydrogen	42	(V)	9	EEAVVLRGL	(-)	9		EAEVLVRGL	E E|A|V|V|L/R-G L	55.6	5	4	5	4	1	dual b/y bias			54.604794	0.840868	493.2892	985.568	0.0031	3.1	-0.9	4.53	4975.7	nuORFdb_human	ENST00000233615.6_2_2:74685568-74685718:+	ENST00000233615.6_2_2:74685568-74685718:+
C3L-04522_CPTAC_CM_HLAI-W632_BI_20230202_m10	E_C3L-04522_CPTAC_CM_HLAI-W632_BI_EB-Team-20230131-MKP_f00_m12_Slot2-3_1_3980.9627.1570.3	3	2	1	11.64	2.76	9.44	8.88	84.4	8	2	2	24300		Hydrogen	7	(K)	9	EEGRIITKW	(-)	9		HCRIIFSKA	E/E/G/R/I/I/T/K\W	100	9	1	7	0	0	y-ion bias			33.258656	0.774565	377.8778	1131.616	0.0038	3.3	0.4	6.24	1921.2	nuORFdb_human	ENST00000230480.10_1_6:43742087-43745211:+	ENST00000230480.10_1_6:43742087-43745211:+
C3L-04522_CPTAC_CM_HLAI-W632_BI_20230202_m11	E_C3L-04522_CPTAC_CM_HLAI-W632_BI_EB-Team-20230131-MKP_f00_m13_Slot2-3_1_3993.9563.1375.2	2	2	1	10.71	6.39	4.32	4.32	69.7	6	2	2	19200		Hydrogen	7	(K)	9	EEGRIITKW	(-)	9		QNKVLDTKW	E/E/G R\I I|T|K\W	55.6	5	4	4	2	0	unbiased			33.038654	0.899381	566.3138	1131.616	0.005	4.5	0.5	6.24	1921.2	nuORFdb_human	ENST00000230480.10_1_6:43742087-43745211:+	ENST00000230480.10_1_6:43742087-43745211:+
C3L-04522_CPTAC_CM_HLAI-W632_BI_20230202_m10	E_C3L-04522_CPTAC_CM_HLAI-W632_BI_EB-Team-20230131-MKP_f00_m12_Slot2-3_1_3980.8284.1377.2	2	3	1	12.52	5.6	5.86	6.92	72.7	8	2	2	32100		Hydrogen	27	(L)	9	EEIRITKAY	(W)	9		AADKEVKKAY	E/E/I/R\I/T/K\A\Y	100	9	3	5	0	0	unbiased			28.619453	0.898254	561.8127	1122.615	0.0034	3	0.1	6.24	10153.6	nuORFdb_human	ENST00000505744.5_1_4:38792706-38805958:-	ENST00000505744.5_1_4:38792706-38805958:-|ENST00000308979.6_1_4:38800499-38805961:-|ENST00000509754.5_1_4:38802433-38805961:-
C3L-04522_CPTAC_CM_HLAI-W632_BI_20230202_m11	E_C3L-04522_CPTAC_CM_HLAI-W632_BI_EB-Team-20230131-MKP_f00_m13_Slot2-3_1_3993.8209.1386.2	2	3	1	15.17	8.45	6.18	6.72	81.6	6	2	2	48800		Hydrogen	27	(L)	9	EEIRITKAY	(W)	9		AADKEVKKAY	E E/I/R\I T|K|A\Y	55.6	5	4	4	2	0	unbiased			28.361265	0.892265	561.8143	1122.615	0.0054	4.8	0.8	6.24	10153.6	nuORFdb_human	ENST00000505744.5_1_4:38792706-38805958:-	ENST00000505744.5_1_4:38792706-38805958:-|ENST00000308979.6_1_4:38800499-38805961:-|ENST00000509754.5_1_4:38802433-38805961:-
C3L-04524_CPTAC_CM_HLAI-W632_BI_20230202_m10	E_C3L-04524_CPTAC_CM_HLAI-W632_BI_EB-Team-20230131-MKP_f00_m12_Slot2-4_1_3982.8243.1584.3	3	1	1	8.35	3.33	4.63	5.02	75.5	7	2	2	12500		Hydrogen	27	(L)	9	EEIRITKAY	(W)	9		EKEILTSRF	E/E/I R/I/T/K-A-Y	77.8	7	0	5	0	2	y-ion bias			28.478548	0.765191	374.8774	1122.615	0.0011	1	-1.9	6.24	10153.6	nuORFdb_human	ENST00000505744.5_1_4:38792706-38805958:-	ENST00000505744.5_1_4:38792706-38805958:-|ENST00000308979.6_1_4:38800499-38805961:-|ENST00000509754.5_1_4:38802433-38805961:-
C3L-04524_CPTAC_CM_HLAI-W632_BI_20230202_m11	E_C3L-04524_CPTAC_CM_HLAI-W632_BI_EB-Team-20230131-MKP_f00_m13_Slot2-4_1_3995.8178.1394.2	2	2	1	12.02	7.5	5.07	4.52	78.1	6	2	2	21800		Hydrogen	27	(L)	9	EEIRITKAY	(W)	9		AADKEVKKAY	E E/I/R\I T\K\A\Y	55.6	5	4	2	0	0	b-ion bias			28.251356	0.887244	561.8122	1122.615	0.0014	1.2	-2.4	6.24	10153.6	nuORFdb_human	ENST00000505744.5_1_4:38792706-38805958:-	ENST00000505744.5_1_4:38792706-38805958:-|ENST00000308979.6_1_4:38800499-38805961:-|ENST00000509754.5_1_4:38802433-38805961:-
C3L-04522_CPTAC_CM_HLAI-W632_BI_20230202_m10	E_C3L-04522_CPTAC_CM_HLAI-W632_BI_EB-Team-20230131-MKP_f00_m12_Slot2-3_1_3980.11278.1340.2	2	1	1	14.18	4.94	10.36	9.24	82	7	1	1	10400		Hydrogen	87	(R)	9	EENCVKEWY	(-)	9		CEEGGnKLWY	E E/N/C|V\K/E|W\Y	77.8	7	4	5	2	0	unbiased	Carbamidomethylation	C:Carbamidomethylation,	38.962444	0.921741	628.7689	1256.525	0.0055	4.4	1.5	4.25	10174.4	nuORFdb_human	ENST00000264896.7_2_4:77116994-77134841:-	ENST00000264896.7_2_4:77116994-77134841:-
C3L-04522_CPTAC_CM_HLAI-W632_BI_20230202_m10	E_C3L-04522_CPTAC_CM_HLAI-W632_BI_EB-Team-20230131-MKP_f00_m12_Slot2-3_1_3980.17055.1408.2	2	1	1	11.73	5.5	4.81	6.22	85.7	6	0	0	13300		Hydrogen	41	(M)	9	EEPISLHTW	(F)	9		EEPQEPNRL	E E|P|I/S L/H/T-W	55.6	5	2	5	2	1	y-ion bias			58.913059	0.878286	556.277	1111.542	0.0049	4.4	1.5	4.51	6961	nuORFdb_human	ENST00000318410.11_1_8:126096196-126103965:-	ENST00000318410.11_1_8:126096196-126103965:-
C3L-04522_CPTAC_CM_HLAI-W632_BI_20230202_m11	E_C3L-04522_CPTAC_CM_HLAI-W632_BI_EB-Team-20230131-MKP_f00_m13_Slot2-3_1_3993.17030.1409.2	2	1	1	10.69	6.55	3.86	4.14	85	6	0	0	15100		Hydrogen	41	(M)	9	EEPISLHTW	(F)	9		EEPQEPNRL	E E|P/I/S L/H-T-W	55.6	5	1	4	1	2	y-ion bias			58.820999	0.878042	556.2772	1111.542	0.0049	4.4	0.4	4.51	6961	nuORFdb_human	ENST00000318410.11_1_8:126096196-126103965:-	ENST00000318410.11_1_8:126096196-126103965:-
C3L-04524_CPTAC_CM_HLAI-W632_BI_20230202_m10	E_C3L-04524_CPTAC_CM_HLAI-W632_BI_EB-Team-20230131-MKP_f00_m12_Slot2-4_1_3982.16578.420.1	1	3	1	10.3	1	8.88	9.3	73.3	6	0	0	6690		Hydrogen	24	(K)	9	EESTVNMTF	(R)	9		NCKQEMFT	E E/S/T V|N|M\T\F	55.6	5	4	4	2	0	unbiased			57.266762	1.479593	1057.451	1057.451	-0.0007	-0.6	-3.5	3.8	5727.4	nuORFdb_human	ENST00000338045.7_1_2:109276158-109288816:+	ENST00000338045.7_1_2:109276158-109288816:+
C3L-04522_CPTAC_CM_HLAI-W632_BI_20230202_m10	E_C3L-04522_CPTAC_CM_HLAI-W632_BI_EB-Team-20230131-MKP_f00_m12_Slot2-3_1_3980.14760.1329.2	2	1	1	13.27	-0.47	9.04	13.75	72.9	6	1	1	8140		Hydrogen	13	(M)	9	EEVCEKLTW	(-)	9		qEVFKGSVMEG	E E|V|C/E|K L|T\W	55.6	5	5	5	4	0	dual b/y bias	Carbamidomethylation	C:Carbamidomethylation,	50.987576	0.928457	597.2806	1193.551	0.004	3.4	0.5	4.25	2485.8	nuORFdb_human	ENST00000367808.7_1_1:169337452-169337518:+	ENST00000367808.7_1_1:169337452-169337518:+
C3L-04522_CPTAC_CM_HLAI-W632_BI_20230202_m11	E_C3L-04522_CPTAC_CM_HLAI-W632_BI_EB-Team-20230131-MKP_f00_m13_Slot2-3_1_3993.10967.1570.3	3	2	1	9.71	0.98	7.55	8.73	81	8	1	1	11900		Hydrogen	89	(R)	10	EEVHELQARW	(F)	10		EPPQnGLCPKR	E/E/V/H/E/L/Q-A/R W	80	8	0	7	0	1	y-ion bias			37.886051	0.774559	432.8842	1296.633	0.0043	3.3	-0.7	4.75	45771.2	nuORFdb_human	ENST00000454445.1_3_7:35184596-35225653:-	ENST00000454445.1_3_7:35184596-35225653:-|ENST00000439473.5_1_7:102916053-102920599:-|ENST00000411491.5_1_7:102916053-102920599:-|ENST00000312132.8_1_7:102916053-102920599:-
C3L-04522_CPTAC_CM_HLAI-W632_BI_20230202_m10	E_C3L-04522_CPTAC_CM_HLAI-W632_BI_EB-Team-20230131-MKP_f00_m12_Slot2-3_1_3980.5931.1435.2	2	2	1	12.1	2.56	8.36	9.54	65.6	7	1	1	131000		Hydrogen	11	(R)	9	EEYRGGNNW	(-)	9		MDLFQNGNW	E/E|Y/R|G G\N|N\W	77.8	7	5	5	3	0	dual b/y bias			20.493237	0.861089	562.7429	1124.476	0.0032	2.8	-0.1	4.53	2255.4	nuORFdb_human	ENST00000358746.6_1_5:94886290-94886347:-	ENST00000358746.6_1_5:94886290-94886347:-
C3L-04522_CPTAC_CM_HLAI-W632_BI_20230202_m11	E_C3L-04522_CPTAC_CM_HLAI-W632_BI_EB-Team-20230131-MKP_f00_m13_Slot2-3_1_3993.5866.1443.2	2	2	1	10.01	4.37	6.16	5.64	64.2	6	1	1	60400		Hydrogen	11	(R)	9	EEYRGGNNW	(-)	9		cKIVENNW	E E/Y/R|G G\N|N\W	55.6	5	4	4	2	0	unbiased			20.269117	0.856199	562.7429	1124.476	0.0032	2.8	-1.2	4.53	2255.4	nuORFdb_human	ENST00000358746.6_1_5:94886290-94886347:-	ENST00000358746.6_1_5:94886290-94886347:-
C3L-04522_CPTAC_CM_HLAI-W632_BI_20230202_m10	E_C3L-04522_CPTAC_CM_HLAI-W632_BI_EB-Team-20230131-MKP_f00_m12_Slot2-3_1_3980.22776.1284.2	2	1	1	12.77	2.35	7.13	10.42	77.7	8	1	1	7260		Hydrogen	27	(S)	11	EFISTGSKLLF	(D)	11		FIEFLLFIAE	E F\I|S/T/G/S K-L\L\F	63.6	7	4	4	1	1	unbiased			78.673752	0.956958	621.3449	1241.678	0.0051	4.1	1.2	6.1	10428.2	nuORFdb_human	ENST00000456845.6_1_8:38848603-38848879:-	ENST00000456845.6_1_8:38848603-38848879:-
C3L-04522_CPTAC_CM_HLAI-W632_BI_20230202_m10	E_C3L-04522_CPTAC_CM_HLAI-W632_BI_EB-Team-20230131-MKP_f00_m12_Slot2-3_1_3980.15423.1460.2	2	1	1	11.51	10.44	3.61	1.07	79	6	0	0	5890		Hydrogen	6	(W)	10	EGAESTQLAW	(P)	10		EETNTQIAW	E G A/E S\T\Q|L|A\W	50	5	5	3	2	0	unbiased			53.277	0.845422	546.2538	1091.5	0.0003	0.3	-2.6	3.8	10918.5	nuORFdb_human	ENST00000576408.1_1_16:67964677-67965878:-	ENST00000576408.1_1_16:67964677-67965878:-|ENST00000572144.5_1_16:67965629-67965878:-
C3L-04524_CPTAC_CM_HLAI-W632_BI_20230202_m10	E_C3L-04524_CPTAC_CM_HLAI-W632_BI_EB-Team-20230131-MKP_f00_m12_Slot2-4_1_3982.19008.664.1	1	2	1	10.55	8.19	4.34	2.36	77.3	6	0	0	6940		Hydrogen	94	(K)	9	EGAGVGISW	(S)	9		QDLGGISW	E G A/G|V|G\I|S\W	66.7	6	5	4	3	0	dual b/y bias			65.658394	1.336359	875.4256	875.426	0.0002	0.3	-2.6	4	11801.4	nuORFdb_human	ENST00000301740.12_1_16:2820975-2821305:+	ENST00000301740.12_1_16:2820975-2821305:+
C3L-04524_CPTAC_CM_HLAI-W632_BI_20230202_m11	E_C3L-04524_CPTAC_CM_HLAI-W632_BI_EB-Team-20230131-MKP_f00_m13_Slot2-4_1_3995.18940.680.1	1	1	1	9.62	7.31	4.68	2.31	71.8	7	0	0	3150		Hydrogen	94	(K)	9	EGAGVGISW	(S)	9		QDLGGISW	E/G A/G/V|G\I|S\W	77.8	7	4	5	2	0	unbiased			65.415001	1.32693	875.425	875.426	-0.0008	-0.9	-4.5	4	11801.4	nuORFdb_human	ENST00000301740.12_1_16:2820975-2821305:+	ENST00000301740.12_1_16:2820975-2821305:+
C3L-04522_CPTAC_CM_HLAI-W632_BI_20230202_m10	E_C3L-04522_CPTAC_CM_HLAI-W632_BI_EB-Team-20230131-MKP_f00_m12_Slot2-3_1_3980.25942.1401.2	2	4	1	14.52	10.5	4.82	4.02	86.4	7	0	0	50500		Hydrogen	9	(G)	9	EGLASFWHF	(L)	9		DALASAVRMC	E G/L|A|S/F/W/H-F	77.8	7	2	6	2	1	y-ion bias			89.611206	0.882638	547.2598	1093.51	0.0026	2.3	-0.6	5.24	2888.2	nuORFdb_human	ENST00000358812.8_1_6:96034307-96034382:+	ENST00000358812.8_1_6:96034307-96034382:+
C3L-04522_CPTAC_CM_HLAI-W632_BI_20230202_m11	E_C3L-04522_CPTAC_CM_HLAI-W632_BI_EB-Team-20230131-MKP_f00_m13_Slot2-3_1_3993.25899.1422.2	2	4	1	14.13	8.94	5.81	5.19	89.4	8	0	0	39500		Hydrogen	9	(G)	9	EGLASFWHF	(L)	9		GELAAYVQEN	E/G/L|A|S/F/W/H-F	100	9	2	7	2	1	y-ion bias			89.452293	0.869646	547.2611	1093.51	0.0046	4.2	0.2	5.24	2888.2	nuORFdb_human	ENST00000358812.8_1_6:96034307-96034382:+	ENST00000358812.8_1_6:96034307-96034382:+
C3L-04522_CPTAC_CM_HLAI-W632_BI_20230202_m10	E_C3L-04522_CPTAC_CM_HLAI-W632_BI_EB-Team-20230131-MKP_f00_m12_Slot2-3_1_3980.11398.1396.2	2	1	1	10.19	7.75	3.29	2.44	79.3	5	1	1	16800		Hydrogen	17	(M)	9	EGLKETISY	(C)	9		ETAVKELSY	E/G L/K E T|I|S\Y	44.4	4	3	4	2	0	unbiased			39.377544	0.885757	520.2712	1039.531	0.0041	3.9	1	4.53	4034.7	nuORFdb_human	ENST00000403890.7_1_6:150067086-150067191:-	ENST00000403890.7_1_6:150067086-150067191:-
C3L-04522_CPTAC_CM_HLAI-W632_BI_20230202_m11	E_C3L-04522_CPTAC_CM_HLAI-W632_BI_EB-Team-20230131-MKP_f00_m13_Slot2-3_1_3993.11339.1395.2	2	2	1	13.66	7.96	4.8	5.7	81.8	7	1	1	26100		Hydrogen	17	(M)	9	EGLKETISY	(C)	9		TNLESILSY	E G/L/K\E\T|I|S\Y	77.8	7	5	4	2	0	unbiased			39.169998	0.886511	520.2717	1039.531	0.0061	5.9	1.9	4.53	4034.7	nuORFdb_human	ENST00000403890.7_1_6:150067086-150067191:-	ENST00000403890.7_1_6:150067086-150067191:-
C3L-02656_CPTAC_CM_HLAI-W632_BI_20230202_m11	E_C3L-02656_CPTAC_CM_HLAI-W632_BI_EB-Team-20230131-MKP_f00_m13_Slot2-1_1_3989.24331.480.1	1	1	1	13.47	11.13	6.43	2.35	86.2	7	0	0	2480		Hydrogen	76	(H)	9	EGLPEPLTL	(R)	9		GELPEPLLT	E G/L|P\E|P-L\T\L	77.8	7	5	3	2	1	unbiased			84.029274	1.444597	968.5323	968.53	0.0021	2.2	-1.2	3.8	16339	nuORFdb_human	ENST00000383620.4_1_6:29857122-29858256:+	ENST00000383620.4_1_6:29857122-29858256:+|ENST00000482052.5_1_6:30229165-30260340:+|ENST00000463348.5_1_6:30229165-30231201:+
C3L-04524_CPTAC_CM_HLAI-W632_BI_20230202_m10	E_C3L-04524_CPTAC_CM_HLAI-W632_BI_EB-Team-20230131-MKP_f00_m12_Slot2-4_1_3982.11035.1595.3	3	1	1	14.16	12.07	5.12	2.08	74.7	7	1	1	43500		Hydrogen	11	(L)	9	EHLIEKSFL	(A)	9		EHLLAVSSFL	E H\L|I/E\K\S\F\L	77.8	7	6	2	1	0	b-ion bias			38.123482	0.758063	372.5421	1115.61	0.0019	1.7	-1.2	5.4	2972.7	nuORFdb_human	ENST00000482059.6_1_7:80267993-80269165:+	ENST00000482059.6_1_7:80267993-80269165:+|ENST00000433696.6_1_7:80267993-80275415:+
C3L-04524_CPTAC_CM_HLAI-W632_BI_20230202_m11	E_C3L-04524_CPTAC_CM_HLAI-W632_BI_EB-Team-20230131-MKP_f00_m13_Slot2-4_1_3995.10963.1681.3	3	1	1	9.92	8.85	3.21	1.06	71.7	7	1	1	8330		Hydrogen	11	(L)	9	EHLIEKSFL	(A)	9		EHLLAVSSFL	E H\L|I/E\K\S-F\L	77.8	7	5	2	1	1	b-ion bias			37.869732	0.701975	372.5427	1115.61	0.0049	4.4	0.8	5.4	2972.7	nuORFdb_human	ENST00000482059.6_1_7:80267993-80269165:+	ENST00000482059.6_1_7:80267993-80269165:+|ENST00000433696.6_1_7:80267993-80275415:+
C3L-04524_CPTAC_CM_HLAI-W632_BI_20230202_m10	E_C3L-04524_CPTAC_CM_HLAI-W632_BI_EB-Team-20230131-MKP_f00_m12_Slot2-4_1_3982.17727.1268.2	2	2	1	10.84	4.45	5.9	6.39	68.4	6	1	1	11500		Hydrogen	38	(P)	11	EIANKGTVQWW	(F)	11		QLDQKSQLWW	E I/A N K/G T\V|Q|W\W	36.4	4	4	4	2	0	unbiased			61.236046	0.967203	666.3415	1331.674	0.0005	0.3	-2.6	6.1	12004.5	nuORFdb_human	ENST00000559798.2_2_15:69488756-69489068:+	ENST00000559798.2_2_15:69488756-69489068:+
C3L-04524_CPTAC_CM_HLAI-W632_BI_20230202_m11	E_C3L-04524_CPTAC_CM_HLAI-W632_BI_EB-Team-20230131-MKP_f00_m13_Slot2-4_1_3995.17653.1294.2	2	1	1	10.91	5.12	4.22	5.79	69.5	6	1	1	3640		Hydrogen	38	(P)	11	EIANKGTVQWW	(F)	11		VDNRTILEWW	E I/A/N K/G T V\Q|W\W	36.4	4	3	4	1	0	unbiased			60.97044	0.950411	666.3458	1331.674	0.0105	7.9	4.3	6.1	12004.5	nuORFdb_human	ENST00000559798.2_2_15:69488756-69489068:+	ENST00000559798.2_2_15:69488756-69489068:+
C3L-04524_CPTAC_CM_HLAI-W632_BI_20230202_m10	E_C3L-04524_CPTAC_CM_HLAI-W632_BI_EB-Team-20230131-MKP_f00_m12_Slot2-4_1_3982.17065.1319.2	2	1	1	13.44	8.83	4.6	4.6	80.2	6	1	1	9640		Hydrogen	10	(P)	10	EIFLGDPGRY	(-)	10		ELFLEICRS	E/I|F|L|G/D/P G R Y	60	6	3	6	3	0	y-ion bias			58.950455	0.935203	583.7976	1166.584	0.0047	4	1.1	4.37	2184.5	nuORFdb_human	ENST00000579963.5_1_18:20714606-20768852:+	ENST00000579963.5_1_18:20714606-20768852:+
C3L-04524_CPTAC_CM_HLAI-W632_BI_20230202_m11	E_C3L-04524_CPTAC_CM_HLAI-W632_BI_EB-Team-20230131-MKP_f00_m13_Slot2-4_1_3995.17009.1341.2	2	1	1	10.93	7.27	3.11	3.66	75.5	5	1	1	15000		Hydrogen	10	(P)	10	EIFLGDPGRY	(-)	10		ELFLEICRS	E I|F|L|G/D/P G R Y	40	4	3	5	3	0	unbiased			58.746777	0.920884	583.7979	1166.584	0.0047	4	0.4	4.37	2184.5	nuORFdb_human	ENST00000579963.5_1_18:20714606-20768852:+	ENST00000579963.5_1_18:20714606-20768852:+
C3L-04531_CPTAC_CM_HLAI-W632_BI_20230202_m10	E_C3L-04531_CPTAC_CM_HLAI-W632_BI_EB-Team-20230131-MKP_f00_m12_Slot2-5_1_3984.17104.1328.2	2	1	1	15.83	9.14	2.78	6.69	94.1	6	1	1	9440		Hydrogen	10	(P)	10	EIFLGDPGRY	(-)	10		ELFLLCDKE	E I|F|L|G/D|P G R-Y	50	5	4	5	4	1	dual b/y bias			59.079853	0.929005	583.7983	1166.584	0.0047	4	0.8	4.37	2184.5	nuORFdb_human	ENST00000579963.5_1_18:20714606-20768852:+	ENST00000579963.5_1_18:20714606-20768852:+
C3L-04531_CPTAC_CM_HLAI-W632_BI_20230202_m11	E_C3L-04531_CPTAC_CM_HLAI-W632_BI_EB-Team-20230131-MKP_f00_m13_Slot2-5_1_3997.17089.1353.2	2	1	1	13.9	8.08	2.59	5.82	91	6	1	1	11100		Hydrogen	10	(P)	10	EIFLGDPGRY	(-)	10		ELFLEICRS	E I|F|L|G/D|P G R-Y	50	5	4	5	4	1	dual b/y bias			59.036884	0.913106	583.7958	1166.584	0.0007	0.6	-2.7	4.37	2184.5	nuORFdb_human	ENST00000579963.5_1_18:20714606-20768852:+	ENST00000579963.5_1_18:20714606-20768852:+
C3L-04524_CPTAC_CM_HLAI-W632_BI_20230202_m11	E_C3L-04524_CPTAC_CM_HLAI-W632_BI_EB-Team-20230131-MKP_f00_m13_Slot2-4_1_3995.9427.1392.2	2	1	1	9.15	3.89	4.78	5.26	67.3	7	0	0	4390		Hydrogen	241	(T)	10	EIFSGNGHCY	(R)	10		ELFcNIYY	E/I/F|S/G/N G H|C-Y	70	7	2	6	2	1	y-ion bias	Carbamidomethylation	C:Carbamidomethylation,	32.566437	0.888672	592.2475	1183.484	0.005	4.3	0.7	5.24	40387.5	nuORFdb_human	ENST00000525846.6_1_16:18443548-18445649:-	ENST00000525846.6_1_16:18443548-18445649:-|ENST00000532415.5_1_16:18480742-18495490:-|ENST00000343738.10_1_16:15227887-15231353:-|ENST00000534164.5_1_16:15012355-15014181:+|ENST00000532739.1_1_16:16450692-16458759:+
C3L-04524_CPTAC_CM_HLAI-W632_BI_20230202_m10	E_C3L-04524_CPTAC_CM_HLAI-W632_BI_EB-Team-20230131-MKP_f00_m12_Slot2-4_1_3982.23831.479.1	1	1	1	10.87	9.07	1.74	1.81	72.8	6	0	0	5340		Hydrogen	10	(E)	9	EIGIGLGIY	(V)	9		ELQVLLGY	E I/G I|G\L|G\I\Y	55.6	5	5	3	2	0	unbiased			82.316971	1.445201	934.5234	934.524	-0.0014	-1.5	-4.4	4	18583	nuORFdb_human	ENST00000582740.1_1_17:56693632-56725398:-	ENST00000582740.1_1_17:56693632-56725398:-
C3L-04524_CPTAC_CM_HLAI-W632_BI_20230202_m10	E_C3L-04524_CPTAC_CM_HLAI-W632_BI_EB-Team-20230131-MKP_f00_m12_Slot2-4_1_3982.12976.1371.2	2	1	1	9.32	2.27	6.81	7.05	74.3	5	1	1	8170		Hydrogen	21	(C)	9	EIIRQLNGV	(-)	9		LERLGAGVAGV	E I/I/R Q L|N\G\V	44.4	4	3	3	1	0	unbiased			44.829834	0.901781	521.3073	1041.605	0.0016	1.5	-1.4	6.1	3223.7	smORF_v4|nuORFdb_human	CLCN3_4:170542152-170557090:+	CLCN3_4:170542152-170557090:+|ENST00000513761.5_1_4:170542142-170557087:+	CLCN3	overlapping.uORF	4:170542152-170557090:+	4
C3L-04524_CPTAC_CM_HLAI-W632_BI_20230202_m11	E_C3L-04524_CPTAC_CM_HLAI-W632_BI_EB-Team-20230131-MKP_f00_m13_Slot2-4_1_3995.12907.1377.2	2	1	1	8.77	2.24	6.76	6.53	75.4	6	1	1	8340		Hydrogen	21	(C)	9	EIIRQLNGV	(-)	9		LERLGAGVAGV	E I|I/R Q\L\N\G\V	55.6	5	5	2	1	0	b-ion bias			44.58112	0.897887	521.3089	1041.605	0.0056	5.4	1.8	6.1	3223.7	smORF_v4|nuORFdb_human	CLCN3_4:170542152-170557090:+	CLCN3_4:170542152-170557090:+|ENST00000513761.5_1_4:170542142-170557087:+	CLCN3	overlapping.uORF	4:170542152-170557090:+	4
C3L-04524_CPTAC_CM_HLAI-W632_BI_20230202_m10	E_C3L-04524_CPTAC_CM_HLAI-W632_BI_EB-Team-20230131-MKP_f00_m12_Slot2-4_1_3982.28701.235.1	1	2	1	7.09	3.65	5.19	3.44	66.1	7	0	0	30300		Hydrogen	23	(A)	10	EILDFSSLSL	(-)	10		ILEnISFSIS	E I L/D|F\S\S\L\S\L	70	7	6	2	1	0	b-ion bias			99.131554	1.585817	1123.5877	1123.588	0.0019	1.7	-1.2	3.66	3575.9	nuORFdb_human	ENST00000518174.5_1_8:29921339-29923512:-	ENST00000518174.5_1_8:29921339-29923512:-
C3L-04524_CPTAC_CM_HLAI-W632_BI_20230202_m11	E_C3L-04524_CPTAC_CM_HLAI-W632_BI_EB-Team-20230131-MKP_f00_m13_Slot2-4_1_3995.28698.265.1	1	4	1	8.71	3.62	5.1	5.1	71.3	7	0	0	22800		Hydrogen	23	(A)	10	EILDFSSLSL	(-)	10		SLSSRSSLSSL	E I/L D|F\S\S\L\S\L	60	6	6	2	1	0	b-ion bias			99.114723	1.569077	1123.5909	1123.588	0.0019	1.7	-1.9	3.66	3575.9	nuORFdb_human	ENST00000518174.5_1_8:29921339-29923512:-	ENST00000518174.5_1_8:29921339-29923512:-
C3L-04524_CPTAC_CM_HLAI-W632_BI_20230202_m10	E_C3L-04524_CPTAC_CM_HLAI-W632_BI_EB-Team-20230131-MKP_f00_m12_Slot2-4_1_3982.23399.1425.2	2	5	1	17.14	6.18	11.91	10.96	94.2	7	1	1	139000		Hydrogen	39	(A)	9	EIMGKLLAW	(L)	9		IEMGRLITGA	E/I|M|G/K L|L|A\W	77.8	7	5	6	4	0	dual b/y bias			80.824783	0.867327	530.7988	1060.586	0.0048	4.5	1.6	6.1	5643.4	smORF_v4|nuORFdb_human	SEC31A_4:83821320-83821376:-	SEC31A_4:83821320-83821376:-|THAP9-AS1_4:83821487-83821376:-|ENST00000355196.6_1_4:83821322-83821651:-|ENST00000505028.5_1_4:83821319-83821548:-	SEC31A	uORF	4:83821320-83821376:-	4
C3L-04524_CPTAC_CM_HLAI-W632_BI_20230202_m11	E_C3L-04524_CPTAC_CM_HLAI-W632_BI_EB-Team-20230131-MKP_f00_m13_Slot2-4_1_3995.23345.1429.2	2	3	1	15.38	3.17	11.37	12.21	90.2	7	1	1	73700		Hydrogen	39	(A)	9	EIMGKLLAW	(L)	9		LELQMKLW	E/I|M/G/K L\L|A\W	77.8	7	4	5	2	0	unbiased			80.626831	0.864841	530.7984	1060.586	0.0028	2.6	-1	6.1	5643.4	smORF_v4|nuORFdb_human	SEC31A_4:83821320-83821376:-	SEC31A_4:83821320-83821376:-|THAP9-AS1_4:83821487-83821376:-|ENST00000355196.6_1_4:83821322-83821651:-|ENST00000505028.5_1_4:83821319-83821548:-	SEC31A	uORF	4:83821320-83821376:-	4
C3L-04524_CPTAC_CM_HLAI-W632_BI_20230202_m10	E_C3L-04524_CPTAC_CM_HLAI-W632_BI_EB-Team-20230131-MKP_f00_m12_Slot2-4_1_3982.19044.1409.2	2	2	1	15.76	4.73	9.67	11.04	90.9	6	1	1	50500	M41m	Hydrogen	39	(A)	9	EImGKLLAW	(L)	9		LELQmKLW	E/I|m|G/K L L|A|W	66.7	6	4	6	4	0	dual b/y bias		m:Oxidized methionine	65.782631	0.877844	538.7959	1060.586	15.9988	3.6	0.7	6.1	5643.4	smORF_v4|nuORFdb_human	SEC31A_4:83821320-83821376:-	SEC31A_4:83821320-83821376:-|THAP9-AS1_4:83821487-83821376:-|ENST00000355196.6_1_4:83821322-83821651:-|ENST00000505028.5_1_4:83821319-83821548:-	SEC31A	uORF	4:83821320-83821376:-	4
C3L-04524_CPTAC_CM_HLAI-W632_BI_20230202_m11	E_C3L-04524_CPTAC_CM_HLAI-W632_BI_EB-Team-20230131-MKP_f00_m13_Slot2-4_1_3995.18989.1423.2	2	2	1	13.52	2.73	12.12	10.8	87.2	6	1	1	43400	M41m	Hydrogen	39	(A)	9	EImGKLLAW	(L)	9		EImKEVRR	E/I/m|G/K L L|A\W	66.7	6	3	5	2	0	unbiased		m:Oxidized methionine	65.584122	0.868785	538.7961	1060.586	15.9988	3.6	0	6.1	5643.4	smORF_v4|nuORFdb_human	SEC31A_4:83821320-83821376:-	SEC31A_4:83821320-83821376:-|THAP9-AS1_4:83821487-83821376:-|ENST00000355196.6_1_4:83821322-83821651:-|ENST00000505028.5_1_4:83821319-83821548:-	SEC31A	uORF	4:83821320-83821376:-	4
C3L-04524_CPTAC_CM_HLAI-W632_BI_20230202_m10	E_C3L-04524_CPTAC_CM_HLAI-W632_BI_EB-Team-20230131-MKP_f00_m12_Slot2-4_1_3982.20175.449.1	1	3	1	9.69	4.01	6.2	5.68	73.3	6	0	0	15600		Hydrogen	9	(M)	9	EIMITSSSF	(-)	9		TPEFLSSSF	E I/M|I|T\S\S S\F	55.6	5	5	3	2	0	unbiased			69.688507	1.462899	1014.4847	1014.481	-0.0012	-1.2	-4.1	4	1906.2	nuORFdb_human	ENST00000336787.5_1_15:55527092-55527146:-	ENST00000336787.5_1_15:55527092-55527146:-
C3L-04524_CPTAC_CM_HLAI-W632_BI_20230202_m11	E_C3L-04524_CPTAC_CM_HLAI-W632_BI_EB-Team-20230131-MKP_f00_m13_Slot2-4_1_3995.20125.448.1	1	2	1	8.63	2.65	7.01	5.98	68.7	6	0	0	6670		Hydrogen	9	(M)	9	EIMITSSSF	(-)	9		TPEFLSSSF	E I/M|I|T\S\S S\F	55.6	5	5	3	2	0	unbiased			69.507057	1.463434	1014.4827	1014.481	-0.0012	-1.2	-4.8	4	1906.2	nuORFdb_human	ENST00000336787.5_1_15:55527092-55527146:-	ENST00000336787.5_1_15:55527092-55527146:-
C3L-04524_CPTAC_CM_HLAI-W632_BI_20230202_m10	E_C3L-04524_CPTAC_CM_HLAI-W632_BI_EB-Team-20230131-MKP_f00_m12_Slot2-4_1_3982.18140.425.1	1	4	1	11.53	4.2	6.68	7.33	77.1	6	0	0	19600	M11m	Hydrogen	9	(M)	9	EImITSSSF	(-)	9		IEmIEGEPP	E I/m|I|T\S\S\S F	55.6	5	5	3	2	0	unbiased		m:Oxidized methionine	62.661564	1.476657	1030.476	1014.481	15.9988	3.7	0.8	4	1906.2	nuORFdb_human	ENST00000336787.5_1_15:55527092-55527146:-	ENST00000336787.5_1_15:55527092-55527146:-
C3L-04524_CPTAC_CM_HLAI-W632_BI_20230202_m11	E_C3L-04524_CPTAC_CM_HLAI-W632_BI_EB-Team-20230131-MKP_f00_m13_Slot2-4_1_3995.18107.439.1	1	1	1	10.32	3.09	6.72	7.23	71.4	6	0	0	1450	M11m	Hydrogen	9	(M)	9	EImITSSSF	(-)	9		IEmIEGEPP	E I/m|I|T\S\S S\F	55.6	5	5	3	2	0	unbiased		m:Oxidized methionine	62.537991	1.468728	1030.4795	1014.481	15.9988	3.7	0.1	4	1906.2	nuORFdb_human	ENST00000336787.5_1_15:55527092-55527146:-	ENST00000336787.5_1_15:55527092-55527146:-
C3L-04524_CPTAC_CM_HLAI-W632_BI_20230202_m10	E_C3L-04524_CPTAC_CM_HLAI-W632_BI_EB-Team-20230131-MKP_f00_m12_Slot2-4_1_3982.11862.1434.2	2	3	1	9.16	6.77	5.69	2.39	72.1	6	0	0	83300		Hydrogen	9	(M)	9	EINHFSSGF	(-)	9		PPnSFRnGF	E I/N H\F|S|S|G\F	55.6	5	5	4	3	0	dual b/y bias			40.984085	0.862128	519.2393	1037.469	0.002	2	-0.9	5.24	1954.2	nuORFdb_human	ENST00000301665.7_1_17:38975457-38989417:+	ENST00000301665.7_1_17:38975457-38989417:+
C3L-04524_CPTAC_CM_HLAI-W632_BI_20230202_m11	E_C3L-04524_CPTAC_CM_HLAI-W632_BI_EB-Team-20230131-MKP_f00_m13_Slot2-4_1_3995.11769.1435.2	2	4	1	11.17	6.42	6.97	4.75	73.4	7	0	0	62100		Hydrogen	9	(M)	9	EINHFSSGF	(-)	9		PPnSFRnGF	E I/N/H\F\S|S|G\F	77.8	7	5	4	2	0	unbiased			40.651978	0.861296	519.2395	1037.469	0.002	2	-1.6	5.24	1954.2	nuORFdb_human	ENST00000301665.7_1_17:38975457-38989417:+	ENST00000301665.7_1_17:38975457-38989417:+
C3L-04531_CPTAC_CM_HLAI-W632_BI_20230202_m10	E_C3L-04531_CPTAC_CM_HLAI-W632_BI_EB-Team-20230131-MKP_f00_m12_Slot2-5_1_3984.11875.458.1	1	3	1	10.71	6.63	6.95	4.09	80	7	0	0	27500		Hydrogen	9	(M)	9	EINHFSSGF	(-)	9		PPnSFRnGF	E/I/N H\F\S|S\G\F	77.8	7	5	3	1	0	unbiased			41.022087	1.457205	1037.4665	1037.469	0.0013	1.3	-1.9	5.24	1954.2	nuORFdb_human	ENST00000301665.7_1_17:38975457-38989417:+	ENST00000301665.7_1_17:38975457-38989417:+
C3L-04531_CPTAC_CM_HLAI-W632_BI_20230202_m11	E_C3L-04531_CPTAC_CM_HLAI-W632_BI_EB-Team-20230131-MKP_f00_m13_Slot2-5_1_3997.11816.1452.2	2	3	1	8.27	3.78	6.43	4.49	70.2	6	0	0	18900		Hydrogen	9	(M)	9	EINHFSSGF	(-)	9		PPnSFRnGF	E I/N H\F\S|S\G\F	55.6	5	5	2	1	0	b-ion bias			40.821537	0.850519	519.2391	1037.469	0.002	2	-1.3	5.24	1954.2	nuORFdb_human	ENST00000301665.7_1_17:38975457-38989417:+	ENST00000301665.7_1_17:38975457-38989417:+
C3L-04524_CPTAC_CM_HLAI-W632_BI_20230202_m11	E_C3L-04524_CPTAC_CM_HLAI-W632_BI_EB-Team-20230131-MKP_f00_m13_Slot2-4_1_3995.7833.1462.2	2	1	1	7.1	6.08	2.31	1.02	70.5	5	0	0	6760		Hydrogen	26	(S)	9	EIPGHVSNY	(-)	9		SRSFNYIE	E I/P G H/V-S/N-Y	44.4	4	0	3	0	2	y-ion bias			27.060612	0.844047	508.2472	1015.484	0.0024	2.4	-1.2	5.24	3757	nuORFdb_human	ENST00000155926.8_1_2:12857046-12857151:+	ENST00000155926.8_1_2:12857046-12857151:+
C3L-04531_CPTAC_CM_HLAI-W632_BI_20230202_m10	E_C3L-04531_CPTAC_CM_HLAI-W632_BI_EB-Team-20230131-MKP_f00_m12_Slot2-5_1_3984.7876.1446.2	2	1	1	7.5	5.25	3.28	2.25	75.6	6	0	0	6020		Hydrogen	26	(S)	9	EIPGHVSNY	(-)	9		GKGFSRNSY	E I/P/G H-V/S-N-Y	55.6	5	0	3	0	3	internal-ion bias			27.215525	0.854196	508.2471	1015.484	0.0024	2.4	-0.8	5.24	3757	nuORFdb_human	ENST00000155926.8_1_2:12857046-12857151:+	ENST00000155926.8_1_2:12857046-12857151:+
C3L-04524_CPTAC_CM_HLAI-W632_BI_20230202_m10	E_C3L-04524_CPTAC_CM_HLAI-W632_BI_EB-Team-20230131-MKP_f00_m12_Slot2-4_1_3982.22576.1507.2	2	1	1	12.33	9.6	2.67	2.73	90.1	6	0	0	7280		Hydrogen	1495	(M)	9	EIPTNIPGL	(G)	9		LEGASLPPGI	E I|P/T N\I|P\G\L	55.6	5	5	3	2	0	unbiased			77.981339	0.815248	477.27	953.53	0.0025	2.6	-0.3	4	213870.4	nuORFdb_human	ENST00000617998.4_2_17:7388053-7417318:+	ENST00000617998.4_2_17:7388053-7417318:+
C3L-04524_CPTAC_CM_HLAI-W632_BI_20230202_m10	E_C3L-04524_CPTAC_CM_HLAI-W632_BI_EB-Team-20230131-MKP_f00_m12_Slot2-4_1_3982.6084.1279.2	2	1	1	9.69		9.69	9.69	63	7	2	3	1730		Hydrogen	2	(M)	10	EIQKAKRLTW	(R)	10			E/I/Q|K/A|K R\L T\W	60	6	4	5	2	0	unbiased			21.025196	0.960222	636.8779	1272.742	0.0064	5.1	2.2	10	5088.1	nuORFdb_human	ENST00000506857.5_1_5:61643028-61643980:+	ENST00000506857.5_1_5:61643028-61643980:+
C3L-04524_CPTAC_CM_HLAI-W632_BI_20230202_m11	E_C3L-04524_CPTAC_CM_HLAI-W632_BI_EB-Team-20230131-MKP_f00_m13_Slot2-4_1_3995.17649.1580.3	3	2	1	14.27	6.49	4.31	7.78	92.4	6	2	2	21500		Hydrogen	70	(L)	10	ELFTGRFKDW	(M)	10		EHRLQGSVMEL	E/L/F/T/G R F K/D\W	60	6	1	5	0	0	y-ion bias			60.95665	0.767704	433.5572	1298.653	0.0036	2.8	-0.8	6.17	19233	nuORFdb_human	ENST00000359898.5_7:74299379-74304447:-	ENST00000359898.5_7:74299379-74304447:-|ENST00000380775.3_7:74299886-74304447:-|ENST00000470380.1_7:74300248-74303847:-|ENST00000423186.1_7:74300248-74304447:-|ENST00000456374.2_1_7:74991284-74995278:+|ENST00000619870.4_1_7:74991284-75014398:+
C3L-04524_CPTAC_CM_HLAI-W632_BI_20230202_m10	E_C3L-04524_CPTAC_CM_HLAI-W632_BI_EB-Team-20230131-MKP_f00_m12_Slot2-4_1_3982.28469.1354.2	2	1	1	16.47	5.56	11.94	10.91	90.5	7	0	0	2140	C84c	Hydrogen	78	(R)	9	ELIGLFcSF	(L)	9		ELVAFLScF	E L|I|G|L|F|c-S\F	77.8	7	6	5	5	1	dual b/y bias		c:Cysteinylation	98.330688	0.912865	574.2643	1085.534	61.9871	3.9	1	4	12315.1	nuORFdb_human	ENST00000619079.1_1_13:115051745-115052181:+	ENST00000619079.1_1_13:115051745-115052181:+
C3L-04524_CPTAC_CM_HLAI-W632_BI_20230202_m11	E_C3L-04524_CPTAC_CM_HLAI-W632_BI_EB-Team-20230131-MKP_f00_m13_Slot2-4_1_3995.28462.1358.2	2	1	1	11.39	-1.73	10.95	13.12	83.1	6	0	0	4620	C84c	Hydrogen	78	(R)	9	ELIGLFcSF	(L)	9		qLLGRDcALG	E L|I/G L|F/c-S-F	55.6	5	2	4	2	2	y-ion bias		c:Cysteinylation	98.299576	0.909951	574.2638	1085.534	61.9871	3.9	0.3	4	12315.1	nuORFdb_human	ENST00000619079.1_1_13:115051745-115052181:+	ENST00000619079.1_1_13:115051745-115052181:+
C3L-04524_CPTAC_CM_HLAI-W632_BI_20230202_m10	E_C3L-04524_CPTAC_CM_HLAI-W632_BI_EB-Team-20230131-MKP_f00_m12_Slot2-4_1_3982.10886.1415.2	2	1	1	13.45	9.8	4.29	3.65	87.5	7	1	1	10600		Hydrogen	2	(L)	10	ELRAGDTATW	(M)	10		TASTRPEATW	E L/R\A G\D\T|A|T\W	60	6	6	3	2	0	b-ion bias			37.609207	0.873685	560.2776	1119.543	0.0058	5.2	2.3	4.37	5589.1	nuORFdb_human	ENST00000323374.8_2_17:74381110-74381553:+	ENST00000323374.8_2_17:74381110-74381553:+
C3L-04524_CPTAC_CM_HLAI-W632_BI_20230202_m11	E_C3L-04524_CPTAC_CM_HLAI-W632_BI_EB-Team-20230131-MKP_f00_m13_Slot2-4_1_3995.10817.1424.2	2	1	1	9.14	7.57	1.74	1.58	75.3	5	1	1	23600		Hydrogen	2	(L)	10	ELRAGDTATW	(M)	10		TASTRPEATW	E L R\A G D\T\A|T\W	40	4	5	1	1	0	b-ion bias			37.365227	0.86826	560.2784	1119.543	0.0058	5.2	1.6	4.37	5589.1	nuORFdb_human	ENST00000323374.8_2_17:74381110-74381553:+	ENST00000323374.8_2_17:74381110-74381553:+
C3L-04524_CPTAC_CM_HLAI-W632_BI_20230202_m10	E_C3L-04524_CPTAC_CM_HLAI-W632_BI_EB-Team-20230131-MKP_f00_m12_Slot2-4_1_3982.16507.1411.2	2	1	1	16.91	7.18	9.95	9.73	88.1	8	1	1	13200		Hydrogen	50	(S)	9	ELVERLQSF	(G)	9		VWDLIIQSF	E/L/V/E/R\L|Q|S\F	100	9	4	6	2	0	unbiased			57.021706	0.876196	560.8052	1120.6	0.003	2.7	-0.2	4.53	9199.2	nuORFdb_human	ENST00000347364.7_1_20:10401269-10414870:-	ENST00000347364.7_1_20:10401269-10414870:-
C3L-04524_CPTAC_CM_HLAI-W632_BI_20230202_m11	E_C3L-04524_CPTAC_CM_HLAI-W632_BI_EB-Team-20230131-MKP_f00_m13_Slot2-4_1_3995.16439.1420.2	2	1	1	8.96	2.27	8.96	6.69	64.3	6	1	1	19000		Hydrogen	50	(S)	9	ELVERLQSF	(G)	9		LLnELQRSF	E L/V/E/R\L Q|S\F	55.6	5	3	4	1	0	unbiased			56.778606	0.870876	560.8057	1120.6	0.005	4.5	0.9	4.53	9199.2	nuORFdb_human	ENST00000347364.7_1_20:10401269-10414870:-	ENST00000347364.7_1_20:10401269-10414870:-
C3L-04524_CPTAC_CM_HLAI-W632_BI_20230202_m10	E_C3L-04524_CPTAC_CM_HLAI-W632_BI_EB-Team-20230131-MKP_f00_m12_Slot2-4_1_3982.16755.1281.2	2	3	1	20.41	5.38	9.87	15.03	97.1	8	1	1	311000		Hydrogen	14	(M)	10	ELYWNNGRSW	(-)	10		SGFWLnRSnEL	E L|Y|W|N|N/G/R|S\W	80	8	6	7	5	0	dual b/y bias			57.880455	0.959197	662.8109	1324.607	0.0078	5.9	3	6.1	2876.3	nuORFdb_human	ENST00000429490.5_1_10:52193280-52220465:-	ENST00000429490.5_1_10:52193280-52220465:-
C3L-04524_CPTAC_CM_HLAI-W632_BI_20230202_m11	E_C3L-04524_CPTAC_CM_HLAI-W632_BI_EB-Team-20230131-MKP_f00_m13_Slot2-4_1_3995.16689.1290.2	2	4	1	20.45	6.91	9.65	13.54	97.5	8	1	1	374000		Hydrogen	14	(M)	10	ELYWNNGRSW	(-)	10		ELYFEKGEYF	E/L|Y|W|N|N|G/R|S W	80	8	6	8	6	0	dual b/y bias			57.641491	0.95318	662.8114	1324.607	0.0078	5.9	2.3	6.1	2876.3	nuORFdb_human	ENST00000429490.5_1_10:52193280-52220465:-	ENST00000429490.5_1_10:52193280-52220465:-
C3L-02656_CPTAC_CM_HLAI-W632_BI_20230202_m11	E_C3L-02656_CPTAC_CM_HLAI-W632_BI_EB-Team-20230131-MKP_f00_m13_Slot2-1_1_3989.3706.1614.3	3	1	1	7.19	5.24	1.49	1.95	74.9	6	0	2	4760		Hydrogen	20	(A)	9	EPEGRPRPL	(-)	9		VKPTHSRPE	E/P/E G R/P/R/P-L	66.7	6	0	5	0	1	y-ion bias			12.808203	0.745562	350.8616	1050.569	0.0024	2.3	-1.1	6.24	2997.4	nuORFdb_human	ENST00000258149.9_1_12:69201984-69202068:+	ENST00000258149.9_1_12:69201984-69202068:+
C3L-04522_CPTAC_CM_HLAI-W632_BI_20230202_m10	E_C3L-04522_CPTAC_CM_HLAI-W632_BI_EB-Team-20230131-MKP_f00_m12_Slot2-3_1_3980.10316.1356.2	2	1	1	10.37	6.94	4.06	3.44	72.7	5	0	0	6460		Hydrogen	75	(A)	10	EPLHETEESF	(S)	10		VNDCHLPESF	E P L H\E-T\E|E|S\F	60	6	5	2	2	1	b-ion bias			35.63776	0.911778	609.2728	1217.532	0.0066	5.5	2.6	4.09	9586.4	nuORFdb_human	ENST00000491403.1_1_1:201592576-201598640:+	ENST00000491403.1_1_1:201592576-201598640:+
C3L-04522_CPTAC_CM_HLAI-W632_BI_20230202_m11	E_C3L-04522_CPTAC_CM_HLAI-W632_BI_EB-Team-20230131-MKP_f00_m13_Slot2-3_1_3993.10285.1389.2	2	1	1	12.47	8.2	4.27	4.27	81.4	5	0	0	7270		Hydrogen	75	(A)	10	EPLHETEESF	(S)	10		VYDITnEESF	E P L H\E-T|E\E|S\F	60	6	5	2	2	1	b-ion bias			35.530872	0.890401	609.273	1217.532	0.0066	5.5	1.5	4.09	9586.4	nuORFdb_human	ENST00000491403.1_1_1:201592576-201598640:+	ENST00000491403.1_1_1:201592576-201598640:+
C3L-04522_CPTAC_CM_HLAI-W632_BI_20230202_m10	E_C3L-04522_CPTAC_CM_HLAI-W632_BI_EB-Team-20230131-MKP_f00_m12_Slot2-3_1_3980.6768.1518.2	2	1	1	11.21	5.56	5.65	5.65	83.9	6	1	1	10200		Hydrogen	9	(R)	9	ESAAAPRFA	(P)	9		SEAAETRR	E S|A|A|A|P/R F-A	55.6	5	4	5	4	1	dual b/y bias			23.38254	0.807713	460.2363	919.463	0.0015	1.6	-1.3	6.1	27567.7	nuORFdb_human	ENST00000336898.7_1_11:75188776-75236877:-	ENST00000336898.7_1_11:75188776-75236877:-
C3L-04522_CPTAC_CM_HLAI-W632_BI_20230202_m11	E_C3L-04522_CPTAC_CM_HLAI-W632_BI_EB-Team-20230131-MKP_f00_m13_Slot2-3_1_3993.6699.1526.2	2	1	1	9.81	5.17	4.98	4.64	76.3	6	1	1	4400		Hydrogen	9	(R)	9	ESAAAPRFA	(P)	9		YAVRAADGP	E S|A|A|A|P R-F-A	55.6	5	4	4	4	2	dual b/y bias			23.144976	0.802991	460.236	919.463	0.0015	1.6	-2.4	6.1	27567.7	nuORFdb_human	ENST00000336898.7_1_11:75188776-75236877:-	ENST00000336898.7_1_11:75188776-75236877:-
C3L-04524_CPTAC_CM_HLAI-W632_BI_20230202_m11	E_C3L-04524_CPTAC_CM_HLAI-W632_BI_EB-Team-20230131-MKP_f00_m13_Slot2-4_1_3995.19848.1312.2	2	1	1	12.92	5.58	10.33	7.34	75	7	1	1	40400		Hydrogen	28	(S)	11	ESFYGIGTTRW	(T)	11		HNSSTGLIASSKD	E S/F|Y|G|I|G/T/T R W	54.5	6	4	7	4	0	dual b/y bias			68.550926	0.939069	658.8198	1316.627	0.0057	4.4	0.8	6.1	8371.4	nuORFdb_human	ENST00000274712.7_1_5:140080440-140083534:+	ENST00000274712.7_1_5:140080440-140083534:+
C3L-04524_CPTAC_CM_HLAI-W632_BI_20230202_m10	E_C3L-04524_CPTAC_CM_HLAI-W632_BI_EB-Team-20230131-MKP_f00_m12_Slot2-4_1_3982.12402.615.1	1	1	1	10.54	3.1	6.46	7.44	76.9	5	0	0	5000		Hydrogen	16	(C)	9	ESSGVDAAW	(G)	9		ESSTGSPAW	E S/S G V|D\A\A\W	44.4	4	4	2	1	0	b-ion bias			42.848705	1.365383	921.396	921.395	0.0011	1.2	-1.7	3.66	2702.1	smORF_v4|nuORFdb_human	LPPR2_19:11467556-11467639:+	LPPR2_19:11467556-11467639:+|PLPPR2_19:11467556-11467638:+|ENST00000251473.9_1_19:11466164-11467636:+	LPPR2	uORF	19:11467556-11467639:+	19
C3L-04524_CPTAC_CM_HLAI-W632_BI_20230202_m11	E_C3L-04524_CPTAC_CM_HLAI-W632_BI_EB-Team-20230131-MKP_f00_m13_Slot2-4_1_3995.12327.629.1	1	1	1	9.93	3.75	6.97	6.18	77.1	6	0	0	3340		Hydrogen	16	(C)	9	ESSGVDAAW	(G)	9		ESSTGSPAW	E S/S/G V\D\A\A\W	55.6	5	4	2	0	0	b-ion bias			42.578823	1.356952	921.3944	921.395	-0.0009	-0.9	-4.5	3.66	2702.1	smORF_v4|nuORFdb_human	LPPR2_19:11467556-11467639:+	LPPR2_19:11467556-11467639:+|PLPPR2_19:11467556-11467638:+|ENST00000251473.9_1_19:11466164-11467636:+	LPPR2	uORF	19:11467556-11467639:+	19
C3L-04524_CPTAC_CM_HLAI-W632_BI_20230202_m10	E_C3L-04524_CPTAC_CM_HLAI-W632_BI_EB-Team-20230131-MKP_f00_m12_Slot2-4_1_3982.19647.1322.2	2	1	1	11.51	0.19	11.2	11.32	74.4	7	1	1	3500		Hydrogen	24	(V)	10	ESTGKWWNTW	(S)	10		SEGKSSEAVSQW	E/S/T G K/W\W|N|T\W	70	7	4	5	2	0	unbiased			67.865303	0.933248	647.7984	1294.585	0.0036	2.8	-0.1	6.1	8280.3	nuORFdb_human	ENST00000373204.5_1_1:36354132-36358713:+	ENST00000373204.5_1_1:36354132-36358713:+
C3L-04524_CPTAC_CM_HLAI-W632_BI_20230202_m10	E_C3L-04524_CPTAC_CM_HLAI-W632_BI_EB-Team-20230131-MKP_f00_m12_Slot2-4_1_3982.11461.570.1	1	1	1	7.85	0.49	5.61	7.35	68.9	5	0	0	2540		Hydrogen	64	(E)	9	ESVSEGATW	(A)	9		CNRTQTDA	E S V/S E\G\A\T\W	44.4	4	4	1	0	0	b-ion bias			39.600101	1.391903	965.4241	965.421	0.0029	3	0.1	3.8	8885.9	nuORFdb_human	ENST00000476185.1_1_7:100033118-100033675:-	ENST00000476185.1_1_7:100033118-100033675:-
C3L-04524_CPTAC_CM_HLAI-W632_BI_20230202_m10	E_C3L-04524_CPTAC_CM_HLAI-W632_BI_EB-Team-20230131-MKP_f00_m12_Slot2-4_1_3982.14373.1303.2	2	1	1	8.16		8.16	8.16	59.1	8	1	1	7920		Hydrogen	63	(H)	11	ETASSTAFRIY	(-)	11			E T/A|S|S/T/A/F/R I\Y	63.6	7	3	7	2	0	y-ion bias			49.653679	0.944832	623.3107	1245.611	0.0037	3	0.1	6.1	8754	nuORFdb_human	ENST00000507606.2_1_7:135347283-135358947:+	ENST00000507606.2_1_7:135347283-135358947:+
C3L-04524_CPTAC_CM_HLAI-W632_BI_20230202_m11	E_C3L-04524_CPTAC_CM_HLAI-W632_BI_EB-Team-20230131-MKP_f00_m13_Slot2-4_1_3995.14298.1306.2	2	1	1	7.38	3.15	7.99	4.23	63.8	8	1	1	6530		Hydrogen	63	(H)	11	ETASSTAFRIY	(-)	11		TEASPKRSDGTP	E T/A/S|S/T/A/F/R I\Y	63.6	7	2	7	1	0	y-ion bias			49.383038	0.943348	623.3111	1245.611	0.0037	3	-0.6	6.1	8754	nuORFdb_human	ENST00000507606.2_1_7:135347283-135358947:+	ENST00000507606.2_1_7:135347283-135358947:+
C3L-04518_CPTAC_CM_HLAI-W632_BI_20230202_m10	E_C3L-04518_CPTAC_CM_HLAI-W632_BI_EB-Team-20230131-MKP_f00_m12_Slot2-2_1_3978.16868.1311.2	2	1	1	13.99	2.37	10.58	11.62	84.8	8	0	1	7980		Hydrogen	2	(M)	11	ETFAASALLEK	(D)	11		ATmSLLAVKTE	E/T/F|A|A|S A/L/L/E K	63.6	7	3	8	3	0	y-ion bias			58.265739	0.940207	590.3199	1179.626	0.0071	6.1	3.2	4.53	3597	nuORFdb_human	ENST00000260818.10_1_3:132166171-132166270:+	ENST00000260818.10_1_3:132166171-132166270:+
C3L-04518_CPTAC_CM_HLAI-W632_BI_20230202_m11	E_C3L-04518_CPTAC_CM_HLAI-W632_BI_EB-Team-20230131-MKP_f00_m13_Slot2-2_1_3991.16736.1320.2	2	1	1	16.48	4.36	11	12.12	89.7	9	0	1	7440		Hydrogen	2	(M)	11	ETFAASALLEK	(D)	11		ETAFKRnLSL	E/T|F|A|A|S A/L/L/E-K	81.8	9	4	8	4	1	dual b/y bias			57.810024	0.934288	590.3191	1179.626	0.0051	4.4	-0.1	4.53	3597	nuORFdb_human	ENST00000260818.10_1_3:132166171-132166270:+	ENST00000260818.10_1_3:132166171-132166270:+
C3L-04524_CPTAC_CM_HLAI-W632_BI_20230202_m10	E_C3L-04524_CPTAC_CM_HLAI-W632_BI_EB-Team-20230131-MKP_f00_m12_Slot2-4_1_3982.17039.1438.2	2	1	1	11.81	8.43	5.8	3.38	80.8	7	1	1	7250		Hydrogen	51	(E)	9	ETFGIRSAW	(I)	9		ETFQLSRW	E/T/F/G|I|R S-A\W	77.8	7	3	5	2	1	unbiased			58.86071	0.859237	533.7687	1066.532	-0.0009	-0.8	-3.7	6.1	19066.1	nuORFdb_human	ENST00000524759.1_1_11:62434908-62439219:-	ENST00000524759.1_1_11:62434908-62439219:-|ENST00000354588.7_1_11:62437223-62439219:-|ENST00000431002.6_1_11:62438460-62439219:-
C3L-04524_CPTAC_CM_HLAI-W632_BI_20230202_m11	E_C3L-04524_CPTAC_CM_HLAI-W632_BI_EB-Team-20230131-MKP_f00_m13_Slot2-4_1_3995.16972.1449.2	2	1	1	10.56	7.64	7.06	2.92	82.7	7	1	1	7350		Hydrogen	51	(E)	9	ETFGIRSAW	(I)	9		ETFQLSRW	E/T/F/G|I/R S-A\W	77.8	7	2	5	1	1	y-ion bias			58.619072	0.852461	533.7725	1066.532	0.0071	6.7	3.1	6.1	19066.1	nuORFdb_human	ENST00000524759.1_1_11:62434908-62439219:-	ENST00000524759.1_1_11:62434908-62439219:-|ENST00000354588.7_1_11:62437223-62439219:-|ENST00000431002.6_1_11:62438460-62439219:-
C3L-04524_CPTAC_CM_HLAI-W632_BI_20230202_m10	E_C3L-04524_CPTAC_CM_HLAI-W632_BI_EB-Team-20230131-MKP_f00_m12_Slot2-4_1_3982.7448.1556.2	2	1	1	7.91	5.16	4.09	2.75	75.1	5	0	1	5140		Hydrogen	2	(M)	8	ETGPSRPW	(-)	8		ETPGSRPW	E/T/G/P/S R|P W	50	4	1	5	1	0	y-ion bias			25.733904	0.783205	465.2287	929.448	0.0032	3.4	0.5	6.1	1060.2	nuORFdb_human	ENST00000374975.3_1_6:32487233-32487263:-	ENST00000374975.3_1_6:32487233-32487263:-
C3L-04524_CPTAC_CM_HLAI-W632_BI_20230202_m10	E_C3L-04524_CPTAC_CM_HLAI-W632_BI_EB-Team-20230131-MKP_f00_m12_Slot2-4_1_3982.20337.506.1	1	1	1	9.76	3.26	6.5	6.5	69.2	6	0	0	3060		Hydrogen	6	(D)	9	ETGSSFMSF	(W)	9		SFDGTTMSF	E T/G S/S|F|M\S\F	55.6	5	4	4	2	0	unbiased			70.247704	1.429432	992.4051	992.403	0.002	2	-0.9	4	13532	nuORFdb_human	TCONS_00011130_6:10430133-10430487:-	TCONS_00011130_6:10430133-10430487:-
C3L-04524_CPTAC_CM_HLAI-W632_BI_20230202_m11	E_C3L-04524_CPTAC_CM_HLAI-W632_BI_EB-Team-20230131-MKP_f00_m13_Slot2-4_1_3995.20274.526.1	1	1	1	7.75	1.95	6.82	5.81	64.4	6	0	0	2030		Hydrogen	6	(D)	9	ETGSSFMSF	(W)	9		SFDGTTMSF	E T/G S\S|F|M\S\F	55.6	5	5	3	2	0	unbiased			70.022095	1.417626	992.405	992.403	0.002	2	-1.6	4	13532	nuORFdb_human	TCONS_00011130_6:10430133-10430487:-	TCONS_00011130_6:10430133-10430487:-
C3L-04524_CPTAC_CM_HLAI-W632_BI_20230202_m10	E_C3L-04524_CPTAC_CM_HLAI-W632_BI_EB-Team-20230131-MKP_f00_m12_Slot2-4_1_3982.13762.500.1	1	3	1	11.07	4.14	8.06	6.93	73.9	7	0	0	7370	M12m	Hydrogen	6	(D)	9	ETGSSFmSF	(W)	9		SFDGTTmSF	E/T/G S/S/F|m\S\F	77.8	7	3	5	1	0	unbiased		m:Oxidized methionine	47.543457	1.432801	1008.3954	992.403	15.997	2.1	-0.8	4	13532	nuORFdb_human	TCONS_00011130_6:10430133-10430487:-	TCONS_00011130_6:10430133-10430487:-
C3L-04524_CPTAC_CM_HLAI-W632_BI_20230202_m11	E_C3L-04524_CPTAC_CM_HLAI-W632_BI_EB-Team-20230131-MKP_f00_m13_Slot2-4_1_3995.13718.515.1	1	3	1	11.99	3.13	8.64	8.86	73.1	7	0	0	5480	M12m	Hydrogen	6	(D)	9	ETGSSFmSF	(W)	9		SFDGTTmSF	E/T/G S/S/F|m\S\F	77.8	7	3	5	1	0	unbiased		m:Oxidized methionine	47.380558	1.424352	1008.3981	992.403	15.997	2.1	-1.5	4	13532	nuORFdb_human	TCONS_00011130_6:10430133-10430487:-	TCONS_00011130_6:10430133-10430487:-
C3L-04524_CPTAC_CM_HLAI-W632_BI_20230202_m10	E_C3L-04524_CPTAC_CM_HLAI-W632_BI_EB-Team-20230131-MKP_f00_m12_Slot2-4_1_3982.26614.1307.2	2	1	1	11.75	8.01	4.63	3.74	71	6	0	0	6080		Hydrogen	20	(M)	10	ETIANTYFYF	(-)	10		TQTYDIAFYF	E T I A\N|T/Y|F|Y\F	60	6	5	4	3	0	unbiased			91.925301	0.942225	634.8003	1268.583	0.0093	7.4	4.5	4	3524.9	nuORFdb_human	ENST00000335661.6_1_15:80253322-80253412:-	ENST00000335661.6_1_15:80253322-80253412:-
C3L-04524_CPTAC_CM_HLAI-W632_BI_20230202_m10	E_C3L-04524_CPTAC_CM_HLAI-W632_BI_EB-Team-20230131-MKP_f00_m12_Slot2-4_1_3982.26349.1433.2	2	3	1	15.14	7.13	7.54	8.02	88.7	6	0	0	14200		Hydrogen	40	(I)	9	ETILLESPF	(R)	9		EIETLISML	E T/I|L|L|E|S|P F	55.6	5	5	6	5	0	dual b/y bias			91.010651	0.862523	524.7824	1048.556	0.0006	0.6	-2.3	3.8	7270.3	nuORFdb_human	ENST00000299314.11_1_12:102183791-102224401:-	ENST00000299314.11_1_12:102183791-102224401:-
C3L-04524_CPTAC_CM_HLAI-W632_BI_20230202_m10	E_C3L-04524_CPTAC_CM_HLAI-W632_BI_EB-Team-20230131-MKP_f00_m12_Slot2-4_1_3982.12624.1360.2	2	1	1	9.07	2.28	4.75	6.78	63.8	6	1	1	7300		Hydrogen	24	(R)	9	ETISKYQLY	(K)	9		LETSAFVKSY	E T/I/S/K/Y Q|L\Y	55.6	5	2	5	1	0	y-ion bias			43.614937	0.908767	572.7987	1144.589	0.0023	2	-0.9	6.1	4281.8	nuORFdb_human	ENST00000539644.5_1_12:124497379-124497487:+	ENST00000539644.5_1_12:124497379-124497487:+
C3L-04524_CPTAC_CM_HLAI-W632_BI_20230202_m10	E_C3L-04524_CPTAC_CM_HLAI-W632_BI_EB-Team-20230131-MKP_f00_m12_Slot2-4_1_3982.23299.467.1	1	2	1	7.66	4.57	-0.06	3.09	62.9	6	0	0	6890		Hydrogen	17	(E)	9	ETITDLVSV	(P)	9		VSLELETSV	E T I/T\D\L\V\S\V	66.7	6	5	1	0	0	b-ion bias			80.479584	1.452498	976.5219	976.52	0.0023	2.3	-0.6	3.66	11491.3	nuORFdb_human	ENST00000263805.8_1_15:42749180-42749480:-	ENST00000263805.8_1_15:42749180-42749480:-
C3L-04524_CPTAC_CM_HLAI-W632_BI_20230202_m10	E_C3L-04524_CPTAC_CM_HLAI-W632_BI_EB-Team-20230131-MKP_f00_m12_Slot2-4_1_3982.7542.1390.2	2	3	1	11.47	5.72	2.77	5.75	78.3	6	1	1	22700		Hydrogen	26	(R)	10	ETKEGSIHVL	(S)	10		FGGSPWLHVI	E T/K/E/G S I|H|V\L	50	5	3	5	2	0	unbiased			26.058348	0.889958	556.802	1112.595	0.0021	1.9	-1	5.4	15358.4	smORF_v4|nuORFdb_human	TFAP2A-AS1_6:10412591-10415538:+	TFAP2A-AS1_6:10412591-10415538:+|ENST00000443546.1_1_6:10414925-10415535:+	TFAP2A-AS1	lncRNA	6:10412591-10415538:+	6
C3L-04524_CPTAC_CM_HLAI-W632_BI_20230202_m11	E_C3L-04524_CPTAC_CM_HLAI-W632_BI_EB-Team-20230131-MKP_f00_m13_Slot2-4_1_3995.7478.1401.2	2	2	1	13.93	6.84	3.11	7.09	83.2	6	1	1	17900		Hydrogen	26	(R)	10	ETKEGSIHVL	(S)	10		LnTVSTGAHVL	E T/K/E|G S I|H|V\L	50	5	4	5	3	0	unbiased			25.83493	0.882597	556.8035	1112.595	0.0061	5.5	1.9	5.4	15358.4	smORF_v4|nuORFdb_human	TFAP2A-AS1_6:10412591-10415538:+	TFAP2A-AS1_6:10412591-10415538:+|ENST00000443546.1_1_6:10414925-10415535:+	TFAP2A-AS1	lncRNA	6:10412591-10415538:+	6
C3L-04524_CPTAC_CM_HLAI-W632_BI_20230202_m10	E_C3L-04524_CPTAC_CM_HLAI-W632_BI_EB-Team-20230131-MKP_f00_m12_Slot2-4_1_3982.10149.1414.2	2	1	1	12	10.7	1.51	1.31	84.5	5	1	1	10600		Hydrogen	143	(T)	9	ETLSTAKLH	(F)	9		EITSPSPRI	E/T|L|S|T-A K L H	55.6	5	3	4	3	1	dual b/y bias			35.064167	0.874372	500.2783	999.547	0.0018	1.8	-1.1	6.85	17553.2	nuORFdb_human	ENST00000629291.2_2_7:43012389-43153527:-	ENST00000629291.2_2_7:43012389-43153527:-
C3L-04524_CPTAC_CM_HLAI-W632_BI_20230202_m11	E_C3L-04524_CPTAC_CM_HLAI-W632_BI_EB-Team-20230131-MKP_f00_m13_Slot2-4_1_3995.5362.1398.2	2	2	1	16.87	5.64	9.99	11.22	84.5	7	1	1	15800		Hydrogen	81	(R)	10	ETQPGRHVSW	(A)	10		ETQRFQSIST	E T/Q|P/G R|H\V|S\W	60	6	5	5	3	0	unbiased			18.528954	0.884767	598.796	1196.581	0.004	3.4	-0.2	6.85	12826.3	nuORFdb_human	ENST00000443294.5_1_1:202822362-202830656:-	ENST00000443294.5_1_1:202822362-202830656:-|ENST00000442868.1_1_1:202826910-202828194:-|ENST00000430114.1_1_1:202827276-202830656:-
C3L-04524_CPTAC_CM_HLAI-W632_BI_20230202_m10	E_C3L-04524_CPTAC_CM_HLAI-W632_BI_EB-Team-20230131-MKP_f00_m12_Slot2-4_1_3982.25508.1421.2	2	1	1	10.52	6.62	5.01	3.9	77.9	5	0	0	6440		Hydrogen	5	(R)	9	ETSEFMVFY	(F)	9		EREDFFFY	E T S E/F\M|V|F\Y	55.6	5	4	3	2	0	unbiased			88.106415	0.870315	576.7512	1152.492	0.0029	2.5	-0.4	3.8	2638	nuORFdb_human	ENST00000354868.9_2_5:68665744-68666905:+	ENST00000354868.9_2_5:68665744-68666905:+
C3L-04524_CPTAC_CM_HLAI-W632_BI_20230202_m11	E_C3L-04524_CPTAC_CM_HLAI-W632_BI_EB-Team-20230131-MKP_f00_m13_Slot2-4_1_3995.25496.1432.2	2	1	1	9.07	3.43	6.82	5.64	73.3	5	0	0	5300		Hydrogen	5	(R)	9	ETSEFMVFY	(F)	9		DDVQPGPDFY	E T S E\F\M\V|F\Y	55.6	5	5	1	1	0	b-ion bias			88.056404	0.863366	576.7511	1152.492	0.0029	2.5	-1.1	3.8	2638	nuORFdb_human	ENST00000354868.9_2_5:68665744-68666905:+	ENST00000354868.9_2_5:68665744-68666905:+
C3L-04524_CPTAC_CM_HLAI-W632_BI_20230202_m10	E_C3L-04524_CPTAC_CM_HLAI-W632_BI_EB-Team-20230131-MKP_f00_m12_Slot2-4_1_3982.16516.1474.2	2	4	1	13.67	1.23	11.48	12.44	79.9	7	0	0	22400		Hydrogen	7	(A)	9	ETWTSESSW	(-)	9		KLDCCGSSW	E T/W|T|S|E|S|S\W	77.8	7	6	6	5	0	dual b/y bias			57.052784	0.83614	556.7323	1112.453	0.0036	3.3	0.4	3.8	1725.9	nuORFdb_human	ENST00000603037.2_2_X:73423695-73423740:-	ENST00000603037.2_2_X:73423695-73423740:-
C3L-04524_CPTAC_CM_HLAI-W632_BI_20230202_m10	E_C3L-04524_CPTAC_CM_HLAI-W632_BI_EB-Team-20230131-MKP_f00_m12_Slot2-4_1_3982.24641.1436.2	2	3	1	17.38	9.26	8.28	8.12	89.3	7	1	1	58300		Hydrogen	188	(G)	9	EVAMKILLL	(C)	9		LnGKRSKII	E V|A|M/K/I\L|L\L	77.8	7	5	5	3	0	dual b/y bias			85.11319	0.860817	515.3219	1029.638	-0.0009	-0.9	-3.8	6.1	25260.7	nuORFdb_human	ENST00000602139.5_1_19:50474430-50476369:+	ENST00000602139.5_1_19:50474430-50476369:+
C3L-04524_CPTAC_CM_HLAI-W632_BI_20230202_m10	E_C3L-04524_CPTAC_CM_HLAI-W632_BI_EB-Team-20230131-MKP_f00_m12_Slot2-4_1_3982.11412.1424.2	2	1	1	13.64	4.55	7.27	9.09	84.6	7	1	1	13200		Hydrogen	11	(K)	9	EVFESSRTF	(W)	9		nLnPRENKD	E/V/F|E/S/S/R|T-F	100	9	2	7	2	1	y-ion bias			39.430954	0.868385	551.2654	1101.521	0.0016	1.5	-1.4	4.53	4148.4	nuORFdb_human	ENST00000495112.1_1_2:122513398-122516370:+	ENST00000495112.1_1_2:122513398-122516370:+
C3L-04524_CPTAC_CM_HLAI-W632_BI_20230202_m10	E_C3L-04524_CPTAC_CM_HLAI-W632_BI_EB-Team-20230131-MKP_f00_m12_Slot2-4_1_3982.13004.1315.2	2	2	1	14.09	5.34	8.94	8.75	75.7	9	0	0	40900		Hydrogen	68	(R)	11	EVGSSLTHTSW	(E)	11		WFmYLLSW	E V/G/S|S/L/T/H/T|S\W	81.8	9	3	8	2	0	y-ion bias			44.926487	0.937387	602.2867	1203.564	0.0027	2.2	-0.7	5.24	9400.5	nuORFdb_human	ENST00000586949.1_1_18:59273653-59274098:-	ENST00000586949.1_1_18:59273653-59274098:-
C3L-04524_CPTAC_CM_HLAI-W632_BI_20230202_m11	E_C3L-04524_CPTAC_CM_HLAI-W632_BI_EB-Team-20230131-MKP_f00_m13_Slot2-4_1_3995.12917.1328.2	2	2	1	10.53	3.26	10.66	7.27	72.3	8	0	0	22200		Hydrogen	68	(R)	11	EVGSSLTHTSW	(E)	11		PMGSLSPTPMW	E V/G/S/S/L/T/H T/S\W	63.6	7	1	7	0	0	y-ion bias			44.615627	0.929087	602.2891	1203.564	0.0067	5.6	2	5.24	9400.5	nuORFdb_human	ENST00000586949.1_1_18:59273653-59274098:-	ENST00000586949.1_1_18:59273653-59274098:-
C3L-04524_CPTAC_CM_HLAI-W632_BI_20230202_m10	E_C3L-04524_CPTAC_CM_HLAI-W632_BI_EB-Team-20230131-MKP_f00_m12_Slot2-4_1_3982.9591.1361.2	2	3	1	11.41	5.81	5.04	5.6	65.7	7	1	1	22000		Hydrogen	90	(E)	9	EVHELQARW	(F)	9		ELHDLIAEVE	E/V/H|E|L|Q\A R\W	77.8	7	5	5	3	0	dual b/y bias			33.135372	0.908254	584.301	1167.591	0.0042	3.6	0.7	5.4	45771.2	nuORFdb_human	ENST00000454445.1_3_7:35184596-35225653:-	ENST00000454445.1_3_7:35184596-35225653:-|ENST00000439473.5_1_7:102916053-102920599:-|ENST00000411491.5_1_7:102916053-102920599:-|ENST00000312132.8_1_7:102916053-102920599:-
C3L-04524_CPTAC_CM_HLAI-W632_BI_20230202_m10	E_C3L-04524_CPTAC_CM_HLAI-W632_BI_EB-Team-20230131-MKP_f00_m12_Slot2-4_1_3982.11443.1418.2	2	3	1	13.15	7.23	5.81	5.92	82	6	0	0	93400		Hydrogen	90	(G)	10	EVHGINGTQW	(G)	10		qLPPCKTGAW	E V H G\I|N|G\T|Q\W	60	6	6	3	3	0	b-ion bias			39.537949	0.872019	570.7768	1140.543	0.0035	3	0.1	5.24	11949.3	nuORFdb_human	ENST00000480263.1_1_6:43593048-43593564:-	ENST00000480263.1_1_6:43593048-43593564:-
C3L-04524_CPTAC_CM_HLAI-W632_BI_20230202_m11	E_C3L-04524_CPTAC_CM_HLAI-W632_BI_EB-Team-20230131-MKP_f00_m13_Slot2-4_1_3995.11376.1410.2	2	3	1	10.86	5.41	4.8	5.46	73.1	7	0	0	126000		Hydrogen	90	(G)	10	EVHGINGTQW	(G)	10		qLPPCKTGAW	E V H\G\I\N\G|T|Q\W	70	7	7	2	2	0	b-ion bias			39.295567	0.877116	570.7772	1140.543	0.0035	3	-0.6	5.24	11949.3	nuORFdb_human	ENST00000480263.1_1_6:43593048-43593564:-	ENST00000480263.1_1_6:43593048-43593564:-
C3L-04524_CPTAC_CM_HLAI-W632_BI_20230202_m10	E_C3L-04524_CPTAC_CM_HLAI-W632_BI_EB-Team-20230131-MKP_f00_m12_Slot2-4_1_3982.18854.1522.2	2	3	1	15.97	4.17	13.89	11.8	83.7	8	0	0	20900		Hydrogen	65	(M)	10	EVISSVAGGF	(F)	10		ISSVnIAGGF	E V/I|S|S/V|A|G|G\F	80	8	6	7	5	0	dual b/y bias			65.126869	0.80531	483.2508	965.494	0.0009	0.9	-2	4	8850.9	nuORFdb_human	ENST00000491191.5_3_6:7176934-7181518:+	ENST00000491191.5_3_6:7176934-7181518:+
C3L-04524_CPTAC_CM_HLAI-W632_BI_20230202_m11	E_C3L-04524_CPTAC_CM_HLAI-W632_BI_EB-Team-20230131-MKP_f00_m13_Slot2-4_1_3995.18781.558.1	1	4	1	13.2	5.54	10.48	7.67	74.8	7	0	0	20200		Hydrogen	65	(M)	10	EVISSVAGGF	(F)	10		ITDVSVGAFG	E V I|S|S|V|A\G\G\F	70	7	7	4	4	0	dual b/y bias			64.866196	1.398911	965.4946	965.494	0.0012	1.2	-2.4	4	8850.9	nuORFdb_human	ENST00000491191.5_3_6:7176934-7181518:+	ENST00000491191.5_3_6:7176934-7181518:+
C3L-04531_CPTAC_CM_HLAI-W632_BI_20230202_m10	E_C3L-04531_CPTAC_CM_HLAI-W632_BI_EB-Team-20230131-MKP_f00_m12_Slot2-5_1_3984.18915.535.1	1	1	1	9.81	4.7	7.5	5.11	68.4	7	0	0	4160		Hydrogen	65	(M)	10	EVISSVAGGF	(F)	10		ITDVSVGAFG	E V I/S/S|V\A\G\G\F	70	7	5	3	1	0	unbiased			65.333046	1.412353	965.4942	965.494	0.0002	0.2	-3	4	8850.9	nuORFdb_human	ENST00000491191.5_3_6:7176934-7181518:+	ENST00000491191.5_3_6:7176934-7181518:+
C3L-04531_CPTAC_CM_HLAI-W632_BI_20230202_m11	E_C3L-04531_CPTAC_CM_HLAI-W632_BI_EB-Team-20230131-MKP_f00_m13_Slot2-5_1_3997.18852.568.1	1	2	1	13.75	5.7	11.78	8.05	76.5	8	0	0	6190		Hydrogen	65	(M)	10	EVISSVAGGF	(F)	10		ITDVSVGAFG	E V/I|S|S|V|A\G\G\F	80	8	7	5	4	0	dual b/y bias			65.126961	1.393068	965.4989	965.494	0.0052	5.3	2	4	8850.9	nuORFdb_human	ENST00000491191.5_3_6:7176934-7181518:+	ENST00000491191.5_3_6:7176934-7181518:+
C3L-04524_CPTAC_CM_HLAI-W632_BI_20230202_m10	E_C3L-04524_CPTAC_CM_HLAI-W632_BI_EB-Team-20230131-MKP_f00_m12_Slot2-4_1_3982.11913.1291.2	2	1	1	14.81	7.75	7.02	7.07	87	6	1	1	2280		Hydrogen	60	(T)	10	EVKNDHVLFY	(L)	10		AHQEIKDIFY	E/V/K N D H\V|L|F\Y	60	6	4	4	2	0	unbiased			41.160114	0.952381	632.3241	1263.637	0.0039	3.1	0.2	5.32	12860.5	nuORFdb_human	ENST00000520314.2_2_12:9724113-9727568:+	ENST00000520314.2_2_12:9724113-9727568:+
C3L-04524_CPTAC_CM_HLAI-W632_BI_20230202_m11	E_C3L-04524_CPTAC_CM_HLAI-W632_BI_EB-Team-20230131-MKP_f00_m13_Slot2-4_1_3995.11853.1309.2	2	1	1	14.47	7.4	7.04	7.07	86.4	6	1	1	4440		Hydrogen	60	(T)	10	EVKNDHVLFY	(L)	10		HRAELSQLFY	E/V/K N D H\V|L|F\Y	60	6	4	4	2	0	unbiased			40.942871	0.94115	632.3246	1263.637	0.0059	4.7	1.1	5.32	12860.5	nuORFdb_human	ENST00000520314.2_2_12:9724113-9727568:+	ENST00000520314.2_2_12:9724113-9727568:+
C3L-04524_CPTAC_CM_HLAI-W632_BI_20230202_m10	E_C3L-04524_CPTAC_CM_HLAI-W632_BI_EB-Team-20230131-MKP_f00_m12_Slot2-4_1_3982.8320.1627.3	3	2	1	11.12	8.27	3.61	2.85	86.8	6	2	2	24300		Hydrogen	43	(E)	9	EVLRDTRGW	(T)	9		EVLRRDCLA	E/V/L/R/D/T/R G W	66.7	6	0	6	0	0	y-ion bias			28.745087	0.737033	377.8707	1131.591	0.0079	7	4.1	6.17	8756.5	nuORFdb_human	ENST00000369788.7_1_10:105209770-105211975:-	ENST00000369788.7_1_10:105209770-105211975:-|ENST00000461631.1_1_10:105210516-105210915:-
C3L-04524_CPTAC_CM_HLAI-W632_BI_20230202_m11	E_C3L-04524_CPTAC_CM_HLAI-W632_BI_EB-Team-20230131-MKP_f00_m13_Slot2-4_1_3995.8248.1638.3	3	4	1	11.3	7.35	3.42	3.95	86.4	7	2	2	67700		Hydrogen	43	(E)	9	EVLRDTRGW	(T)	9		IDIQKDTAVE	E/V/L/R/D/T/R/G W	77.8	7	0	7	0	0	y-ion bias			28.492947	0.729826	377.8689	1131.591	0.0019	1.7	-1.9	6.17	8756.5	nuORFdb_human	ENST00000369788.7_1_10:105209770-105211975:-	ENST00000369788.7_1_10:105209770-105211975:-|ENST00000461631.1_1_10:105210516-105210915:-
C3L-04524_CPTAC_CM_HLAI-W632_BI_20230202_m10	E_C3L-04524_CPTAC_CM_HLAI-W632_BI_EB-Team-20230131-MKP_f00_m12_Slot2-4_1_3982.24191.1349.2	2	1	1	16.12	6.67	6.61	9.45	92.2	8	1	1	21900		Hydrogen	11	(G)	10	EVLSWLGSRF	(F)	10		EVLSFIVTAQS	E/V|L|S|W\L|G/S R\F	80	8	6	6	4	0	dual b/y bias			83.559975	0.915745	597.3192	1193.631	-0.0006	-0.5	-3.4	6.1	2383.7	nuORFdb_human	ENST00000485741.6_1_7:72424097-72424166:-	ENST00000485741.6_1_7:72424097-72424166:-
C3L-04524_CPTAC_CM_HLAI-W632_BI_20230202_m11	E_C3L-04524_CPTAC_CM_HLAI-W632_BI_EB-Team-20230131-MKP_f00_m13_Slot2-4_1_3995.24149.1359.2	2	1	1	15.52	6.08	6.61	9.44	88.8	8	1	1	8880		Hydrogen	11	(G)	10	EVLSWLGSRF	(F)	10		DLLSQRLYW	E V|L|S|W\L|G/S/R\F	80	8	6	6	4	0	dual b/y bias			83.403046	0.909354	597.3219	1193.631	0.0054	4.5	0.9	6.1	2383.7	nuORFdb_human	ENST00000485741.6_1_7:72424097-72424166:-	ENST00000485741.6_1_7:72424097-72424166:-
C3L-04531_CPTAC_CM_HLAI-W632_BI_20230202_m11	E_C3L-04531_CPTAC_CM_HLAI-W632_BI_EB-Team-20230131-MKP_f00_m13_Slot2-5_1_3997.24211.1367.2	2	1	1	17.53	8.42	5.99	9.11	89.2	7	1	1	3440		Hydrogen	11	(G)	10	EVLSWLGSRF	(F)	10		DLLSQRLYW	E V|L|S|W\L|G/S R\F	60	6	6	5	4	0	dual b/y bias			83.635986	0.904578	597.3191	1193.631	-0.0006	-0.5	-3.8	6.1	2383.7	nuORFdb_human	ENST00000485741.6_1_7:72424097-72424166:-	ENST00000485741.6_1_7:72424097-72424166:-
C3L-04524_CPTAC_CM_HLAI-W632_BI_20230202_m10	E_C3L-04524_CPTAC_CM_HLAI-W632_BI_EB-Team-20230131-MKP_f00_m12_Slot2-4_1_3982.11427.1375.2	2	1	1	7.41		7.41	7.41	58.3	7	1	1	10100		Hydrogen	66	(V)	9	EVNIKYTSY	(D)	9			E V/N/I/K/Y\T|S\Y	77.8	7	3	5	1	0	unbiased			39.482727	0.899371	558.7842	1116.557	0.0036	3.2	0.3	6.1	9659	nuORFdb_human	ENST00000577914.1_1_2:122288227-122290078:+	ENST00000577914.1_1_2:122288227-122290078:+
C3L-04524_CPTAC_CM_HLAI-W632_BI_20230202_m11	E_C3L-04524_CPTAC_CM_HLAI-W632_BI_EB-Team-20230131-MKP_f00_m13_Slot2-4_1_3995.14023.504.1	1	1	1	8.77	5.81	3.77	2.96	69	6	0	0	1810		Hydrogen	39	(S)	9	EVQSTVEAF	(V)	9		VEETKGEAF	E V/Q\S T\V\E\A\F	55.6	5	5	1	0	0	b-ion bias			48.433887	1.430828	1009.4866	1009.484	0.0063	6.3	2.7	3.8	6042.7	smORF_v4|nuORFdb_human	AZIN1_8:103870241-103855975:-	AZIN1_8:103870241-103855975:-|ENST00000518940.5_1_8:103855961-103870248:-|ENST00000347770.8_1_8:103855958-103870323:-	AZIN1	uORF	8:103870241-103855975:-	8
C3L-04524_CPTAC_CM_HLAI-W632_BI_20230202_m10	E_C3L-04524_CPTAC_CM_HLAI-W632_BI_EB-Team-20230131-MKP_f00_m12_Slot2-4_1_3982.21160.1297.2	2	1	1	15.35	7.95	3.87	7.4	86.6	7	1	1	6840		Hydrogen	11	(T)	10	EVREGELDWW	(-)	10		GLLcTHLAWW	E V R|E\G\E|L|D|W\W	70	7	7	4	4	0	dual b/y bias			73.092094	0.948877	659.8104	1318.606	0.0065	4.9	2	4	2504.7	nuORFdb_human	ENST00000376146.8_1_6:31514650-31514713:+	ENST00000376146.8_1_6:31514650-31514713:+
C3L-04524_CPTAC_CM_HLAI-W632_BI_20230202_m11	E_C3L-04524_CPTAC_CM_HLAI-W632_BI_EB-Team-20230131-MKP_f00_m13_Slot2-4_1_3995.21158.1316.2	2	2	1	12.52	7.06	3.88	5.46	81.8	7	1	1	12300		Hydrogen	11	(T)	10	EVREGELDWW	(-)	10		DAIDREVEAVDS	E V/R\E-G/E|L\D|W\W	80	8	5	4	2	1	unbiased			73.073593	0.937129	659.8093	1318.606	0.0045	3.4	-0.2	4	2504.7	nuORFdb_human	ENST00000376146.8_1_6:31514650-31514713:+	ENST00000376146.8_1_6:31514650-31514713:+
C3L-04524_CPTAC_CM_HLAI-W632_BI_20230202_m10	E_C3L-04524_CPTAC_CM_HLAI-W632_BI_EB-Team-20230131-MKP_f00_m12_Slot2-4_1_3982.9715.1507.2	2	2	1	16.31	11.64	0.9	4.67	94.8	6	1	1	63900		Hydrogen	14	(T)	9	EVRGASVSF	(L)	9		KERnAVSF	E V/R G\A|S|V|S\F	55.6	5	5	4	3	0	dual b/y bias			33.563335	0.81485	476.2499	951.489	0.0033	3.5	0.6	6.1	3673.2	nuORFdb_human	ENST00000378078.4_1_9:35750334-35750711:+	ENST00000378078.4_1_9:35750334-35750711:+
C3L-04524_CPTAC_CM_HLAI-W632_BI_20230202_m11	E_C3L-04524_CPTAC_CM_HLAI-W632_BI_EB-Team-20230131-MKP_f00_m13_Slot2-4_1_3995.9631.1515.2	2	2	1	11.14	9.23	1.06	1.91	89.9	5	1	1	51300		Hydrogen	14	(T)	9	EVRGASVSF	(L)	9		VSRTPGTSF	E V/R G A\S\V|S\F	44.4	4	4	2	1	0	b-ion bias			33.270519	0.809743	476.2501	951.489	0.0033	3.5	-0.1	6.1	3673.2	nuORFdb_human	ENST00000378078.4_1_9:35750334-35750711:+	ENST00000378078.4_1_9:35750334-35750711:+
C3L-04524_CPTAC_CM_HLAI-W632_BI_20230202_m10	E_C3L-04524_CPTAC_CM_HLAI-W632_BI_EB-Team-20230131-MKP_f00_m12_Slot2-4_1_3982.7580.1374.2	2	1	1	11.56	5.79	5.51	5.77	74.4	6	0	1	8400		Hydrogen	77	(G)	10	EVRPQTSQAF	(S)	10		QAVNSGQLQAF	E V R\P Q\T|S\Q|A\F	50	5	6	2	2	0	b-ion bias			26.189484	0.899978	581.7984	1162.585	0.0036	3.1	0.2	6.1	20286.9	nuORFdb_human	ENST00000476637.5_1_7:139529080-139653256:+	ENST00000476637.5_1_7:139529080-139653256:+|ENST00000448866.5_2_7:139529035-139611059:+|ENST00000492560.6_1_7:139529050-139575514:+
C3L-04524_CPTAC_CM_HLAI-W632_BI_20230202_m11	E_C3L-04524_CPTAC_CM_HLAI-W632_BI_EB-Team-20230131-MKP_f00_m13_Slot2-4_1_3995.7517.1379.2	2	2	1	14.19	5.78	8.07	8.41	84.4	7	0	1	13500		Hydrogen	77	(G)	10	EVRPQTSQAF	(S)	10		QAVNSGQLQAF	E V/R|P Q\T\S\Q|A\F	60	6	6	3	2	0	b-ion bias			25.969524	0.896576	581.7981	1162.585	0.0036	3.1	-0.5	6.1	20286.9	nuORFdb_human	ENST00000476637.5_1_7:139529080-139653256:+	ENST00000476637.5_1_7:139529080-139653256:+|ENST00000448866.5_2_7:139529035-139611059:+|ENST00000492560.6_1_7:139529050-139575514:+
C3L-04524_CPTAC_CM_HLAI-W632_BI_20230202_m10	E_C3L-04524_CPTAC_CM_HLAI-W632_BI_EB-Team-20230131-MKP_f00_m12_Slot2-4_1_3982.19792.1336.2	2	2	1	12.22	4.04	8.52	8.18	66.9	7	1	1	34500		Hydrogen	62	(M)	9	EVRWFQSQF	(S)	9		EPGKRFMSQF	E V/R|W\F|Q|S|Q\F	77.8	7	6	5	4	0	dual b/y bias			68.365768	0.923994	613.8044	1226.595	0.0054	4.4	1.5	6.1	22744.8	smORF_v4|nuORFdb_human	BTN2A3P_6:26422347-26423693:+	BTN2A3P_6:26422347-26423693:+|ENST00000465856.5_1_6:26422331-26423690:+|ENST00000466808.2_1_6:26422346-26423640:+|ENST00000377662.6_1_6:26422346-26428241:+	BTN2A3P	Pseudogene	6:26422347-26423693:+	6
C3L-04524_CPTAC_CM_HLAI-W632_BI_20230202_m11	E_C3L-04524_CPTAC_CM_HLAI-W632_BI_EB-Team-20230131-MKP_f00_m13_Slot2-4_1_3995.19725.1347.2	2	1	1	12.25	5.11	6.85	7.14	74.8	7	1	1	21700		Hydrogen	62	(M)	9	EVRWFQSQF	(S)	9		EPGKRFMSQF	E V/R\W\F\Q|S\Q\F	77.8	7	6	2	1	0	b-ion bias			68.125259	0.917029	613.8037	1226.595	0.0054	4.4	0.8	6.1	22744.8	smORF_v4|nuORFdb_human	BTN2A3P_6:26422347-26423693:+	BTN2A3P_6:26422347-26423693:+|ENST00000465856.5_1_6:26422331-26423690:+|ENST00000466808.2_1_6:26422346-26423640:+|ENST00000377662.6_1_6:26422346-26428241:+	BTN2A3P	Pseudogene	6:26422347-26423693:+	6
C3L-04531_CPTAC_CM_HLAI-W632_BI_20230202_m10	E_C3L-04531_CPTAC_CM_HLAI-W632_BI_EB-Team-20230131-MKP_f00_m12_Slot2-5_1_3984.19864.1331.2	2	1	1	14.77	6.98	7.37	7.78	82.9	7	1	1	9000		Hydrogen	62	(M)	9	EVRWFQSQF	(S)	9		EPGKRFMSQF	E V/R\W\F|Q|S|Q\F	77.8	7	6	4	3	0	dual b/y bias			68.609749	0.927593	613.8024	1226.595	0.0014	1.2	-2	6.1	22744.8	smORF_v4|nuORFdb_human	BTN2A3P_6:26422347-26423693:+	BTN2A3P_6:26422347-26423693:+|ENST00000465856.5_1_6:26422331-26423690:+|ENST00000466808.2_1_6:26422346-26423640:+|ENST00000377662.6_1_6:26422346-26428241:+	BTN2A3P	Pseudogene	6:26422347-26423693:+	6
C3L-04518_CPTAC_CM_HLAI-W632_BI_20230202_m10	E_C3L-04518_CPTAC_CM_HLAI-W632_BI_EB-Team-20230131-MKP_f00_m12_Slot2-2_1_3978.11960.1582.2	2	1	1	7.06	4.84	2.83	2.22	58.5	5	0	0	21600		Hydrogen	9	(R)	8	EVSHDPPL	(K)	8		EVnHPSPL	E/V/S|H D P\P\L	62.5	5	3	3	1	0	unbiased			41.315372	0.766297	447.2223	893.436	0.0004	0.4	-2.5	4.35	2521.9	nuORFdb_human	ENST00000379731.4_1_9:33113786-33113852:-	ENST00000379731.4_1_9:33113786-33113852:-
C3L-04524_CPTAC_CM_HLAI-W632_BI_20230202_m10	E_C3L-04524_CPTAC_CM_HLAI-W632_BI_EB-Team-20230131-MKP_f00_m12_Slot2-4_1_3982.13183.1397.2	2	1	1	9.64	2.35	5.07	7.29	66	7	1	1	11200		Hydrogen	3	(G)	9	EVTEVLSRY	(L)	9		LDTERLYSV	E V|T|E/V\L|S/R\Y	77.8	7	5	5	3	0	dual b/y bias			45.544296	0.885138	548.2892	1095.568	0.0027	2.4	-0.5	4.53	2749	nuORFdb_human	ENST00000566783.1_1_16:2317143-2317218:-	ENST00000566783.1_1_16:2317143-2317218:-
C3L-04524_CPTAC_CM_HLAI-W632_BI_20230202_m10	E_C3L-04524_CPTAC_CM_HLAI-W632_BI_EB-Team-20230131-MKP_f00_m12_Slot2-4_1_3982.18595.1436.2	2	1	1	7.03	4.65	2.18	2.38	53.9	5	1	1	9290		Hydrogen	5	(T)	9	EVTHKLLSV	(-)	9		LSEKHLISV	E V/T H K\L\L\S\V	44.4	4	4	1	0	0	b-ion bias			64.232872	0.860664	513.3059	1025.599	0.0058	5.6	2.7	6.85	1480.8	nuORFdb_human	ENST00000614189.4_1_10:93011111-93011153:+	ENST00000614189.4_1_10:93011111-93011153:+
C3L-04524_CPTAC_CM_HLAI-W632_BI_20230202_m10	E_C3L-04524_CPTAC_CM_HLAI-W632_BI_EB-Team-20230131-MKP_f00_m12_Slot2-4_1_3982.10652.1340.2	2	1	1	11.84	-0.29	9.55	12.13	76.2	8	1	1	9310		Hydrogen	15	(G)	10	EVTQQTIQKF	(L)	10		VPPQLVTQPQD	E V/T/Q/Q|T/I|Q/K\F	80	8	3	7	2	0	y-ion bias			36.800644	0.921699	611.3299	1221.647	0.0053	4.4	1.5	6.1	6685.5	nuORFdb_human	ENST00000450482.5_1_20:60718876-60729459:+	ENST00000450482.5_1_20:60718876-60729459:+
C3L-04524_CPTAC_CM_HLAI-W632_BI_20230202_m11	E_C3L-04524_CPTAC_CM_HLAI-W632_BI_EB-Team-20230131-MKP_f00_m13_Slot2-4_1_3995.10585.1361.2	2	1	1	12.37	1.28	14.27	11.09	76.8	8	1	1	9230		Hydrogen	15	(G)	10	EVTQQTIQKF	(L)	10		VPPQLVTQPQD	E V/T/Q/Q/T/I|Q|K\F	80	8	3	7	2	0	y-ion bias			36.56448	0.908603	611.3299	1221.647	0.0053	4.4	0.8	6.1	6685.5	nuORFdb_human	ENST00000450482.5_1_20:60718876-60729459:+	ENST00000450482.5_1_20:60718876-60729459:+
C3L-04531_CPTAC_CM_HLAI-W632_BI_20230202_m10	E_C3L-04531_CPTAC_CM_HLAI-W632_BI_EB-Team-20230131-MKP_f00_m12_Slot2-5_1_3984.11667.1356.2	2	1	1	13.32	4.94	5.89	8.39	81	6	1	1	12400		Hydrogen	13	(G)	9	EVTWNSPRY	(-)	9		EVTWCSTGVL	E/V/T|W/N/S|P R Y	66.7	6	2	6	2	0	y-ion bias			40.304207	0.911262	576.2782	1151.548	0.0007	0.6	-2.6	6.1	2402.7	nuORFdb_human	ENST00000496613.5_1_7:140305582-140340342:-	ENST00000496613.5_1_7:140305582-140340342:-
C3L-04531_CPTAC_CM_HLAI-W632_BI_20230202_m11	E_C3L-04531_CPTAC_CM_HLAI-W632_BI_EB-Team-20230131-MKP_f00_m13_Slot2-5_1_3997.11637.1379.2	2	1	1	8.89	4.66	3.86	4.23	73	6	1	1	9800		Hydrogen	13	(G)	9	EVTWNSPRY	(-)	9		EVTWCSTGVL	E V/T|W/N/S/P R\Y	55.6	5	2	5	1	0	y-ion bias			40.203239	0.896663	576.2794	1151.548	0.0027	2.4	-0.9	6.1	2402.7	nuORFdb_human	ENST00000496613.5_1_7:140305582-140340342:-	ENST00000496613.5_1_7:140305582-140340342:-
C3L-04524_CPTAC_CM_HLAI-W632_BI_20230202_m10	E_C3L-04524_CPTAC_CM_HLAI-W632_BI_EB-Team-20230131-MKP_f00_m12_Slot2-4_1_3982.15933.1460.2	2	1	1	13.03	8.79	5.88	4.24	90.5	6	0	0	9030		Hydrogen	11	(G)	9	EVVALGGHW	(R)	9		EVGLIGWHG	E V|V|A|L|G/G H-W	55.6	5	4	5	4	1	dual b/y bias			55.039883	0.845282	484.254	967.5	0.0011	1.2	-1.7	5.24	2362.8	nuORFdb_human	ENST00000554546.5_1_14:73925238-73925304:-	ENST00000554546.5_1_14:73925238-73925304:-
C3L-04524_CPTAC_CM_HLAI-W632_BI_20230202_m11	E_C3L-04524_CPTAC_CM_HLAI-W632_BI_EB-Team-20230131-MKP_f00_m13_Slot2-4_1_3995.15865.1470.2	2	1	1	11.23	5.2	5.6	6.03	84.1	7	0	0	13700		Hydrogen	11	(G)	9	EVVALGGHW	(R)	9		EVGLIGWHG	E V|V|A|L|G/G/H-W	77.8	7	4	6	4	1	dual b/y bias			54.796494	0.839014	484.2544	967.5	0.0011	1.2	-2.4	5.24	2362.8	nuORFdb_human	ENST00000554546.5_1_14:73925238-73925304:-	ENST00000554546.5_1_14:73925238-73925304:-
C3L-04524_CPTAC_CM_HLAI-W632_BI_20230202_m10	E_C3L-04524_CPTAC_CM_HLAI-W632_BI_EB-Team-20230131-MKP_f00_m12_Slot2-4_1_3982.18518.1292.2	2	2	1	14.04	7.72	6.47	6.32	84.4	7	0	0	27400		Hydrogen	5	(F)	11	EVVDSHQMLQF	(-)	11		nVIVDCSHIQF	E V/V/D/S H Q\M|L|Q\F	54.5	6	4	5	2	0	unbiased			63.967083	0.951706	666.8182	1332.625	0.0035	2.6	-0.3	4.35	1886.2	nuORFdb_human	ENST00000309703.10_2_4:113186942-113187770:+	ENST00000309703.10_2_4:113186942-113187770:+
C3L-04524_CPTAC_CM_HLAI-W632_BI_20230202_m11	E_C3L-04524_CPTAC_CM_HLAI-W632_BI_EB-Team-20230131-MKP_f00_m13_Slot2-4_1_3995.18462.1304.2	2	2	1	16.63	10.26	7.5	6.36	88.2	6	0	0	13800		Hydrogen	5	(F)	11	EVVDSHQMLQF	(-)	11		nVIVDCSHIQF	E V/V|D S H Q\M|L|Q\F	45.5	5	5	4	3	0	unbiased			63.764194	0.944344	666.8199	1332.625	0.0075	5.6	2	4.35	1886.2	nuORFdb_human	ENST00000309703.10_2_4:113186942-113187770:+	ENST00000309703.10_2_4:113186942-113187770:+
C3L-04524_CPTAC_CM_HLAI-W632_BI_20230202_m10	E_C3L-04524_CPTAC_CM_HLAI-W632_BI_EB-Team-20230131-MKP_f00_m12_Slot2-4_1_3982.14436.1275.2	2	2	1	15.85	8.09	8.79	7.76	82	5	0	0	19000	M12m	Hydrogen	5	(F)	11	EVVDSHQmLQF	(-)	11		nFSFmGQLLQF	E V/V|D S H Q m|L|Q\F	36.4	4	4	4	3	0	unbiased		m:Oxidized methionine	49.871162	0.962592	674.817	1332.625	16.0015	4.9	2	4.35	1886.2	nuORFdb_human	ENST00000309703.10_2_4:113186942-113187770:+	ENST00000309703.10_2_4:113186942-113187770:+
C3L-04524_CPTAC_CM_HLAI-W632_BI_20230202_m11	E_C3L-04524_CPTAC_CM_HLAI-W632_BI_EB-Team-20230131-MKP_f00_m13_Slot2-4_1_3995.14370.1291.2	2	2	1	15.4	7.04	8.24	8.37	84.9	7	0	0	15500	M12m	Hydrogen	5	(F)	11	EVVDSHQmLQF	(-)	11		FEVVDSHQmLQ	E V/V/D/S H Q\m\L|Q\F	54.5	6	4	4	1	0	unbiased		m:Oxidized methionine	49.632168	0.952424	674.8167	1332.625	16.0015	4.9	1.3	4.35	1886.2	nuORFdb_human	ENST00000309703.10_2_4:113186942-113187770:+	ENST00000309703.10_2_4:113186942-113187770:+
C3L-04531_CPTAC_CM_HLAI-W632_BI_20230202_m10	E_C3L-04531_CPTAC_CM_HLAI-W632_BI_EB-Team-20230131-MKP_f00_m12_Slot2-5_1_3984.14471.1275.2	2	1	1	11.83	7.05	4.67	4.78	73	5	0	0	7890	M12m	Hydrogen	5	(F)	11	EVVDSHQmLQF	(-)	11		nFSFmGQLLQF	E V/V|D S H Q m|L|Q\F	36.4	4	4	4	3	0	unbiased		m:Oxidized methionine	49.988865	0.962998	674.8164	1332.625	15.9995	3.4	0.2	4.35	1886.2	nuORFdb_human	ENST00000309703.10_2_4:113186942-113187770:+	ENST00000309703.10_2_4:113186942-113187770:+
C3L-04531_CPTAC_CM_HLAI-W632_BI_20230202_m11	E_C3L-04531_CPTAC_CM_HLAI-W632_BI_EB-Team-20230131-MKP_f00_m13_Slot2-5_1_3997.14443.1296.2	2	1	1	10.96	7.42	3.81	3.55	64.2	6	0	0	6020	M12m	Hydrogen	5	(F)	11	EVVDSHQmLQF	(-)	11		KDIPnEnELQF	E V\V/D/S H Q m|L|Q\F	45.5	5	4	4	2	0	unbiased		m:Oxidized methionine	49.899292	0.949748	674.8185	1332.625	16.0055	7.8	4.5	4.35	1886.2	nuORFdb_human	ENST00000309703.10_2_4:113186942-113187770:+	ENST00000309703.10_2_4:113186942-113187770:+
C3L-04524_CPTAC_CM_HLAI-W632_BI_20230202_m10	E_C3L-04524_CPTAC_CM_HLAI-W632_BI_EB-Team-20230131-MKP_f00_m12_Slot2-4_1_3982.8904.1431.2	2	1	1	17.12	9.72	7.18	7.4	91.6	7	0	1	11200		Hydrogen	21	(E)	9	EVVTEVVSR	(S)	9		EVVTQKNLS	E/V|V|T|E|V/V|S R	77.8	7	5	7	5	0	dual b/y bias			30.76363	0.863575	509.2818	1017.558	-0.0008	-0.8	-3.7	4.53	6716.3	nuORFdb_human	ENST00000395797.1_1_10:44140239-44144057:-	ENST00000395797.1_1_10:44140239-44144057:-|ENST00000374433.6_1_10:44140239-44144304:-|ENST00000485351.1_1_10:44141510-44141681:-
C3L-04524_CPTAC_CM_HLAI-W632_BI_20230202_m11	E_C3L-04524_CPTAC_CM_HLAI-W632_BI_EB-Team-20230131-MKP_f00_m13_Slot2-4_1_3995.8851.1434.2	2	1	1	16.69	11.07	6.53	5.62	91.7	7	0	1	11300		Hydrogen	21	(E)	9	EVVTEVVSR	(S)	9		nLVTInRVS	E/V|V|T/E|V|V/S R	77.8	7	4	7	4	0	dual b/y bias			30.578146	0.861752	509.2841	1017.558	0.0032	3.2	-0.4	4.53	6716.3	nuORFdb_human	ENST00000395797.1_1_10:44140239-44144057:-	ENST00000395797.1_1_10:44140239-44144057:-|ENST00000374433.6_1_10:44140239-44144304:-|ENST00000485351.1_1_10:44141510-44141681:-
C3L-04518_CPTAC_CM_HLAI-W632_BI_20230202_m10	E_C3L-04518_CPTAC_CM_HLAI-W632_BI_EB-Team-20230131-MKP_f00_m12_Slot2-2_1_3978.5975.1395.2	2	1	1	16.87	7.04	11.73	9.83	89.1	8	0	1	52800		Hydrogen	50	(F)	9	EVYHTTVLK	(I)	9		VELGATCVLK	E/V/Y/H/T|T|V|L\K	100	9	4	7	3	0	dual b/y bias			20.647825	0.886401	545.3027	1089.594	0.0048	4.4	1.5	6.85	9613	nuORFdb_human	ENST00000453024.5_1_3:41241021-41265725:+	ENST00000453024.5_1_3:41241021-41265725:+|ENST00000396185.7_1_3:41241009-41266025:+
C3L-04518_CPTAC_CM_HLAI-W632_BI_20230202_m11	E_C3L-04518_CPTAC_CM_HLAI-W632_BI_EB-Team-20230131-MKP_f00_m13_Slot2-2_1_3991.5821.1385.2	2	1	1	9.79	2.87	7	6.92	68	7	0	1	78800		Hydrogen	50	(F)	9	EVYHTTVLK	(I)	9		VELGATCVLK	E V/Y/H/T\T\V|L\K	77.8	7	4	4	1	0	unbiased			20.11801	0.892848	545.3038	1089.594	0.0068	6.3	1.8	6.85	9613	nuORFdb_human	ENST00000453024.5_1_3:41241021-41265725:+	ENST00000453024.5_1_3:41241021-41265725:+|ENST00000396185.7_1_3:41241009-41266025:+
C3L-04522_CPTAC_CM_HLAI-W632_BI_20230202_m10	E_C3L-04522_CPTAC_CM_HLAI-W632_BI_EB-Team-20230131-MKP_f00_m12_Slot2-3_1_3980.20970.1227.2	2	1	1	14.26	1.05	13.1	13.21	77.4	8	1	1	7470		Hydrogen	20	(A)	11	EYLCQMKGLTF	(F)	11		EYFEKQGVKDF	E/Y|L|C/Q M|K G\L|T\F	63.6	7	6	6	4	0	dual b/y bias	Carbamidomethylation	C:Carbamidomethylation,	72.431053	0.992928	695.3331	1389.654	0.0046	3.3	0.4	6.1	5206.1	nuORFdb_human	ENST00000428402.6_1_2:175087868-175094150:-	ENST00000428402.6_1_2:175087868-175094150:-
C3L-04522_CPTAC_CM_HLAI-W632_BI_20230202_m11	E_C3L-04522_CPTAC_CM_HLAI-W632_BI_EB-Team-20230131-MKP_f00_m13_Slot2-3_1_3993.20923.1240.2	2	1	1	7.73		7.73	7.73	56.4	6	1	1	3440		Hydrogen	20	(A)	11	EYLCQMKGLTF	(F)	11			E Y\L|C/Q M/K G L|T\F	36.4	4	4	4	2	0	unbiased	Carbamidomethylation	C:Carbamidomethylation,	72.262657	0.984859	695.3353	1389.654	0.0086	6.2	2.2	6.1	5206.1	nuORFdb_human	ENST00000428402.6_1_2:175087868-175094150:-	ENST00000428402.6_1_2:175087868-175094150:-
C3L-04522_CPTAC_CM_HLAI-W632_BI_20230202_m10	E_C3L-04522_CPTAC_CM_HLAI-W632_BI_EB-Team-20230131-MKP_f00_m12_Slot2-3_1_3980.16468.1219.2	2	2	1	14.81	6.01	10.24	8.8	76.6	6	1	1	6870	M25m	Hydrogen	20	(A)	11	EYLCQmKGLTF	(F)	11		YLEcIERITF	E Y|L|C/Q m/K G L|T\F	36.4	4	4	5	3	0	unbiased	Carbamidomethylation	C:Carbamidomethylation,m:Oxidized methionine	56.885437	0.998051	703.3308	1389.654	16.0006	4	1.1	6.1	5206.1	nuORFdb_human	ENST00000428402.6_1_2:175087868-175094150:-	ENST00000428402.6_1_2:175087868-175094150:-
C3L-04522_CPTAC_CM_HLAI-W632_BI_20230202_m11	E_C3L-04522_CPTAC_CM_HLAI-W632_BI_EB-Team-20230131-MKP_f00_m13_Slot2-3_1_3993.16424.1229.2	2	2	1	9.86	0.59	7.15	9.27	73.6	7	1	1	6150	M25m	Hydrogen	20	(A)	11	EYLCQmKGLTF	(F)	11		YLEcIERITF	E Y|L/C/Q/m K-G L|T\F	45.5	5	3	5	2	1	unbiased	Carbamidomethylation	C:Carbamidomethylation,m:Oxidized methionine	56.729362	0.991756	703.3333	1389.654	16.0046	6.9	2.9	6.1	5206.1	nuORFdb_human	ENST00000428402.6_1_2:175087868-175094150:-	ENST00000428402.6_1_2:175087868-175094150:-
C3L-02656_CPTAC_CM_HLAI-W632_BI_20230202_m10	E_C3L-02656_CPTAC_CM_HLAI-W632_BI_EB-Team-20230131-MKP_f00_m12_Slot2-1_1_3976.19618.1353.2	2	1	1	8.52	1.98	8.32	6.54	61.9	7	0	0	8290		Hydrogen	2	(M)	9	EYNNIFHTF	(T)	9		REGHALGGGMEA	E/Y/N/N/I|F/H T\F	77.8	7	2	6	1	0	y-ion bias			67.760147	0.913456	592.7713	1184.537	-0.0024	-2	-2.9	5.24	5604.2	nuORFdb_human	ENST00000545363.6_1_12:9808558-9809281:+	ENST00000545363.6_1_12:9808558-9809281:+|ENST00000633848.1_1_12:9808558-9809555:+
C3L-02656_CPTAC_CM_HLAI-W632_BI_20230202_m11	E_C3L-02656_CPTAC_CM_HLAI-W632_BI_EB-Team-20230131-MKP_f00_m13_Slot2-1_1_3989.19435.1360.2	2	1	1	13.05	5.2	8.73	7.84	79.8	7	0	0	11400		Hydrogen	2	(M)	9	EYNNIFHTF	(T)	9		REGHALGGGMEA	E Y/N|N|I|F/H-T\F	77.8	7	4	5	3	1	dual b/y bias			67.120659	0.90871	592.7738	1184.537	0.0036	3.1	-0.3	5.24	5604.2	nuORFdb_human	ENST00000545363.6_1_12:9808558-9809281:+	ENST00000545363.6_1_12:9808558-9809281:+|ENST00000633848.1_1_12:9808558-9809555:+
C3L-04522_CPTAC_CM_HLAI-W632_BI_20230202_m10	E_C3L-04522_CPTAC_CM_HLAI-W632_BI_EB-Team-20230131-MKP_f00_m12_Slot2-3_1_3980.19342.1350.2	2	1	1	11.64	4.71	8.68	6.92	71.9	8	0	0	17300		Hydrogen	2	(M)	9	EYNNIFHTF	(T)	9		REGHALGGGMEA	E/Y/N/N/I|F/H/T\F	100	9	2	7	1	0	y-ion bias			66.81041	0.915069	592.7747	1184.537	0.0056	4.7	1.8	5.24	5604.2	nuORFdb_human	ENST00000545363.6_1_12:9808558-9809281:+	ENST00000545363.6_1_12:9808558-9809281:+|ENST00000633848.1_1_12:9808558-9809555:+
C3L-04531_CPTAC_CM_HLAI-W632_BI_20230202_m10	E_C3L-04531_CPTAC_CM_HLAI-W632_BI_EB-Team-20230131-MKP_f00_m12_Slot2-5_1_3984.19328.1345.2	2	2	1	11.37	5.42	8.31	5.95	79.2	7	0	0	12700		Hydrogen	2	(M)	9	EYNNIFHTF	(T)	9		REGHALGGGMEA	E/Y/N/N|I|F/H-T-F	100	9	2	6	2	2	y-ion bias			66.758568	0.91857	592.7744	1184.537	0.0036	3.1	-0.1	5.24	5604.2	nuORFdb_human	ENST00000545363.6_1_12:9808558-9809281:+	ENST00000545363.6_1_12:9808558-9809281:+|ENST00000633848.1_1_12:9808558-9809555:+
C3L-04531_CPTAC_CM_HLAI-W632_BI_20230202_m11	E_C3L-04531_CPTAC_CM_HLAI-W632_BI_EB-Team-20230131-MKP_f00_m13_Slot2-5_1_3997.19328.1361.2	2	2	1	10.42	5.14	7.81	5.28	74.6	7	0	0	12700		Hydrogen	2	(M)	9	EYNNIFHTF	(T)	9		REGHALGGGMEA	E Y/N/N|I|F/H-T-F	77.8	7	2	5	2	2	y-ion bias			66.772827	0.908568	592.7761	1184.537	0.0076	6.4	3.1	5.24	5604.2	nuORFdb_human	ENST00000545363.6_1_12:9808558-9809281:+	ENST00000545363.6_1_12:9808558-9809281:+|ENST00000633848.1_1_12:9808558-9809555:+
C3L-02656_CPTAC_CM_HLAI-W632_BI_20230202_m10	E_C3L-02656_CPTAC_CM_HLAI-W632_BI_EB-Team-20230131-MKP_f00_m12_Slot2-1_1_3976.19486.1385.2	2	3	1	10.55	6.24	5.45	4.32	82.5	6	1	1	25800		Hydrogen	19	(A)	9	EYPELRGVF	(-)	9		EYPRKNRm	E/Y|P/E/L/R G V-F	66.7	6	1	5	1	1	y-ion bias			67.304558	0.89315	555.2861	1109.563	0.0021	1.9	1	4.53	2951.4	smORF_v4|nuORFdb_human	GEMIN6_2:39005337-39005419:+	GEMIN6_2:39005337-39005419:+|ENST00000409011.5_2_2:39005336-39005417:+	GEMIN6	uORF	2:39005337-39005419:+	2
C3L-02656_CPTAC_CM_HLAI-W632_BI_20230202_m11	E_C3L-02656_CPTAC_CM_HLAI-W632_BI_EB-Team-20230131-MKP_f00_m13_Slot2-1_1_3989.19303.1383.2	2	2	1	10.44	6.39	4.05	4.05	87.3	6	1	1	12200		Hydrogen	19	(A)	9	EYPELRGVF	(-)	9		GAIPQGKFYE	E/Y|P/E/L/R G V\F	66.7	6	2	5	1	0	y-ion bias			66.665054	0.894334	555.2877	1109.563	0.0061	5.5	2.1	4.53	2951.4	smORF_v4|nuORFdb_human	GEMIN6_2:39005337-39005419:+	GEMIN6_2:39005337-39005419:+|ENST00000409011.5_2_2:39005336-39005417:+	GEMIN6	uORF	2:39005337-39005419:+	2
C3L-04531_CPTAC_CM_HLAI-W632_BI_20230202_m10	E_C3L-04531_CPTAC_CM_HLAI-W632_BI_EB-Team-20230131-MKP_f00_m12_Slot2-5_1_3984.19212.1413.2	2	2	1	13.53	6.63	7.91	6.9	81.3	6	1	1	15900		Hydrogen	19	(A)	9	EYPELRGVF	(-)	9		YERDPGLLF	E/Y|P/E|L/R G V\F	66.7	6	3	5	2	0	unbiased			66.358147	0.87527	555.2866	1109.563	0.0041	3.7	0.5	4.53	2951.4	smORF_v4|nuORFdb_human	GEMIN6_2:39005337-39005419:+	GEMIN6_2:39005337-39005419:+|ENST00000409011.5_2_2:39005336-39005417:+	GEMIN6	uORF	2:39005337-39005419:+	2
C3L-04531_CPTAC_CM_HLAI-W632_BI_20230202_m11	E_C3L-04531_CPTAC_CM_HLAI-W632_BI_EB-Team-20230131-MKP_f00_m13_Slot2-5_1_3997.19206.1387.2	2	3	1	11.63	5.21	7	6.42	86.4	6	1	1	15600		Hydrogen	19	(A)	9	EYPELRGVF	(-)	9		EYPFRVGEL	E/Y|P/E/L/R G V\F	66.7	6	2	5	1	0	y-ion bias			66.351753	0.89174	555.286	1109.563	0.0021	1.9	-1.4	4.53	2951.4	smORF_v4|nuORFdb_human	GEMIN6_2:39005337-39005419:+	GEMIN6_2:39005337-39005419:+|ENST00000409011.5_2_2:39005336-39005417:+	GEMIN6	uORF	2:39005337-39005419:+	2
C3L-02656_CPTAC_CM_HLAI-W632_BI_20230202_m10	E_C3L-02656_CPTAC_CM_HLAI-W632_BI_EB-Team-20230131-MKP_f00_m12_Slot2-1_1_3976.23879.1365.2	2	1	1	8.48		8.48	8.48	64.5	7	1	1	7620		Hydrogen	16	(K)	9	EYTSIFIKF	(I)	9			E Y|T/S/I/F|I/K-F	77.8	7	2	6	2	1	y-ion bias			82.478081	0.905773	574.3062	1147.603	0.0013	1.2	0.3	6.1	5508.5	nuORFdb_human	ENST00000393766.6_1_4:166259844-166261421:+	ENST00000393766.6_1_4:166259844-166261421:+
C3L-04531_CPTAC_CM_HLAI-W632_BI_20230202_m11	E_C3L-04531_CPTAC_CM_HLAI-W632_BI_EB-Team-20230131-MKP_f00_m13_Slot2-5_1_3997.14191.325.1	1	1	1	10.97	3.88	5.66	7.09	73.6	7	0	0	1380		Hydrogen	6	(W)	9	EYVETTEEL	(-)	9		YEEVTTELE	E Y/V|E|T|T\E\E\L	77.8	7	6	4	3	0	dual b/y bias			49.029499	1.534644	1112.5023	1112.499	0.0006	0.6	-2.7	3.58	1777.9	nuORFdb_human	ENST00000613314.1_1_5:140810189-140810231:+	ENST00000613314.1_1_5:140810189-140810231:+
C3L-04531_CPTAC_CM_HLAI-W632_BI_20230202_m10	E_C3L-04531_CPTAC_CM_HLAI-W632_BI_EB-Team-20230131-MKP_f00_m12_Slot2-5_1_3984.20665.1359.2	2	2	1	15.95	7.99	12.83	7.96	92.2	8	0	0	19000	C90c	Hydrogen	84	(M)	9	FADFSPcPL	(-)	9		FGEFSPEnTS	F/A/D|F|S|P|c|P-L	100	9	5	7	5	1	dual b/y bias		c:Cysteinylation	71.374878	0.909815	558.233	1053.471	61.9877	4.6	1.4	3.8	9905.3	nuORFdb_human	ENST00000349155.6_3_12:115121219-115121498:-	ENST00000349155.6_3_12:115121219-115121498:-
C3L-04531_CPTAC_CM_HLAI-W632_BI_20230202_m11	E_C3L-04531_CPTAC_CM_HLAI-W632_BI_EB-Team-20230131-MKP_f00_m13_Slot2-5_1_3997.20648.1378.2	2	2	1	13.05	3.49	10.83	9.56	84	8	0	0	13200	C90c	Hydrogen	84	(M)	9	FADFSPcPL	(-)	9		FGEFSPEnTS	F/A|D|F/S|P/c|P-L	100	9	4	7	4	1	dual b/y bias		c:Cysteinylation	71.332779	0.897526	558.2328	1053.471	61.9877	4.6	1.3	3.8	9905.3	nuORFdb_human	ENST00000349155.6_3_12:115121219-115121498:-	ENST00000349155.6_3_12:115121219-115121498:-
C3L-04524_CPTAC_CM_HLAI-W632_BI_20230202_m10	E_C3L-04524_CPTAC_CM_HLAI-W632_BI_EB-Team-20230131-MKP_f00_m12_Slot2-4_1_3982.13300.1448.2	2	1	1	8.95	7.75	2.26	1.2	63.2	5	1	1	6670		Hydrogen	43	(V)	9	FAFGRGQSL	(L)	9		FAFGSGLRGA	F/A|F|G/R G Q S\L	55.6	5	3	4	2	0	unbiased			45.948887	0.853123	491.7586	982.51	0.0002	0.2	-2.7	9.75	5836.8	nuORFdb_human	ENST00000575379.1_1_17:7358950-7359124:+	ENST00000575379.1_1_17:7358950-7359124:+
C3L-04524_CPTAC_CM_HLAI-W632_BI_20230202_m11	E_C3L-04524_CPTAC_CM_HLAI-W632_BI_EB-Team-20230131-MKP_f00_m13_Slot2-4_1_3995.13234.1458.2	2	1	1	8.22	5.85	2.24	2.38	67.2	5	1	1	6100		Hydrogen	43	(V)	9	FAFGRGQSL	(L)	9		FAEIMMKI	F/A|F/G R\G Q S\L	44.4	4	3	3	1	0	unbiased			45.709755	0.846156	491.7599	982.51	0.0022	2.3	-1.3	9.75	5836.8	nuORFdb_human	ENST00000575379.1_1_17:7358950-7359124:+	ENST00000575379.1_1_17:7358950-7359124:+
C3L-04531_CPTAC_CM_HLAI-W632_BI_20230202_m10	E_C3L-04531_CPTAC_CM_HLAI-W632_BI_EB-Team-20230131-MKP_f00_m12_Slot2-5_1_3984.13323.1441.2	2	2	1	16.84	9.84	7.09	7	94	8	1	1	41100		Hydrogen	43	(V)	9	FAFGRGQSL	(L)	9		FASRCTKL	F/A/F|G/R\G\Q-S\L	100	9	4	4	1	1	unbiased			46.02256	0.85728	491.761	982.51	0.0042	4.3	1.1	9.75	5836.8	nuORFdb_human	ENST00000575379.1_1_17:7358950-7359124:+	ENST00000575379.1_1_17:7358950-7359124:+
C3L-04531_CPTAC_CM_HLAI-W632_BI_20230202_m11	E_C3L-04531_CPTAC_CM_HLAI-W632_BI_EB-Team-20230131-MKP_f00_m13_Slot2-5_1_3997.13279.1449.2	2	2	1	10	8.11	4.06	1.89	85.3	5	1	1	20100		Hydrogen	43	(V)	9	FAFGRGQSL	(L)	9		FAFPQYPI	F/A|F|G R G Q-S\L	55.6	5	3	3	2	1	unbiased			45.878189	0.852326	491.7607	982.51	0.0042	4.3	1	9.75	5836.8	nuORFdb_human	ENST00000575379.1_1_17:7358950-7359124:+	ENST00000575379.1_1_17:7358950-7359124:+
C3L-04518_CPTAC_CM_HLAI-W632_BI_20230202_m11	E_C3L-04518_CPTAC_CM_HLAI-W632_BI_EB-Team-20230131-MKP_f00_m13_Slot2-2_1_3991.25746.323.1	1	1	1	9.56	5.88	1.77	3.68	73	6	0	1	4020		Hydrogen	11	(T)	8	FFGIQLLK	(T)	8		FLGFQILK	F F/G\I|Q|L\L\K	75	6	5	3	2	0	unbiased			88.928917	1.535557	965.5872	965.582	0.0051	5.3	0.8	8.75	4463.4	nuORFdb_human	ENST00000562439.5_1_16:57238447-57238567:+	ENST00000562439.5_1_16:57238447-57238567:+
C3L-02656_CPTAC_CM_HLAI-W632_BI_20230202_m10	E_C3L-02656_CPTAC_CM_HLAI-W632_BI_EB-Team-20230131-MKP_f00_m12_Slot2-1_1_3976.22331.1618.3	3	3	1	9.81	4.66	5.85	5.15	68.4	6	1	1	13400		Hydrogen	26	(V)	10	FFHDPLTLKF	(I)	10		LAQLnESLTKF	F/F H D\P\L|T L/K\F	50	5	4	3	1	0	unbiased			77.131302	0.7431	422.2292	1264.672	0	0	-0.9	6.74	4747.6	nuORFdb_human	ENST00000367210.2_2_1:203771721-203771835:+	ENST00000367210.2_2_1:203771721-203771835:+|ENST00000367214.5_2_1:203770728-203771838:+
C3L-02656_CPTAC_CM_HLAI-W632_BI_20230202_m11	E_C3L-02656_CPTAC_CM_HLAI-W632_BI_EB-Team-20230131-MKP_f00_m13_Slot2-1_1_3989.22093.1602.3	3	3	1	12.45	6.04	9.46	6.41	79.8	6	1	1	11900		Hydrogen	26	(V)	10	FFHDPLTLKF	(I)	10		VHmYLPTKLF	F/F H\D|P\L|T L/K F	40	4	4	4	2	0	unbiased			76.301498	0.753655	422.2305	1264.672	0.003	2.4	-1	6.74	4747.6	nuORFdb_human	ENST00000367210.2_2_1:203771721-203771835:+	ENST00000367210.2_2_1:203771721-203771835:+|ENST00000367214.5_2_1:203770728-203771838:+
C3L-04522_CPTAC_CM_HLAI-W632_BI_20230202_m10	E_C3L-04522_CPTAC_CM_HLAI-W632_BI_EB-Team-20230131-MKP_f00_m12_Slot2-3_1_3980.22035.1587.3	3	10	1	21.05	10.66	12.34	10.39	91	9	1	1	612000		Hydrogen	26	(V)	10	FFHDPLTLKF	(I)	10		VHmYLPTKLF	F/F/H\D|P|L|T\L|K\F	100	10	7	6	4	0	dual b/y bias			76.113068	0.763427	422.2303	1264.672	0.003	2.4	-0.5	6.74	4747.6	nuORFdb_human	ENST00000367210.2_2_1:203771721-203771835:+	ENST00000367210.2_2_1:203771721-203771835:+|ENST00000367214.5_2_1:203770728-203771838:+
C3L-04522_CPTAC_CM_HLAI-W632_BI_20230202_m11	E_C3L-04522_CPTAC_CM_HLAI-W632_BI_EB-Team-20230131-MKP_f00_m13_Slot2-3_1_3993.22003.1274.2	2	11	1	21.54	6.33	15.67	15.21	99	9	1	1	546000		Hydrogen	26	(V)	10	FFHDPLTLKF	(I)	10		VHmYLPTKLF	F/F/H|D|P\L|T|L|K\F	100	10	7	7	5	0	dual b/y bias			75.991371	0.963208	632.8435	1264.672	0.0083	6.5	2.5	6.74	4747.6	nuORFdb_human	ENST00000367210.2_2_1:203771721-203771835:+	ENST00000367210.2_2_1:203771721-203771835:+|ENST00000367214.5_2_1:203770728-203771838:+
C3L-02656_CPTAC_CM_HLAI-W632_BI_20230202_m10	E_C3L-02656_CPTAC_CM_HLAI-W632_BI_EB-Team-20230131-MKP_f00_m12_Slot2-1_1_3976.24730.1238.2	2	8	1	14.04	10.81	4.25	3.22	89.9	6	1	2	598000		Hydrogen	12	(G)	10	FFITFSLEKK	(Y)	10		FFTIIVmLIF	F/F|I|T|F-S L E K-K	60	6	3	4	3	2	unbiased			85.419586	0.986146	630.3592	1259.703	0.0073	5.8	4.9	8.59	5972.9	nuORFdb_human	ENST00000256255.10_2_8:29921247-29921394:-	ENST00000256255.10_2_8:29921247-29921394:-
C3L-02656_CPTAC_CM_HLAI-W632_BI_20230202_m11	E_C3L-02656_CPTAC_CM_HLAI-W632_BI_EB-Team-20230131-MKP_f00_m13_Slot2-1_1_3989.24543.1241.2	2	9	1	14.11	9.78	5.44	4.33	89.1	6	1	2	1440000		Hydrogen	12	(G)	10	FFITFSLEKK	(Y)	10		FFTIIVmLIF	F/F|I|T|F-S L E K-K	60	6	3	4	3	2	unbiased			84.761864	0.984151	630.3593	1259.703	0.0073	5.8	2.4	8.59	5972.9	nuORFdb_human	ENST00000256255.10_2_8:29921247-29921394:-	ENST00000256255.10_2_8:29921247-29921394:-
C3L-04518_CPTAC_CM_HLAI-W632_BI_20230202_m10	E_C3L-04518_CPTAC_CM_HLAI-W632_BI_EB-Team-20230131-MKP_f00_m12_Slot2-2_1_3978.24521.1238.2	2	6	1	13.73	9.24	5.27	4.49	87.5	6	1	2	915000		Hydrogen	12	(G)	10	FFITFSLEKK	(Y)	10		FFTIIVmLIF	F/F|I|T|F-S L E K-K	60	6	3	4	3	2	unbiased			84.698135	0.986238	630.3581	1259.703	0.0053	4.2	1.3	8.59	5972.9	nuORFdb_human	ENST00000256255.10_2_8:29921247-29921394:-	ENST00000256255.10_2_8:29921247-29921394:-
C3L-04518_CPTAC_CM_HLAI-W632_BI_20230202_m11	E_C3L-04518_CPTAC_CM_HLAI-W632_BI_EB-Team-20230131-MKP_f00_m13_Slot2-2_1_3991.24334.1239.2	2	8	1	14.14	9.31	4.9	4.83	89.9	6	1	2	1320000		Hydrogen	12	(G)	10	FFITFSLEKK	(Y)	10		FFLEKKYLTA	F/F|I|T|F-S L E K-K	60	6	3	4	3	2	unbiased			84.0541	0.98522	630.3598	1259.703	0.0093	7.4	2.9	8.59	5972.9	nuORFdb_human	ENST00000256255.10_2_8:29921247-29921394:-	ENST00000256255.10_2_8:29921247-29921394:-
C3L-04522_CPTAC_CM_HLAI-W632_BI_20230202_m10	E_C3L-04522_CPTAC_CM_HLAI-W632_BI_EB-Team-20230131-MKP_f00_m12_Slot2-3_1_3980.24499.1227.2	2	4	1	13.42	9.61	4.39	3.8	88.9	6	1	2	340000		Hydrogen	12	(G)	10	FFITFSLEKK	(Y)	10		FFTIIVmLIF	F/F|I|T|F-S L E K-K	60	6	3	4	3	2	unbiased			84.623581	0.992606	630.3592	1259.703	0.0073	5.8	2.9	8.59	5972.9	nuORFdb_human	ENST00000256255.10_2_8:29921247-29921394:-	ENST00000256255.10_2_8:29921247-29921394:-
C3L-04522_CPTAC_CM_HLAI-W632_BI_20230202_m11	E_C3L-04522_CPTAC_CM_HLAI-W632_BI_EB-Team-20230131-MKP_f00_m13_Slot2-3_1_3993.24455.1234.2	2	4	1	13.6	9.29	4.91	4.31	88.7	6	1	2	387000		Hydrogen	12	(G)	10	FFITFSLEKK	(Y)	10		FFTIIVmLIF	F/F|I|T|F-S L E K-K	60	6	3	4	3	2	unbiased			84.462776	0.988546	630.3597	1259.703	0.0093	7.4	3.4	8.59	5972.9	nuORFdb_human	ENST00000256255.10_2_8:29921247-29921394:-	ENST00000256255.10_2_8:29921247-29921394:-
C3L-04524_CPTAC_CM_HLAI-W632_BI_20230202_m10	E_C3L-04524_CPTAC_CM_HLAI-W632_BI_EB-Team-20230131-MKP_f00_m12_Slot2-4_1_3982.24477.1237.2	2	4	1	13.38	9.52	4.98	3.87	88.6	6	1	2	319000		Hydrogen	12	(G)	10	FFITFSLEKK	(Y)	10		FFTIIVmLIF	F/F|I|T|F-S L E K-K	60	6	3	4	3	2	unbiased			84.547188	0.986745	630.3591	1259.703	0.0073	5.8	2.9	8.59	5972.9	nuORFdb_human	ENST00000256255.10_2_8:29921247-29921394:-	ENST00000256255.10_2_8:29921247-29921394:-
C3L-04524_CPTAC_CM_HLAI-W632_BI_20230202_m11	E_C3L-04524_CPTAC_CM_HLAI-W632_BI_EB-Team-20230131-MKP_f00_m13_Slot2-4_1_3995.24455.1243.2	2	6	1	13.19	9.24	4.48	3.95	88.7	6	1	2	477000		Hydrogen	12	(G)	10	FFITFSLEKK	(Y)	10		FFTIIVmLIF	F/F|I|T|F-S L E K-K	60	6	3	4	3	2	unbiased			84.459229	0.983077	630.3595	1259.703	0.0093	7.4	3.8	8.59	5972.9	nuORFdb_human	ENST00000256255.10_2_8:29921247-29921394:-	ENST00000256255.10_2_8:29921247-29921394:-
C3L-04531_CPTAC_CM_HLAI-W632_BI_20230202_m10	E_C3L-04531_CPTAC_CM_HLAI-W632_BI_EB-Team-20230131-MKP_f00_m12_Slot2-5_1_3984.24499.1227.2	2	4	1	13.55	9.81	4.23	3.73	90	5	1	2	438000		Hydrogen	12	(G)	10	FFITFSLEKK	(Y)	10		FFTIIVmLIF	F/F|I|T|F-S L E K K	50	5	3	4	3	1	unbiased			84.612137	0.992962	630.3599	1259.703	0.0093	7.4	4.2	8.59	5972.9	nuORFdb_human	ENST00000256255.10_2_8:29921247-29921394:-	ENST00000256255.10_2_8:29921247-29921394:-
C3L-04518_CPTAC_CM_HLAI-W632_BI_20230202_m10	E_C3L-04518_CPTAC_CM_HLAI-W632_BI_EB-Team-20230131-MKP_f00_m12_Slot2-2_1_3978.28845.267.1	1	1	1	9.31	5.61	4.9	3.71	85.2	5	0	0	9040		Hydrogen	17	(F)	9	FFLSLIDPP	(L)	9		FFLSIPIPn	F F\L\S\L\I\D P P	44.4	4	5	0	0	0	b-ion bias			99.631996	1.567695	1048.5729	1048.571	-0.0014	-1.3	-4.2	3.8	4550.3	nuORFdb_human	ENST00000370598.5_1_6:69345622-69345742:+	ENST00000370598.5_1_6:69345622-69345742:+
C3L-04518_CPTAC_CM_HLAI-W632_BI_20230202_m10	E_C3L-04518_CPTAC_CM_HLAI-W632_BI_EB-Team-20230131-MKP_f00_m12_Slot2-2_1_3978.26222.369.1	1	1	1	13.55	6.92	7.87	6.63	87.8	6	0	1	2710		Hydrogen	56	(I)	8	FFTAVILK	(T)	8		FFIASLKL	F/F|T|A|V|I\L K	75	6	5	5	4	0	dual b/y bias			90.573105	1.509261	938.5749	938.571	0.004	4.3	1.4	8.75	7344.6	nuORFdb_human	ENST00000379066.5_1_2:37543718-37543916:-	ENST00000379066.5_1_2:37543718-37543916:-
C3L-04518_CPTAC_CM_HLAI-W632_BI_20230202_m11	E_C3L-04518_CPTAC_CM_HLAI-W632_BI_EB-Team-20230131-MKP_f00_m13_Slot2-2_1_3991.26121.371.1	1	1	1	13	6.79	6.22	6.22	80.9	6	0	1	3520		Hydrogen	56	(I)	8	FFTAVILK	(T)	8		SIHEVILK	F F|T|A|V|I\L\K	75	6	6	4	4	0	dual b/y bias			90.223961	1.507879	938.5736	938.571	0.003	3.2	-1.3	8.75	7344.6	nuORFdb_human	ENST00000379066.5_1_2:37543718-37543916:-	ENST00000379066.5_1_2:37543718-37543916:-
C3L-04518_CPTAC_CM_HLAI-W632_BI_20230202_m10	E_C3L-04518_CPTAC_CM_HLAI-W632_BI_EB-Team-20230131-MKP_f00_m12_Slot2-2_1_3978.9255.1482.2	2	2	1	11.69	8.19	6.63	3.5	69.4	6	1	2	24100	M29m	Hydrogen	23	(A)	8	FGGKMVmK	(K)	8		FGGRTTmK	F/G/G K|M\V|m\K	75	6	4	4	2	0	unbiased		m:Oxidized methionine	31.97278	0.83122	457.2373	897.468	15.9982	3.6	0.7	10	5614.5	nuORFdb_human	ENST00000361763.8_1_11:118175656-118183365:+	ENST00000361763.8_1_11:118175656-118183365:+
C3L-04518_CPTAC_CM_HLAI-W632_BI_20230202_m11	E_C3L-04518_CPTAC_CM_HLAI-W632_BI_EB-Team-20230131-MKP_f00_m13_Slot2-2_1_3991.9026.1475.2	2	2	1	11.86	4.98	8.01	6.88	76.1	7	1	2	23900	M29m	Hydrogen	23	(A)	8	FGGKMVmK	(K)	8		FGGRTTmK	F/G/G/K/M\V|m\K	100	8	3	5	1	0	unbiased		m:Oxidized methionine	31.184425	0.835497	457.2372	897.468	15.9982	3.6	-0.9	10	5614.5	nuORFdb_human	ENST00000361763.8_1_11:118175656-118183365:+	ENST00000361763.8_1_11:118175656-118183365:+
C3L-04531_CPTAC_CM_HLAI-W632_BI_20230202_m10	E_C3L-04531_CPTAC_CM_HLAI-W632_BI_EB-Team-20230131-MKP_f00_m12_Slot2-5_1_3984.9687.1402.2	2	3	1	11.19	5.47	5.45	5.72	64	8	1	1	33800		Hydrogen	30	(A)	9	FGYSRHTPF	(-)	9		FGESLLSDML	F/G/Y/S/R\H\T|P\F	100	9	4	5	1	0	unbiased			33.468483	0.882314	556.2726	1111.532	0.0068	6.1	2.9	8.75	4454.2	nuORFdb_human	ENST00000398073.6_1_12:58216891-58217005:-	ENST00000398073.6_1_12:58216891-58217005:-
C3L-04531_CPTAC_CM_HLAI-W632_BI_20230202_m11	E_C3L-04531_CPTAC_CM_HLAI-W632_BI_EB-Team-20230131-MKP_f00_m13_Slot2-5_1_3997.9668.1425.2	2	4	1	15.48	7.45	9.48	8.03	77	7	1	1	31400		Hydrogen	30	(A)	9	FGYSRHTPF	(-)	9		FGESLLSDML	F/G/Y/S R\H|T|P\F	77.8	7	4	5	2	0	unbiased			33.404919	0.867281	556.2731	1111.532	0.0068	6.1	2.8	8.75	4454.2	nuORFdb_human	ENST00000398073.6_1_12:58216891-58217005:-	ENST00000398073.6_1_12:58216891-58217005:-
C3L-04518_CPTAC_CM_HLAI-W632_BI_20230202_m10	E_C3L-04518_CPTAC_CM_HLAI-W632_BI_EB-Team-20230131-MKP_f00_m12_Slot2-2_1_3978.19043.1364.2	2	1	1	15.23	4.35	9.86	10.88	89.6	7	1	1	30400		Hydrogen	27	(F)	9	FHDPLTLKF	(I)	9		DGPGRnILKF	F/H|D|P L|T|L|K\F	77.8	7	6	6	5	0	dual b/y bias			65.776337	0.906305	559.3073	1117.604	0.0027	2.4	-0.5	6.74	4747.6	nuORFdb_human	ENST00000367210.2_2_1:203771721-203771835:+	ENST00000367210.2_2_1:203771721-203771835:+|ENST00000367214.5_2_1:203770728-203771838:+
C3L-04518_CPTAC_CM_HLAI-W632_BI_20230202_m11	E_C3L-04518_CPTAC_CM_HLAI-W632_BI_EB-Team-20230131-MKP_f00_m13_Slot2-2_1_3991.18889.1369.2	2	1	1	13.07	1.35	8.46	11.72	83.1	6	1	1	21400		Hydrogen	27	(F)	9	FHDPLTLKF	(I)	9		FFHDPLTLK	F/H|D|P L|T|L|K F	55.6	5	5	6	5	0	dual b/y bias			65.245941	0.903491	559.3077	1117.604	0.0047	4.2	-0.3	6.74	4747.6	nuORFdb_human	ENST00000367210.2_2_1:203771721-203771835:+	ENST00000367210.2_2_1:203771721-203771835:+|ENST00000367214.5_2_1:203770728-203771838:+
C3L-04524_CPTAC_CM_HLAI-W632_BI_20230202_m10	E_C3L-04524_CPTAC_CM_HLAI-W632_BI_EB-Team-20230131-MKP_f00_m12_Slot2-4_1_3982.19069.1363.2	2	1	1	15.71	3.91	9.44	11.81	89.4	7	1	1	13200		Hydrogen	27	(F)	9	FHDPLTLKF	(I)	9		DGPGRnILKF	F/H|D|P L|T|L|K\F	77.8	7	6	6	5	0	dual b/y bias			65.868919	0.907075	559.3089	1117.604	0.0067	6	3.1	6.74	4747.6	nuORFdb_human	ENST00000367210.2_2_1:203771721-203771835:+	ENST00000367210.2_2_1:203771721-203771835:+|ENST00000367214.5_2_1:203770728-203771838:+
C3L-04524_CPTAC_CM_HLAI-W632_BI_20230202_m11	E_C3L-04524_CPTAC_CM_HLAI-W632_BI_EB-Team-20230131-MKP_f00_m13_Slot2-4_1_3995.19001.1375.2	2	1	1	11.94	0.88	7.41	11.06	79.6	6	1	1	10300		Hydrogen	27	(F)	9	FHDPLTLKF	(I)	9		FFHDPLTLK	F/H|D|P L|T|L|K F	55.6	5	5	6	5	0	dual b/y bias			65.625534	0.899543	559.3099	1117.604	0.0087	7.8	4.2	6.74	4747.6	nuORFdb_human	ENST00000367210.2_2_1:203771721-203771835:+	ENST00000367210.2_2_1:203771721-203771835:+|ENST00000367214.5_2_1:203770728-203771838:+
C3L-04518_CPTAC_CM_HLAI-W632_BI_20230202_m10	E_C3L-04518_CPTAC_CM_HLAI-W632_BI_EB-Team-20230131-MKP_f00_m12_Slot2-2_1_3978.23018.1230.2	2	1	1	13.01	9.87	2.6	3.15	81.6	7	0	0	7470		Hydrogen	31	(M)	11	FHFQDQQILTL	(F)	11		NMIMAESPGLITI	F H\F-Q\D\Q Q|I|L|T\L	63.6	7	7	3	3	1	b-ion bias			79.505219	0.990837	695.3644	1389.716	0.0046	3.3	0.4	5.08	5817.6	nuORFdb_human	ENST00000524634.5_1_2:228190068-228197215:+	ENST00000524634.5_1_2:228190068-228197215:+
C3L-04518_CPTAC_CM_HLAI-W632_BI_20230202_m11	E_C3L-04518_CPTAC_CM_HLAI-W632_BI_EB-Team-20230131-MKP_f00_m13_Slot2-2_1_3991.22906.1240.2	2	1	1	14.58	10.41	4.17	4.17	85.9	7	0	0	6920		Hydrogen	31	(M)	11	FHFQDQQILTL	(F)	11		MSPSGRLCLLTI	F H F\Q\D Q\Q\I|L|T\L	54.5	6	7	2	2	0	b-ion bias			79.122391	0.984908	695.3647	1389.716	0.0066	4.7	0.2	5.08	5817.6	nuORFdb_human	ENST00000524634.5_1_2:228190068-228197215:+	ENST00000524634.5_1_2:228190068-228197215:+
C3L-04524_CPTAC_CM_HLAI-W632_BI_20230202_m10	E_C3L-04524_CPTAC_CM_HLAI-W632_BI_EB-Team-20230131-MKP_f00_m12_Slot2-4_1_3982.23021.1231.2	2	1	1	12.21	10.91	0.72	1.31	81.9	6	0	0	4040		Hydrogen	31	(M)	11	FHFQDQQILTL	(F)	11		MSPSGRLCLLTI	F H F Q\D Q\Q\I|L|T\L	45.5	5	6	2	2	0	b-ion bias			79.519974	0.990174	695.3621	1389.716	0.0006	0.4	-2.5	5.08	5817.6	nuORFdb_human	ENST00000524634.5_1_2:228190068-228197215:+	ENST00000524634.5_1_2:228190068-228197215:+
C3L-04524_CPTAC_CM_HLAI-W632_BI_20230202_m11	E_C3L-04524_CPTAC_CM_HLAI-W632_BI_EB-Team-20230131-MKP_f00_m13_Slot2-4_1_3995.23000.1240.2	2	1	1	9.86	7.39	2.46	2.46	75	5	0	0	5240		Hydrogen	31	(M)	11	FHFQDQQILTL	(F)	11		NMIMAESPGLITI	F H F Q D Q\Q\I|L|T\L	45.5	5	5	2	2	0	b-ion bias			79.436081	0.984846	695.3628	1389.716	0.0026	1.9	-1.7	5.08	5817.6	nuORFdb_human	ENST00000524634.5_1_2:228190068-228197215:+	ENST00000524634.5_1_2:228190068-228197215:+
C3L-04518_CPTAC_CM_HLAI-W632_BI_20230202_m10	E_C3L-04518_CPTAC_CM_HLAI-W632_BI_EB-Team-20230131-MKP_f00_m12_Slot2-2_1_3978.17728.1275.2	2	4	1	13.38	8.45	7.1	4.93	85.6	8	1	2	37400		Hydrogen	4	(S)	9	FILLWKSPK	(A)	9		FIILRASLAQ	F/I|L|L/W|K|S-P\K	100	9	5	6	4	1	dual b/y bias			61.235535	0.962516	566.3505	1131.693	0.0022	2	-0.9	10	2636.3	nuORFdb_human	ENST00000301998.4_1_2:62449407-62449476:+	ENST00000301998.4_1_2:62449407-62449476:+
C3L-04518_CPTAC_CM_HLAI-W632_BI_20230202_m11	E_C3L-04518_CPTAC_CM_HLAI-W632_BI_EB-Team-20230131-MKP_f00_m13_Slot2-2_1_3991.17574.1275.2	2	4	1	16.4	10.88	7.07	5.53	94.5	7	1	2	35500		Hydrogen	4	(S)	9	FILLWKSPK	(A)	9		FIILRASLAQ	F/I|L|L|W/K/S/P K	77.8	7	3	7	3	0	dual b/y bias			60.70628	0.962782	566.3522	1131.693	0.0042	3.8	-0.7	10	2636.3	nuORFdb_human	ENST00000301998.4_1_2:62449407-62449476:+	ENST00000301998.4_1_2:62449407-62449476:+
C3L-02656_CPTAC_CM_HLAI-W632_BI_20230202_m11	E_C3L-02656_CPTAC_CM_HLAI-W632_BI_EB-Team-20230131-MKP_f00_m13_Slot2-1_1_3989.25983.383.1	1	1	1	10.29	8.04	4.75	2.25	70.5	7	0	0	1550		Hydrogen	6	(S)	9	FLADLSPIY	(L)	9		LVISmSPIY	F L/A\D\L|S|P\I\Y	77.8	7	6	3	2	0	b-ion bias			89.736641	1.501083	1038.5524	1038.551	-0.0006	-0.6	-4	3.8	6273.2	nuORFdb_human	ENST00000434116.6_1_15:65904242-65904413:+	ENST00000434116.6_1_15:65904242-65904413:+
C3L-02656_CPTAC_CM_HLAI-W632_BI_20230202_m10	E_C3L-02656_CPTAC_CM_HLAI-W632_BI_EB-Team-20230131-MKP_f00_m12_Slot2-1_1_3976.22904.1296.2	2	1	1	13.84	2.98	9.88	10.87	79.9	7	1	1	14400		Hydrogen	3	(V)	11	FLAFLSREMAA	(V)	11		ALFFPGLFALC	F L|A|F|L|S R E\M\A\A	54.5	6	7	4	4	0	dual b/y bias			79.109238	0.949684	628.3295	1255.65	0.0024	1.9	1	6	2324.8	smORF_v4|nuORFdb_human	BCLAF1_6:136610880-136610939:-	BCLAF1_6:136610880-136610939:-|ENST00000640069.1_1_6:136610882-136610939:-	BCLAF1	uORF	6:136610880-136610939:-	6
C3L-02656_CPTAC_CM_HLAI-W632_BI_20230202_m11	E_C3L-02656_CPTAC_CM_HLAI-W632_BI_EB-Team-20230131-MKP_f00_m13_Slot2-1_1_3989.22695.1283.2	2	2	1	15.42	6.53	7.42	8.89	85.6	8	1	1	24900		Hydrogen	3	(V)	11	FLAFLSREMAA	(V)	11		FIAFPKAVTMM	F L|A|F|L|S|R\E\M\A-A	81.8	9	8	5	5	1	dual b/y bias			78.380745	0.957746	628.3308	1255.65	0.0044	3.5	0.1	6	2324.8	smORF_v4|nuORFdb_human	BCLAF1_6:136610880-136610939:-	BCLAF1_6:136610880-136610939:-|ENST00000640069.1_1_6:136610882-136610939:-	BCLAF1	uORF	6:136610880-136610939:-	6
C3L-02656_CPTAC_CM_HLAI-W632_BI_20230202_m10	E_C3L-02656_CPTAC_CM_HLAI-W632_BI_EB-Team-20230131-MKP_f00_m12_Slot2-1_1_3976.19504.1309.2	2	2	1	19.22	8.36	8.64	10.86	93.4	9	1	1	14000	M11m	Hydrogen	3	(V)	11	FLAFLSREmAA	(V)	11		FIAFPKAVTmM	F L|A|F|L|S\R/E/m\A\A	81.8	9	7	6	4	0	dual b/y bias		m:Oxidized methionine	67.366676	0.941224	636.3282	1255.65	15.9984	2.7	1.8	6	2324.8	smORF_v4|nuORFdb_human	BCLAF1_6:136610880-136610939:-	BCLAF1_6:136610880-136610939:-|ENST00000640069.1_1_6:136610882-136610939:-	BCLAF1	uORF	6:136610880-136610939:-	6
C3L-02656_CPTAC_CM_HLAI-W632_BI_20230202_m11	E_C3L-02656_CPTAC_CM_HLAI-W632_BI_EB-Team-20230131-MKP_f00_m13_Slot2-1_1_3989.19263.1304.2	2	2	1	15.95	8.17	5.6	7.79	86.4	8	1	1	22900	M11m	Hydrogen	3	(V)	11	FLAFLSREmAA	(V)	11		FLFAIKPLcT	F/L|A|F|L|S R/E m\A-A	63.6	7	5	6	4	1	dual b/y bias		m:Oxidized methionine	66.526985	0.944104	636.3276	1255.65	15.9984	2.7	-0.7	6	2324.8	smORF_v4|nuORFdb_human	BCLAF1_6:136610880-136610939:-	BCLAF1_6:136610880-136610939:-|ENST00000640069.1_1_6:136610882-136610939:-	BCLAF1	uORF	6:136610880-136610939:-	6
C3L-02656_CPTAC_CM_HLAI-W632_BI_20230202_m10	E_C3L-02656_CPTAC_CM_HLAI-W632_BI_EB-Team-20230131-MKP_f00_m12_Slot2-1_1_3976.23821.585.1	1	1	1	14.55	5.65	7.31	8.9	82.7	8	0	0	3960		Hydrogen	20	(R)	9	FLALGGGSF	(L)	9		IFQINSF	F/L|A|L|G\G\G\S\F	100	9	7	4	3	0	dual b/y bias			82.277885	1.382913	868.4558	868.456	-0.0003	-0.4	-1.3	5.52	4667.3	nuORFdb_human	ENST00000394070.6_1_2:74056525-74057988:+	ENST00000394070.6_1_2:74056525-74057988:+
C3L-02656_CPTAC_CM_HLAI-W632_BI_20230202_m11	E_C3L-02656_CPTAC_CM_HLAI-W632_BI_EB-Team-20230131-MKP_f00_m13_Slot2-1_1_3989.23699.584.1	1	2	1	11.62	3.84	4.33	7.78	77.5	6	0	0	9990		Hydrogen	20	(R)	9	FLALGGGSF	(L)	9		IFLQNSF	F L|A|L|G G\G\S\F	55.6	5	6	3	3	0	dual b/y bias			81.847122	1.383799	868.4604	868.456	0.0037	4.2	0.8	5.52	4667.3	nuORFdb_human	ENST00000394070.6_1_2:74056525-74057988:+	ENST00000394070.6_1_2:74056525-74057988:+
C3L-02656_CPTAC_CM_HLAI-W632_BI_20230202_m11	E_C3L-02656_CPTAC_CM_HLAI-W632_BI_EB-Team-20230131-MKP_f00_m13_Slot2-1_1_3989.13001.1589.3	3	1	1	10.15	3.42	6.87	6.73	86.7	7	1	1	6980		Hydrogen	2	(M)	9	FLAPRIHQL	(-)	9		FLAFRTARI	F/L/A/P/R I-H/Q-L	77.8	7	0	5	0	2	y-ion bias			44.90419	0.762175	365.5554	1094.647	0.0035	3.2	-0.2	9.75	1225.5	nuORFdb_human	ENST00000550078.2_2_1:203798716-203798749:+	ENST00000550078.2_2_1:203798716-203798749:+
C3L-02656_CPTAC_CM_HLAI-W632_BI_20230202_m10	E_C3L-02656_CPTAC_CM_HLAI-W632_BI_EB-Team-20230131-MKP_f00_m12_Slot2-1_1_3976.14699.1464.2	2	1	1	8.97	7.66	1.35	1.31	72.1	5	1	1	13500		Hydrogen	27	(V)	9	FLDPATPRV	(R)	9		LFDPARPSL	F/L|D|P/A/T P R V	55.6	5	2	5	2	0	y-ion bias			50.773064	0.842784	508.2829	1015.557	0.0016	1.6	0.7	5.84	6962.9	nuORFdb_human	ENST00000407501.6_1_18:3449895-3450350:+	ENST00000407501.6_1_18:3449895-3450350:+|ENST00000405385.7_1_18:3449655-3456373:+|ENST00000343820.9_1_18:3449712-3450399:+
C3L-02656_CPTAC_CM_HLAI-W632_BI_20230202_m11	E_C3L-02656_CPTAC_CM_HLAI-W632_BI_EB-Team-20230131-MKP_f00_m13_Slot2-1_1_3989.14513.1458.2	2	1	1	11.09	8.66	1.95	2.43	87.8	6	1	1	16500		Hydrogen	27	(V)	9	FLDPATPRV	(R)	9		LFDPARPSL	F/L|D|P/A/T/P R V	66.7	6	2	6	2	0	y-ion bias			50.125011	0.84637	508.2844	1015.557	0.0036	3.6	0.2	5.84	6962.9	nuORFdb_human	ENST00000407501.6_1_18:3449895-3450350:+	ENST00000407501.6_1_18:3449895-3450350:+|ENST00000405385.7_1_18:3449655-3456373:+|ENST00000343820.9_1_18:3449712-3450399:+
C3L-02656_CPTAC_CM_HLAI-W632_BI_20230202_m10	E_C3L-02656_CPTAC_CM_HLAI-W632_BI_EB-Team-20230131-MKP_f00_m12_Slot2-1_1_3976.27338.1304.2	2	3	1	16.57	5.53	8.85	11.04	87.4	9	1	1	112000		Hydrogen	86	(E)	10	FLFQDFLRQA	(A)	10		LFFTMTVAARQ	F/L|F|Q|D\F|L|R\Q\A	100	10	8	6	5	0	dual b/y bias			94.424934	0.944667	642.8416	1284.674	0.0032	2.5	1.6	5.84	10788.2	nuORFdb_human	ENST00000229390.7_1_12:120901892-120907330:-	ENST00000229390.7_1_12:120901892-120907330:-
C3L-02656_CPTAC_CM_HLAI-W632_BI_20230202_m11	E_C3L-02656_CPTAC_CM_HLAI-W632_BI_EB-Team-20230131-MKP_f00_m13_Slot2-1_1_3989.27183.1301.2	2	3	1	20.71	7.59	8.99	13.12	95.9	9	1	1	85500		Hydrogen	86	(E)	10	FLFQDFLRQA	(A)	10		LFFTMTVAARQ	F/L|F|Q|D\F|L|R\Q\A	100	10	8	6	5	0	dual b/y bias			93.879913	0.946377	642.8416	1284.674	0.0032	2.5	-0.9	5.84	10788.2	nuORFdb_human	ENST00000229390.7_1_12:120901892-120907330:-	ENST00000229390.7_1_12:120901892-120907330:-
C3L-02656_CPTAC_CM_HLAI-W632_BI_20230202_m10	E_C3L-02656_CPTAC_CM_HLAI-W632_BI_EB-Team-20230131-MKP_f00_m12_Slot2-1_1_3976.21367.522.1	1	2	1	16.11	5.28	9.88	10.84	91.2	7	0	0	9110		Hydrogen	38	(Y)	9	FLFSDPATA	(S)	9		TQPAPnAPAT	F L|F|S/D|P\A\T\A	77.8	7	6	4	3	0	dual b/y bias			73.802177	1.419831	968.4699	968.472	-0.0024	-2.5	-3.4	3.8	8603.6	nuORFdb_human	ENST00000257663.3_1_7:77423607-77427674:-	ENST00000257663.3_1_7:77423607-77427674:-
C3L-02656_CPTAC_CM_HLAI-W632_BI_20230202_m11	E_C3L-02656_CPTAC_CM_HLAI-W632_BI_EB-Team-20230131-MKP_f00_m13_Slot2-1_1_3989.21225.524.1	1	2	1	16.81	4.73	10.97	12.08	92.9	7	0	0	26800		Hydrogen	38	(Y)	9	FLFSDPATA	(S)	9		AGVAHSSAPAT	F L|F|S|D|P\A\T\A	77.8	7	7	4	4	0	dual b/y bias			73.304588	1.418981	968.473	968.472	0.0006	0.6	-2.8	3.8	8603.6	nuORFdb_human	ENST00000257663.3_1_7:77423607-77427674:-	ENST00000257663.3_1_7:77423607-77427674:-
C3L-04518_CPTAC_CM_HLAI-W632_BI_20230202_m10	E_C3L-04518_CPTAC_CM_HLAI-W632_BI_EB-Team-20230131-MKP_f00_m12_Slot2-2_1_3978.20979.1487.2	2	1	1	11.1	9.36	0.16	1.74	93.7	5	0	1	80900	M27m	Hydrogen	22	(F)	8	FLIASmLK	(R)	8		LFInKGVF	F/L|I|A S m\L\K	62.5	5	4	3	2	0	unbiased		m:Oxidized methionine	72.460541	0.827775	469.7716	922.543	15.9937	-1.3	-4.2	8.75	4690.6	nuORFdb_human	ENST00000407004.7_2_19:10795581-10795701:+	ENST00000407004.7_2_19:10795581-10795701:+
C3L-02656_CPTAC_CM_HLAI-W632_BI_20230202_m10	E_C3L-02656_CPTAC_CM_HLAI-W632_BI_EB-Team-20230131-MKP_f00_m12_Slot2-1_1_3976.23847.1465.2	2	1	1	9.17	1.73	6.23	7.44	67.2	7	0	0	4720		Hydrogen	52	(L)	9	FLIIQTTGY	(Q)	9		DPDLQIKNI	F L\I|I|Q|T\T\G\Y	77.8	7	7	3	3	0	dual b/y bias			82.367638	0.842043	528.292	1055.577	-0.0005	-0.4	-1.3	5.52	9781.7	nuORFdb_human	ENST00000361804.4_1_10:112328768-112337656:+	ENST00000361804.4_1_10:112328768-112337656:+
C3L-02656_CPTAC_CM_HLAI-W632_BI_20230202_m10	E_C3L-02656_CPTAC_CM_HLAI-W632_BI_EB-Team-20230131-MKP_f00_m12_Slot2-1_1_3976.24950.1352.2	2	5	1	21.27	13.87	14.27	7.41	96.3	8	0	0	233000		Hydrogen	17	(D)	9	FLIQHLPLV	(-)	9		IFHLQLIPV	F/L|I/Q/H|L|P\L\V	100	9	5	6	3	0	dual b/y bias			86.179024	0.914223	540.3351	1079.661	0.0015	1.4	0.5	6.74	3038.5	nuORFdb_human	ENST00000430069.5_1_3:176771676-176782752:-	ENST00000430069.5_1_3:176771676-176782752:-|ENST00000424913.5_1_3:176771673-176816307:-
C3L-02656_CPTAC_CM_HLAI-W632_BI_20230202_m11	E_C3L-02656_CPTAC_CM_HLAI-W632_BI_EB-Team-20230131-MKP_f00_m13_Slot2-1_1_3989.24709.1364.2	2	3	1	19.64	14.25	13.11	5.39	92.9	8	0	0	296000		Hydrogen	17	(D)	9	FLIQHLPLV	(-)	9		IFHLQLIPV	F/L|I/Q/H|L|P\L\V	100	9	5	6	3	0	dual b/y bias			85.334953	0.906389	540.3362	1079.661	0.0035	3.3	-0.1	6.74	3038.5	nuORFdb_human	ENST00000430069.5_1_3:176771676-176782752:-	ENST00000430069.5_1_3:176771676-176782752:-|ENST00000424913.5_1_3:176771673-176816307:-
C3L-02656_CPTAC_CM_HLAI-W632_BI_20230202_m11	E_C3L-02656_CPTAC_CM_HLAI-W632_BI_EB-Team-20230131-MKP_f00_m13_Slot2-1_1_3989.20335.1357.2	2	3	1	17.85	9.44	8.55	8.41	88.7	8	2	2	18800		Hydrogen	279	(G)	9	FLISRLIKV	(C)	9		LLFSLRIKV	F/L|I/S/R\L\I|K\V	100	9	5	5	2	0	unbiased			70.228523	0.91077	544.8654	1088.719	0.0037	3.4	0	11	32797.2	nuORFdb_human	ENST00000531486.1_1_17:45681241-45696545:+	ENST00000531486.1_1_17:45681241-45696545:+
C3L-02656_CPTAC_CM_HLAI-W632_BI_20230202_m10	E_C3L-02656_CPTAC_CM_HLAI-W632_BI_EB-Team-20230131-MKP_f00_m12_Slot2-1_1_3976.15053.564.1	1	1	1	10.56	4.9	6.26	5.67	80.6	7	1	1	5360		Hydrogen	20	(V)	8	FLKAGASF	(E)	8		SQKAFLF	F/L/K\A\G\A\S\F	100	8	5	2	0	0	b-ion bias			51.99572	1.395226	840.4621	840.461	0.0006	0.7	-0.2	8.75	6334	smORF_v4|nuORFdb_human	PI4KB_1:151298654-151298818:-	PI4KB_1:151298654-151298818:-|ENST00000368875.6_2_1:151298654-151299818:-	PI4KB	overlapping.uORF	1:151298654-151298818:-	1
C3L-02656_CPTAC_CM_HLAI-W632_BI_20230202_m11	E_C3L-02656_CPTAC_CM_HLAI-W632_BI_EB-Team-20230131-MKP_f00_m13_Slot2-1_1_3989.14832.565.1	1	1	1	7.92	2.98	6.64	4.94	71.1	6	1	1	6480		Hydrogen	20	(V)	8	FLKAGASF	(E)	8		IFKQAFS	F L/K|A\G\A\S\F	75	6	5	2	1	0	b-ion bias			51.226074	1.394917	840.4633	840.461	0.0016	1.9	-1.5	8.75	6334	smORF_v4|nuORFdb_human	PI4KB_1:151298654-151298818:-	PI4KB_1:151298654-151298818:-|ENST00000368875.6_2_1:151298654-151299818:-	PI4KB	overlapping.uORF	1:151298654-151298818:-	1
C3L-04522_CPTAC_CM_HLAI-W632_BI_20230202_m10	E_C3L-04522_CPTAC_CM_HLAI-W632_BI_EB-Team-20230131-MKP_f00_m12_Slot2-3_1_3980.14760.553.1	1	1	1	14.04	6.59	7.49	7.46	88.4	7	1	1	4190		Hydrogen	20	(V)	8	FLKAGASF	(E)	8		SQKAFLF	F/L/K|A|G\A\S\F	100	8	5	4	2	0	unbiased			50.987576	1.401809	840.462	840.461	0.0006	0.7	-2.2	8.75	6334	smORF_v4|nuORFdb_human	PI4KB_1:151298654-151298818:-	PI4KB_1:151298654-151298818:-|ENST00000368875.6_2_1:151298654-151299818:-	PI4KB	overlapping.uORF	1:151298654-151298818:-	1
C3L-04522_CPTAC_CM_HLAI-W632_BI_20230202_m11	E_C3L-04522_CPTAC_CM_HLAI-W632_BI_EB-Team-20230131-MKP_f00_m13_Slot2-3_1_3993.14723.561.1	1	1	1	12.46	7.26	7.18	5.2	87.7	7	1	1	4880		Hydrogen	20	(V)	8	FLKAGASF	(E)	8		SQKAFLF	F/L/K|A\G\A\S\F	100	8	5	3	1	0	unbiased			50.854671	1.397285	840.4635	840.461	0.0016	1.9	-2.1	8.75	6334	smORF_v4|nuORFdb_human	PI4KB_1:151298654-151298818:-	PI4KB_1:151298654-151298818:-|ENST00000368875.6_2_1:151298654-151299818:-	PI4KB	overlapping.uORF	1:151298654-151298818:-	1
C3L-04531_CPTAC_CM_HLAI-W632_BI_20230202_m10	E_C3L-04531_CPTAC_CM_HLAI-W632_BI_EB-Team-20230131-MKP_f00_m12_Slot2-5_1_3984.14761.547.1	1	1	1	9.92	3.94	5.52	5.98	83.2	7	1	1	2990		Hydrogen	20	(V)	8	FLKAGASF	(E)	8		SQKAFLF	F/L/K\A\G\A\S\F	100	8	5	2	0	0	b-ion bias			50.990616	1.405228	840.4642	840.461	0.0026	3.1	-0.1	8.75	6334	smORF_v4|nuORFdb_human	PI4KB_1:151298654-151298818:-	PI4KB_1:151298654-151298818:-|ENST00000368875.6_2_1:151298654-151299818:-	PI4KB	overlapping.uORF	1:151298654-151298818:-	1
C3L-04531_CPTAC_CM_HLAI-W632_BI_20230202_m11	E_C3L-04531_CPTAC_CM_HLAI-W632_BI_EB-Team-20230131-MKP_f00_m13_Slot2-5_1_3997.14747.570.1	1	1	1	9.24	5.03	6.21	4.22	76.8	7	1	1	4140		Hydrogen	20	(V)	8	FLKAGASF	(E)	8		SQKAFLF	F/L/K\A\G\A\S\F	100	8	5	2	0	0	b-ion bias			50.951485	1.391944	840.4655	840.461	0.0036	4.3	1	8.75	6334	smORF_v4|nuORFdb_human	PI4KB_1:151298654-151298818:-	PI4KB_1:151298654-151298818:-|ENST00000368875.6_2_1:151298654-151299818:-	PI4KB	overlapping.uORF	1:151298654-151298818:-	1
C3L-02656_CPTAC_CM_HLAI-W632_BI_20230202_m10	E_C3L-02656_CPTAC_CM_HLAI-W632_BI_EB-Team-20230131-MKP_f00_m12_Slot2-1_1_3976.23470.1592.3	3	2	1	10.19	7.69	4.83	2.5	75.6	7	1	1	6170		Hydrogen	35	(S)	11	FLLEKVHIVGL	(-)	11		FLLLLVGSHRL	F/L|L/E K V H\I\V\G\L	63.6	7	5	3	1	0	unbiased			81.065773	0.760191	423.2636	1267.777	0.0002	0.1	-0.8	6.75	4801.6	nuORFdb_human	ENST00000502869.5_2_4:71768157-71808564:+	ENST00000502869.5_2_4:71768157-71808564:+
C3L-02656_CPTAC_CM_HLAI-W632_BI_20230202_m10	E_C3L-02656_CPTAC_CM_HLAI-W632_BI_EB-Team-20230131-MKP_f00_m12_Slot2-1_1_3976.21951.1549.2	2	1	1	8.48	5.37	3.11	3.11	75.9	6	0	0	4390		Hydrogen	45	(T)	9	FLPPAPAAL	(G)	9		IFFKASAL	F L/P/P A|P-A\A\L	55.6	5	3	3	1	1	unbiased			75.819008	0.788131	448.7654	896.524	-0.0013	-1.4	-2.3	5.52	12033.4	nuORFdb_human	ENST00000407319.6_1_22:38142252-38150984:+	ENST00000407319.6_1_22:38142252-38150984:+
C3L-02656_CPTAC_CM_HLAI-W632_BI_20230202_m10	E_C3L-02656_CPTAC_CM_HLAI-W632_BI_EB-Team-20230131-MKP_f00_m12_Slot2-1_1_3976.18302.1530.2	2	2	1	14.21	9.02	8.56	5.19	83.3	6	0	0	10900		Hydrogen	29	(A)	9	FLSVAQAGV	(-)	9		SLFVAQAGV	F L|S\V A|Q|A\G\V	55.6	5	6	3	3	0	dual b/y bias			63.213028	0.80014	446.25	891.493	-0.0007	-0.8	-1.7	5.52	4060.7	nuORFdb_human	ENST00000461610.5_1_7:37723426-37725096:+	ENST00000461610.5_1_7:37723426-37725096:+
C3L-02656_CPTAC_CM_HLAI-W632_BI_20230202_m11	E_C3L-02656_CPTAC_CM_HLAI-W632_BI_EB-Team-20230131-MKP_f00_m13_Slot2-1_1_3989.18127.1532.2	2	2	1	9.91	6.03	8.3	3.87	65.6	6	0	0	7640		Hydrogen	29	(A)	9	FLSVAQAGV	(-)	9		SLFVAQAGV	F L|S\V A\Q\A\G\V	55.6	5	6	1	1	0	b-ion bias			62.604366	0.798555	446.2511	891.493	0.0013	1.4	-2	5.52	4060.7	nuORFdb_human	ENST00000461610.5_1_7:37723426-37725096:+	ENST00000461610.5_1_7:37723426-37725096:+
C3L-04524_CPTAC_CM_HLAI-W632_BI_20230202_m10	E_C3L-04524_CPTAC_CM_HLAI-W632_BI_EB-Team-20230131-MKP_f00_m12_Slot2-4_1_3982.25940.1301.2	2	2	1	18.07	6.43	11.37	11.64	89	8	0	0	50200		Hydrogen	82	(C)	10	FLVSHLLTSW	(Y)	10		IFLVRTYSGF	F L|V|S/H/L|L|T|S\W	80	8	6	7	5	0	dual b/y bias			89.598145	0.946117	601.8336	1202.657	0.0039	3.2	0.3	6.74	10262.6	nuORFdb_human	ENST00000324607.7_1_6:20152917-20212568:-	ENST00000324607.7_1_6:20152917-20212568:-
C3L-04524_CPTAC_CM_HLAI-W632_BI_20230202_m11	E_C3L-04524_CPTAC_CM_HLAI-W632_BI_EB-Team-20230131-MKP_f00_m13_Slot2-4_1_3995.25898.1309.2	2	1	1	16.54	2.46	10.3	14.08	92.6	7	0	0	11900		Hydrogen	82	(C)	10	FLVSHLLTSW	(Y)	10		GRVLPSSLTSSV	F L|V/S/H L\L|T|S\W	60	6	5	5	3	0	unbiased			89.444733	0.941356	601.8344	1202.657	0.0039	3.2	-0.4	6.74	10262.6	nuORFdb_human	ENST00000324607.7_1_6:20152917-20212568:-	ENST00000324607.7_1_6:20152917-20212568:-
C3L-02656_CPTAC_CM_HLAI-W632_BI_20230202_m11	E_C3L-02656_CPTAC_CM_HLAI-W632_BI_EB-Team-20230131-MKP_f00_m13_Slot2-1_1_3989.16466.1702.3	3	1	1	8.91	5.23	4.72	3.67	85.7	6	1	2	4670		Hydrogen	26	(D)	9	FLWDKRTGL	(A)	9		IFQKTAIWE	F/L/W/D|K/R-T G L	66.7	6	1	5	1	1	y-ion bias			56.866505	0.688108	379.2147	1135.626	0.0046	4	0.6	8.75	21717.3	nuORFdb_human	ENST00000476983.5_1_1:155238132-155243105:-	ENST00000476983.5_1_1:155238132-155243105:-
C3L-02656_CPTAC_CM_HLAI-W632_BI_20230202_m10	E_C3L-02656_CPTAC_CM_HLAI-W632_BI_EB-Team-20230131-MKP_f00_m12_Slot2-1_1_3976.29240.1296.2	2	1	1	19.56	8.49	10.05	11.07	97.5	8	1	1	14600		Hydrogen	3	(H)	9	FLWEILERL	(-)	9		MKCRLIREL	F/L|W|E|I|L|E/R\L	100	9	6	7	5	0	dual b/y bias			100.992722	0.949506	609.8488	1218.688	0.0026	2.1	1.2	4.53	1486.8	nuORFdb_human	ENST00000347770.8_1_8:103852005-103852041:-	ENST00000347770.8_1_8:103852005-103852041:-
C3L-02656_CPTAC_CM_HLAI-W632_BI_20230202_m11	E_C3L-02656_CPTAC_CM_HLAI-W632_BI_EB-Team-20230131-MKP_f00_m13_Slot2-1_1_3989.29220.1306.2	2	1	1	11.2	3.96	6.05	7.24	76.3	6	1	1	6720		Hydrogen	3	(H)	9	FLWEILERL	(-)	9		FIWRERRR	F/L|W|E|I/L/E R-L	77.8	7	3	6	3	1	dual b/y bias			100.915085	0.943253	609.8502	1218.688	0.0046	3.8	0.4	4.53	1486.8	nuORFdb_human	ENST00000347770.8_1_8:103852005-103852041:-	ENST00000347770.8_1_8:103852005-103852041:-
C3L-02656_CPTAC_CM_HLAI-W632_BI_20230202_m10	E_C3L-02656_CPTAC_CM_HLAI-W632_BI_EB-Team-20230131-MKP_f00_m12_Slot2-1_1_3976.28419.1421.2	2	3	1	16.1	10.89	4.8	5.21	90	6	0	0	140000		Hydrogen	40	(N)	9	FLYSPDILI	(-)	9		FYTVInPLL	F L\Y|S|P D\I|L\I	55.6	5	6	3	3	0	dual b/y bias			98.157707	0.870039	540.8039	1080.598	0.0031	2.9	2	3.8	5193	smORF_v4|nuORFdb_human	SNRK_3:43328078-43344646:+	SNRK_3:43328078-43344646:+|ENST00000429705.6_1_3:43328077-43344643:+|ENST00000296088.11_1_3:43341274-43344646:+	SNRK	uORF	3:43328078-43344646:+	3
C3L-02656_CPTAC_CM_HLAI-W632_BI_20230202_m11	E_C3L-02656_CPTAC_CM_HLAI-W632_BI_EB-Team-20230131-MKP_f00_m13_Slot2-1_1_3989.28382.265.1	1	4	1	13.47	7.01	7.19	6.46	88	5	0	0	117000		Hydrogen	40	(N)	9	FLYSPDILI	(-)	9		FYTVInPLL	F L Y|S|P D\I\L\I	44.4	4	5	2	2	0	b-ion bias			98.019569	1.568802	1080.6012	1080.598	0.0024	2.2	-1.2	3.8	5193	smORF_v4|nuORFdb_human	SNRK_3:43328078-43344646:+	SNRK_3:43328078-43344646:+|ENST00000429705.6_1_3:43328077-43344643:+|ENST00000296088.11_1_3:43341274-43344646:+	SNRK	uORF	3:43328078-43344646:+	3
C3L-04524_CPTAC_CM_HLAI-W632_BI_20230202_m10	E_C3L-04524_CPTAC_CM_HLAI-W632_BI_EB-Team-20230131-MKP_f00_m12_Slot2-4_1_3982.12371.1621.3	3	1	1	11.74	6.61	5.26	5.13	88.4	7	0	1	6310		Hydrogen	2	(M)	9	FMFQRPVVH	(I)	9		FMLGMAQLLH	F/M|F/Q/R|P V-V\H	77.8	7	3	5	2	1	unbiased			42.741707	0.740861	387.5399	1160.603	0.0021	1.8	-1.1	9.75	3880.6	nuORFdb_human	ENST00000555738.6_1_14:73789896-73822422:-	ENST00000555738.6_1_14:73789896-73822422:-
C3L-04524_CPTAC_CM_HLAI-W632_BI_20230202_m11	E_C3L-04524_CPTAC_CM_HLAI-W632_BI_EB-Team-20230131-MKP_f00_m13_Slot2-4_1_3995.12313.1632.3	3	1	1	12.11	4.86	7.83	7.24	89.9	7	0	1	7650		Hydrogen	2	(M)	9	FMFQRPVVH	(I)	9		FMFRSLGRF	F/M|F/Q/R-P V/V-H	77.8	7	1	5	1	2	y-ion bias			42.530529	0.734309	387.5391	1160.603	-0.0009	-0.8	-4.4	9.75	3880.6	nuORFdb_human	ENST00000555738.6_1_14:73789896-73822422:-	ENST00000555738.6_1_14:73789896-73822422:-
C3L-04518_CPTAC_CM_HLAI-W632_BI_20230202_m11	E_C3L-04518_CPTAC_CM_HLAI-W632_BI_EB-Team-20230131-MKP_f00_m13_Slot2-2_1_3991.10862.1583.3	3	1	1	9.34	3.36	7.43	5.97	68.8	7	0	1	8310	M3m	Hydrogen	2	(M)	9	FmFQRPVVH	(I)	9		FmFRSLGRF	F/m/F/Q/R/P V-V-H	77.8	7	0	5	0	2	y-ion bias		m:Oxidized methionine	37.525913	0.76568	392.8728	1160.603	16.0011	5.3	0.8	9.75	3880.6	nuORFdb_human	ENST00000555738.6_1_14:73789896-73822422:-	ENST00000555738.6_1_14:73789896-73822422:-
C3L-04524_CPTAC_CM_HLAI-W632_BI_20230202_m10	E_C3L-04524_CPTAC_CM_HLAI-W632_BI_EB-Team-20230131-MKP_f00_m12_Slot2-4_1_3982.11109.1583.3	3	1	1	9.15	6.64	3.26	2.52	66.4	5	0	1	5670	M3m	Hydrogen	2	(M)	9	FmFQRPVVH	(I)	9		LLHSQLATmF	F/m/F|Q R|P V V\H	44.4	4	3	4	2	0	unbiased		m:Oxidized methionine	38.378883	0.765625	392.872	1160.603	15.9981	2.7	-0.2	9.75	3880.6	nuORFdb_human	ENST00000555738.6_1_14:73789896-73822422:-	ENST00000555738.6_1_14:73789896-73822422:-
C3L-04524_CPTAC_CM_HLAI-W632_BI_20230202_m11	E_C3L-04524_CPTAC_CM_HLAI-W632_BI_EB-Team-20230131-MKP_f00_m13_Slot2-4_1_3995.11045.1600.3	3	3	1	10.85	6.32	6.81	4.53	78.6	7	0	1	20900	M3m	Hydrogen	2	(M)	9	FmFQRPVVH	(I)	9		FmRKNKAEH	F/m|F/Q/R/P V-V-H	77.8	7	1	5	1	2	y-ion bias		m:Oxidized methionine	38.152748	0.754783	392.8742	1160.603	16.0041	7.8	4.2	9.75	3880.6	nuORFdb_human	ENST00000555738.6_1_14:73789896-73822422:-	ENST00000555738.6_1_14:73789896-73822422:-
C3L-04524_CPTAC_CM_HLAI-W632_BI_20230202_m10	E_C3L-04524_CPTAC_CM_HLAI-W632_BI_EB-Team-20230131-MKP_f00_m12_Slot2-4_1_3982.20432.1273.2	2	1	1	9.35		9.35	9.35	62.4	7	1	1	4230	M9m	Hydrogen	8	(M)	9	FmYISVIRY	(V)	9			F/m|Y|I|S V/I/R\Y	77.8	7	4	6	3	0	dual b/y bias		m:Oxidized methionine	70.575638	0.964134	604.3131	1191.623	15.9956	0.6	-2.3	8.59	2402.9	nuORFdb_human	ENST00000330137.11_1_17:57189239-57189296:-	ENST00000330137.11_1_17:57189239-57189296:-
C3L-04518_CPTAC_CM_HLAI-W632_BI_20230202_m11	E_C3L-04518_CPTAC_CM_HLAI-W632_BI_EB-Team-20230131-MKP_f00_m13_Slot2-2_1_3991.7426.632.1	1	2	1	7.82	5.39	3.55	2.43	61.1	6	0	1	8660		Hydrogen	73	(V)	8	FNAVNGNK	(-)	8		FNAVNWI	F/N|A|V|N/G/N K	75	6	3	6	3	0	dual b/y bias			25.660007	1.355587	863.4368	863.437	0	0	-4.5	8.75	8751.7	nuORFdb_human	TCONS_00008951_4:185396448-185396688:+	TCONS_00008951_4:185396448-185396688:+
C3L-04522_CPTAC_CM_HLAI-W632_BI_20230202_m10	E_C3L-04522_CPTAC_CM_HLAI-W632_BI_EB-Team-20230131-MKP_f00_m12_Slot2-3_1_3980.8804.1402.2	2	2	1	7.91	4.45	1.83	3.47	64.5	5	1	2	41700		Hydrogen	6	(M)	8	FNRIWSDK	(-)	8		FWVRQDSK	F/N R\I W|S|D\K	50	4	4	3	2	0	unbiased			30.417116	0.881942	533.279	1065.548	0.0031	2.9	0	8.75	1727	nuORFdb_human	ENST00000423427.1_2_3:173322148-173322187:+	ENST00000423427.1_2_3:173322148-173322187:+
C3L-04522_CPTAC_CM_HLAI-W632_BI_20230202_m11	E_C3L-04522_CPTAC_CM_HLAI-W632_BI_EB-Team-20230131-MKP_f00_m13_Slot2-3_1_3993.6419.1417.2	2	5	1	10.25	5.36	2.88	4.88	75.3	5	1	2	62800		Hydrogen	6	(M)	8	FNRIWSDK	(-)	8		FILNTQSKD	F/N R|I W|S|D\K	50	4	4	4	3	0	dual b/y bias			22.178516	0.872859	533.2792	1065.548	0.0031	2.9	-1.1	8.75	1727	nuORFdb_human	ENST00000423427.1_2_3:173322148-173322187:+	ENST00000423427.1_2_3:173322148-173322187:+
C3L-04531_CPTAC_CM_HLAI-W632_BI_20230202_m11	E_C3L-04531_CPTAC_CM_HLAI-W632_BI_EB-Team-20230131-MKP_f00_m13_Slot2-5_1_3997.2282.1732.3	3	2	1	7	4.82	2.18	2.18	65.6	5	0	1	15400		Hydrogen	70	(T)	10	FPGAPPPPSR	(Y)	10		TPRTPPPWA	F P/G A|P|P|P/P S R	30	3	3	5	3	0	unbiased			7.895171	0.668168	341.5208	1022.542	0.0067	6.5	3.2	9.75	11271.7	nuORFdb_human	ENST00000316156.8_2_1:36621667-36621985:+	ENST00000316156.8_2_1:36621667-36621985:+
C3L-04531_CPTAC_CM_HLAI-W632_BI_20230202_m10	E_C3L-04531_CPTAC_CM_HLAI-W632_BI_EB-Team-20230131-MKP_f00_m12_Slot2-5_1_3984.8878.1613.3	3	2	1	7.87	3.35	3.38	4.53	79.1	6	1	1	14700		Hydrogen	117	(A)	9	FPHAVGRVV	(A)	9		FPHQALLR	F/P/H|A|V/G R-V V	55.6	5	2	5	2	1	y-ion bias			30.674582	0.746589	327.8602	981.563	0.0026	2.6	-0.6	9.75	26824.5	nuORFdb_human	ENST00000542466.2_1_12:58120838-58121579:+	ENST00000542466.2_1_12:58120838-58121579:+
C3L-04531_CPTAC_CM_HLAI-W632_BI_20230202_m11	E_C3L-04531_CPTAC_CM_HLAI-W632_BI_EB-Team-20230131-MKP_f00_m13_Slot2-5_1_3997.8856.1626.3	3	2	1	7.46	2.79	4.67	4.67	72.8	6	1	1	10400		Hydrogen	117	(A)	9	FPHAVGRVV	(A)	9		FPHQALLR	F/P/H/A|V/G/R V V	66.7	6	1	6	1	0	y-ion bias			30.602348	0.737867	327.8598	981.563	0.0026	2.6	-0.7	9.75	26824.5	nuORFdb_human	ENST00000542466.2_1_12:58120838-58121579:+	ENST00000542466.2_1_12:58120838-58121579:+
C3L-04522_CPTAC_CM_HLAI-W632_BI_20230202_m11	E_C3L-04522_CPTAC_CM_HLAI-W632_BI_EB-Team-20230131-MKP_f00_m13_Slot2-3_1_3993.18368.1303.2	2	1	1	11.16	3.06	6.94	8.1	71.8	6	0	0	5350		Hydrogen	55	(S)	11	FPVEEDQASNW	(L)	11		EKEETMPASWN	F P V\E E\D Q\A|S|N\W	36.4	4	6	2	2	0	b-ion bias			63.441738	0.944785	661.2923	1321.57	0.0072	5.4	1.4	3.57	10892.1	nuORFdb_human	ENST00000455213.6_1_8:11627262-11629042:+	ENST00000455213.6_1_8:11627262-11629042:+|ENST00000284503.6_1_8:11627404-11629042:+
C3L-02656_CPTAC_CM_HLAI-W632_BI_20230202_m11	E_C3L-02656_CPTAC_CM_HLAI-W632_BI_EB-Team-20230131-MKP_f00_m13_Slot2-1_1_3989.9991.1466.2	2	1	1	11.01	6.39	5.17	4.62	86.4	7	1	1	10800		Hydrogen	32	(A)	9	FQAAPDRGF	(R)	9		KmAAIATDTA	F/Q|A|A|P/D/R G\F	77.8	7	4	6	3	0	dual b/y bias			34.509533	0.841632	504.7512	1008.49	0.005	4.9	1.5	5.84	5608.1	nuORFdb_human	ENST00000495146.5_1_2:26257410-26257569:+	ENST00000495146.5_1_2:26257410-26257569:+
C3L-04524_CPTAC_CM_HLAI-W632_BI_20230202_m10	E_C3L-04524_CPTAC_CM_HLAI-W632_BI_EB-Team-20230131-MKP_f00_m12_Slot2-4_1_3982.9929.1468.2	2	1	1	7.48	4.45	1.52	3.03	70.6	6	1	1	6710		Hydrogen	32	(A)	9	FQAAPDRGF	(R)	9		NmIKnPQF	F/Q|A|A/P\D R G\F	66.7	6	4	4	2	0	unbiased			34.304852	0.84004	504.7483	1008.49	-0.001	-1	-3.9	5.84	5608.1	nuORFdb_human	ENST00000495146.5_1_2:26257410-26257569:+	ENST00000495146.5_1_2:26257410-26257569:+
C3L-04524_CPTAC_CM_HLAI-W632_BI_20230202_m11	E_C3L-04524_CPTAC_CM_HLAI-W632_BI_EB-Team-20230131-MKP_f00_m13_Slot2-4_1_3995.9860.1469.2	2	1	1	10.93	5.35	6.28	5.58	82.2	6	1	1	9810		Hydrogen	32	(A)	9	FQAAPDRGF	(R)	9		mKAAPmKEA	F/Q|A|A|P D/R G\F	55.6	5	4	5	3	0	dual b/y bias			34.061508	0.839409	504.7489	1008.49	0.001	1	-2.6	5.84	5608.1	nuORFdb_human	ENST00000495146.5_1_2:26257410-26257569:+	ENST00000495146.5_1_2:26257410-26257569:+
C3L-04531_CPTAC_CM_HLAI-W632_BI_20230202_m10	E_C3L-04531_CPTAC_CM_HLAI-W632_BI_EB-Team-20230131-MKP_f00_m12_Slot2-5_1_3984.12897.1334.2	2	2	1	12.97	8.9	3.17	4.07	81.3	6	1	1	16100		Hydrogen	38	(V)	9	FQDPYTRSL	(-)	9		KmnTWLGIF	F/Q|D|P/Y|T R S\L	66.7	6	4	5	3	0	dual b/y bias			44.551159	0.925315	563.7822	1126.553	0.004	3.5	0.3	5.83	5268	nuORFdb_human	ENST00000474760.1_1_6:105609928-105627738:-	ENST00000474760.1_1_6:105609928-105627738:-
C3L-04531_CPTAC_CM_HLAI-W632_BI_20230202_m11	E_C3L-04531_CPTAC_CM_HLAI-W632_BI_EB-Team-20230131-MKP_f00_m13_Slot2-5_1_3997.12869.1360.2	2	2	1	15.11	11.82	1.19	3.29	92.6	7	1	1	26700		Hydrogen	38	(V)	9	FQDPYTRSL	(-)	9		FQDYVARVE	F/Q|D|P/Y/T R-S\L	77.8	7	3	5	2	1	unbiased			44.462166	0.909216	563.7834	1126.553	0.006	5.3	2	5.83	5268	nuORFdb_human	ENST00000474760.1_1_6:105609928-105627738:-	ENST00000474760.1_1_6:105609928-105627738:-
C3L-04518_CPTAC_CM_HLAI-W632_BI_20230202_m10	E_C3L-04518_CPTAC_CM_HLAI-W632_BI_EB-Team-20230131-MKP_f00_m12_Slot2-2_1_3978.22572.1381.2	2	2	1	15.2	10.26	4.15	4.95	88.7	5	0	0	7760		Hydrogen	33	(H)	9	FQDQQILTL	(F)	9		PCSKSSILTI	F Q\D Q Q\I|L|T\L	44.4	4	5	2	2	0	b-ion bias			77.965096	0.8959	553.2993	1105.589	0.0019	1.7	-1.2	3.8	5817.6	nuORFdb_human	ENST00000524634.5_1_2:228190068-228197215:+	ENST00000524634.5_1_2:228190068-228197215:+
C3L-04518_CPTAC_CM_HLAI-W632_BI_20230202_m11	E_C3L-04518_CPTAC_CM_HLAI-W632_BI_EB-Team-20230131-MKP_f00_m13_Slot2-2_1_3991.22460.1376.2	2	1	1	7.2	3.85	2.08	3.35	64.9	5	0	0	8020		Hydrogen	33	(H)	9	FQDQQILTL	(F)	9		LEQNImKTL	F Q\D Q Q\I\L\T\L	44.4	4	5	0	0	0	b-ion bias			77.582497	0.898643	553.2996	1105.589	0.0039	3.5	-1	3.8	5817.6	nuORFdb_human	ENST00000524634.5_1_2:228190068-228197215:+	ENST00000524634.5_1_2:228190068-228197215:+
C3L-04518_CPTAC_CM_HLAI-W632_BI_20230202_m10	E_C3L-04518_CPTAC_CM_HLAI-W632_BI_EB-Team-20230131-MKP_f00_m12_Slot2-2_1_3978.12708.1387.2	2	2	1	15.71	8.78	9.18	6.94	89.5	6	1	2	72300		Hydrogen	11	(V)	8	FQSTWIKR	(L)	8		FGASAALLSTK	F/Q|S|T/W|I|K R	75	6	4	6	4	0	dual b/y bias			43.89777	0.891737	533.2977	1065.584	0.0047	4.4	1.5	11	3022.6	nuORFdb_human	ENST00000426391.6_2_19:52598920-52598998:-	ENST00000426391.6_2_19:52598920-52598998:-
C3L-04518_CPTAC_CM_HLAI-W632_BI_20230202_m11	E_C3L-04518_CPTAC_CM_HLAI-W632_BI_EB-Team-20230131-MKP_f00_m13_Slot2-2_1_3991.12520.1381.2	2	1	1	11.93	7.8	5.6	4.14	81.8	6	1	2	31100		Hydrogen	11	(V)	8	FQSTWIKR	(L)	8		FGASAALLSTK	F/Q|S|T/W/I/K R	75	6	2	6	2	0	y-ion bias			43.249737	0.895865	533.2987	1065.584	0.0067	6.3	1.8	11	3022.6	nuORFdb_human	ENST00000426391.6_2_19:52598920-52598998:-	ENST00000426391.6_2_19:52598920-52598998:-
C3L-04531_CPTAC_CM_HLAI-W632_BI_20230202_m10	E_C3L-04531_CPTAC_CM_HLAI-W632_BI_EB-Team-20230131-MKP_f00_m12_Slot2-5_1_3984.15783.573.1	1	1	1	8.97	6.64	3.92	2.33	78	6	0	0	6300		Hydrogen	19	(A)	9	FSDDGAVSL	(S)	9		VSQDnFSL	F S D\D\G-A\V\S\L	66.7	6	5	0	0	1	b-ion bias			54.519627	1.390102	910.4188	910.415	0.0037	4.1	0.9	3.57	3906.2	nuORFdb_human	ENST00000591956.1_1_17:74553872-74557410:+	ENST00000591956.1_1_17:74553872-74557410:+
C3L-04518_CPTAC_CM_HLAI-W632_BI_20230202_m10	E_C3L-04518_CPTAC_CM_HLAI-W632_BI_EB-Team-20230131-MKP_f00_m12_Slot2-2_1_3978.13984.1335.2	2	1	1	15.1	2.54	9.44	12.56	87.7	7	1	2	17600		Hydrogen	19	(G)	9	FSFQVTIRK	(A)	9		FSYILILWA	F/S/F/Q|V|T/I/R K	77.8	7	2	7	2	0	y-ion bias			48.3055	0.924905	563.3261	1125.641	0.0032	2.9	0	11	3439.1	smORF_v4|nuORFdb_human	MORF4L2_X:102941559-102940188:-	MORF4L2_X:102941559-102940188:-|ENST00000422154.6_1_X:102940158-102941669:-	MORF4L2	uORF	X:102941559-102940188:-	X
C3L-04518_CPTAC_CM_HLAI-W632_BI_20230202_m11	E_C3L-04518_CPTAC_CM_HLAI-W632_BI_EB-Team-20230131-MKP_f00_m13_Slot2-2_1_3991.13808.1337.2	2	1	1	13.59	2.7	8.4	10.89	87.3	7	1	2	8280		Hydrogen	19	(G)	9	FSFQVTIRK	(A)	9		YAVKLFKQE	F/S/F/Q|V|T/I/R K	77.8	7	2	7	2	0	y-ion bias			47.699272	0.923406	563.3269	1125.641	0.0052	4.6	0.1	11	3439.1	smORF_v4|nuORFdb_human	MORF4L2_X:102941559-102940188:-	MORF4L2_X:102941559-102940188:-|ENST00000422154.6_1_X:102940158-102941669:-	MORF4L2	uORF	X:102941559-102940188:-	X
C3L-04518_CPTAC_CM_HLAI-W632_BI_20230202_m11	E_C3L-04518_CPTAC_CM_HLAI-W632_BI_EB-Team-20230131-MKP_f00_m13_Slot2-2_1_3991.18665.1328.2	2	5	1	11.25	8.26	4.28	2.99	80.9	7	0	1	19100		Hydrogen	2	(M)	9	FSISFVHLK	(L)	9		FSLHVFSLK	F/S/I|S|F-V/H\L-K	100	9	3	5	2	2	unbiased			64.472839	0.929544	539.3118	1077.609	0.0076	7	2.5	8.76	1378.7	nuORFdb_human	ENST00000475406.5_1_1:210404893-210404932:-	ENST00000475406.5_1_1:210404893-210404932:-
C3L-04518_CPTAC_CM_HLAI-W632_BI_20230202_m11	E_C3L-04518_CPTAC_CM_HLAI-W632_BI_EB-Team-20230131-MKP_f00_m13_Slot2-2_1_3991.6547.1409.2	2	1	1	11.12	8.24	4.52	2.88	75	5	0	2	13900		Hydrogen	96	(L)	8	FSRPTQPK	(R)	8		PEKPHQPK	F/S/R|P T\Q|P K	50	4	3	4	2	0	unbiased			22.624634	0.877633	480.7691	960.526	0.0046	4.8	0.3	11	11436.7	nuORFdb_human	ENST00000414083.6_2_6:33289124-33290733:-	ENST00000414083.6_2_6:33289124-33290733:-|ENST00000266000.10_2_6:33289121-33289671:-
C3L-04522_CPTAC_CM_HLAI-W632_BI_20230202_m11	E_C3L-04522_CPTAC_CM_HLAI-W632_BI_EB-Team-20230131-MKP_f00_m13_Slot2-3_1_3993.6812.1433.2	2	1	1	12.4	9.38	5.42	3.02	76.4	5	0	2	55500		Hydrogen	96	(L)	8	FSRPTQPK	(R)	8		PEKPHQPK	F/S/R\P T\Q|P K	50	4	3	3	1	0	unbiased			23.534985	0.862677	480.7685	960.526	0.0046	4.8	0.8	11	11436.7	nuORFdb_human	ENST00000414083.6_2_6:33289124-33290733:-	ENST00000414083.6_2_6:33289124-33290733:-|ENST00000266000.10_2_6:33289121-33289671:-
C3L-04518_CPTAC_CM_HLAI-W632_BI_20230202_m10	E_C3L-04518_CPTAC_CM_HLAI-W632_BI_EB-Team-20230131-MKP_f00_m12_Slot2-2_1_3978.6702.1500.2	2	1	1	11.8	4.28	7.52	7.52	74.3	7	0	1	13700		Hydrogen	59	(S)	8	FSVGHIQK	(L)	8		SFVFLRF	F/S/V/G/H/I|Q\K	100	8	2	6	1	0	y-ion bias			23.157595	0.819732	458.2566	915.505	0.002	2.2	-0.7	8.76	7928.9	nuORFdb_human	ENST00000537956.1_1_12:133563399-133582688:+	ENST00000537956.1_1_12:133563399-133582688:+
C3L-04518_CPTAC_CM_HLAI-W632_BI_20230202_m11	E_C3L-04518_CPTAC_CM_HLAI-W632_BI_EB-Team-20230131-MKP_f00_m13_Slot2-2_1_3991.6521.1499.2	2	1	1	11.76	3.41	7.97	8.35	73.9	7	0	1	11800		Hydrogen	59	(S)	8	FSVGHIQK	(L)	8		SFVFLRF	F/S/V/G/H\I\Q\K	100	8	3	4	0	0	unbiased			22.534883	0.820416	458.2576	915.505	0.004	4.4	-0.1	8.76	7928.9	nuORFdb_human	ENST00000537956.1_1_12:133563399-133582688:+	ENST00000537956.1_1_12:133563399-133582688:+
C3L-04524_CPTAC_CM_HLAI-W632_BI_20230202_m10	E_C3L-04524_CPTAC_CM_HLAI-W632_BI_EB-Team-20230131-MKP_f00_m12_Slot2-4_1_3982.26825.1333.2	2	1	1	11.64	7.84	4.34	3.8	80.6	6	1	1	8290		Hydrogen	22	(P)	9	FTKDWIVLW	(K)	9		TGYAVWLVLW	F T/K\D W\I|V|L\W	55.6	5	5	3	2	0	unbiased			92.654488	0.92594	604.3299	1207.651	0.0017	1.4	-1.5	5.84	6780.7	nuORFdb_human	ENST00000324106.8_1_2:204591403-204591589:+	ENST00000324106.8_1_2:204591403-204591589:+
C3L-04524_CPTAC_CM_HLAI-W632_BI_20230202_m10	E_C3L-04524_CPTAC_CM_HLAI-W632_BI_EB-Team-20230131-MKP_f00_m12_Slot2-4_1_3982.11387.1400.2	2	2	1	14.02	7.08	6.29	6.94	74.8	7	1	1	44500		Hydrogen	30	(S)	9	FTQKINSTW	(F)	9		FTNNIPKSGF	F/T|Q/K\I|N S|T\W	77.8	7	5	5	3	0	dual b/y bias			39.344673	0.883667	562.7914	1124.573	0.0012	1.1	-1.8	8.75	8763.2	nuORFdb_human	ENST00000555408.5_1_12:56361645-56362592:+	ENST00000555408.5_1_12:56361645-56362592:+
C3L-04524_CPTAC_CM_HLAI-W632_BI_20230202_m11	E_C3L-04524_CPTAC_CM_HLAI-W632_BI_EB-Team-20230131-MKP_f00_m13_Slot2-4_1_3995.11332.1406.2	2	2	1	13.47	4.43	7.23	9.04	75	8	1	1	88300		Hydrogen	30	(S)	9	FTQKINSTW	(F)	9		FTNNIPKSGF	F/T|Q/K\I\N\S|T\W	100	9	6	4	2	0	unbiased			39.143314	0.879434	562.7935	1124.573	0.0052	4.7	1.1	8.75	8763.2	nuORFdb_human	ENST00000555408.5_1_12:56361645-56362592:+	ENST00000555408.5_1_12:56361645-56362592:+
C3L-04531_CPTAC_CM_HLAI-W632_BI_20230202_m10	E_C3L-04531_CPTAC_CM_HLAI-W632_BI_EB-Team-20230131-MKP_f00_m12_Slot2-5_1_3984.12351.631.1	1	2	1	12.94	5.32	6.05	7.61	91.9	8	0	0	7270		Hydrogen	39	(S)	9	FTSPPSSSL	(A)	9		GLmGLESSL	F/T/S/P|P\S\S\S\L	100	9	5	4	1	0	unbiased			42.665825	1.3558	922.4521	922.452	0.0004	0.4	-2.8	5.52	6270	nuORFdb_human	ENST00000390237.2_2_2:89156696-89156873:-	ENST00000390237.2_2_2:89156696-89156873:-
C3L-04531_CPTAC_CM_HLAI-W632_BI_20230202_m11	E_C3L-04531_CPTAC_CM_HLAI-W632_BI_EB-Team-20230131-MKP_f00_m13_Slot2-5_1_3997.12348.659.1	1	4	1	11.72	5.27	4.2	6.45	86.6	7	0	0	13100		Hydrogen	39	(S)	9	FTSPPSSSL	(A)	9		GLmGLESSL	F T/S/P|P\S\S\S\L	77.8	7	5	3	1	0	unbiased			42.661079	1.339078	922.4515	922.452	-0.0006	-0.7	-4	5.52	6270	nuORFdb_human	ENST00000390237.2_2_2:89156696-89156873:-	ENST00000390237.2_2_2:89156696-89156873:-
C3L-04524_CPTAC_CM_HLAI-W632_BI_20230202_m11	E_C3L-04524_CPTAC_CM_HLAI-W632_BI_EB-Team-20230131-MKP_f00_m13_Slot2-4_1_3995.8124.627.1	1	1	1	7.47	3.41	7.47	4.05	61	7	0	0	4210		Hydrogen	11	(R)	9	FTSSSGSSF	(V)	9		FSTSGSSSF	F T/S/S/S\G\S\S\F	77.8	7	4	3	0	0	unbiased			28.064978	1.358026	906.3893	906.384	0.005	5.6	2	5.52	2954.4	nuORFdb_human	ENST00000450877.5_1_7:111032862-111032940:-	ENST00000450877.5_1_7:111032862-111032940:-
C3L-04524_CPTAC_CM_HLAI-W632_BI_20230202_m10	E_C3L-04524_CPTAC_CM_HLAI-W632_BI_EB-Team-20230131-MKP_f00_m12_Slot2-4_1_3982.10701.1699.3	3	1	1	7.06	2.22	7.06	4.84	53.8	6	1	1	5250		Hydrogen	4	(L)	9	FVHVSDRAW	(E)	9		VHFQSKQNE	F/V/H|V|S/D R A\W	66.7	6	3	5	2	0	unbiased			36.969769	0.68995	372.8575	1116.559	0.0009	0.8	-2.1	6.74	4775.3	nuORFdb_human	ENST00000282588.6_1_5:52083878-52084004:+	ENST00000282588.6_1_5:52083878-52084004:+
C3L-04518_CPTAC_CM_HLAI-W632_BI_20230202_m10	E_C3L-04518_CPTAC_CM_HLAI-W632_BI_EB-Team-20230131-MKP_f00_m12_Slot2-2_1_3978.14736.325.1	1	1	1	10.32		10.32	10.32	70.4	6	0	1	3170		Hydrogen	7	(V)	8	FVNWEQTK	(K)	8			F/V N|W|E|Q\T\K	75	6	5	4	3	0	dual b/y bias			50.901905	1.534627	1051.5201	1051.521	-0.0007	-0.7	-3.6	6	2857.2	nuORFdb_human	ENST00000284881.8_2_21:19190517-19190595:-	ENST00000284881.8_2_21:19190517-19190595:-
C3L-04518_CPTAC_CM_HLAI-W632_BI_20230202_m10	E_C3L-04518_CPTAC_CM_HLAI-W632_BI_EB-Team-20230131-MKP_f00_m12_Slot2-2_1_3978.10969.1311.2	2	2	1	14.88	10.67	6.6	4.22	85.3	8	1	2	53900		Hydrogen	7	(V)	9	FVNWEQTKK	(H)	9		FVNWKELIM	F/V|N|W|E\Q/T\K-K	100	9	5	5	3	1	dual b/y bias			37.893253	0.94027	590.3136	1179.616	0.005	4.3	1.4	8.59	2857.2	nuORFdb_human	ENST00000284881.8_2_21:19190517-19190595:-	ENST00000284881.8_2_21:19190517-19190595:-
C3L-04518_CPTAC_CM_HLAI-W632_BI_20230202_m10	E_C3L-04518_CPTAC_CM_HLAI-W632_BI_EB-Team-20230131-MKP_f00_m12_Slot2-2_1_3978.5140.1375.2	2	1	1	11.56	6.9	3.64	4.66	90	6	1	2	15000		Hydrogen	9	(Y)	8	FVPHTKRY	(-)	8		VFPEIDKTV	F/V|P/H/T/K R\Y	75	6	2	5	1	0	y-ion bias			17.764864	0.899667	524.2923	1047.573	0.0033	3.1	0.2	9.99	2030.3	nuORFdb_human	ENST00000419821.6_1_12:118693456-118704503:-	ENST00000419821.6_1_12:118693456-118704503:-
C3L-04524_CPTAC_CM_HLAI-W632_BI_20230202_m10	E_C3L-04524_CPTAC_CM_HLAI-W632_BI_EB-Team-20230131-MKP_f00_m12_Slot2-4_1_3982.5097.1413.2	2	2	1	10.73	6.02	4.71	4.71	86.5	6	1	2	10800		Hydrogen	9	(Y)	8	FVPHTKRY	(-)	8		FVPQLKTQS	F V|P/H|T\K/R-Y	75	6	3	4	2	1	unbiased			17.617449	0.875393	524.2923	1047.573	0.0033	3.1	0.2	9.99	2030.3	nuORFdb_human	ENST00000419821.6_1_12:118693456-118704503:-	ENST00000419821.6_1_12:118693456-118704503:-
C3L-04524_CPTAC_CM_HLAI-W632_BI_20230202_m11	E_C3L-04524_CPTAC_CM_HLAI-W632_BI_EB-Team-20230131-MKP_f00_m13_Slot2-4_1_3995.5038.1421.2	2	3	1	13.86	6.6	6.22	7.27	93.4	6	1	2	23700		Hydrogen	9	(Y)	8	FVPHTKRY	(-)	8		VFPEIDKTV	F/V|P/H/T|K R\Y	75	6	3	5	2	0	unbiased			17.410114	0.870327	524.2925	1047.573	0.0033	3.1	-0.5	9.99	2030.3	nuORFdb_human	ENST00000419821.6_1_12:118693456-118704503:-	ENST00000419821.6_1_12:118693456-118704503:-
C3L-04524_CPTAC_CM_HLAI-W632_BI_20230202_m10	E_C3L-04524_CPTAC_CM_HLAI-W632_BI_EB-Team-20230131-MKP_f00_m12_Slot2-4_1_3982.18964.1461.2	2	6	1	17.36	2.25	14.65	15.11	92.5	8	0	0	42600		Hydrogen	6	(R)	10	FVTVTSGESW	(K)	10		FSISSPTTSW	F V/T|V|T/S|G\E|S\W	80	8	6	6	4	0	dual b/y bias			65.506508	0.844365	556.7672	1112.526	0.0009	0.8	-2.1	4	4973.8	nuORFdb_human	ENST00000542165.1_1_11:94704505-94704637:-	ENST00000542165.1_1_11:94704505-94704637:-
C3L-04524_CPTAC_CM_HLAI-W632_BI_20230202_m11	E_C3L-04524_CPTAC_CM_HLAI-W632_BI_EB-Team-20230131-MKP_f00_m13_Slot2-4_1_3995.18905.407.1	1	3	1	15.67	3.36	13.85	12.31	89.3	8	0	0	14000		Hydrogen	6	(R)	10	FVTVTSGESW	(K)	10		LSFVTASCLD	F V/T|V|T|S\G\E\S\W	80	8	7	4	3	0	unbiased			65.294174	1.487197	1112.5284	1112.526	0.0041	3.7	0.1	4	4973.8	nuORFdb_human	ENST00000542165.1_1_11:94704505-94704637:-	ENST00000542165.1_1_11:94704505-94704637:-
C3L-04522_CPTAC_CM_HLAI-W632_BI_20230202_m10	E_C3L-04522_CPTAC_CM_HLAI-W632_BI_EB-Team-20230131-MKP_f00_m12_Slot2-3_1_3980.28452.1189.2	2	1	1	13.71	7.78	6.97	5.93	84.7	8	1	1	7170		Hydrogen	48	(H)	11	FYLPDFYFGKF	(R)	11		FYLPRPRSmSSS	F Y|L|P/D/F|Y/F/G K\F	63.6	7	4	7	3	0	unbiased			98.27787	1.016358	722.3555	1443.698	0.0064	4.4	1.5	5.83	8561	nuORFdb_human	ENST00000278612.8_1_11:108068056-108093342:-	ENST00000278612.8_1_11:108068056-108093342:-
C3L-04522_CPTAC_CM_HLAI-W632_BI_20230202_m11	E_C3L-04522_CPTAC_CM_HLAI-W632_BI_EB-Team-20230131-MKP_f00_m13_Slot2-3_1_3993.28441.1202.2	2	1	1	14.3	6.82	7.48	7.48	86.4	7	1	1	7840		Hydrogen	48	(H)	11	FYLPDFYFGKF	(R)	11		FYLPRPRSmSSS	F Y|L|P/D F|Y/F|G K\F	45.5	5	5	6	4	0	dual b/y bias			98.231499	1.00872	722.356	1443.698	0.0064	4.4	0.4	5.83	8561	nuORFdb_human	ENST00000278612.8_1_11:108068056-108093342:-	ENST00000278612.8_1_11:108068056-108093342:-
C3L-02656_CPTAC_CM_HLAI-W632_BI_20230202_m11	E_C3L-02656_CPTAC_CM_HLAI-W632_BI_EB-Team-20230131-MKP_f00_m13_Slot2-1_1_3989.21694.1400.2	2	1	1	11.58	7.38	5.32	4.2	76.6	6	0	0	45600		Hydrogen	678	(L)	9	FYSNIQTVI	(N)	9		NYSFLAASVL	F Y\S N\I|Q\T\V\I	55.6	5	6	1	1	0	b-ion bias			74.92411	0.883812	542.7895	1084.567	0.0054	5	1.6	5.52	213870.4	nuORFdb_human	ENST00000617998.4_2_17:7388053-7417318:+	ENST00000617998.4_2_17:7388053-7417318:+
C3L-04522_CPTAC_CM_HLAI-W632_BI_20230202_m10	E_C3L-04522_CPTAC_CM_HLAI-W632_BI_EB-Team-20230131-MKP_f00_m12_Slot2-3_1_3980.21640.1395.2	2	2	1	11.68	7.89	3.8	3.8	79.3	6	0	0	20100		Hydrogen	678	(L)	9	FYSNIQTVI	(N)	9		qPNSSKQTVL	F Y\S N\I/Q\T\V\I	55.6	5	5	1	0	0	b-ion bias			74.74691	0.886608	542.7895	1084.567	0.0054	5	2.1	5.52	213870.4	nuORFdb_human	ENST00000617998.4_2_17:7388053-7417318:+	ENST00000617998.4_2_17:7388053-7417318:+
C3L-04522_CPTAC_CM_HLAI-W632_BI_20230202_m11	E_C3L-04522_CPTAC_CM_HLAI-W632_BI_EB-Team-20230131-MKP_f00_m13_Slot2-3_1_3993.21605.1406.2	2	4	1	12.33	7.18	5.85	5.15	75.2	5	0	0	32200		Hydrogen	678	(L)	9	FYSNIQTVI	(N)	9		qPNSSKQTVL	F Y\S N\I|Q\T\V-I	55.6	5	5	1	1	1	b-ion bias			74.616951	0.879814	542.7896	1084.567	0.0054	5	1	5.52	213870.4	nuORFdb_human	ENST00000617998.4_2_17:7388053-7417318:+	ENST00000617998.4_2_17:7388053-7417318:+
C3L-04531_CPTAC_CM_HLAI-W632_BI_20230202_m10	E_C3L-04531_CPTAC_CM_HLAI-W632_BI_EB-Team-20230131-MKP_f00_m12_Slot2-5_1_3984.21633.1395.2	2	2	1	13.44	9.16	2.65	4.29	83	5	0	0	10600		Hydrogen	678	(L)	9	FYSNIQTVI	(N)	9		qPNSSKQTVL	F Y S N\I|Q|T\V\I	55.6	5	5	2	2	0	b-ion bias			74.715981	0.886656	542.7903	1084.567	0.0054	5	1.8	5.52	213870.4	nuORFdb_human	ENST00000617998.4_2_17:7388053-7417318:+	ENST00000617998.4_2_17:7388053-7417318:+
C3L-04531_CPTAC_CM_HLAI-W632_BI_20230202_m10	E_C3L-04531_CPTAC_CM_HLAI-W632_BI_EB-Team-20230131-MKP_f00_m12_Slot2-5_1_3984.18887.652.1	1	1	1	11.29	9.21	1.05	2.07	83.1	6	0	0	3350		Hydrogen	55	(S)	9	GAIVPTAAL	(Q)	9	GAIVPTAAL|GIAVPTAAL	LQVTAPAI	G A I|V|P/T/A\A\L	66.7	6	4	4	2	0	unbiased			65.236435	1.343442	812.4909	812.488	0.0034	4.1	0.9	5.52	7658.8	nuORFdb_human	T153062_17:66202187-66204889:+	T153062_17:66202187-66204889:+|ENST00000614046.1_1_17:66202187-66202910:+|ENST00000562641.1_1_16:30106213-30106646:-|ENST00000565479.5_1_16:30106249-30106646:-|ENST00000321892.8_1_17:65822219-65850151:+
C3L-04531_CPTAC_CM_HLAI-W632_BI_20230202_m11	E_C3L-04531_CPTAC_CM_HLAI-W632_BI_EB-Team-20230131-MKP_f00_m13_Slot2-5_1_3997.18870.682.1	1	1	1	10.63	8.02	2.55	2.61	80.1	6	0	0	4650		Hydrogen	55	(S)	9	GAIVPTAAL	(Q)	9	GAIVPTAAL|GIAVPTAAL	LQVTAPAI	G A I|V|P\T-A\A\L	66.7	6	5	2	2	1	b-ion bias			65.189125	1.325345	812.4897	812.488	0.0024	2.9	-0.4	5.52	7658.8	nuORFdb_human	T153062_17:66202187-66204889:+	T153062_17:66202187-66204889:+|ENST00000614046.1_1_17:66202187-66202910:+|ENST00000562641.1_1_16:30106213-30106646:-|ENST00000565479.5_1_16:30106249-30106646:-|ENST00000321892.8_1_17:65822219-65850151:+
C3L-04518_CPTAC_CM_HLAI-W632_BI_20230202_m10	E_C3L-04518_CPTAC_CM_HLAI-W632_BI_EB-Team-20230131-MKP_f00_m12_Slot2-2_1_3978.24066.1311.2	2	1	1	15.48	9.21	5.76	6.26	87.7	7	0	1	4930		Hydrogen	29	(T)	11	GALLSMTFPLK	(H)	11		QLLSQLKHPN	G A/L|L|S|M/T|F|P L K	54.5	6	5	7	5	0	dual b/y bias			83.126846	0.939711	589.3379	1177.665	0.0038	3.2	0.3	8.75	5176	nuORFdb_human	ENST00000511475.5_1_5:130498317-130500873:-	ENST00000511475.5_1_5:130498317-130500873:-
C3L-04518_CPTAC_CM_HLAI-W632_BI_20230202_m11	E_C3L-04518_CPTAC_CM_HLAI-W632_BI_EB-Team-20230131-MKP_f00_m13_Slot2-2_1_3991.23952.1318.2	2	1	1	10.73	5.96	4.06	4.76	76.9	8	0	1	4730		Hydrogen	29	(T)	11	GALLSMTFPLK	(H)	11		LQLMATYLPK	G A/L|L/S|M/T/F/P L-K	63.6	7	2	7	2	1	y-ion bias			82.735199	0.935531	589.3379	1177.665	0.0038	3.2	-1.3	8.75	5176	nuORFdb_human	ENST00000511475.5_1_5:130498317-130500873:-	ENST00000511475.5_1_5:130498317-130500873:-
C3L-04518_CPTAC_CM_HLAI-W632_BI_20230202_m11	E_C3L-04518_CPTAC_CM_HLAI-W632_BI_EB-Team-20230131-MKP_f00_m13_Slot2-2_1_3991.8238.1227.2	2	1	1	12.67	6.86	5.8	5.8	72.3	8	0	1	3830	C21c	Hydrogen	12	(P)	11	GASTISIFHcK	(L)	11		TNTLSSMKASEN	G A/S/T|I|S|I/F/H/c K	63.6	7	3	8	3	0	y-ion bias		c:Cysteinylation	28.463282	0.992831	641.8027	1220.609	61.9895	5.4	0.9	8.76	4106.8	nuORFdb_human	ENST00000554584.5_1_14:64375879-64407376:+	ENST00000554584.5_1_14:64375879-64407376:+
C3L-04522_CPTAC_CM_HLAI-W632_BI_20230202_m10	E_C3L-04522_CPTAC_CM_HLAI-W632_BI_EB-Team-20230131-MKP_f00_m12_Slot2-3_1_3980.9516.1435.2	2	2	1	9.77	8.08	4.02	1.69	77.8	6	1	1	9710		Hydrogen	138	(N)	11	GEAALGGGRGW	(G)	11		EGAALDPGTSL	G E/A|A|L|G/G/G R G W	45.5	5	3	6	3	0	y-ion bias			32.875538	0.860942	515.7581	1030.506	0.0023	2.2	-0.7	6	24872.9	nuORFdb_human	ENST00000568689.5_1_16:733170-734340:-	ENST00000568689.5_1_16:733170-734340:-|ENST00000569441.5_1_16:733170-733950:-
C3L-04518_CPTAC_CM_HLAI-W632_BI_20230202_m10	E_C3L-04518_CPTAC_CM_HLAI-W632_BI_EB-Team-20230131-MKP_f00_m12_Slot2-2_1_3978.6984.619.1	1	1	1	10.11	8.69	2.66	1.42	81.1	5	0	0	2560		Hydrogen	76	(V)	10	GEAAPGSSLT	(L)	10		ADAAAAGETL	G E A|A|P G\S\S\L T	30	3	5	2	2	0	b-ion bias			24.131784	1.363096	889.4258	889.426	-0.0002	-0.2	-3.1	4	9724.8	nuORFdb_human	ENST00000472949.1_2_13:77589696-77601209:-	ENST00000472949.1_2_13:77589696-77601209:-
C3L-04522_CPTAC_CM_HLAI-W632_BI_20230202_m10	E_C3L-04522_CPTAC_CM_HLAI-W632_BI_EB-Team-20230131-MKP_f00_m12_Slot2-3_1_3980.3944.1636.3	3	2	1	10.05	8	1.82	2.04	88.1	6	1	2	18100		Hydrogen	2	(L)	10	GEEGEATRRW	(L)	10		GEEEGEAGATKI	G/E/E|G/E/A T R R-W	60	6	1	5	1	1	y-ion bias			13.631236	0.731075	397.525	1190.555	0.0056	4.7	1.8	4.79	2348.5	nuORFdb_human	ENST00000314117.8_1_4:37687875-37687938:-	ENST00000314117.8_1_4:37687875-37687938:-
C3L-04522_CPTAC_CM_HLAI-W632_BI_20230202_m11	E_C3L-04522_CPTAC_CM_HLAI-W632_BI_EB-Team-20230131-MKP_f00_m13_Slot2-3_1_3993.3898.1359.2	2	2	1	10.72	6.56	2.37	4.16	76	6	1	2	39300		Hydrogen	2	(L)	10	GEEGEATRRW	(L)	10		GEEAnEGATAKL	G E/E|G|E|A T R/R\W	50	5	4	5	3	0	unbiased			13.469878	0.909666	595.784	1190.555	0.0058	4.9	0.9	4.79	2348.5	nuORFdb_human	ENST00000314117.8_1_4:37687875-37687938:-	ENST00000314117.8_1_4:37687875-37687938:-
C3L-04522_CPTAC_CM_HLAI-W632_BI_20230202_m10	E_C3L-04522_CPTAC_CM_HLAI-W632_BI_EB-Team-20230131-MKP_f00_m12_Slot2-3_1_3980.17052.1398.2	2	1	1	10.53	7.37	3.82	3.16	71.4	6	1	1	18400		Hydrogen	1336	(D)	9	GEFKALQEW	(I)	9		FGEQRTLAW	G E/F|K/A L\Q|E\W	55.6	5	4	4	2	0	unbiased			58.902702	0.884848	554.28	1107.547	0.0058	5.2	2.3	4.53	213870.4	nuORFdb_human	ENST00000617998.4_2_17:7388053-7417318:+	ENST00000617998.4_2_17:7388053-7417318:+
C3L-04522_CPTAC_CM_HLAI-W632_BI_20230202_m11	E_C3L-04522_CPTAC_CM_HLAI-W632_BI_EB-Team-20230131-MKP_f00_m13_Slot2-3_1_3993.17011.1408.2	2	1	1	10.3	6.15	5.04	4.15	72	6	1	1	11800		Hydrogen	1336	(D)	9	GEFKALQEW	(I)	9		FGEQRTLAW	G E/F|K\A L|Q|E\W	55.6	5	5	4	3	0	dual b/y bias			58.755417	0.878374	554.2795	1107.547	0.0038	3.4	-0.6	4.53	213870.4	nuORFdb_human	ENST00000617998.4_2_17:7388053-7417318:+	ENST00000617998.4_2_17:7388053-7417318:+
C3L-04522_CPTAC_CM_HLAI-W632_BI_20230202_m10	E_C3L-04522_CPTAC_CM_HLAI-W632_BI_EB-Team-20230131-MKP_f00_m12_Slot2-3_1_3980.10061.1466.2	2	2	1	16.06	9.61	5.98	6.45	86.8	9	1	1	14400		Hydrogen	201	(G)	11	GEGPGLRGSGW	(R)	11		AREGPGSRGW	G/E/G/P|G/L|R\G-S|G\W	100	11	5	7	3	1	unbiased			34.757629	0.841321	536.7642	1072.517	0.0037	3.4	0.5	6	23893.9	nuORFdb_human	ENST00000481683.5_1_1:2518487-2520915:+	ENST00000481683.5_1_1:2518487-2520915:+|ENST00000419916.6_1_1:2519884-2520918:+
C3L-04522_CPTAC_CM_HLAI-W632_BI_20230202_m11	E_C3L-04522_CPTAC_CM_HLAI-W632_BI_EB-Team-20230131-MKP_f00_m13_Slot2-3_1_3993.10006.1469.2	2	3	1	15.6	8.08	8.16	7.53	87.5	10	1	1	19500		Hydrogen	201	(G)	11	GEGPGLRGSGW	(R)	11		AREGPGSRGW	G/E/G/P/G/L/R|G\S|G\W	100	11	4	8	2	0	y-ion bias			34.567623	0.839592	536.7642	1072.517	0.0037	3.4	-0.6	6	23893.9	nuORFdb_human	ENST00000481683.5_1_1:2518487-2520915:+	ENST00000481683.5_1_1:2518487-2520915:+|ENST00000419916.6_1_1:2519884-2520918:+
C3L-04522_CPTAC_CM_HLAI-W632_BI_20230202_m11	E_C3L-04522_CPTAC_CM_HLAI-W632_BI_EB-Team-20230131-MKP_f00_m13_Slot2-3_1_3993.12359.1441.2	2	1	1	8.79	5.29	3.38	3.5	64.2	6	1	1	11000		Hydrogen	35	(V)	9	GELGRQVEW	(G)	9		EGIQRVAnW	G E/L/G R\Q\V\E\W	55.6	5	4	2	0	0	b-ion bias			42.691845	0.857615	537.2735	1073.537	0.0013	1.2	-2.8	4.53	10746.9	nuORFdb_human	ENST00000542466.2_1_12:58120098-58120972:+	ENST00000542466.2_1_12:58120098-58120972:+
C3L-04531_CPTAC_CM_HLAI-W632_BI_20230202_m10	E_C3L-04531_CPTAC_CM_HLAI-W632_BI_EB-Team-20230131-MKP_f00_m12_Slot2-5_1_3984.26644.1304.2	2	1	1	8.65	5.37	2.7	3.27	67.3	5	0	0	30200	M10m	Hydrogen	5	(R)	10	GELLLmPFTW	(M)	10		PLRTNTSFTW	G/E L L/L m P|F|T\W	40	4	3	4	2	0	unbiased		m:Oxidized methionine	92.018303	0.944187	611.8118	1206.623	15.994	-0.8	-4	4	3225	nuORFdb_human	ENST00000448413.5_1_3:4494582-4494666:-	ENST00000448413.5_1_3:4494582-4494666:-
C3L-04522_CPTAC_CM_HLAI-W632_BI_20230202_m10	E_C3L-04522_CPTAC_CM_HLAI-W632_BI_EB-Team-20230131-MKP_f00_m12_Slot2-3_1_3980.7504.1340.2	2	2	1	14.35	6.85	9.88	7.5	76	8	1	1	28200		Hydrogen	73	(L)	10	GETELGHARW	(R)	10		GEETLImTVF	G E/T|E|L|G\H|A\R\W	80	8	7	5	4	0	dual b/y bias			25.926949	0.921736	578.2836	1155.554	0.0066	5.7	2.8	5.4	13836.3	nuORFdb_human	ENST00000539387.5_1_4:140216240-140223649:-	ENST00000539387.5_1_4:140216240-140223649:-
C3L-04522_CPTAC_CM_HLAI-W632_BI_20230202_m11	E_C3L-04522_CPTAC_CM_HLAI-W632_BI_EB-Team-20230131-MKP_f00_m13_Slot2-3_1_3993.7450.1345.2	2	2	1	20.01	9.02	11.23	10.99	95.1	8	1	1	21900		Hydrogen	73	(L)	10	GETELGHARW	(R)	10		DVLNSPLEGPD	G E/T|E|L|G\H|A|R\W	80	8	7	6	5	0	dual b/y bias			25.737907	0.918408	578.2824	1155.554	0.0026	2.2	-1.8	5.4	13836.3	nuORFdb_human	ENST00000539387.5_1_4:140216240-140223649:-	ENST00000539387.5_1_4:140216240-140223649:-
C3L-04522_CPTAC_CM_HLAI-W632_BI_20230202_m10	E_C3L-04522_CPTAC_CM_HLAI-W632_BI_EB-Team-20230131-MKP_f00_m12_Slot2-3_1_3980.15698.1515.2	2	2	1	10.82	4.1	6.58	6.72	68.7	7	0	0	13000		Hydrogen	31	(V)	9	GEWEGGAQW	(G)	9		GEEWGGWAQ	G E/W|E/G\G|A\Q\W	77.8	7	5	4	2	0	unbiased			54.226223	0.809525	510.2158	1019.422	0.003	2.9	0	3.8	5844.5	nuORFdb_human	ENST00000466254.1_3_7:142498770-142498935:+	ENST00000466254.1_3_7:142498770-142498935:+
C3L-04522_CPTAC_CM_HLAI-W632_BI_20230202_m11	E_C3L-04522_CPTAC_CM_HLAI-W632_BI_EB-Team-20230131-MKP_f00_m13_Slot2-3_1_3993.15674.1519.2	2	1	1	9.7	1.79	8.42	7.91	69.4	7	0	0	6020		Hydrogen	31	(V)	9	GEWEGGAQW	(G)	9		WAGDAEGWAG	G E/W|E/G\G/A|Q\W	77.8	7	4	5	2	0	unbiased			54.138836	0.806983	510.2164	1019.422	0.003	2.9	-1.1	3.8	5844.5	nuORFdb_human	ENST00000466254.1_3_7:142498770-142498935:+	ENST00000466254.1_3_7:142498770-142498935:+
C3L-04522_CPTAC_CM_HLAI-W632_BI_20230202_m10	E_C3L-04522_CPTAC_CM_HLAI-W632_BI_EB-Team-20230131-MKP_f00_m12_Slot2-3_1_3980.11441.1417.2	2	1	1	14.66	9.32	6.19	5.33	87.7	8	1	1	6380		Hydrogen	9	(M)	9	GEWESERGW	(A)	9		WGEESSGSSPL	G/E/W|E|S\E/R|G\W	100	9	5	6	3	0	dual b/y bias			39.525974	0.872731	568.2467	1135.48	0.0064	5.6	2.7	4.25	2824	nuORFdb_human	ENST00000527985.5_1_11:57435324-57435402:+	ENST00000527985.5_1_11:57435324-57435402:+
C3L-04522_CPTAC_CM_HLAI-W632_BI_20230202_m11	E_C3L-04522_CPTAC_CM_HLAI-W632_BI_EB-Team-20230131-MKP_f00_m13_Slot2-3_1_3993.11406.1421.2	2	1	1	10.57	6.94	1.53	3.63	76.2	5	1	1	9020		Hydrogen	9	(M)	9	GEWESERGW	(A)	9		WGEESSGSSPL	G E/W|E|S E/R\G-W	55.6	5	3	4	2	1	unbiased			39.40123	0.869917	568.246	1135.48	0.0044	3.9	-0.1	4.25	2824	nuORFdb_human	ENST00000527985.5_1_11:57435324-57435402:+	ENST00000527985.5_1_11:57435324-57435402:+
C3L-04522_CPTAC_CM_HLAI-W632_BI_20230202_m10	E_C3L-04522_CPTAC_CM_HLAI-W632_BI_EB-Team-20230131-MKP_f00_m12_Slot2-3_1_3980.11458.1651.3	3	2	1	11.15	9.94	5.33	1.21	82.5	6	2	2	9940		Hydrogen	61	(S)	9	GEYKFSARW	(T)	9		GEYKFICRA	G/E/Y/K|F|S/A R W	66.7	6	2	6	2	0	y-ion bias			39.584629	0.721911	381.8577	1143.558	0.0013	1.1	-1.8	8.59	17729.6	nuORFdb_human	ENST00000357304.8_1_9:134308100-134321860:+	ENST00000357304.8_1_9:134308100-134321860:+
C3L-04522_CPTAC_CM_HLAI-W632_BI_20230202_m11	E_C3L-04522_CPTAC_CM_HLAI-W632_BI_EB-Team-20230131-MKP_f00_m13_Slot2-3_1_3993.11399.1656.3	3	1	1	11.63	7.09	7.8	4.54	80.4	7	2	2	8840		Hydrogen	61	(S)	9	GEYKFSARW	(T)	9		GEYKFICRA	G E/Y/K/F|S/A/R\W	77.8	7	2	6	1	0	y-ion bias			39.37709	0.718521	381.8594	1143.558	0.0043	3.7	-0.3	8.59	17729.6	nuORFdb_human	ENST00000357304.8_1_9:134308100-134321860:+	ENST00000357304.8_1_9:134308100-134321860:+
C3L-04518_CPTAC_CM_HLAI-W632_BI_20230202_m11	E_C3L-04518_CPTAC_CM_HLAI-W632_BI_EB-Team-20230131-MKP_f00_m13_Slot2-2_1_3991.17409.1345.2	2	1	1	8.85	6.06	4.05	2.8	78.6	7	1	2	8020		Hydrogen	32	(A)	9	GFPKGFWLK	(H)	9		GFGKIFKPW	G/F/P/K/G/F W\L-K	77.8	7	1	5	0	1	y-ion bias			60.133816	0.91872	540.3081	1079.604	0.0051	4.7	0.2	10	9110.5	nuORFdb_human	ENST00000549484.5_1_14:19653705-19655794:+	ENST00000549484.5_1_14:19653705-19655794:+|ENST00000624585.2_1_14:19919568-19921657:-|ENST00000383038.3_22:16187241-16189330:-|ENST00000437781.1_22:16187238-16189345:-
C3L-02656_CPTAC_CM_HLAI-W632_BI_20230202_m11	E_C3L-02656_CPTAC_CM_HLAI-W632_BI_EB-Team-20230131-MKP_f00_m13_Slot2-1_1_3989.18239.708.1	1	1	1	10.01	7.78	2.76	2.23	75.9	5	0	0	1540		Hydrogen	47	(A)	8	GGLGEVHL	(C)	8		GQVEVHI	G G/L G|E|V|H\L	50	4	4	4	3	0	dual b/y bias			62.991028	1.310081	781.4258	781.42	0.0057	7.3	3.9	5.24	12894.3	nuORFdb_human	ENST00000533871.6_2_11:133801972-133806022:-	ENST00000533871.6_2_11:133801972-133806022:-
C3L-04518_CPTAC_CM_HLAI-W632_BI_20230202_m10	E_C3L-04518_CPTAC_CM_HLAI-W632_BI_EB-Team-20230131-MKP_f00_m12_Slot2-2_1_3978.10485.1416.2	2	1	1	17.09	3.32	17.09	13.78	91.5	7	1	2	45500		Hydrogen	25	(H)	9	GGMSIFLKK	(M)	9		GGMKIFVKT	G/G/M/S|I|F|L|K K	77.8	7	4	7	4	0	dual b/y bias			36.2197	0.873631	490.7853	980.56	0.003	3	0.1	10	5602.5	nuORFdb_human	ENST00000264995.7_1_3:131220431-131221595:-	ENST00000264995.7_1_3:131220431-131221595:-
C3L-04518_CPTAC_CM_HLAI-W632_BI_20230202_m11	E_C3L-04518_CPTAC_CM_HLAI-W632_BI_EB-Team-20230131-MKP_f00_m13_Slot2-2_1_3991.10235.1427.2	2	1	1	17.64	4.07	14.77	13.56	91.8	8	1	2	25000		Hydrogen	25	(H)	9	GGMSIFLKK	(M)	9		GGMKIFVKT	G/G/M/S|I/F|L|K-K	100	9	3	7	3	1	dual b/y bias			35.360855	0.866236	490.7859	980.56	0.005	5.1	0.6	10	5602.5	nuORFdb_human	ENST00000264995.7_1_3:131220431-131221595:-	ENST00000264995.7_1_3:131220431-131221595:-
C3L-04518_CPTAC_CM_HLAI-W632_BI_20230202_m10	E_C3L-04518_CPTAC_CM_HLAI-W632_BI_EB-Team-20230131-MKP_f00_m12_Slot2-2_1_3978.5800.1409.2	2	2	1	15.81		15.81	15.81	81.9	8	1	2	67400	M27m	Hydrogen	25	(H)	9	GGmSIFLKK	(M)	9			G/G/m/S/I/F|L|K\K	100	9	3	7	2	0	y-ion bias		m:Oxidized methionine	20.043097	0.877891	498.7833	980.56	15.999	4.1	1.2	10	5602.5	nuORFdb_human	ENST00000264995.7_1_3:131220431-131221595:-	ENST00000264995.7_1_3:131220431-131221595:-
C3L-04518_CPTAC_CM_HLAI-W632_BI_20230202_m11	E_C3L-04518_CPTAC_CM_HLAI-W632_BI_EB-Team-20230131-MKP_f00_m13_Slot2-2_1_3991.5624.1415.2	2	3	1	16.17	5.88	16.17	10.29	93.4	7	1	2	65400	M27m	Hydrogen	25	(H)	9	GGmSIFLKK	(M)	9		GGmKIFVKT	G/G/m|S/I/F|L/K K	77.8	7	2	7	2	0	y-ion bias		m:Oxidized methionine	19.438066	0.87374	498.7836	980.56	16.001	6.1	1.6	10	5602.5	nuORFdb_human	ENST00000264995.7_1_3:131220431-131221595:-	ENST00000264995.7_1_3:131220431-131221595:-
C3L-04524_CPTAC_CM_HLAI-W632_BI_20230202_m10	E_C3L-04524_CPTAC_CM_HLAI-W632_BI_EB-Team-20230131-MKP_f00_m12_Slot2-4_1_3982.29493.1442.2	2	2	1	15.39	3.84	11.9	11.55	85.5	7	0	0	73100		Hydrogen	3	(C)	9	GIIETILEW	(L)	9		ADFLLTPLSP	G I/I/E|T/I|L|E\W	77.8	7	4	6	3	0	dual b/y bias			101.871574	0.85661	537.299	1073.588	0.003	2.8	-0.1	3.8	3763.4	nuORFdb_human	ENST00000404938.6_1_7:20691076-20691175:+	ENST00000404938.6_1_7:20691076-20691175:+
C3L-02656_CPTAC_CM_HLAI-W632_BI_20230202_m10	E_C3L-02656_CPTAC_CM_HLAI-W632_BI_EB-Team-20230131-MKP_f00_m12_Slot2-1_1_3976.16610.1454.2	2	1	1	12.93	11.16	2.33	1.77	92.5	6	0	0	7310		Hydrogen	32	(V)	9	GLAEHLYLA	(L)	9		LGPMQKELA	G L/A/E H\L\Y\L\A	55.6	5	4	2	0	0	b-ion bias			57.371223	0.848856	493.7698	986.531	0.0022	2.2	1.3	5.24	4484.2	nuORFdb_human	ENST00000479686.5_1_1:43830638-43833178:-	ENST00000479686.5_1_1:43830638-43833178:-|ENST00000487209.5_1_1:43830638-43833598:-
C3L-02656_CPTAC_CM_HLAI-W632_BI_20230202_m10	E_C3L-02656_CPTAC_CM_HLAI-W632_BI_EB-Team-20230131-MKP_f00_m12_Slot2-1_1_3976.19738.1407.2	2	1	1	12.32	4.54	5.05	7.78	81.8	7	1	1	9220		Hydrogen	13	(M)	9	GLFFMKQSV	(-)	9		LGFFSMKLGG	G L/F|F|M/K\Q\S\V	77.8	7	5	4	2	0	unbiased			68.174324	0.879095	528.7822	1056.555	0.0021	1.9	1	8.75	2454	nuORFdb_human	ENST00000559345.5_1_15:79165548-79172860:+	ENST00000559345.5_1_15:79165548-79172860:+|ENST00000558746.5_1_15:79165393-79172860:+
C3L-02656_CPTAC_CM_HLAI-W632_BI_20230202_m11	E_C3L-02656_CPTAC_CM_HLAI-W632_BI_EB-Team-20230131-MKP_f00_m13_Slot2-1_1_3989.15198.1389.2	2	1	1	9.05	0.4	9.39	8.65	69.6	7	1	1	5520	M17m	Hydrogen	13	(M)	9	GLFFmKQSV	(-)	9		VAFFNNFLT	G L/F|F/m/K-Q\S\V	77.8	7	3	4	1	1	unbiased		m:Oxidized methionine	52.489609	0.890492	536.7824	1056.555	16.0021	6.7	3.3	8.75	2454	nuORFdb_human	ENST00000559345.5_1_15:79165548-79172860:+	ENST00000559345.5_1_15:79165548-79172860:+|ENST00000558746.5_1_15:79165393-79172860:+
C3L-02656_CPTAC_CM_HLAI-W632_BI_20230202_m10	E_C3L-02656_CPTAC_CM_HLAI-W632_BI_EB-Team-20230131-MKP_f00_m12_Slot2-1_1_3976.23406.1393.2	2	1	1	7.75	-0.62	7.75	8.36	60.2	9	1	1	6080		Hydrogen	39	(R)	11	GLGDWAAGLRV	(R)	11		EGRWALRGGL	G/L/G D/W|A|A|G-L\R\V	81.8	9	5	6	3	1	unbiased			80.844879	0.888187	557.8037	1114.6	0.0004	0.3	-0.6	5.84	10908.1	nuORFdb_human	ENST00000414282.5_1_9:139621519-139622634:-	ENST00000414282.5_1_9:139621519-139622634:-
C3L-02656_CPTAC_CM_HLAI-W632_BI_20230202_m11	E_C3L-02656_CPTAC_CM_HLAI-W632_BI_EB-Team-20230131-MKP_f00_m13_Slot2-1_1_3989.23242.1389.2	2	1	1	12.65	3.69	9.2	8.96	78	7	1	1	5870		Hydrogen	39	(R)	11	GLGDWAAGLRV	(R)	11		EGRWALRGGL	G L/G/D|W|A|A|G L-R\V	63.6	7	5	6	4	1	dual b/y bias			80.269035	0.890336	557.8053	1114.6	0.0024	2.1	-1.3	5.84	10908.1	nuORFdb_human	ENST00000414282.5_1_9:139621519-139622634:-	ENST00000414282.5_1_9:139621519-139622634:-
C3L-04522_CPTAC_CM_HLAI-W632_BI_20230202_m10	E_C3L-04522_CPTAC_CM_HLAI-W632_BI_EB-Team-20230131-MKP_f00_m12_Slot2-3_1_3980.9980.1550.2	2	1	1	9.78	8.77	2.42	1.01	90.5	6	0	1	10400		Hydrogen	3	(E)	9	GLGIPGSPK	(S)	9		GLGIPGGAAL	G/L/G|I|P G/S/P K	55.6	5	2	6	2	0	y-ion bias			34.478096	0.787149	413.2463	825.483	0.0018	2.2	-0.7	8.75	3438.7	nuORFdb_human	ENST00000423980.1_1_22:36902577-36902673:-	ENST00000423980.1_1_22:36902577-36902673:-
C3L-04522_CPTAC_CM_HLAI-W632_BI_20230202_m11	E_C3L-04522_CPTAC_CM_HLAI-W632_BI_EB-Team-20230131-MKP_f00_m13_Slot2-3_1_3993.9927.1558.2	2	1	1	7.46	6.44	1.39	1.02	77.4	5	0	1	6510		Hydrogen	3	(E)	9	GLGIPGSPK	(S)	9		GLGIPGGAAL	G L/G|I|P G/S/P K	33.3	3	2	5	2	0	y-ion bias			34.294979	0.782293	413.2462	825.483	0.0018	2.2	-1.8	8.75	3438.7	nuORFdb_human	ENST00000423980.1_1_22:36902577-36902673:-	ENST00000423980.1_1_22:36902577-36902673:-
C3L-04518_CPTAC_CM_HLAI-W632_BI_20230202_m10	E_C3L-04518_CPTAC_CM_HLAI-W632_BI_EB-Team-20230131-MKP_f00_m12_Slot2-2_1_3978.23238.1427.2	2	3	1	13.25	9.22	4.23	4.02	93.2	7	0	1	18700		Hydrogen	6	(L)	8	GLLFLHLK	(R)	8		LGLLFHKL	G/L/L|F|L/H|L\K	100	8	4	6	3	0	dual b/y bias			80.264526	0.86655	470.8036	940.598	0.0029	3.1	0.2	8.76	4448.1	nuORFdb_human	ENST00000337673.6_1_7:99097681-99097792:-	ENST00000337673.6_1_7:99097681-99097792:-
C3L-04518_CPTAC_CM_HLAI-W632_BI_20230202_m11	E_C3L-04518_CPTAC_CM_HLAI-W632_BI_EB-Team-20230131-MKP_f00_m13_Slot2-2_1_3991.23101.1430.2	2	3	1	13.43	8.2	4.89	5.23	93	6	0	1	20200		Hydrogen	6	(L)	8	GLLFLHLK	(R)	8		LGLLFHKL	G L/L|F|L|H|L\K	75	6	5	5	4	0	dual b/y bias			79.795425	0.864447	470.8026	940.598	0.0009	0.9	-3.6	8.76	4448.1	nuORFdb_human	ENST00000337673.6_1_7:99097681-99097792:-	ENST00000337673.6_1_7:99097681-99097792:-
C3L-02656_CPTAC_CM_HLAI-W632_BI_20230202_m10	E_C3L-02656_CPTAC_CM_HLAI-W632_BI_EB-Team-20230131-MKP_f00_m12_Slot2-1_1_3976.23066.1410.2	2	1	1	13.11	7.44	7.01	5.67	80	7	1	1	7820		Hydrogen	49	(S)	9	GLMKICISL	(I)	9		KMCIIGLSI	G/L/M/K I|C\I\S\L	77.8	7	4	4	1	0	unbiased	Carbamidomethylation	C:Carbamidomethylation,	79.668388	0.877325	517.7908	1034.574	0.001	1	0.1	8.75	6834.8	nuORFdb_human	ENST00000372037.7_1_10:88516530-88598667:+	ENST00000372037.7_1_10:88516530-88598667:+
C3L-02656_CPTAC_CM_HLAI-W632_BI_20230202_m11	E_C3L-02656_CPTAC_CM_HLAI-W632_BI_EB-Team-20230131-MKP_f00_m13_Slot2-1_1_3989.22870.1411.2	2	1	1	8.42	3.09	5.2	5.33	66.4	6	1	1	7090		Hydrogen	49	(S)	9	GLMKICISL	(I)	9		KMCIIGLSI	G L/M/K I\C\I\S\L	55.6	5	4	2	0	0	b-ion bias	Carbamidomethylation	C:Carbamidomethylation,	78.984833	0.87625	517.7928	1034.574	0.005	4.9	1.5	8.75	6834.8	nuORFdb_human	ENST00000372037.7_1_10:88516530-88598667:+	ENST00000372037.7_1_10:88516530-88598667:+
C3L-02656_CPTAC_CM_HLAI-W632_BI_20230202_m10	E_C3L-02656_CPTAC_CM_HLAI-W632_BI_EB-Team-20230131-MKP_f00_m12_Slot2-1_1_3976.25126.1361.2	2	5	1	16.73	5.82	11.43	10.91	85.8	7	0	0	128000		Hydrogen	51	(S)	11	GLYSLSSVVTV	(P)	11		SVSFISTVATI	G L Y\S|L|S|S V|V\T\V	54.5	6	7	4	4	0	dual b/y bias			86.78743	0.908135	562.8136	1124.62	0.001	0.9	0	5.52	10744.7	nuORFdb_human	ENST00000390555.3_1_14:106135325-106136152:-	ENST00000390555.3_1_14:106135325-106136152:-
C3L-02656_CPTAC_CM_HLAI-W632_BI_20230202_m11	E_C3L-02656_CPTAC_CM_HLAI-W632_BI_EB-Team-20230131-MKP_f00_m13_Slot2-1_1_3989.12426.1294.2	2	1	1	11.41	7.78	4.05	3.62	78.9	6	0	0	8390		Hydrogen	153	(K)	11	GMLEITLISNF	(K)	11		SLASLTGQISNF	G M L E I\T\L\I\S\N-F	54.5	6	5	0	0	1	b-ion bias			42.918282	0.950735	619.3315	1237.65	0.005	4.1	0.7	4	27830.5	nuORFdb_human	ENST00000512145.1_1_6:18237336-18256602:-	ENST00000512145.1_1_6:18237336-18256602:-
C3L-04522_CPTAC_CM_HLAI-W632_BI_20230202_m10	E_C3L-04522_CPTAC_CM_HLAI-W632_BI_EB-Team-20230131-MKP_f00_m12_Slot2-3_1_3980.9736.1479.2	2	2	1	9.32	2.32	7.55	7	73.3	6	0	1	11100		Hydrogen	15	(S)	9	GMNSALTLK	(T)	9		GMDLGKKVS	G/M/N/S|A/L|T L K	66.7	6	2	6	2	0	y-ion bias			33.634842	0.832945	467.7558	934.503	0.0021	2.2	-0.7	8.75	4407	nuORFdb_human	ENST00000319653.13_1_1:240601401-240635676:+	ENST00000319653.13_1_1:240601401-240635676:+
C3L-04522_CPTAC_CM_HLAI-W632_BI_20230202_m11	E_C3L-04522_CPTAC_CM_HLAI-W632_BI_EB-Team-20230131-MKP_f00_m13_Slot2-3_1_3993.9664.1486.2	2	1	1	7.75	3.97	4.03	3.77	81.9	7	0	1	8390		Hydrogen	15	(S)	9	GMNSALTLK	(T)	9		STLAEKTKG	G/M/N/S/A/L/T-L K	77.8	7	0	6	0	1	y-ion bias			33.387245	0.828601	467.7574	934.503	0.0041	4.4	0.4	8.75	4407	nuORFdb_human	ENST00000319653.13_1_1:240601401-240635676:+	ENST00000319653.13_1_1:240601401-240635676:+
C3L-04518_CPTAC_CM_HLAI-W632_BI_20230202_m11	E_C3L-04518_CPTAC_CM_HLAI-W632_BI_EB-Team-20230131-MKP_f00_m13_Slot2-2_1_3991.18546.1311.2	2	2	1	13.46	6.9	4.36	6.56	89.3	8	0	1	9420		Hydrogen	67	(V)	9	GMPWHFMLK	(-)	9		TSPDARLGDSK	G/M/P/W/H/F|M/L\K	100	9	2	7	1	0	y-ion bias			64.062111	0.940244	573.7859	1146.559	0.006	5.3	0.8	8.76	8761.4	nuORFdb_human	ENST00000420613.6_1_12:49073557-49075333:-	ENST00000420613.6_1_12:49073557-49075333:-
C3L-04522_CPTAC_CM_HLAI-W632_BI_20230202_m10	E_C3L-04522_CPTAC_CM_HLAI-W632_BI_EB-Team-20230131-MKP_f00_m12_Slot2-3_1_3980.18799.1318.2	2	1	1	11.38	6.13	5.28	5.26	86.4	8	0	1	8030		Hydrogen	67	(V)	9	GMPWHFMLK	(-)	9		RERQEQLMG	G/M/P/W/H|F\M-L\K	100	9	3	5	1	1	unbiased			64.935562	0.935856	573.7865	1146.559	0.008	7	4.1	8.76	8761.4	nuORFdb_human	ENST00000420613.6_1_12:49073557-49075333:-	ENST00000420613.6_1_12:49073557-49075333:-
C3L-04522_CPTAC_CM_HLAI-W632_BI_20230202_m11	E_C3L-04522_CPTAC_CM_HLAI-W632_BI_EB-Team-20230131-MKP_f00_m13_Slot2-3_1_3993.18753.1317.2	2	2	1	12.76	4.82	6.2	7.93	87.8	7	0	1	13900		Hydrogen	67	(V)	9	GMPWHFMLK	(-)	9		GMFSGFImIK	G M/P/W/H/F|M|L-K	77.8	7	2	6	2	1	y-ion bias			64.770592	0.936003	573.7865	1146.559	0.006	5.3	1.3	8.76	8761.4	nuORFdb_human	ENST00000420613.6_1_12:49073557-49075333:-	ENST00000420613.6_1_12:49073557-49075333:-
C3L-04518_CPTAC_CM_HLAI-W632_BI_20230202_m10	E_C3L-04518_CPTAC_CM_HLAI-W632_BI_EB-Team-20230131-MKP_f00_m12_Slot2-2_1_3978.16771.1308.2	2	1	1	8.92	7.04	1.88	1.88	71.7	5	0	1	6720	M73m	Hydrogen	67	(V)	9	GMPWHFmLK	(-)	9		GMPVGmRERN	G/M/P/W/H F m\L K	44.4	4	1	4	0	0	y-ion bias		m:Oxidized methionine	57.930973	0.94162	581.782	1146.559	15.998	2.7	-0.2	8.76	8761.4	nuORFdb_human	ENST00000420613.6_1_12:49073557-49075333:-	ENST00000420613.6_1_12:49073557-49075333:-
C3L-04518_CPTAC_CM_HLAI-W632_BI_20230202_m10	E_C3L-04518_CPTAC_CM_HLAI-W632_BI_EB-Team-20230131-MKP_f00_m12_Slot2-2_1_3978.15147.1615.3	3	2	1	9.61	5.54	4.05	4.06	84	6	0	1	5140	M68m	Hydrogen	67	(V)	9	GmPWHFMLK	(-)	9		mGPRHLYIC	G m/P/W/H/F M-L-K	55.6	5	0	4	0	2	y-ion bias		m:Oxidized methionine	52.321423	0.74506	388.1915	1146.559	15.9997	4.2	1.3	8.76	8761.4	nuORFdb_human	ENST00000420613.6_1_12:49073557-49075333:-	ENST00000420613.6_1_12:49073557-49075333:-
C3L-04518_CPTAC_CM_HLAI-W632_BI_20230202_m11	E_C3L-04518_CPTAC_CM_HLAI-W632_BI_EB-Team-20230131-MKP_f00_m13_Slot2-2_1_3991.14945.1611.3	3	2	1	9.99	2.27	4.62	7.73	71.9	7	0	1	11900	M68m	Hydrogen	67	(V)	9	GmPWHFMLK	(-)	9		GmHEKGIIFn	G m/P/W/H/F/M-L-K	77.8	7	0	5	0	2	y-ion bias		m:Oxidized methionine	51.625412	0.747959	388.1915	1146.559	16.0027	6.7	2.2	8.76	8761.4	nuORFdb_human	ENST00000420613.6_1_12:49073557-49075333:-	ENST00000420613.6_1_12:49073557-49075333:-
C3L-04522_CPTAC_CM_HLAI-W632_BI_20230202_m10	E_C3L-04522_CPTAC_CM_HLAI-W632_BI_EB-Team-20230131-MKP_f00_m12_Slot2-3_1_3980.15267.1612.3	3	1	1	10.89	6.89	4.26	4	86.4	6	0	1	5700	M68m	Hydrogen	67	(V)	9	GmPWHFMLK	(-)	9		GmPVGMRERN	G/m/P/W/H/F M L-K	66.7	6	0	5	0	1	y-ion bias		m:Oxidized methionine	52.738552	0.747172	388.1899	1146.559	15.9967	1.6	-1.3	8.76	8761.4	nuORFdb_human	ENST00000420613.6_1_12:49073557-49075333:-	ENST00000420613.6_1_12:49073557-49075333:-
C3L-04522_CPTAC_CM_HLAI-W632_BI_20230202_m11	E_C3L-04522_CPTAC_CM_HLAI-W632_BI_EB-Team-20230131-MKP_f00_m13_Slot2-3_1_3993.15212.1624.3	3	2	1	11.36	3.56	5.36	7.8	80.9	7	0	1	11900	M68m	Hydrogen	67	(V)	9	GmPWHFMLK	(-)	9		mGGKRTVPWn	G m/P/W/H/F-M-L-K	77.8	7	0	4	0	3	y-ion bias		m:Oxidized methionine	52.543373	0.738996	388.1905	1146.559	15.9997	4.2	0.2	8.76	8761.4	nuORFdb_human	ENST00000420613.6_1_12:49073557-49075333:-	ENST00000420613.6_1_12:49073557-49075333:-
C3L-04522_CPTAC_CM_HLAI-W632_BI_20230202_m11	E_C3L-04522_CPTAC_CM_HLAI-W632_BI_EB-Team-20230131-MKP_f00_m13_Slot2-3_1_3993.13204.1592.3	3	1	1	8.36	0.44	4.15	7.92	71.2	5	0	1	6620	M68m M73m	Hydrogen	67	(V)	9	GmPWHFmLK	(-)	9		qAWHRKDPGT	G m/P/W/H/F/m L K	44.4	4	0	5	0	0	y-ion bias		m:Oxidized methionine	45.610081	0.760055	393.5225	1146.559	31.9957	5	1	8.76	8761.4	nuORFdb_human	ENST00000420613.6_1_12:49073557-49075333:-	ENST00000420613.6_1_12:49073557-49075333:-
C3L-04518_CPTAC_CM_HLAI-W632_BI_20230202_m11	E_C3L-04518_CPTAC_CM_HLAI-W632_BI_EB-Team-20230131-MKP_f00_m13_Slot2-2_1_3991.10248.1487.2	2	1	1	10.27	3.28	5.45	6.99	76.1	6	1	2	12700		Hydrogen	26	(G)	8	GMSIFLKK	(M)	8		KIFSKIST	G/M/S|I/F/L/K K	75	6	1	6	1	0	y-ion bias			35.405724	0.827994	462.2749	923.538	0.0044	4.8	0.3	10	5602.5	nuORFdb_human	ENST00000264995.7_1_3:131220431-131221595:-	ENST00000264995.7_1_3:131220431-131221595:-
C3L-04518_CPTAC_CM_HLAI-W632_BI_20230202_m10	E_C3L-04518_CPTAC_CM_HLAI-W632_BI_EB-Team-20230131-MKP_f00_m12_Slot2-2_1_3978.16665.1477.2	2	2	1	17.42	7.64	9.56	9.78	91.9	9	1	1	9620		Hydrogen	4	(A)	10	GPAALRLSAL	(R)	10		PAGALRLTLG	G/P/A/A|L|R|L\S\A\L	100	10	6	6	3	0	unbiased			57.565121	0.834529	484.7992	968.589	0.002	2	-0.9	9.75	2974.4	nuORFdb_human	ENST00000353332.9_1_3:9691400-9695362:+	ENST00000353332.9_1_3:9691400-9695362:+
C3L-04518_CPTAC_CM_HLAI-W632_BI_20230202_m11	E_C3L-04518_CPTAC_CM_HLAI-W632_BI_EB-Team-20230131-MKP_f00_m13_Slot2-2_1_3991.16511.1474.2	2	1	1	17.11	8.29	7.29	8.82	93.5	9	1	1	8080		Hydrogen	4	(A)	10	GPAALRLSAL	(R)	10		PGALLSARAL	G/P/A|A|L/R\L\S\A\L	100	10	6	5	2	0	unbiased			57.033451	0.836027	484.7993	968.589	0.002	2	-2.5	9.75	2974.4	nuORFdb_human	ENST00000353332.9_1_3:9691400-9695362:+	ENST00000353332.9_1_3:9691400-9695362:+
C3L-04531_CPTAC_CM_HLAI-W632_BI_20230202_m10	E_C3L-04531_CPTAC_CM_HLAI-W632_BI_EB-Team-20230131-MKP_f00_m12_Slot2-5_1_3984.16804.1476.2	2	1	1	9.62	0.08	9.04	9.54	65.1	9	1	1	6170		Hydrogen	4	(A)	10	GPAALRLSAL	(R)	10		PGALLSARAL	G/P/A/A/L|R|L\S\A\L	100	10	5	6	2	0	unbiased			58.043705	0.834894	484.7987	968.589	0.002	2	-1.2	9.75	2974.4	nuORFdb_human	ENST00000353332.9_1_3:9691400-9695362:+	ENST00000353332.9_1_3:9691400-9695362:+
C3L-04531_CPTAC_CM_HLAI-W632_BI_20230202_m11	E_C3L-04531_CPTAC_CM_HLAI-W632_BI_EB-Team-20230131-MKP_f00_m13_Slot2-5_1_3997.16793.1485.2	2	1	1	16.66	7.07	8.1	9.59	86.6	9	1	1	5340		Hydrogen	4	(A)	10	GPAALRLSAL	(R)	10		PGALLSARAL	G/P/A|A|L/R\L|S\A\L	100	10	6	6	3	0	unbiased			58.015266	0.829341	484.7993	968.589	0.002	2	-1.3	9.75	2974.4	nuORFdb_human	ENST00000353332.9_1_3:9691400-9695362:+	ENST00000353332.9_1_3:9691400-9695362:+
C3L-04518_CPTAC_CM_HLAI-W632_BI_20230202_m10	E_C3L-04518_CPTAC_CM_HLAI-W632_BI_EB-Team-20230131-MKP_f00_m12_Slot2-2_1_3978.17584.1665.3	3	1	1	11.66	7.51	7.65	4.15	70.3	8	2	2	4060		Hydrogen	29	(V)	11	GPIRLSPRIPL	(-)	11		GPLRLSPLLPR	G/P/I R|L|S|P R\I\P\L	63.6	7	6	5	3	0	unbiased			60.738522	0.712576	406.9299	1218.768	0.0073	6	3.1	12	4134.8	nuORFdb_human	ENST00000320188.9_2_9:131038865-131038982:+	ENST00000320188.9_2_9:131038865-131038982:+
C3L-04518_CPTAC_CM_HLAI-W632_BI_20230202_m11	E_C3L-04518_CPTAC_CM_HLAI-W632_BI_EB-Team-20230131-MKP_f00_m13_Slot2-2_1_3991.17455.1658.3	3	2	1	9.22	5.6	4.58	3.62	71.3	8	2	2	4470		Hydrogen	29	(V)	11	GPIRLSPRIPL	(-)	11		GPLRLSPLLPR	G/P/I/R\L/S|P R I\P\L	72.7	8	4	5	1	0	unbiased			60.295551	0.716735	406.9277	1218.768	0.0013	1.1	-3.4	12	4134.8	nuORFdb_human	ENST00000320188.9_2_9:131038865-131038982:+	ENST00000320188.9_2_9:131038865-131038982:+
C3L-04518_CPTAC_CM_HLAI-W632_BI_20230202_m10	E_C3L-04518_CPTAC_CM_HLAI-W632_BI_EB-Team-20230131-MKP_f00_m12_Slot2-2_1_3978.28076.515.1	1	1	1	7.63	2.38	4.51	5.25	66.8	6	0	0	7640		Hydrogen	15	(V)	9	GPISLFSAL	(L)	9		GLSPFLGTL	G P I/S|L\F\S\A\L	66.7	6	5	2	1	0	b-ion bias			96.976631	1.424004	904.5161	904.514	0.0022	2.4	-0.5	5.52	2884.4	nuORFdb_human	ENST00000511203.1_1_4:100871345-100871423:-	ENST00000511203.1_1_4:100871345-100871423:-
C3L-04531_CPTAC_CM_HLAI-W632_BI_20230202_m10	E_C3L-04531_CPTAC_CM_HLAI-W632_BI_EB-Team-20230131-MKP_f00_m12_Slot2-5_1_3984.5041.1540.2	2	1	1	17.33	9.74	5.85	7.59	94.1	8	1	1	64300		Hydrogen	35	(G)	9	GPVTVRTAA	(G)	9		GPVATLSRA	G/P/V|T|V\R\T\A\A	100	9	6	4	2	0	unbiased			17.424921	0.793381	436.2545	871.5	0.0011	1.3	-1.9	9.75	5582.4	nuORFdb_human	ENST00000378119.8_1_6:24720562-24720727:-	ENST00000378119.8_1_6:24720562-24720727:-
C3L-04531_CPTAC_CM_HLAI-W632_BI_20230202_m11	E_C3L-04531_CPTAC_CM_HLAI-W632_BI_EB-Team-20230131-MKP_f00_m13_Slot2-5_1_3997.5008.1554.2	2	1	1	16.84	10.31	4.74	6.53	93.9	8	1	1	24600		Hydrogen	35	(G)	9	GPVTVRTAA	(G)	9		GPVATLSRA	G/P/V|T|V\R\T\A\A	100	9	6	4	2	0	unbiased			17.30912	0.784356	436.2545	871.5	0.0011	1.3	-2	9.75	5582.4	nuORFdb_human	ENST00000378119.8_1_6:24720562-24720727:-	ENST00000378119.8_1_6:24720562-24720727:-
C3L-02656_CPTAC_CM_HLAI-W632_BI_20230202_m10	E_C3L-02656_CPTAC_CM_HLAI-W632_BI_EB-Team-20230131-MKP_f00_m12_Slot2-1_1_3976.7338.1532.2	2	1	1	7.76	1.2	5.05	6.56	57.1	6	0	1	5140		Hydrogen	141	(A)	9	GQASRPSVF	(V)	9		QGAMTKALE	G/Q/A|S/R|P S V\F	66.7	6	3	5	2	0	unbiased			25.355856	0.79878	474.747	948.49	-0.003	-3.2	-4.1	9.75	20391.6	nuORFdb_human	ENST00000568754.5_2_16:30662065-30664408:+	ENST00000568754.5_2_16:30662065-30664408:+|ENST00000300835.8_2_16:30662428-30664408:+
C3L-02656_CPTAC_CM_HLAI-W632_BI_20230202_m11	E_C3L-02656_CPTAC_CM_HLAI-W632_BI_EB-Team-20230131-MKP_f00_m13_Slot2-1_1_3989.7115.1522.2	2	2	1	8.56	4.07	3.48	4.49	70.6	6	0	1	8250		Hydrogen	141	(A)	9	GQASRPSVF	(V)	9		QGREGALAF	G Q/A/S/R\P S\V\F	55.6	5	3	3	0	0	unbiased			24.581202	0.805251	474.7494	948.49	0.001	1	-2.4	9.75	20391.6	nuORFdb_human	ENST00000568754.5_2_16:30662065-30664408:+	ENST00000568754.5_2_16:30662065-30664408:+|ENST00000300835.8_2_16:30662428-30664408:+
C3L-02656_CPTAC_CM_HLAI-W632_BI_20230202_m10	E_C3L-02656_CPTAC_CM_HLAI-W632_BI_EB-Team-20230131-MKP_f00_m12_Slot2-1_1_3976.6606.1533.2	2	1	1	8.78	4.83	3.05	3.94	77.1	6	1	1	8080		Hydrogen	5	(G)	9	GQLGRGGAF	(I)	9		QGLLGPMF	G Q/L|G/R\G G\A\F	55.6	5	4	3	1	0	unbiased			22.82877	0.798315	431.7307	862.453	0.0017	2	1.1	9.75	2096.3	smORF_v4|nuORFdb_human	NUDT4_12:93771830-93771891:+	NUDT4_12:93771830-93771891:+|ENST00000415493.6_1_12:93771781-93771892:+	NUDT4	uORF	12:93771830-93771891:+	12
C3L-02656_CPTAC_CM_HLAI-W632_BI_20230202_m11	E_C3L-02656_CPTAC_CM_HLAI-W632_BI_EB-Team-20230131-MKP_f00_m13_Slot2-1_1_3989.6396.1535.2	2	1	1	7.79	4.73	0.79	3.06	75.5	5	1	1	7550		Hydrogen	5	(G)	9	GQLGRGGAF	(I)	9		GQNQIRF	G/Q/L/G R\G G A\F	44.4	4	2	3	0	0	unbiased			22.098972	0.797084	431.7322	862.453	0.0037	4.3	0.9	9.75	2096.3	smORF_v4|nuORFdb_human	NUDT4_12:93771830-93771891:+	NUDT4_12:93771830-93771891:+|ENST00000415493.6_1_12:93771781-93771892:+	NUDT4	uORF	12:93771830-93771891:+	12
C3L-04518_CPTAC_CM_HLAI-W632_BI_20230202_m11	E_C3L-04518_CPTAC_CM_HLAI-W632_BI_EB-Team-20230131-MKP_f00_m13_Slot2-2_1_3991.16479.414.1	1	2	1	9.75	2.65	7.1	7.1	71.4	6	1	1	3890		Hydrogen	89	(R)	9	GQMLPLTKI	(M)	9		FHEILKTI	G Q M|L\P|L|T\K\I	66.7	6	6	3	3	0	dual b/y bias			56.923	1.4829	1000.5877	1000.586	0.004	4	-0.5	8.75	11628.9	nuORFdb_human	ENST00000490339.1_1_1:236737366-236737993:-	ENST00000490339.1_1_1:236737366-236737993:-
C3L-02656_CPTAC_CM_HLAI-W632_BI_20230202_m10	E_C3L-02656_CPTAC_CM_HLAI-W632_BI_EB-Team-20230131-MKP_f00_m12_Slot2-1_1_3976.5820.1549.2	2	2	1	9.73	5.05	3.67	4.68	84.9	5	0	1	9620		Hydrogen	19	(S)	9	GQPRPGASF	(R)	9		FHTQAKQG	G Q/P/R/P G A|S\F	44.4	4	2	4	1	0	y-ion bias			20.112385	0.787562	458.7375	916.463	0.0052	5.7	4.8	9.75	3335.7	nuORFdb_human	ENST00000239940.11_1_3:149686330-149688603:-	ENST00000239940.11_1_3:149686330-149688603:-|ENST00000468323.5_1_3:149686239-149688603:-
C3L-02656_CPTAC_CM_HLAI-W632_BI_20230202_m11	E_C3L-02656_CPTAC_CM_HLAI-W632_BI_EB-Team-20230131-MKP_f00_m13_Slot2-1_1_3989.5633.1545.2	2	1	1	8.49	5.82	3.14	2.67	82.3	5	0	1	5360		Hydrogen	19	(S)	9	GQPRPGASF	(R)	9		RPGPTGFQG	G Q/P R/P-G A|S\F	33.3	3	2	3	1	1	unbiased			19.464365	0.790683	458.7365	916.463	0.0032	3.5	0.1	9.75	3335.7	nuORFdb_human	ENST00000239940.11_1_3:149686330-149688603:-	ENST00000239940.11_1_3:149686330-149688603:-|ENST00000468323.5_1_3:149686239-149688603:-
C3L-04522_CPTAC_CM_HLAI-W632_BI_20230202_m10	E_C3L-04522_CPTAC_CM_HLAI-W632_BI_EB-Team-20230131-MKP_f00_m12_Slot2-3_1_3980.3779.1426.2	2	1	1	8.51	3.32	5.21	5.18	58.3	7	1	2	7070		Hydrogen	19	(R)	9	GQWRASSLK	(A)	9		ESGEIRTLK	G Q/W/R/A\S\S\L\K	77.8	7	4	3	0	0	unbiased			13.061143	0.866771	516.7826	1032.559	0.0002	0.2	-2.7	11	3494.8	nuORFdb_human	ENST00000578207.5_1_1:145227120-145227213:+	ENST00000578207.5_1_1:145227120-145227213:+|ENST00000579475.7_1_1:120594217-120594268:-
C3L-04522_CPTAC_CM_HLAI-W632_BI_20230202_m11	E_C3L-04522_CPTAC_CM_HLAI-W632_BI_EB-Team-20230131-MKP_f00_m13_Slot2-3_1_3993.3724.1419.2	2	1	1	7.31	3.03	3.77	4.29	63.2	7	1	2	7660		Hydrogen	19	(R)	9	GQWRASSLK	(A)	9		GQSKTSPSIK	G/Q/W R\A\S\S|L\K	77.8	7	5	3	1	0	unbiased			12.869333	0.871109	516.7845	1032.559	0.0022	2.1	-1.9	11	3494.8	nuORFdb_human	ENST00000578207.5_1_1:145227120-145227213:+	ENST00000578207.5_1_1:145227120-145227213:+|ENST00000579475.7_1_1:120594217-120594268:-
C3L-04518_CPTAC_CM_HLAI-W632_BI_20230202_m10	E_C3L-04518_CPTAC_CM_HLAI-W632_BI_EB-Team-20230131-MKP_f00_m12_Slot2-2_1_3978.8342.1503.2	2	1	1	12.18	7.95	2.44	4.23	87.9	6	1	1	17600		Hydrogen	171	(S)	9	GSLGSLVRA	(G)	9		SGIGRIKE	G S/L|G|S/L-V|R-A	77.8	7	3	5	3	2	dual b/y bias			28.819698	0.817704	430.2543	859.5	0.0011	1.3	-1.6	9.75	28741.9	nuORFdb_human	ENST00000402357.5_1_22:49145671-49146484:+	ENST00000402357.5_1_22:49145671-49146484:+
C3L-02656_CPTAC_CM_HLAI-W632_BI_20230202_m11	E_C3L-02656_CPTAC_CM_HLAI-W632_BI_EB-Team-20230131-MKP_f00_m13_Slot2-1_1_3989.13414.1524.2	2	1	1	11.09	2.6	7.62	8.49	80.6	6	0	0	6450		Hydrogen	660	(A)	8	GSLVHISY	(L)	8		GISVLHYS	G S/L/V/H\I|S\Y	75	6	3	4	1	0	unbiased			46.3297	0.803751	438.2369	875.462	0.0046	5.2	1.8	6.74	213870.4	nuORFdb_human	ENST00000617998.4_2_17:7388053-7417318:+	ENST00000617998.4_2_17:7388053-7417318:+
C3L-04518_CPTAC_CM_HLAI-W632_BI_20230202_m11	E_C3L-04518_CPTAC_CM_HLAI-W632_BI_EB-Team-20230131-MKP_f00_m13_Slot2-2_1_3991.10035.1332.2	2	1	1	8.59		8.59	8.59	63.8	8	1	2	15700		Hydrogen	6	(P)	10	GSWEKVLTTK	(E)	10			G/S/W/E|K/V|L/T\T K	80	8	3	7	2	0	y-ion bias			34.670574	0.926826	574.8231	1148.631	0.0077	6.7	2.2	8.59	2691.1	nuORFdb_human	TCONS_00027236_19:23444507-23456907:-	TCONS_00027236_19:23444507-23456907:-
C3L-04518_CPTAC_CM_HLAI-W632_BI_20230202_m10	E_C3L-04518_CPTAC_CM_HLAI-W632_BI_EB-Team-20230131-MKP_f00_m12_Slot2-2_1_3978.8483.1446.2	2	2	1	16.11	5.72	9.83	10.39	88.3	9	0	1	76700		Hydrogen	164	(T)	10	GTAGNGWFNK	(-)	10		GTAGHRAPGGGN	G/T/A/G/N|G|W|F|N\K	100	10	5	8	4	0	dual b/y bias			29.307404	0.853851	526.2527	1051.496	0.0032	3	0.1	8.75	19482.3	nuORFdb_human	ENST00000534296.5_1_11:35211476-35226207:+	ENST00000534296.5_1_11:35211476-35226207:+|ENST00000525241.1_1_11:35211476-35226207:+
C3L-04518_CPTAC_CM_HLAI-W632_BI_20230202_m11	E_C3L-04518_CPTAC_CM_HLAI-W632_BI_EB-Team-20230131-MKP_f00_m13_Slot2-2_1_3991.8307.1446.2	2	2	1	13.51	5.99	6.34	7.53	83.8	8	0	1	91400		Hydrogen	164	(T)	10	GTAGNGWFNK	(-)	10		GTAGHRAPGGGN	G/T/A/G/N|G/W|F/N K	80	8	2	8	2	0	y-ion bias			28.70188	0.854293	526.254	1051.496	0.0052	4.9	0.4	8.75	19482.3	nuORFdb_human	ENST00000534296.5_1_11:35211476-35226207:+	ENST00000534296.5_1_11:35211476-35226207:+|ENST00000525241.1_1_11:35211476-35226207:+
C3L-04524_CPTAC_CM_HLAI-W632_BI_20230202_m10	E_C3L-04524_CPTAC_CM_HLAI-W632_BI_EB-Team-20230131-MKP_f00_m12_Slot2-4_1_3982.3371.1434.2	2	1	1	12.03	-1.26	12.03	13.29	69.7	9	0	0	2830		Hydrogen	39	(A)	10	GTAGVSHHAW	(L)	10		PDGTHLQPGT	G/T/A/G|V|S/H/H\A\W	100	10	4	7	2	0	unbiased			11.657303	0.861702	511.7457	1022.48	0.0045	4.4	1.5	6.92	9811.1	smORF_v4|nuORFdb_human	LINC01116_2:177494900-177497763:-	LINC01116_2:177494900-177497763:-|ENST00000295549.8_1_2:177494902-177497775:-|TCONS_00004507_2:177494902-177502270:-	LINC01116	lncRNA	2:177494900-177497763:-	2
C3L-04524_CPTAC_CM_HLAI-W632_BI_20230202_m11	E_C3L-04524_CPTAC_CM_HLAI-W632_BI_EB-Team-20230131-MKP_f00_m13_Slot2-4_1_3995.3323.1445.2	2	1	1	10.28		10.51	10.28	71.9	8	0	0	4060		Hydrogen	39	(A)	10	GTAGVSHHAW	(L)	10			G/T/A/G/V/S H/H-A\W	80	8	1	6	0	1	y-ion bias			11.489629	0.854791	511.7452	1022.48	0.0025	2.4	-1.2	6.92	9811.1	smORF_v4|nuORFdb_human	LINC01116_2:177494900-177497763:-	LINC01116_2:177494900-177497763:-|ENST00000295549.8_1_2:177494902-177497775:-|TCONS_00004507_2:177494902-177502270:-	LINC01116	lncRNA	2:177494900-177497763:-	2
C3L-04518_CPTAC_CM_HLAI-W632_BI_20230202_m11	E_C3L-04518_CPTAC_CM_HLAI-W632_BI_EB-Team-20230131-MKP_f00_m13_Slot2-2_1_3991.2062.1657.3	3	1	1	13.29		13.29	13.29	74.5	8	0	1	12900		Hydrogen	23	(A)	9	GTCHHAWLK	(H)	9			G/T/C/H/H/A|W\L\K	100	9	3	6	1	0	y-ion bias	Carbamidomethylation	C:Carbamidomethylation,	7.137238	0.717761	370.5162	1109.531	0.0025	2.3	-2.2	8.76	3649.1	smORF_v4	HP08474_14:24767862-24767972:+	HP08474_14:24767862-24767972:+	HP08474	lncRNA	14:24767862-24767972:+	14
C3L-04522_CPTAC_CM_HLAI-W632_BI_20230202_m10	E_C3L-04522_CPTAC_CM_HLAI-W632_BI_EB-Team-20230131-MKP_f00_m12_Slot2-3_1_3980.2102.1674.3	3	2	1	8.04	2.51	5.47	5.53	57.9	8	0	1	20000		Hydrogen	23	(A)	9	GTCHHAWLK	(H)	9		SSCLnTIRTG	G/T/C/H/H/A|W\L\K	100	9	3	6	1	0	y-ion bias	Carbamidomethylation	C:Carbamidomethylation,	7.272026	0.706354	370.5154	1109.531	-0.0005	-0.4	-3.3	8.76	3649.1	smORF_v4	HP08474_14:24767862-24767972:+	HP08474_14:24767862-24767972:+	HP08474	lncRNA	14:24767862-24767972:+	14
C3L-04522_CPTAC_CM_HLAI-W632_BI_20230202_m11	E_C3L-04522_CPTAC_CM_HLAI-W632_BI_EB-Team-20230131-MKP_f00_m13_Slot2-3_1_3993.2077.1674.3	3	3	1	10.03		10.03	10.03	69.9	8	0	1	23100		Hydrogen	23	(A)	9	GTCHHAWLK	(H)	9			G/T/C/H/H/A|W\L-K	100	9	2	6	1	1	y-ion bias	Carbamidomethylation	C:Carbamidomethylation,	7.183489	0.706503	370.5168	1109.531	0.0055	5	1	8.76	3649.1	smORF_v4	HP08474_14:24767862-24767972:+	HP08474_14:24767862-24767972:+	HP08474	lncRNA	14:24767862-24767972:+	14
C3L-04518_CPTAC_CM_HLAI-W632_BI_20230202_m10	E_C3L-04518_CPTAC_CM_HLAI-W632_BI_EB-Team-20230131-MKP_f00_m12_Slot2-2_1_3978.18322.1442.2	2	1	1	11.95	3.99	5.78	7.96	76.9	7	0	1	7660		Hydrogen	12	(A)	9	GTFVSLEFK	(L)	9		SAFTFRVTV	G/T/F|V|S/L|E/F K	77.8	7	3	7	3	0	dual b/y bias			63.286312	0.856587	514.2779	1027.546	0.0028	2.8	-0.1	6	5647.6	nuORFdb_human	ENST00000567333.1_1_16:34489743-34489893:-	ENST00000567333.1_1_16:34489743-34489893:-
C3L-04524_CPTAC_CM_HLAI-W632_BI_20230202_m10	E_C3L-04524_CPTAC_CM_HLAI-W632_BI_EB-Team-20230131-MKP_f00_m12_Slot2-4_1_3982.13037.1423.2	2	1	1	13.56	8.16	5.12	5.4	85.6	7	1	1	22000		Hydrogen	78	(E)	9	GTISSLRSW	(L)	9		TGLSRLSSW	G/T/I/S|S|L/R|S W	77.8	7	3	7	3	0	dual b/y bias			45.040363	0.869151	503.7706	1006.532	0.0031	3.1	0.2	9.75	12856.4	nuORFdb_human	ENST00000533310.5_2_11:68031188-68039126:-	ENST00000533310.5_2_11:68031188-68039126:-|ENST00000304271.10_2_11:68031188-68039337:-
C3L-04524_CPTAC_CM_HLAI-W632_BI_20230202_m11	E_C3L-04524_CPTAC_CM_HLAI-W632_BI_EB-Team-20230131-MKP_f00_m13_Slot2-4_1_3995.12965.1434.2	2	1	1	14.41	12.11	3.25	2.3	92.9	7	1	1	10000		Hydrogen	78	(E)	9	GTISSLRSW	(L)	9		TGLSRLSSW	G T/I/S|S/L/R|S\W	77.8	7	3	6	2	0	y-ion bias			44.781292	0.861863	503.7709	1006.532	0.0031	3.1	-0.5	9.75	12856.4	nuORFdb_human	ENST00000533310.5_2_11:68031188-68039126:-	ENST00000533310.5_2_11:68031188-68039126:-|ENST00000304271.10_2_11:68031188-68039337:-
C3L-04518_CPTAC_CM_HLAI-W632_BI_20230202_m10	E_C3L-04518_CPTAC_CM_HLAI-W632_BI_EB-Team-20230131-MKP_f00_m12_Slot2-2_1_3978.8154.1451.2	2	1	1	14.05	9.8	4.81	4.26	94	5	0	1	20200		Hydrogen	49	(K)	9	GTLASSFAR	(R)	9		SALAYRTQ	G T/L|A|S|S|F A R	44.4	4	4	5	4	0	dual b/y bias			28.170834	0.850719	455.2449	909.479	0.0039	4.3	1.4	9.75	7072.2	nuORFdb_human	ENST00000565884.5_1_16:20817227-20817407:-	ENST00000565884.5_1_16:20817227-20817407:-|ENST00000563117.5_1_16:20817227-20817782:-
C3L-04518_CPTAC_CM_HLAI-W632_BI_20230202_m10	E_C3L-04518_CPTAC_CM_HLAI-W632_BI_EB-Team-20230131-MKP_f00_m12_Slot2-2_1_3978.8639.1319.2	2	1	1	15.17	5.17	6.74	10	83	8	0	1	18100		Hydrogen	9	(G)	9	GTLMWHQMK	(-)	9		SALPSADDnLK	G/T/L|M|W\H|Q|M\K	100	9	6	6	4	0	dual b/y bias			29.845831	0.93504	566.2778	1131.544	0.0049	4.4	1.5	8.76	1917.2	nuORFdb_human	ENST00000352767.7_2_3:184032446-184033585:+	ENST00000352767.7_2_3:184032446-184033585:+|ENST00000346169.6_1_3:184032401-184033585:+
C3L-04518_CPTAC_CM_HLAI-W632_BI_20230202_m11	E_C3L-04518_CPTAC_CM_HLAI-W632_BI_EB-Team-20230131-MKP_f00_m13_Slot2-2_1_3991.8407.1317.2	2	1	1	17.37	5.53	9.36	11.84	89	8	0	1	22700		Hydrogen	9	(G)	9	GTLMWHQMK	(-)	9		SALPSADDnLK	G/T/L|M|W\H|Q|M\K	100	9	6	6	4	0	dual b/y bias			29.047016	0.936277	566.2792	1131.544	0.0069	6.1	1.6	8.76	1917.2	nuORFdb_human	ENST00000352767.7_2_3:184032446-184033585:+	ENST00000352767.7_2_3:184032446-184033585:+|ENST00000346169.6_1_3:184032401-184033585:+
C3L-04522_CPTAC_CM_HLAI-W632_BI_20230202_m10	E_C3L-04522_CPTAC_CM_HLAI-W632_BI_EB-Team-20230131-MKP_f00_m12_Slot2-3_1_3980.8766.1331.2	2	1	1	14.7	5.14	6.69	9.56	82.5	7	0	1	10900		Hydrogen	9	(G)	9	GTLMWHQMK	(-)	9		GTFPVSAHCR	G/T/L/M|W H|Q|M\K	77.8	7	4	6	3	0	dual b/y bias			30.285952	0.927275	566.2773	1131.544	0.0029	2.6	-0.3	8.76	1917.2	nuORFdb_human	ENST00000352767.7_2_3:184032446-184033585:+	ENST00000352767.7_2_3:184032446-184033585:+|ENST00000346169.6_1_3:184032401-184033585:+
C3L-04522_CPTAC_CM_HLAI-W632_BI_20230202_m11	E_C3L-04522_CPTAC_CM_HLAI-W632_BI_EB-Team-20230131-MKP_f00_m13_Slot2-3_1_3993.8683.1341.2	2	2	1	13.18	5.44	4.55	7.74	82.3	8	0	1	15800		Hydrogen	9	(G)	9	GTLMWHQMK	(-)	9		GTLDVPGSDLAS	G/T/L|M|W\H|Q\M-K	100	9	5	5	3	1	dual b/y bias			29.997997	0.920832	566.2781	1131.544	0.0049	4.4	0.4	8.76	1917.2	nuORFdb_human	ENST00000352767.7_2_3:184032446-184033585:+	ENST00000352767.7_2_3:184032446-184033585:+|ENST00000346169.6_1_3:184032401-184033585:+
C3L-04518_CPTAC_CM_HLAI-W632_BI_20230202_m10	E_C3L-04518_CPTAC_CM_HLAI-W632_BI_EB-Team-20230131-MKP_f00_m12_Slot2-2_1_3978.5733.1318.2	2	1	1	16.32		16.32	16.32	78.3	8	0	1	46300	M16m	Hydrogen	9	(G)	9	GTLMWHQmK	(-)	9			G/T/L|M|W|H|Q\m\K	100	9	6	6	4	0	dual b/y bias		m:Oxidized methionine	19.811863	0.935375	574.2753	1131.544	15.9989	3.5	0.6	8.76	1917.2	nuORFdb_human	ENST00000352767.7_2_3:184032446-184033585:+	ENST00000352767.7_2_3:184032446-184033585:+|ENST00000346169.6_1_3:184032401-184033585:+
C3L-04518_CPTAC_CM_HLAI-W632_BI_20230202_m11	E_C3L-04518_CPTAC_CM_HLAI-W632_BI_EB-Team-20230131-MKP_f00_m13_Slot2-2_1_3991.5568.1327.2	2	1	1	13.59	4.69	8.53	8.91	76.3	6	0	1	31100	M16m	Hydrogen	9	(G)	9	GTLMWHQmK	(-)	9		ASLSVmSPNEP	G/T/L|M|W/H|Q m K	66.7	6	3	6	3	0	dual b/y bias		m:Oxidized methionine	19.244789	0.929873	574.2762	1131.544	16.0009	5.3	0.8	8.76	1917.2	nuORFdb_human	ENST00000352767.7_2_3:184032446-184033585:+	ENST00000352767.7_2_3:184032446-184033585:+|ENST00000346169.6_1_3:184032401-184033585:+
C3L-04522_CPTAC_CM_HLAI-W632_BI_20230202_m10	E_C3L-04522_CPTAC_CM_HLAI-W632_BI_EB-Team-20230131-MKP_f00_m12_Slot2-3_1_3980.5877.1340.2	2	1	1	11.62	3.89	7.82	7.73	74.2	6	0	1	12500	M16m	Hydrogen	9	(G)	9	GTLMWHQmK	(-)	9		ASLSVmSPNEP	G T/L|M|W/H|Q/m K	55.6	5	3	6	3	0	dual b/y bias		m:Oxidized methionine	20.306881	0.921947	574.2741	1131.544	15.9969	1.8	-1.1	8.76	1917.2	nuORFdb_human	ENST00000352767.7_2_3:184032446-184033585:+	ENST00000352767.7_2_3:184032446-184033585:+|ENST00000346169.6_1_3:184032401-184033585:+
C3L-04522_CPTAC_CM_HLAI-W632_BI_20230202_m11	E_C3L-04522_CPTAC_CM_HLAI-W632_BI_EB-Team-20230131-MKP_f00_m13_Slot2-3_1_3993.5801.1343.2	2	2	1	11.55	3.54	7.62	8.01	72	7	0	1	20800	M16m	Hydrogen	9	(G)	9	GTLMWHQmK	(-)	9		ASLSVmSPNEP	G/T/L|M/W/H/Q\m K	77.8	7	2	6	1	0	y-ion bias		m:Oxidized methionine	20.044786	0.919775	574.2739	1131.544	15.9969	1.8	-2.2	8.76	1917.2	nuORFdb_human	ENST00000352767.7_2_3:184032446-184033585:+	ENST00000352767.7_2_3:184032446-184033585:+|ENST00000346169.6_1_3:184032401-184033585:+
C3L-04518_CPTAC_CM_HLAI-W632_BI_20230202_m10	E_C3L-04518_CPTAC_CM_HLAI-W632_BI_EB-Team-20230131-MKP_f00_m12_Slot2-2_1_3978.6923.1313.2	2	1	1	14.38	4.73	6.86	9.64	72.1	8	0	1	15200	M12m	Hydrogen	9	(G)	9	GTLmWHQMK	(-)	9		ASLNPVTmSDP	G/T/L|m/W\H|Q|M\K	100	9	5	6	3	0	dual b/y bias		m:Oxidized methionine	23.921236	0.938542	574.2757	1131.544	16.0009	5.3	2.4	8.76	1917.2	nuORFdb_human	ENST00000352767.7_2_3:184032446-184033585:+	ENST00000352767.7_2_3:184032446-184033585:+|ENST00000346169.6_1_3:184032401-184033585:+
C3L-04518_CPTAC_CM_HLAI-W632_BI_20230202_m11	E_C3L-04518_CPTAC_CM_HLAI-W632_BI_EB-Team-20230131-MKP_f00_m13_Slot2-2_1_3991.6716.1307.2	2	1	1	11.2	2.7	5.53	8.5	50.2	7	0	1	7550	M12m	Hydrogen	9	(G)	9	GTLmWHQMK	(-)	9		ATVNAWAEQTG	G/T/L/m|W\H\Q|M K	77.8	7	4	5	2	0	unbiased		m:Oxidized methionine	23.207937	0.942468	574.2758	1131.544	16.0009	5.3	0.8	8.76	1917.2	nuORFdb_human	ENST00000352767.7_2_3:184032446-184033585:+	ENST00000352767.7_2_3:184032446-184033585:+|ENST00000346169.6_1_3:184032401-184033585:+
C3L-04522_CPTAC_CM_HLAI-W632_BI_20230202_m10	E_C3L-04522_CPTAC_CM_HLAI-W632_BI_EB-Team-20230131-MKP_f00_m12_Slot2-3_1_3980.7065.1344.2	2	3	1	10.85		6.57	10.85	66.2	7	0	1	20900	M12m	Hydrogen	9	(G)	9	GTLmWHQMK	(-)	9			G/T/L/m|W H\Q|M\K	77.8	7	4	5	2	0	unbiased		m:Oxidized methionine	24.408794	0.919041	574.2763	1131.544	16.0009	5.3	2.4	8.76	1917.2	nuORFdb_human	ENST00000352767.7_2_3:184032446-184033585:+	ENST00000352767.7_2_3:184032446-184033585:+|ENST00000346169.6_1_3:184032401-184033585:+
C3L-04522_CPTAC_CM_HLAI-W632_BI_20230202_m11	E_C3L-04522_CPTAC_CM_HLAI-W632_BI_EB-Team-20230131-MKP_f00_m13_Slot2-3_1_3993.7000.1349.2	2	2	1	11.08	1.85	5.33	9.23	53.5	7	0	1	19400	M12m	Hydrogen	9	(G)	9	GTLmWHQMK	(-)	9		ATVNAWAEQTG	G/T/L/m|W H|Q/M\K	77.8	7	3	6	2	0	y-ion bias		m:Oxidized methionine	24.183838	0.915712	574.2754	1131.544	15.9989	3.5	-0.5	8.76	1917.2	nuORFdb_human	ENST00000352767.7_2_3:184032446-184033585:+	ENST00000352767.7_2_3:184032446-184033585:+|ENST00000346169.6_1_3:184032401-184033585:+
C3L-04518_CPTAC_CM_HLAI-W632_BI_20230202_m11	E_C3L-04518_CPTAC_CM_HLAI-W632_BI_EB-Team-20230131-MKP_f00_m13_Slot2-2_1_3991.4072.1316.2	2	1	1	13.11	4.86	9.32	8.25	76.4	7	0	1	29500	M12m M16m	Hydrogen	9	(G)	9	GTLmWHQmK	(-)	9		SALmEQPSVW	G/T/L|m|W\H|Q\m K	77.8	7	5	5	3	0	dual b/y bias		m:Oxidized methionine	14.079295	0.937045	582.2729	1131.544	31.9949	4.4	-0.1	8.76	1917.2	nuORFdb_human	ENST00000352767.7_2_3:184032446-184033585:+	ENST00000352767.7_2_3:184032446-184033585:+|ENST00000346169.6_1_3:184032401-184033585:+
C3L-04522_CPTAC_CM_HLAI-W632_BI_20230202_m10	E_C3L-04522_CPTAC_CM_HLAI-W632_BI_EB-Team-20230131-MKP_f00_m12_Slot2-3_1_3980.4341.1344.2	2	3	1	11.78	3.82	7.25	7.96	70	7	0	1	33200	M12m M16m	Hydrogen	9	(G)	9	GTLmWHQmK	(-)	9		SALmEQPSVW	G T/L/m|W\H|Q\m\K	77.8	7	5	4	2	0	unbiased		m:Oxidized methionine	15.002188	0.919416	582.2727	1131.544	31.9949	4.4	1.5	8.76	1917.2	nuORFdb_human	ENST00000352767.7_2_3:184032446-184033585:+	ENST00000352767.7_2_3:184032446-184033585:+|ENST00000346169.6_1_3:184032401-184033585:+
C3L-04518_CPTAC_CM_HLAI-W632_BI_20230202_m10	E_C3L-04518_CPTAC_CM_HLAI-W632_BI_EB-Team-20230131-MKP_f00_m12_Slot2-2_1_3978.12631.1423.2	2	5	1	14.83	12.12	2.56	2.71	91	7	0	1	132000		Hydrogen	2	(M)	9	GTLSSWNLK	(I)	9		TVASSRVQAS	G/T/L|S|S|W/N L-K	77.8	7	3	6	3	1	dual b/y bias			43.631817	0.869004	503.2726	1005.536	0.0024	2.3	-0.6	8.75	21721.9	smORF_v4|nuORFdb_human	CA5BP1_X:15706934-15721312:+	CA5BP1_X:15706934-15721312:+|ENST00000435806.2_1_X:15706900-15713817:+|ENST00000380336.5_1_X:15706900-15715389:+|ENST00000380334.6_1_X:15706900-15721312:+|ENST00000318636.7_1_X:15782817-15782898:+|ENST00000380319.2_1_X:15782817-15782931:+	CA5BP1	Pseudogene	X:15706934-15721312:+	X
C3L-04518_CPTAC_CM_HLAI-W632_BI_20230202_m11	E_C3L-04518_CPTAC_CM_HLAI-W632_BI_EB-Team-20230131-MKP_f00_m13_Slot2-2_1_3991.12476.1415.2	2	3	1	12.37	9.34	2.6	3.03	89.1	7	0	1	79600		Hydrogen	2	(M)	9	GTLSSWNLK	(I)	9		TVASSRVQAS	G T/L/S|S/W/N-L-K	77.8	7	1	5	1	2	y-ion bias			43.097866	0.873757	503.275	1005.536	0.0064	6.3	1.8	8.75	21721.9	smORF_v4|nuORFdb_human	CA5BP1_X:15706934-15721312:+	CA5BP1_X:15706934-15721312:+|ENST00000435806.2_1_X:15706900-15713817:+|ENST00000380336.5_1_X:15706900-15715389:+|ENST00000380334.6_1_X:15706900-15721312:+|ENST00000318636.7_1_X:15782817-15782898:+|ENST00000380319.2_1_X:15782817-15782931:+	CA5BP1	Pseudogene	X:15706934-15721312:+	X
C3L-04522_CPTAC_CM_HLAI-W632_BI_20230202_m10	E_C3L-04522_CPTAC_CM_HLAI-W632_BI_EB-Team-20230131-MKP_f00_m12_Slot2-3_1_3980.12740.1421.2	2	5	1	15.34	12.11	3.11	3.24	91.5	8	0	1	153000		Hydrogen	2	(M)	9	GTLSSWNLK	(I)	9		GTLSSLGTRN	G/T/L|S|S|W/N-L\K	100	9	4	6	3	1	dual b/y bias			44.011036	0.870429	503.2738	1005.536	0.0044	4.3	1.4	8.75	21721.9	smORF_v4|nuORFdb_human	CA5BP1_X:15706934-15721312:+	CA5BP1_X:15706934-15721312:+|ENST00000435806.2_1_X:15706900-15713817:+|ENST00000380336.5_1_X:15706900-15715389:+|ENST00000380334.6_1_X:15706900-15721312:+|ENST00000318636.7_1_X:15782817-15782898:+|ENST00000380319.2_1_X:15782817-15782931:+	CA5BP1	Pseudogene	X:15706934-15721312:+	X
C3L-04522_CPTAC_CM_HLAI-W632_BI_20230202_m11	E_C3L-04522_CPTAC_CM_HLAI-W632_BI_EB-Team-20230131-MKP_f00_m13_Slot2-3_1_3993.12675.1416.2	2	2	1	12.89	10.39	2.33	2.5	88	7	0	1	40200		Hydrogen	2	(M)	9	GTLSSWNLK	(I)	9		TVASSRVQAS	G T/L/S|S/W/N-L-K	77.8	7	1	5	1	2	y-ion bias			43.78339	0.873069	503.2732	1005.536	0.0024	2.3	-1.7	8.75	21721.9	smORF_v4|nuORFdb_human	CA5BP1_X:15706934-15721312:+	CA5BP1_X:15706934-15721312:+|ENST00000435806.2_1_X:15706900-15713817:+|ENST00000380336.5_1_X:15706900-15715389:+|ENST00000380334.6_1_X:15706900-15721312:+|ENST00000318636.7_1_X:15782817-15782898:+|ENST00000380319.2_1_X:15782817-15782931:+	CA5BP1	Pseudogene	X:15706934-15721312:+	X
C3L-04518_CPTAC_CM_HLAI-W632_BI_20230202_m10	E_C3L-04518_CPTAC_CM_HLAI-W632_BI_EB-Team-20230131-MKP_f00_m12_Slot2-2_1_3978.3205.1435.2	2	1	1	13.16	6.72	7.35	6.43	92.3	7	1	2	12600		Hydrogen	6	(F)	9	GTWLGSKAK	(I)	9		ASWLLTTR	G/T/W|L/G/S K-A\K	77.8	7	2	5	1	1	y-ion bias			11.079721	0.861403	474.2706	947.531	0.0038	4	1.1	10	3664.2	nuORFdb_human	ENST00000636030.1_1_16:53859875-53859980:+	ENST00000636030.1_1_16:53859875-53859980:+
C3L-04518_CPTAC_CM_HLAI-W632_BI_20230202_m11	E_C3L-04518_CPTAC_CM_HLAI-W632_BI_EB-Team-20230131-MKP_f00_m13_Slot2-2_1_3991.3039.1439.2	2	1	1	12.47	6.5	8.01	5.98	87.3	7	1	2	9710		Hydrogen	6	(F)	9	GTWLGSKAK	(I)	9		ASWLLTTR	G/T/W|L/G/S K\A\K	77.8	7	3	5	1	0	unbiased			10.510175	0.858535	474.2711	947.531	0.0038	4	-0.5	10	3664.2	nuORFdb_human	ENST00000636030.1_1_16:53859875-53859980:+	ENST00000636030.1_1_16:53859875-53859980:+
C3L-04518_CPTAC_CM_HLAI-W632_BI_20230202_m11	E_C3L-04518_CPTAC_CM_HLAI-W632_BI_EB-Team-20230131-MKP_f00_m13_Slot2-2_1_3991.17854.1603.3	3	1	1	9.6	3.49	6.72	6.11	78.8	7	0	1	4110		Hydrogen	4	(S)	10	GVCPWPWLHR	(V)	10		RRFFTRnYF	G V/C/P/W/P/W-L/H R	60	6	0	6	0	1	y-ion bias	Carbamidomethylation	C:Carbamidomethylation,	61.672672	0.752665	436.5543	1307.647	0.0008	0.6	-3.9	9.75	6842.8	smORF_v4|nuORFdb_human	NFE2L1_17:46128266-46128445:+	NFE2L1_17:46128266-46128445:+|ENST00000579889.1_1_17:46128265-46128442:+	NFE2L1	uORF	17:46128266-46128445:+	17
C3L-04524_CPTAC_CM_HLAI-W632_BI_20230202_m10	E_C3L-04524_CPTAC_CM_HLAI-W632_BI_EB-Team-20230131-MKP_f00_m12_Slot2-4_1_3982.20836.1437.2	2	20	1	18.91	10.52	12.32	8.38	95.4	8	0	0	465000		Hydrogen	65	(G)	10	GVFEETGSPW	(-)	10		LMGSGSASENR	G V/F/E|E\T|G|S|P\W	80	8	6	6	4	0	dual b/y bias			71.973145	0.859628	554.753	1108.495	0.0042	3.8	0.9	3.8	7704.7	nuORFdb_human	ENST00000479665.5_2_3:28390190-28390412:-	ENST00000479665.5_2_3:28390190-28390412:-
C3L-04524_CPTAC_CM_HLAI-W632_BI_20230202_m11	E_C3L-04524_CPTAC_CM_HLAI-W632_BI_EB-Team-20230131-MKP_f00_m13_Slot2-4_1_3995.20792.1447.2	2	15	1	17.94	10.29	10.38	7.65	91.9	8	0	0	325000		Hydrogen	65	(G)	10	GVFEETGSPW	(-)	10		LMGSGSASENR	G V/F/E|E\T|G|S|P\W	80	8	6	6	4	0	dual b/y bias			71.810272	0.853581	554.7534	1108.495	0.0042	3.8	0.2	3.8	7704.7	nuORFdb_human	ENST00000479665.5_2_3:28390190-28390412:-	ENST00000479665.5_2_3:28390190-28390412:-
C3L-04518_CPTAC_CM_HLAI-W632_BI_20230202_m10	E_C3L-04518_CPTAC_CM_HLAI-W632_BI_EB-Team-20230131-MKP_f00_m12_Slot2-2_1_3978.23524.1422.2	2	3	1	17.71	5.86	11.68	11.86	98.2	8	0	1	20100		Hydrogen	13	(T)	9	GVFFLIVSK	(T)	9		RPPVGGISVK	G/V/F|F|L|I|V/S\K	100	9	5	7	4	0	dual b/y bias			81.255341	0.869176	505.3088	1009.608	0.0026	2.6	-0.3	8.75	3004.6	smORF_v4|nuORFdb_human	HNRNPC_14:21731784-21731858:-	HNRNPC_14:21731784-21731858:-|ENST00000430246.6_1_14:21731784-21731862:-	HNRNPC	uORF	14:21731784-21731858:-	14
C3L-04518_CPTAC_CM_HLAI-W632_BI_20230202_m11	E_C3L-04518_CPTAC_CM_HLAI-W632_BI_EB-Team-20230131-MKP_f00_m13_Slot2-2_1_3991.23391.1421.2	2	3	1	14.46	3.71	12.14	10.75	87	7	0	1	17600		Hydrogen	13	(T)	9	GVFFLIVSK	(T)	9		RPPVGGISVK	G V/F|F|L|I/V-S-K	77.8	7	3	5	3	2	dual b/y bias			80.797089	0.870205	505.3094	1009.608	0.0026	2.6	-1.9	8.75	3004.6	smORF_v4|nuORFdb_human	HNRNPC_14:21731784-21731858:-	HNRNPC_14:21731784-21731858:-|ENST00000430246.6_1_14:21731784-21731862:-	HNRNPC	uORF	14:21731784-21731858:-	14
C3L-04518_CPTAC_CM_HLAI-W632_BI_20230202_m10	E_C3L-04518_CPTAC_CM_HLAI-W632_BI_EB-Team-20230131-MKP_f00_m12_Slot2-2_1_3978.24283.1446.2	2	3	1	12.96	8.26	2.97	4.7	93.7	6	0	1	16600		Hydrogen	7	(L)	9	GVLFVLLGK	(C)	9		VLGIFLKVG	G V/L|F|V|L|L G-K	55.6	5	4	5	4	1	dual b/y bias			83.875786	0.854167	473.3124	945.613	0.0036	3.8	0.9	8.75	3289.9	nuORFdb_human	ENST00000420702.5_2_6:136564107-136565985:-	ENST00000420702.5_2_6:136564107-136565985:-
C3L-04518_CPTAC_CM_HLAI-W632_BI_20230202_m11	E_C3L-04518_CPTAC_CM_HLAI-W632_BI_EB-Team-20230131-MKP_f00_m13_Slot2-2_1_3991.24143.1454.2	2	1	1	10.41	7.41	1.42	3.01	92.3	7	0	1	4420		Hydrogen	7	(L)	9	GVLFVLLGK	(C)	9		GIVFLLKR	G V/L|F|V/L/L-G-K	77.8	7	2	5	2	2	y-ion bias			83.39444	0.84902	473.3113	945.613	0.0016	1.6	-2.9	8.75	3289.9	nuORFdb_human	ENST00000420702.5_2_6:136564107-136565985:-	ENST00000420702.5_2_6:136564107-136565985:-
C3L-04524_CPTAC_CM_HLAI-W632_BI_20230202_m11	E_C3L-04524_CPTAC_CM_HLAI-W632_BI_EB-Team-20230131-MKP_f00_m13_Slot2-4_1_3995.24944.1430.2	2	1	1	8.02	4.42	2.99	3.6	61	6	1	1	3900		Hydrogen	9	(S)	9	GVMLRWMSW	(L)	9		RDmAGLLTSW	G V/M/L/R W\M|S|W	55.6	5	3	5	2	0	unbiased			86.15004	0.864654	583.2881	1165.564	0.0042	3.6	0	9.75	2874.4	nuORFdb_human	T314976_6:164502115-164502187:-	T314976_6:164502115-164502187:-
C3L-04524_CPTAC_CM_HLAI-W632_BI_20230202_m10	E_C3L-04524_CPTAC_CM_HLAI-W632_BI_EB-Team-20230131-MKP_f00_m12_Slot2-4_1_3982.14085.655.1	1	1	1	10.29	2.11	7	8.17	71.5	7	0	0	5220		Hydrogen	50	(P)	9	GVMTGGSAW	(K)	9		TWSASAGW	G V/M/T/G|G\S\A\W	77.8	7	4	4	1	0	unbiased			48.658691	1.341458	865.3862	865.387	-0.0013	-1.5	-4.4	5.52	8303.4	nuORFdb_human	ENST00000376257.7_1_6:31127292-31129271:+	ENST00000376257.7_1_6:31127292-31129271:+
C3L-04524_CPTAC_CM_HLAI-W632_BI_20230202_m11	E_C3L-04524_CPTAC_CM_HLAI-W632_BI_EB-Team-20230131-MKP_f00_m13_Slot2-4_1_3995.14009.669.1	1	1	1	7.75	1.85	5.4	5.9	63.5	7	0	0	3760		Hydrogen	50	(P)	9	GVMTGGSAW	(K)	9		MNKESAW	G V/M/T/G\G\S\A\W	77.8	7	4	3	0	0	unbiased			48.385563	1.333352	865.3892	865.387	0.0017	2	-1.6	5.52	8303.4	nuORFdb_human	ENST00000376257.7_1_6:31127292-31129271:+	ENST00000376257.7_1_6:31127292-31129271:+
C3L-04518_CPTAC_CM_HLAI-W632_BI_20230202_m11	E_C3L-04518_CPTAC_CM_HLAI-W632_BI_EB-Team-20230131-MKP_f00_m13_Slot2-2_1_3991.4643.1480.2	2	1	1	7.82	5.82	1.2	2	63.9	5	0	1	5200	M52m	Hydrogen	50	(P)	10	GVmTGGSAWK	(T)	10		AMTmAKNAGV	G V/m|T/G/G S/A W K	30	3	1	5	1	0	y-ion bias		m:Oxidized methionine	16.051289	0.832046	505.2441	993.482	15.9985	3.5	-1	8.75	8303.4	nuORFdb_human	ENST00000376257.7_1_6:31127292-31129271:+	ENST00000376257.7_1_6:31127292-31129271:+
C3L-04518_CPTAC_CM_HLAI-W632_BI_20230202_m10	E_C3L-04518_CPTAC_CM_HLAI-W632_BI_EB-Team-20230131-MKP_f00_m12_Slot2-2_1_3978.12919.1478.2	2	1	1	11.61	5.97	6.16	5.63	68.2	5	0	1	13200		Hydrogen	40	(S)	9	GVSLMTVPK	(Y)	9		KDLFPVGR	G V/S|L|M T|V|P K	33.3	3	4	5	4	0	dual b/y bias			44.626057	0.833599	466.2693	931.528	0.0026	2.8	-0.1	8.75	6237.3	nuORFdb_human	ENST00000284202.8_1_18:22006682-22007982:+	ENST00000284202.8_1_18:22006682-22007982:+
C3L-04518_CPTAC_CM_HLAI-W632_BI_20230202_m11	E_C3L-04518_CPTAC_CM_HLAI-W632_BI_EB-Team-20230131-MKP_f00_m13_Slot2-2_1_3991.12762.1483.2	2	2	1	11.12	5.39	4.3	5.74	81.6	7	0	1	37500		Hydrogen	40	(S)	9	GVSLMTVPK	(Y)	9		GKTLSNRGV	G/V/S/L/M T/V/P\K	77.8	7	1	6	0	0	y-ion bias			44.085434	0.830595	466.2693	931.528	0.0026	2.8	-1.7	8.75	6237.3	nuORFdb_human	ENST00000284202.8_1_18:22006682-22007982:+	ENST00000284202.8_1_18:22006682-22007982:+
C3L-04518_CPTAC_CM_HLAI-W632_BI_20230202_m10	E_C3L-04518_CPTAC_CM_HLAI-W632_BI_EB-Team-20230131-MKP_f00_m12_Slot2-2_1_3978.9000.1471.2	2	2	1	16	9.79	6.35	6.21	89.3	6	0	1	45100	M44m	Hydrogen	40	(S)	9	GVSLmTVPK	(Y)	9		KnLVLmGVG	G V/S|L|m/T\V|P K	55.6	5	4	5	3	0	dual b/y bias		m:Oxidized methionine	31.092653	0.838164	474.2668	931.528	15.9986	3.9	1	8.75	6237.3	nuORFdb_human	ENST00000284202.8_1_18:22006682-22007982:+	ENST00000284202.8_1_18:22006682-22007982:+
C3L-04518_CPTAC_CM_HLAI-W632_BI_20230202_m11	E_C3L-04518_CPTAC_CM_HLAI-W632_BI_EB-Team-20230131-MKP_f00_m13_Slot2-2_1_3991.8846.1467.2	2	1	1	11.66	7.42	6.54	4.24	82.1	7	0	1	33000	M44m	Hydrogen	40	(S)	9	GVSLmTVPK	(Y)	9		RSYPSLKP	G V/S/L/m|T/V|P-K	77.8	7	2	6	2	1	y-ion bias		m:Oxidized methionine	30.563145	0.840974	474.2677	931.528	16.0006	6	1.5	8.75	6237.3	nuORFdb_human	ENST00000284202.8_1_18:22006682-22007982:+	ENST00000284202.8_1_18:22006682-22007982:+
C3L-04531_CPTAC_CM_HLAI-W632_BI_20230202_m10	E_C3L-04531_CPTAC_CM_HLAI-W632_BI_EB-Team-20230131-MKP_f00_m12_Slot2-5_1_3984.12193.1561.2	2	1	1	9.52	8.35	-0.52	1.17	79.7	5	0	0	10600		Hydrogen	6	(G)	8	GVVQVDQL	(S)	8		VNAVGEIVG	G V/V|Q|V-D Q\L	50	4	3	3	2	1	unbiased			42.120483	0.780003	429.2402	857.473	0	0	-3.2	3.8	2748.2	nuORFdb_human	ENST00000234453.9_1_2:179345589-179350395:+	ENST00000234453.9_1_2:179345589-179350395:+
C3L-04518_CPTAC_CM_HLAI-W632_BI_20230202_m10	E_C3L-04518_CPTAC_CM_HLAI-W632_BI_EB-Team-20230131-MKP_f00_m12_Slot2-2_1_3978.3951.1352.2	2	1	1	7.57	4.59	3.48	2.98	64.6	6	1	2	14300		Hydrogen	13	(A)	10	GVYTGKLSEK	(S)	10		RYRSRSRT	G/V/Y/T/G K L\S E\K	50	5	2	4	0	0	y-ion bias			13.658391	0.913987	541.2998	1081.589	0.0039	3.6	0.7	8.5	3128.4	smORF_v4|nuORFdb_human	ZBTB17_1:16302478-16299620:-	ZBTB17_1:16302478-16299620:-|ENST00000375743.8_1_1:16299537-16302484:-	ZBTB17	uORF	1:16302478-16299620:-	1
C3L-04518_CPTAC_CM_HLAI-W632_BI_20230202_m11	E_C3L-04518_CPTAC_CM_HLAI-W632_BI_EB-Team-20230131-MKP_f00_m13_Slot2-2_1_3991.3824.1360.2	2	1	1	12.44	4.95	7.13	7.49	82.1	7	1	2	9260		Hydrogen	13	(A)	10	GVYTGKLSEK	(S)	10		GVKLSSFSTVG	G/V/Y|T|G-K/L|S E\K	80	8	4	6	3	1	unbiased			13.222492	0.909066	541.2997	1081.589	0.0039	3.6	-0.9	8.5	3128.4	smORF_v4|nuORFdb_human	ZBTB17_1:16302478-16299620:-	ZBTB17_1:16302478-16299620:-|ENST00000375743.8_1_1:16299537-16302484:-	ZBTB17	uORF	1:16302478-16299620:-	1
C3L-04522_CPTAC_CM_HLAI-W632_BI_20230202_m10	E_C3L-04522_CPTAC_CM_HLAI-W632_BI_EB-Team-20230131-MKP_f00_m12_Slot2-3_1_3980.4051.1374.2	2	1	1	8.17	5.06	2.51	3.11	69.2	5	1	2	13300		Hydrogen	13	(A)	10	GVYTGKLSEK	(S)	10		KCRVTVYR	G V/Y/T|G/K L S E\K	40	4	2	4	1	0	y-ion bias			14.000544	0.900319	541.2997	1081.589	0.0039	3.6	0.7	8.5	3128.4	smORF_v4|nuORFdb_human	ZBTB17_1:16302478-16299620:-	ZBTB17_1:16302478-16299620:-|ENST00000375743.8_1_1:16299537-16302484:-	ZBTB17	uORF	1:16302478-16299620:-	1
C3L-04518_CPTAC_CM_HLAI-W632_BI_20230202_m11	E_C3L-04518_CPTAC_CM_HLAI-W632_BI_EB-Team-20230131-MKP_f00_m13_Slot2-2_1_3991.6203.1610.3	3	1	1	13.22	3.61	7.86	9.61	87.3	6	1	2	7390		Hydrogen	69	(Y)	9	HASLFIKRY	(M)	9		GGDGIRIYKR	H/A/S\L|F|I/K R Y	66.7	6	3	5	2	0	unbiased			21.43685	0.748583	378.887	1134.642	0.0046	4.1	-0.4	9.99	12044.2	nuORFdb_human	TCONS_00008646_4:174290801-174291116:-	TCONS_00008646_4:174290801-174291116:-
C3L-04524_CPTAC_CM_HLAI-W632_BI_20230202_m11	E_C3L-04524_CPTAC_CM_HLAI-W632_BI_EB-Team-20230131-MKP_f00_m13_Slot2-4_1_3995.3612.1504.2	2	1	1	10.11	8.85	3.11	1.26	86.8	5	0	1	7690		Hydrogen	32	(C)	9	HASPVRPTV	(-)	9		HASVRPSIP	H/A|S|P V\R|P T V	44.4	4	4	4	3	0	dual b/y bias			12.487111	0.817106	482.2739	963.537	0.0037	3.8	0.2	9.75	4592.2	smORF_v4|nuORFdb_human	KLHDC8B_3:49209095-49210167:+	KLHDC8B_3:49209095-49210167:+|ENST00000332780.3_1_3:49209094-49210164:+	KLHDC8B	uORF	3:49209095-49210167:+	3
C3L-02656_CPTAC_CM_HLAI-W632_BI_20230202_m11	E_C3L-02656_CPTAC_CM_HLAI-W632_BI_EB-Team-20230131-MKP_f00_m13_Slot2-1_1_3989.20565.1397.2	2	1	1	13.9	10.27	5.15	3.63	80.9	6	0	0	7920		Hydrogen	80	(V)	10	HFDSAVGEFL	(A)	10		ENLGGWADFL	H F D\S\A V|G\E|F\L	50	5	6	2	2	0	b-ion bias			71.022499	0.885451	561.2691	1121.526	0.0045	4	0.6	4.35	19514.1	nuORFdb_human	ENST00000435074.5_1_6:33080250-33086274:+	ENST00000435074.5_1_6:33080250-33086274:+|ENST00000470997.1_1_6:33080292-33095665:+
C3L-04518_CPTAC_CM_HLAI-W632_BI_20230202_m10	E_C3L-04518_CPTAC_CM_HLAI-W632_BI_EB-Team-20230131-MKP_f00_m12_Slot2-2_1_3978.2228.1615.3	3	1	1	8.68	4.39	3.27	4.29	74	5	1	2	11200	M57m	Hydrogen	51	(M)	10	HGLDDPmPRK	(R)	10		PSESHPLSTIN	H/G L D\D|P|m/P R K	40	4	3	4	2	0	unbiased		m:Oxidized methionine	7.706458	0.745187	394.5292	1165.578	15.9942	-0.6	-3.5	6.75	7438.3	nuORFdb_human	ENST00000564644.5_1_15:75917718-75917934:-	ENST00000564644.5_1_15:75917718-75917934:-
C3L-04518_CPTAC_CM_HLAI-W632_BI_20230202_m11	E_C3L-04518_CPTAC_CM_HLAI-W632_BI_EB-Team-20230131-MKP_f00_m13_Slot2-2_1_3991.2133.1619.3	3	1	1	10.31	4.68	4.58	5.63	73.6	5	1	2	10300	M57m	Hydrogen	51	(M)	10	HGLDDPmPRK	(R)	10		QLLSTTTmnR	H/G L D\D|P|m/P R K	40	4	3	4	2	0	unbiased		m:Oxidized methionine	7.382295	0.742706	394.5308	1165.578	16.0002	4.5	0	6.75	7438.3	nuORFdb_human	ENST00000564644.5_1_15:75917718-75917934:-	ENST00000564644.5_1_15:75917718-75917934:-
C3L-04518_CPTAC_CM_HLAI-W632_BI_20230202_m10	E_C3L-04518_CPTAC_CM_HLAI-W632_BI_EB-Team-20230131-MKP_f00_m12_Slot2-2_1_3978.9855.1603.3	3	3	1	17.58	12.3	7.07	5.28	89.9	6	0	0	21700		Hydrogen	8	(T)	9	HHGDAFHLL	(R)	9		HDQHFHLL	H H\G D|A|F|H\L\L	55.6	5	6	3	3	0	dual b/y bias			34.044445	0.753075	349.5105	1046.517	-0.0012	-1.1	-4	6.25	2489.8	nuORFdb_human	ENST00000259392.7_1_9:115913329-115920044:+	ENST00000259392.7_1_9:115913329-115920044:+
C3L-04518_CPTAC_CM_HLAI-W632_BI_20230202_m11	E_C3L-04518_CPTAC_CM_HLAI-W632_BI_EB-Team-20230131-MKP_f00_m13_Slot2-2_1_3991.9332.1602.3	3	1	1	11.02	4.22	7.33	6.8	75.5	6	0	0	16200		Hydrogen	8	(T)	9	HHGDAFHLL	(R)	9		HDQHFHLL	H H\G\D|A\F\H\L L	55.6	5	6	1	1	0	b-ion bias			32.243435	0.753839	349.5115	1046.517	0.0018	1.7	-2.8	6.25	2489.8	nuORFdb_human	ENST00000259392.7_1_9:115913329-115920044:+	ENST00000259392.7_1_9:115913329-115920044:+
C3L-04524_CPTAC_CM_HLAI-W632_BI_20230202_m10	E_C3L-04524_CPTAC_CM_HLAI-W632_BI_EB-Team-20230131-MKP_f00_m12_Slot2-4_1_3982.9626.1607.3	3	2	1	15.8	11.26	5.12	4.54	86.1	7	0	0	27400		Hydrogen	8	(T)	9	HHGDAFHLL	(R)	9		HDQHFHLL	H H\G/D|A|F|H|L\L	77.8	7	6	5	4	0	dual b/y bias			33.256168	0.750301	349.5114	1046.517	0.0018	1.7	-1.2	6.25	2489.8	nuORFdb_human	ENST00000259392.7_1_9:115913329-115920044:+	ENST00000259392.7_1_9:115913329-115920044:+
C3L-04524_CPTAC_CM_HLAI-W632_BI_20230202_m11	E_C3L-04524_CPTAC_CM_HLAI-W632_BI_EB-Team-20230131-MKP_f00_m13_Slot2-4_1_3995.9543.1610.3	3	3	1	13.38	7.86	7.74	5.52	90.4	7	0	0	65700		Hydrogen	8	(T)	9	HHGDAFHLL	(R)	9		HDQHFHLL	H H\G/D\A\F\H\L-L	77.8	7	5	1	0	1	b-ion bias			32.966805	0.748506	349.5114	1046.517	0.0018	1.7	-1.9	6.25	2489.8	nuORFdb_human	ENST00000259392.7_1_9:115913329-115920044:+	ENST00000259392.7_1_9:115913329-115920044:+
C3L-04518_CPTAC_CM_HLAI-W632_BI_20230202_m10	E_C3L-04518_CPTAC_CM_HLAI-W632_BI_EB-Team-20230131-MKP_f00_m12_Slot2-2_1_3978.10877.1447.2	2	2	1	13.7	10.12	2.06	3.58	90.9	6	0	0	18000		Hydrogen	123	(L)	9	HHGPVAPLF	(L)	9		LTPDTALPF	H H\G\P V|A|P|L\F	55.6	5	6	3	3	0	dual b/y bias			37.575722	0.853784	487.7664	974.521	0.0041	4.2	1.3	6.92	19315.6	nuORFdb_human	ENST00000453426.1_1_6:32811873-32813517:+	ENST00000453426.1_1_6:32811873-32813517:+|ENST00000413039.5_1_6:32812445-32813517:+|ENST00000458296.1_1_6:32812581-32813517:+
C3L-04518_CPTAC_CM_HLAI-W632_BI_20230202_m11	E_C3L-04518_CPTAC_CM_HLAI-W632_BI_EB-Team-20230131-MKP_f00_m13_Slot2-2_1_3991.10523.1446.2	2	1	1	12.16	9.48	0.68	2.68	84.7	6	0	0	12800		Hydrogen	123	(L)	9	HHGPVAPLF	(L)	9		LTPDTALPF	H H\G\P V\A|P|L\F	55.6	5	6	2	2	0	b-ion bias			36.354874	0.854191	487.7661	974.521	0.0041	4.2	-0.3	6.92	19315.6	nuORFdb_human	ENST00000453426.1_1_6:32811873-32813517:+	ENST00000453426.1_1_6:32811873-32813517:+|ENST00000413039.5_1_6:32812445-32813517:+|ENST00000458296.1_1_6:32812581-32813517:+
C3L-04524_CPTAC_CM_HLAI-W632_BI_20230202_m10	E_C3L-04524_CPTAC_CM_HLAI-W632_BI_EB-Team-20230131-MKP_f00_m12_Slot2-4_1_3982.10847.1455.2	2	1	1	13.76	9.15	2.06	4.61	92.3	6	0	0	7820		Hydrogen	123	(L)	9	HHGPVAPLF	(L)	9		LTPDTALPF	H H\G\P V|A|P|L\F	55.6	5	6	3	3	0	dual b/y bias			37.47459	0.848663	487.7657	974.521	0.0041	4.2	1.3	6.92	19315.6	nuORFdb_human	ENST00000453426.1_1_6:32811873-32813517:+	ENST00000453426.1_1_6:32811873-32813517:+|ENST00000413039.5_1_6:32812445-32813517:+|ENST00000458296.1_1_6:32812581-32813517:+
C3L-04524_CPTAC_CM_HLAI-W632_BI_20230202_m11	E_C3L-04524_CPTAC_CM_HLAI-W632_BI_EB-Team-20230131-MKP_f00_m13_Slot2-4_1_3995.10778.1467.2	2	2	1	9.34	5.8	2	3.54	75.3	6	0	0	12400		Hydrogen	123	(L)	9	HHGPVAPLF	(L)	9		LTPDTALPF	H H\G\P V\A|P|L\F	55.6	5	6	2	2	0	b-ion bias			37.230598	0.840427	487.7671	974.521	0.0061	6.2	2.6	6.92	19315.6	nuORFdb_human	ENST00000453426.1_1_6:32811873-32813517:+	ENST00000453426.1_1_6:32811873-32813517:+|ENST00000413039.5_1_6:32812445-32813517:+|ENST00000458296.1_1_6:32812581-32813517:+
C3L-04524_CPTAC_CM_HLAI-W632_BI_20230202_m11	E_C3L-04524_CPTAC_CM_HLAI-W632_BI_EB-Team-20230131-MKP_f00_m13_Slot2-4_1_3995.3317.1563.2	2	1	1	9.64	7.21	2.67	2.43	83.1	5	0	0	4060		Hydrogen	5	(R)	9	HHGQPGVGI	(-)	9		KDGPnTVGI	H H\G Q\P G|V\G\I	33.3	3	5	1	1	0	b-ion bias			11.468938	0.779034	451.2378	901.464	0.0048	5.4	1.8	6.92	1332.5	nuORFdb_human	ENST00000624210.3_2_X:62944511-62944553:-	ENST00000624210.3_2_X:62944511-62944553:-
C3L-04518_CPTAC_CM_HLAI-W632_BI_20230202_m11	E_C3L-04518_CPTAC_CM_HLAI-W632_BI_EB-Team-20230131-MKP_f00_m13_Slot2-2_1_3991.3224.1605.3	3	1	1	11.27	5.29	8.26	5.98	70.5	6	1	1	6700		Hydrogen	11	(C)	9	HHHLSLRAM	(C)	9		HHHLTGSSLI	H/H|H|L/S/L R A\M	66.7	6	3	5	2	0	unbiased			11.148695	0.751653	367.8645	1101.573	0.004	3.6	-0.9	9.77	2710.2	nuORFdb_human	ENST00000372904.7_1_20:43108676-43108745:+	ENST00000372904.7_1_20:43108676-43108745:+
C3L-04518_CPTAC_CM_HLAI-W632_BI_20230202_m10	E_C3L-04518_CPTAC_CM_HLAI-W632_BI_EB-Team-20230131-MKP_f00_m12_Slot2-2_1_3978.14290.294.1	1	2	1	12.95	5.85	6.62	7.1	80.1	8	0	0	3960		Hydrogen	38	(D)	9	HHVLEPLSL	(P)	9		HHLLnLLSP	H/H\V\L|E|P\L\S\L	100	9	7	3	2	0	b-ion bias			49.362446	1.552351	1044.5865	1044.584	0.0063	6.1	3.2	5.98	6717.8	nuORFdb_human	ENST00000368990.7_2_10:124152762-124159877:+	ENST00000368990.7_2_10:124152762-124159877:+|ENST00000494222.5_1_10:124157443-124172478:+
C3L-04518_CPTAC_CM_HLAI-W632_BI_20230202_m11	E_C3L-04518_CPTAC_CM_HLAI-W632_BI_EB-Team-20230131-MKP_f00_m13_Slot2-2_1_3991.9167.1393.2	2	2	1	11.9	3.08	5.54	8.82	73.6	6	0	0	20600		Hydrogen	27	(S)	9	HHVLVCEAL	(-)	9		FQDKINEAL	H H\V L\V|C\E\A\L	55.6	5	6	1	1	0	b-ion bias	Carbamidomethylation	C:Carbamidomethylation,	31.671074	0.887868	539.2816	1077.551	0.0057	5.3	0.8	5.98	3935.5	nuORFdb_human	ENST00000278559.7_1_11:76778094-76795958:+	ENST00000278559.7_1_11:76778094-76795958:+
C3L-04518_CPTAC_CM_HLAI-W632_BI_20230202_m10	E_C3L-04518_CPTAC_CM_HLAI-W632_BI_EB-Team-20230131-MKP_f00_m12_Slot2-2_1_3978.4095.1578.3	3	1	1	9.16	6.32	3.89	2.84	71.3	5	1	2	23300		Hydrogen	19	(M)	10	HIMPHRVQLK	(K)	10		HIYKTNIELK	H/I|M|P H R V Q\L\K	50	5	4	3	2	0	unbiased			14.155382	0.769421	420.2461	1258.72	0.0033	2.7	-0.2	11	5090.7	nuORFdb_human	ENST00000565380.5_1_15:42758265-42783179:-	ENST00000565380.5_1_15:42758265-42783179:-
C3L-04518_CPTAC_CM_HLAI-W632_BI_20230202_m11	E_C3L-04518_CPTAC_CM_HLAI-W632_BI_EB-Team-20230131-MKP_f00_m13_Slot2-2_1_3991.3701.1576.3	3	1	1	12.95	4.31	8.64	8.64	78.2	9	1	2	16600		Hydrogen	19	(M)	10	HIMPHRVQLK	(K)	10		HIYKTNIELK	H/I|M/P/H/R\V\Q\L\K	100	10	5	5	1	0	unbiased			12.797957	0.770491	420.246	1258.72	0.0033	2.7	-1.8	11	5090.7	nuORFdb_human	ENST00000565380.5_1_15:42758265-42783179:-	ENST00000565380.5_1_15:42758265-42783179:-
C3L-04522_CPTAC_CM_HLAI-W632_BI_20230202_m11	E_C3L-04522_CPTAC_CM_HLAI-W632_BI_EB-Team-20230131-MKP_f00_m13_Slot2-3_1_3993.3863.1596.3	3	4	1	9.73	3.72	6.02	6.02	76	6	1	2	84800		Hydrogen	19	(M)	10	HIMPHRVQLK	(K)	10		HIYKTNIELK	H/I/M|P/H R V Q\L\K	60	6	3	4	1	0	unbiased			13.349073	0.757434	420.2458	1258.72	0.0033	2.7	-1.3	11	5090.7	nuORFdb_human	ENST00000565380.5_1_15:42758265-42783179:-	ENST00000565380.5_1_15:42758265-42783179:-
C3L-04518_CPTAC_CM_HLAI-W632_BI_20230202_m10	E_C3L-04518_CPTAC_CM_HLAI-W632_BI_EB-Team-20230131-MKP_f00_m12_Slot2-2_1_3978.22456.1269.2	2	1	1	10.48	4.73	5.75	5.75	71.7	6	0	1	8380		Hydrogen	2	(M)	9	HINYFFFLK	(L)	9		HLQVFPSCLK	H/I|N Y|F F\F|L\K	55.6	5	5	4	3	0	dual b/y bias			77.564728	0.966408	614.8293	1228.651	-0.0006	-0.5	-3.4	8.6	4300	nuORFdb_human	ENST00000376062.6_1_20:30310076-30310181:-	ENST00000376062.6_1_20:30310076-30310181:-
C3L-04518_CPTAC_CM_HLAI-W632_BI_20230202_m11	E_C3L-04518_CPTAC_CM_HLAI-W632_BI_EB-Team-20230131-MKP_f00_m13_Slot2-2_1_3991.22304.1273.2	2	1	1	16.04	3.83	13.12	12.21	84.8	8	0	1	5520		Hydrogen	2	(M)	9	HINYFFFLK	(L)	9		SRTIGCFFLK	H/I|N|Y/F|F|F|L\K	100	9	6	7	5	0	dual b/y bias			77.044067	0.96389	614.8328	1228.651	0.0074	6	1.5	8.6	4300	nuORFdb_human	ENST00000376062.6_1_20:30310076-30310181:-	ENST00000376062.6_1_20:30310076-30310181:-
C3L-04518_CPTAC_CM_HLAI-W632_BI_20230202_m10	E_C3L-04518_CPTAC_CM_HLAI-W632_BI_EB-Team-20230131-MKP_f00_m12_Slot2-2_1_3978.9720.474.1	1	1	1	14.99	4.09	9.63	10.91	86.8	7	0	1	3080		Hydrogen	10	(I)	8	HLASQFTK	(A)	8		TQGHLTFK	H/L|A|S|Q|F\T\K	100	8	6	5	4	0	dual b/y bias			33.577984	1.448456	931.4993	931.5	-0.0006	-0.6	-3.5	8.76	6440.4	nuORFdb_human	ENST00000633556.1_1_6:106967055-106967232:+	ENST00000633556.1_1_6:106967055-106967232:+
C3L-04518_CPTAC_CM_HLAI-W632_BI_20230202_m11	E_C3L-04518_CPTAC_CM_HLAI-W632_BI_EB-Team-20230131-MKP_f00_m13_Slot2-2_1_3991.9486.473.1	1	1	1	13.2	5.18	8.14	8.01	84.7	7	0	1	6400		Hydrogen	10	(I)	8	HLASQFTK	(A)	8		TQGHLTFK	H/L/A/S|Q|F|T\K	100	8	4	6	3	0	dual b/y bias			32.774982	1.448939	931.5056	931.5	0.0064	6.9	2.4	8.76	6440.4	nuORFdb_human	ENST00000633556.1_1_6:106967055-106967232:+	ENST00000633556.1_1_6:106967055-106967232:+
C3L-04522_CPTAC_CM_HLAI-W632_BI_20230202_m11	E_C3L-04522_CPTAC_CM_HLAI-W632_BI_EB-Team-20230131-MKP_f00_m13_Slot2-3_1_3993.8091.1653.3	3	1	1	11.35		11.35	11.35	64.9	8	0	1	6600		Hydrogen	3	(W)	10	HLDFGLHTGK	(T)	10			H/L/D|F|G|L|H|T G\K	80	8	6	7	5	0	dual b/y bias			27.953985	0.720026	375.5342	1124.585	0.0027	2.4	-1.6	6.92	3952.4	nuORFdb_human	ENST00000494465.5_1_2:242590699-242592781:+	ENST00000494465.5_1_2:242590699-242592781:+
C3L-04518_CPTAC_CM_HLAI-W632_BI_20230202_m10	E_C3L-04518_CPTAC_CM_HLAI-W632_BI_EB-Team-20230131-MKP_f00_m12_Slot2-2_1_3978.21137.1370.2	2	1	1	12.17	5.72	12.17	6.45	81	6	0	1	7660		Hydrogen	9	(M)	9	HLFLVLLGK	(I)	9		FLHLVLGIK	H/L|F|L V|L|L\G K	55.6	5	5	5	4	0	dual b/y bias			73.005905	0.902451	520.337	1039.666	0.0005	0.4	-2.5	8.76	4755.9	nuORFdb_human	ENST00000374466.3_1_10:43650697-43650823:+	ENST00000374466.3_1_10:43650697-43650823:+
C3L-04518_CPTAC_CM_HLAI-W632_BI_20230202_m11	E_C3L-04518_CPTAC_CM_HLAI-W632_BI_EB-Team-20230131-MKP_f00_m13_Slot2-2_1_3991.20964.1371.2	2	2	1	13.18	7.24	13.18	5.95	82.5	7	0	1	13600		Hydrogen	9	(M)	9	HLFLVLLGK	(I)	9		FLHLVLGIK	H/L|F|L/V|L|L\G K	77.8	7	5	6	4	0	dual b/y bias			72.415726	0.902141	520.3405	1039.666	0.0085	8.1	3.6	8.76	4755.9	nuORFdb_human	ENST00000374466.3_1_10:43650697-43650823:+	ENST00000374466.3_1_10:43650697-43650823:+
C3L-02656_CPTAC_CM_HLAI-W632_BI_20230202_m10	E_C3L-02656_CPTAC_CM_HLAI-W632_BI_EB-Team-20230131-MKP_f00_m12_Slot2-1_1_3976.11944.1406.2	2	1	1	12.29	7.71	6.73	4.58	75.3	8	1	1	8110		Hydrogen	12	(E)	9	HLIEKSFLA	(I)	9		HILSFLSGLA	H/L|I|E|K\S\F\L\A	100	9	7	4	3	0	dual b/y bias			41.25872	0.879833	529.3062	1057.604	0.0007	0.6	-0.3	6.75	2972.7	nuORFdb_human	ENST00000482059.6_1_7:80267993-80269165:+	ENST00000482059.6_1_7:80267993-80269165:+|ENST00000433696.6_1_7:80267993-80275415:+
C3L-02656_CPTAC_CM_HLAI-W632_BI_20230202_m11	E_C3L-02656_CPTAC_CM_HLAI-W632_BI_EB-Team-20230131-MKP_f00_m13_Slot2-1_1_3989.11589.1389.2	2	1	1	7.7	4.57	4.47	3.13	55.4	7	1	1	11600		Hydrogen	12	(E)	9	HLIEKSFLA	(I)	9		HILSFLSGLA	H/L|I\E K\S\F\L\A	77.8	7	6	2	1	0	b-ion bias			40.028973	0.890363	529.3054	1057.604	-0.0013	-1.3	-4.7	6.75	2972.7	nuORFdb_human	ENST00000482059.6_1_7:80267993-80269165:+	ENST00000482059.6_1_7:80267993-80269165:+|ENST00000433696.6_1_7:80267993-80275415:+
C3L-04522_CPTAC_CM_HLAI-W632_BI_20230202_m11	E_C3L-04522_CPTAC_CM_HLAI-W632_BI_EB-Team-20230131-MKP_f00_m13_Slot2-3_1_3993.13220.1569.3	3	2	1	8.16	0.89	6.72	7.27	63.8	8	1	2	15700		Hydrogen	4	(R)	10	HLLSRVFIYK	(E)	10		KYLmKTILIH	H/L/L\S R\V\F\I\Y\K	80	8	6	2	0	0	b-ion bias			45.665287	0.77511	425.9258	1275.757	0.0062	4.9	0.9	9.99	2644.2	nuORFdb_human	ENST00000594901.1_1_19:58352226-58352292:+	ENST00000594901.1_1_19:58352226-58352292:+
[truncated: 2,128 more rows]
[truncated: 5 more columns]
